# Supplementary material for: Cell-based and multi-omics profiling reveals dynamic metabolic repurposing of mitochondria to drive developmental progression of Trypanosoma brucei
Source: PLoS Biol. 2020 Jun 10;18(6):e3000741. doi: 10.1371/journal.pbio.3000741 (PMC7307792; doi:10.1371/journal.pbio.3000741)
Supplement: S1 Table — Sheet 1 contains gene IDs for T. brucei strain 427 (https://tritrypdb.org/tritrypdb/), their respective best orthologs from T. brucei strain 927, and RPKM values for each sample. The experiment was performed in quadruplicates for time points 0, 2, 3, 4, 6, and 8 days upon RBP6 induction. Analyses using R version 3.4.3 and DESeq2 version 1.18.1 were used to identify differentially expressed mRNAs, which were identified using a threshold of Benjamini-Hochberg–corrected P values <0.05. RBP6, RNA binding protein 6; RPKM, reads per kilobase of transcript, per million mapped reads. (XLSX) [file pbio.3000741.s009.xlsx]

## Sheet: S1 Table_added Tb927
	gene_id	gene_name	best_orthologs	orthologs	X0d_1.robustRPKM	X0d_2.robustRPKM	X0d_3.robustRPKM	X0d_4.robustRPKM	X2d_1.robustRPKM	X2d_2.robustRPKM	X2d_3.robustRPKM	X2d_4.robustRPKM	X3d_1.robustRPKM	X3d_2.robustRPKM	X3d_3.robustRPKM	X3d_4.robustRPKM	X4d_1.robustRPKM	X4d_2.robustRPKM	X4d_3.robustRPKM	X4d_4.robustRPKM	X6d_1.robustRPKM	X6d_2.robustRPKM	X6d_3.robustRPKM	X6d_4.robustRPKM	X8d_1.robustRPKM	X8d_2.robustRPKM	X8d_3.robustRPKM	X8d_4.robustRPKM
1	Tb427_000005000.1	BT1 family%2C putative	Tb927.8.3630:mRNA-p1	Tb927.8.3630:mRNA-p1;Tb927.8.3650:mRNA-p1;Tb927.8.3620:mRNA-p1;Tb11.v5.0766.1-p1;Tb927.10.9080:mRNA-p1;Tb927.1.2880:mRNA-p1;Tb927.1.2820:mRNA-p1;Tb927.1.2850:mRNA-p1	0	0.0763974	0	0	0.0980184	0	0	0	0	0	0	0	0	0	0	0	0	0	0	0	0.320616	0	0.0865325	0
2	Tb427_000005100.1	hypothetical protein	Tb927.2.6320:mRNA-p1	Tb927.2.6320:mRNA-p1;Tb927.2.6150:mRNA-p1;Tb927.2.6240:mRNA-p1;Tb927.2.6280:mRNA-p1;Tb927.2.6200:mRNA-p1;Tb927.2.6220:mRNA-p1;Tb927.6.220:mRNA-p1;Tb927.9.7470:mRNA-p1;Tb927.5.286b:mRNA-p1;Tb11.v5.0210.1-p1;Tb927.3.590:mRNA-p1;Tb927.9.15980:mRNA-p1;Tb09.v4.0106:mRNA-p1;Tb927.11.3620:mRNA-p1;Tb11.v5.1052.1-p1;Tb11.v5.1049.1-p1;Tb927.11.3610:mRNA-p1;Tb11.v5.1043.1-p1;Tb11.v5.1044.1-p1;Tb11.v5.1051.1…	0	0	0	0	0	0	0	0	0	0	0	0	0	0	0	0	0	0	0	0	0	0	0	0
3	Tb427_000005200.1	hypothetical protein%2C conserved	Tb10.v4.0259:mRNA-p1	Tb10.v4.0259:mRNA-p1;Tb927.1.240:pseudogenic_transcript-p1;Tb927.10.16200:mRNA-p1;Tb927.1.450:pseudogenic_transcript-p1;Tb927.1.430:pseudogenic_transcript-p1	0	0	0	0	0	0	0	0	0	0	0	0	0	0	0	0	0	0	0	0	0	0	0.226343	0
4	Tb427_000005300.1	hypothetical protein%2C conserved	Tb10.v4.0049:mRNA-p1	Tb10.v4.0049:mRNA-p1	0	0	0	0	0	0	0	0	0	0	0	0	0	0	0	0	0	0	0	0	0	0	0	0
5	Tb427_000005400.1	hypothetical protein%2C conserved	Tb927.1.40:mRNA-p1	Tb927.1.40:mRNA-p1	0	0	0	0	0	0	0	0	0	0	0	0	0	0	0	0	0	0	0	0	0	0	0	0
6	Tb427_000005500.1	Trypanosome variant surface glycoprotein (A-type)%2C putative	Tb927.7.3250:mRNA-p1	Tb927.7.3250:mRNA-p1;Tb927.7.3260:mRNA-p1;Tb927.11.14600:mRNA-p1;Tb11.v5.1026.1-p1;Tb927.10.10230:mRNA-p1;Tb927.10.5690:mRNA-p1;Tb927.10.5680:mRNA-p1;Tb927.11.14610:mRNA-p1;Tb927.11.18280.1-p1;Tb11.v5.1027.1-p1	0	0	0	0.239513	0	0	0	0	0	0	0	0	0	0	0	0	0.308168	0	0	0	0.876295	1.63836	0.283809	0.167249
7	Tb427_000005600.1	Trypanosome variant surface glycoprotein (A-type)%2C putative	Tb927.7.3250:mRNA-p1	Tb927.7.3250:mRNA-p1;Tb927.7.3260:mRNA-p1;Tb927.10.10220:mRNA-p1;Tb927.10.10230:mRNA-p1;Tb927.11.14610:mRNA-p1;Tb927.10.5680:mRNA-p1;Tb11.v5.1027.1-p1	0	0	0	0.115565	0	0	0.142671	0	0	0	0	0	0	0	0	0	0	0	0	0.157219	0.169125	0	0	0.161395
8	Tb427_000005700.1	hypothetical protein%2C conserved	Tb927.7.6860:mRNA-p1	Tb927.7.6860:mRNA-p1;Tb11.v5.0826.1-p1;Tb927.9.15890:mRNA-p1;Tb09.v4.0016:mRNA-p1;Tb11.v5.0463.1-p1;Tb09.v4.0107:mRNA-p1;Tb927.5.340:mRNA-p1;Tb11.v5.0282.1-p1;Tb927.2.1920:mRNA-p1;Tb927.4.810:mRNA-p1	0	0	0	0.192608	0	0	0	0	0.149524	0.153886	0	0	0	0	0	0	0.123909	0.130597	0	0	0	0.239547	0	0.134496
9	Tb427_000005800.1	hypothetical protein%2C conserved	Tb08.27P2.160:pseudogenic_transcript-p1	Tb08.27P2.160:pseudogenic_transcript-p1;Tb927.11.19900:pseudogenic_transcript-p1;Tb09.v4.0132:pseudogenic_transcript-p1;Tb08.27P2.250:pseudogenic_transcript-p1;Tb10.v4.0057:pseudogenic_transcript-p1;Tb927.9.16880:pseudogenic_transcript-p1;Tb11.v5.0752.1-p1;Tb927.11.18040:mRNA-p1;Tb927.11.19470:pseudogenic_transcript-p1;Tb08.27P2.400:pseudogenic_transcript-p1;Tb927.1.5340:pseudogenic_transcript-p1…	0	0	0	0	0	0	0.363493	0	0	0	0	0	0	0	0	0	0	0	0	0	0	0	0.348886	0
10	Tb427_000005900.1	Trypanosomal VSG domain/Trypanosome variant surface glycoprotein C-terminal domain containing protein%2C putative	Tb927.3.300:pseudogenic_transcript-p1	Tb927.3.300:pseudogenic_transcript-p1;Tb11.v5.0610.1-p1;Tb927.11.20140:pseudogenic_transcript-p1;Tb927.8.460:mRNA-p1;Tb11.v5.0125.1-p1;Tb927.8.400:pseudogenic_transcript-p1;Tb09.v4.0139:pseudogenic_transcript-p1;Tb927.9.580:mRNA-p1;Tb11.v5.1023.1-p1;Tb08.27P2.140:mRNA-p1;Tb10.v4.0056:mRNA-p1;Tb11.v5.0386.1-p1;Tb11.0150:pseudogenic_transcript-p1;Tb927.11.19270:pseudogenic_transcript-p1;Tb927.11.20…	0	0.0898876	0.0988121	0	0.115326	0	0.21215	0	0	0	0	0.136555	0.120605	0.10758	0	0	0.110551	0.349554	0	0.116891	5.02974	8.5489	5.39606	4.43986
11	Tb427_000006000.1	Trypanosome variant surface glycoprotein (A-type)%2C putative	Tb927.7.3250:mRNA-p1	Tb927.7.3250:mRNA-p1;Tb927.7.3260:mRNA-p1;Tb927.11.14600:mRNA-p1;Tb11.v5.1026.1-p1;Tb927.10.5690:mRNA-p1;Tb927.10.10230:mRNA-p1;Tb927.10.5680:mRNA-p1;Tb927.11.14610:mRNA-p1	0.411081	0.125284	0.275445	0.119757	0	0.311952	0.443537	0	0	0	0	0.190327	0	0	0	0.134776	0.154084	0.324802	0	0	1.05155	2.23412	1.98666	1.17074
12	Tb427_000006100.1	Trypanosome variant surface glycoprotein (A-type)%2C putative	Tb927.7.3250:mRNA-p1	Tb927.7.3250:mRNA-p1;Tb927.7.3260:mRNA-p1;Tb927.10.10220:mRNA-p1;Tb927.10.10230:mRNA-p1;Tb927.10.5680:mRNA-p1;Tb927.11.14610:mRNA-p1;Tb11.v5.1027.1-p1;Tb11.v5.0935.1-p1;Tb927.5.5110:pseudogenic_transcript-p1;Tb09.v4.0161:pseudogenic_transcript-p1	0.263146	0.120297	0.396723	0	0	0	0.283922	0.12294	0.178536	0	0	0	0	0.143975	0	0.129411	0	0.311874	0	0	0.673134	0.572054	1.49882	0.321184
13	Tb427_000006200.1	hypothetical protein%2C conserved	Tb927.7.6860:mRNA-p1	Tb927.7.6860:mRNA-p1;Tb11.v5.0826.1-p1;Tb09.v4.0107:mRNA-p1;Tb927.9.15890:mRNA-p1;Tb09.v4.0016:mRNA-p1;Tb11.v5.0463.1-p1;Tb927.5.340:mRNA-p1;Tb11.v5.0282.1-p1;Tb927.2.1920:mRNA-p1;Tb927.4.810:mRNA-p1	0.330578	0	0	0	0	0	0	0	0	0	0	0	0.135178	0	0	0	0	0	0	0	0	0.119774	0.684688	0
14	Tb427_000006300.1	hypothetical protein%2C conserved	Tb927.11.18800.1-p1	Tb927.11.18800.1-p1;Tb11.1140:pseudogenic_transcript-p1;Tb08.27P2.160:pseudogenic_transcript-p1;Tb927.6.5490:pseudogenic_transcript-p1;Tb927.11.19900:pseudogenic_transcript-p1;Tb927.1.5340:pseudogenic_transcript-p1;Tb927.11.20560:pseudogenic_transcript-p1;Tb927.9.16960:pseudogenic_transcript-p1;Tb08.27P2.250:pseudogenic_transcript-p1;Tb09.v4.0172:pseudogenic_transcript-p1;Tb10.v4.0181:pseudogenic…	0.444474	0.406383	0	0	0	1.51782	0	0.415311	0	0	0	0	0	0	0	0	0	0	0	0	0	0.966242	0	0
15	Tb427_000006400.1	Adenylate and Guanylate cyclase catalytic domain containing protein%2C putative	Tb927.11.17040:mRNA-p1	Tb927.11.17040:mRNA-p1;Tb927.10.16190:mRNA-p1;Tb09.v4.0009:mRNA-p1;Tb927.9.15660:mRNA-p1;Tb927.4.4440:mRNA-p1;Tb927.7.7530:mRNA-p1;Tb927.7.7520:mRNA-p1;Tb927.4.4430:mRNA-p1;Tb927.4.4410:mRNA-p1;Tb927.4.4450:mRNA-p1;Tb927.8.7590:mRNA-p1;Tb927.6.300:mRNA-p1;Tb927.6.330:mRNA-p1;Tb927.6.280:mRNA-p1;Tb927.8.7930:mRNA-p1;Tb05.5K5.180:mRNA-p1;Tb927.6.310:mRNA-p1;Tb05.5K5.190:mRNA-p1;Tb927.6.190:mRNA-p1;…	0.0416804	0.0381084	0	0	0	0	0	0	0	0	0	0	0	0	0	0	0	0	0	0	0	0	0.129492	0
16	Tb427_000006500.1	Zinc finger%2C C3HC4 type (RING finger)/Leucine Rich Repeat%2C putative	Tb927.1.3670:mRNA-p1	Tb927.1.3670:mRNA-p1;Tb927.3.580.1:mRNA-p1;Tb927.3.580.2:mRNA-p1;Tb927.3.1490:mRNA-p1;Tb927.6.130:pseudogenic_transcript-p1;Tb927.2.170:mRNA-p1;Tb927.1.290:mRNA-p1;Tb927.11.1510.1-p1;Tb927.7.290:mRNA-p1;Tb11.v5.0551.1-p1;Tb927.2.690:mRNA-p1;Tb11.v5.0448.1-p1;Tb11.v5.0602.1-p1;Tb927.1.480:mRNA-p1;Tb927.11.1500:mRNA-p1;Tb927.2.950:mRNA-p1;Tb927.9.14540:pseudogenic_transcript-p1;Tb927.1.370.1:mRNA-p…	0	0	0	0	0	0	0	0	0	0	0	0	0	0	0	0	0	0	0	0	0.107211	0	0	0.204621
17	Tb427_000006600.1	hypothetical protein%2C conserved	Tb927.8.230:pseudogenic_transcript-p1	Tb927.8.230:pseudogenic_transcript-p1;Tb08.27P2.160:pseudogenic_transcript-p1;Tb10.v4.0057:pseudogenic_transcript-p1;Tb927.11.19900:pseudogenic_transcript-p1;Tb09.v4.0172:pseudogenic_transcript-p1;Tb927.11.20560:pseudogenic_transcript-p1;Tb927.11.18040:mRNA-p1;Tb09.v4.0132:pseudogenic_transcript-p1;Tb927.3.460:pseudogenic_transcript-p1;Tb927.1.5340:pseudogenic_transcript-p1;Tb08.27P2.250:pseudoge…	0	0	0.156817	0	0	0	0.168343	0	0.211715	0	0	0	0	0	0	0	0	0	0	0	0	0	0	0
18	Tb427_000006700.1	Adenylate and Guanylate cyclase catalytic domain containing protein%2C putative	Tb927.11.17040:mRNA-p1	Tb927.11.17040:mRNA-p1;Tb927.10.16190:mRNA-p1;Tb09.v4.0009:mRNA-p1;Tb927.9.15660:mRNA-p1;Tb927.4.4440:mRNA-p1;Tb927.7.7530:mRNA-p1;Tb927.7.7520:mRNA-p1;Tb927.4.4430:mRNA-p1;Tb927.4.4410:mRNA-p1;Tb927.4.4450:mRNA-p1;Tb927.8.7590:mRNA-p1;Tb927.6.300:mRNA-p1;Tb927.6.330:mRNA-p1;Tb927.6.280:mRNA-p1;Tb927.8.7930:mRNA-p1;Tb05.5K5.180:mRNA-p1;Tb05.5K5.190:mRNA-p1;Tb927.5.4540:mRNA-p1;Tb927.8.7860:mRNA-p…	0	0	0	0	0.0488933	0	0	0	0	0	0	0.0578931	0	0	0	0	0	0	0	0	0	0.090609	0	0
19	Tb427_000006800.1	Trypanosomal VSG domain containing protein%2C putative	Tb927.5.4610:pseudogenic_transcript-p1	Tb927.5.4610:pseudogenic_transcript-p1;Tb09.v4.0150:pseudogenic_transcript-p1;Tb05.5K5.260:mRNA-p1;Tb927.9.7430:mRNA-p1;Tb927.9.7380:mRNA-p1;Tb927.1.5060:mRNA-p1;Tb11.v5.0213.1-p1;Tb927.5.110:mRNA-p1;Tb927.5.291b:mRNA-p1;Tb927.11.17870:mRNA-p1;Tb927.5.130:mRNA-p1;Tb11.v5.0985.1-p1;Tb927.9.690:pseudogenic_transcript-p1;Tb927.11.120:mRNA-p1;Tb927.1.5170:mRNA-p1;Tb927.2.2060:mRNA-p1;Tb927.3.2540.1:m…	0	0	0	0	0	0	0	0	0	0	0	0	0	0	0	0	0	0	0	0	0	0	0	0
20	Tb427_000006900.1	hypothetical protein%2C conserved	Tb927.5.4620:mRNA-p1	Tb927.5.4620:mRNA-p1;Tb11.v5.0413.1-p1;Tb927.11.18660.1-p1;Tb11.1010:pseudogenic_transcript-p1;Tb05.5K5.270:pseudogenic_transcript-p1;Tb927.1.5220:mRNA-p1;Tb927.9.7420:mRNA-p1;Tb927.9.7370:mRNA-p1;Tb10.v4.0214:pseudogenic_transcript-p1;Tb927.3.5790:pseudogenic_transcript-p1;Tb927.9.680:pseudogenic_transcript-p1;Tb927.11.110:mRNA-p1;Tb927.1.5080:mRNA-p1;Tb927.7.170:mRNA-p1	0	0	0	0	0	0	0	0	0	0	0	0	0	0	0	0	0	0	0	0	0	0	0	0
21	Tb427_000007000.1	Trypanosome variant surface glycoprotein (A-type)%2C putative	Tb927.9.17620:pseudogenic_transcript-p1	Tb927.9.17620:pseudogenic_transcript-p1;Tb09.v4.0178:pseudogenic_transcript-p1;Tb927.6.5210:pseudogenic_transcript-p1;Tb10.v4.0158:pseudogenic_transcript-p1;Tb10.v4.0092:pseudogenic_transcript-p1;Tb927.9.16180:pseudogenic_transcript-p1;Tb927.11.17300:mRNA-p1;Tb927.9.16500:mRNA-p1;Tb927.8.420:pseudogenic_transcript-p1;Tb10.v4.0156:pseudogenic_transcript-p1;Tb927.11.17810:mRNA-p1;Tb09.v4.0103:pseud…	0	0	0	0	0	0	0	0	0	0	0	0	0	0	0	0	0	0	0	0	0	0.126913	0.241833	0
22	Tb427_000007100.1	BT1 family%2C putative	Tb927.8.3630:mRNA-p1	Tb927.8.3630:mRNA-p1;Tb927.8.3650:mRNA-p1;Tb927.8.3620:mRNA-p1;Tb11.v5.0766.1-p1;Tb927.10.9080:mRNA-p1;Tb927.1.2880:mRNA-p1;Tb927.1.2820:mRNA-p1;Tb927.1.2850:mRNA-p1	0	0	0.0839825	0	0	0	0	0	0	0	0	0	0	0	0	0	0	0	0	0	0.213744	0.0908237	0.0865325	0
23	Tb427_000007200.1	hypothetical protein%2C conserved	Tb10.v4.0259:mRNA-p1	Tb10.v4.0259:mRNA-p1;Tb927.10.16200:mRNA-p1;Tb927.1.240:pseudogenic_transcript-p1;Tb927.1.450:pseudogenic_transcript-p1;Tb927.1.430:pseudogenic_transcript-p1	0	0.19901	0.218769	0	0	0	0	0	0	0	0	0	0	0	0	0	0	0	0	0	0	0.23659	0.225412	0
24	Tb427_000007300.1	hypothetical protein%2C conserved	Tb10.v4.0049:mRNA-p1	Tb10.v4.0049:mRNA-p1	0	0	0	0	0	0	0	0	0	0	0	0	0	0	0	0	0	0	0	0	0	0	0.333994	0
25	Tb427_000007400.1	Trypanosome variant surface glycoprotein (A-type)%2C putative	Tb927.7.3250:mRNA-p1	Tb927.7.3250:mRNA-p1;Tb927.7.3260:mRNA-p1;Tb927.10.5690:mRNA-p1;Tb927.10.10230:mRNA-p1;Tb927.10.10220:mRNA-p1;Tb927.10.5680:mRNA-p1;Tb927.11.14610:mRNA-p1;Tb11.v5.0935.1-p1;Tb927.5.5110:pseudogenic_transcript-p1;Tb11.v5.1027.1-p1;Tb927.4.5500:pseudogenic_transcript-p1;Tb09.v4.0161:pseudogenic_transcript-p1	0.263803	0.120597	0.397713	0	0.154727	0	0.142315	0.123247	0	0	0	0	0	0	0	0	0	0.312652	0	0	0.506109	1.14696	0.956173	0.160992
26	Tb427_000007500.1	Trypanosome variant surface glycoprotein (A-type)%2C putative	Tb927.7.3250:mRNA-p1	Tb927.7.3250:mRNA-p1;Tb927.7.3260:mRNA-p1;Tb927.11.14600:mRNA-p1;Tb11.v5.1026.1-p1;Tb927.10.10230:mRNA-p1;Tb927.10.5680:mRNA-p1;Tb927.11.14610:mRNA-p1;Tb11.v5.1027.1-p1	0.411081	0	0.137723	0	0	0.155976	0	0	0	0	0	0	0	0	0	0	0.154084	0	0	0	0.175259	0.893648	0.283809	0.167249
27	Tb427_000007600.1	hypothetical protein%2C conserved	Tb927.7.6860:mRNA-p1	Tb927.7.6860:mRNA-p1;Tb11.v5.0826.1-p1;Tb927.9.15890:mRNA-p1;Tb09.v4.0107:mRNA-p1;Tb09.v4.0016:mRNA-p1;Tb11.v5.0463.1-p1;Tb927.5.340:mRNA-p1;Tb11.v5.0282.1-p1;Tb927.2.1920:mRNA-p1;Tb927.4.810:mRNA-p1	0	0	0	0	0	0	0	0	0	0	0	0	0	0	0	0	0	0	0	0	0	0	0.113877	0
28	Tb427_000007700.1	hypothetical protein	Tb11.v5.0752.1-p1	Tb11.v5.0752.1-p1;Tb11.0700:pseudogenic_transcript-p1;Tb927.5.5230:pseudogenic_transcript-p1;Tb927.3.430:pseudogenic_transcript-p1;Tb927.8.450:pseudogenic_transcript-p1;Tb927.11.20150:pseudogenic_transcript-p1;Tb11.15.0008b.1-p1;Tb08.27P2.160:pseudogenic_transcript-p1;Tb08.27P2.520:pseudogenic_transcript-p1;Tb927.1.5340:pseudogenic_transcript-p1;Tb08.27P2.250:pseudogenic_transcript-p1;Tb927.9.179…	0	0	0.290497	0	0	0	0	0	0	0	0	0	0	0	0	0	0	0.34255	0	0	0.739344	0	0.897952	0
29	Tb427_000007800.1	Trypanosomal VSG domain containing protein%2C putative	Tb927.1.5100:mRNA-p1	Tb927.1.5100:mRNA-p1;Tb927.3.570:mRNA-p1;Tb927.1.4890:mRNA-p1;Tb11.01.6240.1-p1;Tb11.01.6241.1-p1;Tb927.9.7330:mRNA-p1;Tb927.9.7410:mRNA-p1;Tb927.3.2510.1-p1;Tb927.6.470:mRNA-p1;Tb927.6.500:mRNA-p1;Tb927.6.540:mRNA-p1;Tb927.1.2040:mRNA-p1;Tb927.3.5810:pseudogenic_transcript-p1;Tb927.10.100:pseudogenic_transcript-p1;Tb11.v5.0789.1-p1;Tb927.3.2510.2-p1;Tb11.v5.0816.1-p1;Tb11.v5.0676.1-p1;Tb927.4.32…	0	0	0	0	0	0	0	0	0	0	0	0	0	0	0	0	0	0	0	0	0	0.126355	0.120385	0
30	Tb427_000007900.1	ESAG protein%2C putative	Tb927.1.5120:mRNA-p1	Tb927.1.5120:mRNA-p1;Tb927.1.4910:mRNA-p1;Tb927.1.4870:mRNA-p1;Tb927.1.5240:mRNA-p1;Tb09.v4.0065:mRNA-p1;Tb927.4.1200:mRNA-p1;Tb10.v4.0218:mRNA-p1;Tb927.11.18650.1-p1;Tb11.1020:mRNA-p1;Tb927.9.660:mRNA-p1;Tb927.3.5830:mRNA-p1;Tb927.11.17890:mRNA-p1;Tb927.10.20:mRNA-p1;Tb927.3.520:mRNA-p1;Tb10.v4.0213:mRNA-p1;Tb927.1.5200:mRNA-p1;Tb05.5K5.280:pseudogenic_transcript-p1;Tb927.3.2520:mRNA-p1;Tb927.5.…	0.319592	0	0	0	0	0	0	0	0	0	0	0	0	0	0	0	0.179687	0	0	0	0	0.17369	0	0
31	Tb427_000008000.1	Trypanosome variant surface glycoprotein (A-type)/Trypanosome variant surface glycoprotein C-terminal domain containing protein%2C putative	Tb927.11.20590:pseudogenic_transcript-p1	Tb927.11.20590:pseudogenic_transcript-p1;Tb09.v4.0161:pseudogenic_transcript-p1;Tb927.9.16890:pseudogenic_transcript-p1;Tb10.v4.0251:pseudogenic_transcript-p1;Tb09.v4.0103:pseudogenic_transcript-p1;Tb927.11.19580:pseudogenic_transcript-p1;Tb09.v4.0204:pseudogenic_transcript-p1;Tb927.11.18090:mRNA-p1;Tb10.v4.0124:pseudogenic_transcript-p1;Tb10.v4.0116:pseudogenic_transcript-p1;Tb927.9.17050:mRNA-p…	0	0	0	0	0.135471	0	0	0.107908	0	0	0	0	0	0.126371	0.134904	0.227176	0.389584	0	0	0	0.886244	2.76159	1.55475	0.704781
32	Tb427_000008100.1	hypothetical protein%2C conserved	Tb927.1.40:mRNA-p1	Tb927.1.40:mRNA-p1	0	0	0	0	0	0	0	0	0	0	0	0	0	0	0	0	0	0	0	0	0	0	0	0
33	Tb427_000008200.1	BT1 family%2C putative	Tb927.8.3630:mRNA-p1	Tb927.8.3630:mRNA-p1;Tb927.8.3650:mRNA-p1;Tb927.8.3620:mRNA-p1;Tb11.v5.0766.1-p1;Tb927.10.9080:mRNA-p1;Tb927.1.2880:mRNA-p1;Tb927.1.2820:mRNA-p1;Tb927.1.2850:mRNA-p1	0	0	0	0	0	0	0	0	0	0	0	0	0	0	0	0	0	0	0	0	0.213744	0.0908237	0.259597	0.203975
34	Tb427_000008300.1	hypothetical protein%2C conserved	Tb10.v4.0259:mRNA-p1	Tb10.v4.0259:mRNA-p1;Tb927.10.16200:mRNA-p1;Tb927.1.240:pseudogenic_transcript-p1;Tb927.1.450:pseudogenic_transcript-p1;Tb927.1.430:pseudogenic_transcript-p1	0	0	0	0	0	0	0	0	0	0	0	0	0	0	0	0	0	0	0	0	0	0	0	0
35	Tb427_000008400.1	hypothetical protein%2C conserved	Tb10.v4.0049:mRNA-p1	Tb10.v4.0049:mRNA-p1	0	0	0	0	0	0.738733	0	0	0	0	0	0	0	0	0	0.319162	0	0	0	0	0	0	0	0
36	Tb427_000008500.1	Trypanosome variant surface glycoprotein (A-type)%2C putative	Tb927.7.3250:mRNA-p1	Tb927.7.3250:mRNA-p1;Tb927.7.3260:mRNA-p1;Tb927.10.10220:mRNA-p1;Tb927.10.10230:mRNA-p1;Tb927.10.5680:mRNA-p1;Tb927.11.14610:mRNA-p1;Tb11.v5.1027.1-p1;Tb09.v4.0161:pseudogenic_transcript-p1	0.132231	0	0	0.115565	0.155114	0.150517	0	0	0	0	0	0	0.162214	0	0	0.130059	0	0.156717	0	0	0.169125	0.718642	0.410813	0.161395
37	Tb427_000008600.1	Trypanosome variant surface glycoprotein (A-type)%2C putative	Tb927.7.3250:mRNA-p1	Tb927.7.3250:mRNA-p1;Tb927.7.3260:mRNA-p1;Tb927.10.10220:mRNA-p1;Tb927.11.14600:mRNA-p1;Tb11.v5.1026.1-p1;Tb927.10.10230:mRNA-p1;Tb927.10.5680:mRNA-p1;Tb927.11.14610:mRNA-p1;Tb927.11.18280.1-p1	0.136673	0.12496	0	0	0.160325	0	0.147464	0.127705	0	0	0	0.189836	0	0	0.159654	0	0.307372	0	0.167664	0.1625	0.349612	0.742783	0.283075	0.166816
38	Tb427_000008700.1	hypothetical protein%2C conserved	Tb927.7.6860:mRNA-p1	Tb927.7.6860:mRNA-p1;Tb11.v5.0826.1-p1;Tb927.9.15890:mRNA-p1;Tb09.v4.0107:mRNA-p1;Tb09.v4.0016:mRNA-p1;Tb11.v5.0463.1-p1;Tb927.5.340:mRNA-p1;Tb11.v5.0282.1-p1;Tb927.2.1920:mRNA-p1;Tb927.4.810:mRNA-p1	0	0	0	0	0	0	0	0	0	0	0	0.152737	0	0	0	0	0	0	0	0	0	0.239049	0.113877	0
39	Tb427_000008800.1	hypothetical protein%2C conserved	Tb927.11.18800.1-p1	Tb927.11.18800.1-p1;Tb11.1140:pseudogenic_transcript-p1;Tb927.6.5490:pseudogenic_transcript-p1;Tb08.27P2.160:pseudogenic_transcript-p1;Tb927.11.19900:pseudogenic_transcript-p1;Tb10.v4.0181:pseudogenic_transcript-p1;Tb927.1.5340:pseudogenic_transcript-p1;Tb08.27P2.250:pseudogenic_transcript-p1;Tb10.v4.0066:pseudogenic_transcript-p1;Tb927.9.16960:pseudogenic_transcript-p1;Tb09.v4.0132:pseudogenic_t…	0	0	0.446731	0	0	0	0	0	0	0	0	0	0	0	0	0	0	0	0	0	1.13697	0.483121	0.460295	0
40	Tb427_000008900.1	Adenylate and Guanylate cyclase catalytic domain containing protein%2C putative	Tb927.11.17040:mRNA-p1	Tb927.11.17040:mRNA-p1;Tb927.10.16190:mRNA-p1;Tb09.v4.0009:mRNA-p1;Tb927.9.15660:mRNA-p1;Tb927.4.4440:mRNA-p1;Tb927.4.4450:mRNA-p1;Tb927.7.7520:mRNA-p1;Tb927.4.4410:mRNA-p1;Tb927.7.7530:mRNA-p1;Tb927.4.4430:mRNA-p1;Tb927.8.7590:mRNA-p1;Tb927.6.300:mRNA-p1;Tb05.5K5.180:mRNA-p1;Tb927.6.280:mRNA-p1;Tb927.6.330:mRNA-p1;Tb927.5.4540:mRNA-p1;Tb05.5K5.190:mRNA-p1;Tb927.6.310:mRNA-p1;Tb927.5.4550:mRNA-p1…	0	0	0	0	0	0	0	0	0	0	0	0	0	0	0	0	0	0	0	0	0	0	0.043164	0
41	Tb427_000009000.1	Zinc finger%2C C3HC4 type (RING finger)/Leucine Rich Repeat%2C putative	Tb927.1.3670:mRNA-p1	Tb927.1.3670:mRNA-p1;Tb927.3.580.1:mRNA-p1;Tb927.3.580.2:mRNA-p1;Tb927.3.1490:mRNA-p1;Tb927.6.130:pseudogenic_transcript-p1;Tb927.2.170:mRNA-p1;Tb927.7.290:mRNA-p1;Tb927.9.14540:pseudogenic_transcript-p1;Tb927.1.480:mRNA-p1;Tb927.1.290:mRNA-p1;Tb927.2.950:mRNA-p1;Tb927.2.1310:pseudogenic_transcript-p1;Tb11.v5.0551.1-p1;Tb927.11.1510.1-p1;Tb927.2.690:mRNA-p1;Tb11.v5.0448.1-p1;Tb11.v5.0602.1-p1;Tb9…	0	0	0	0	0	0	0	0	0	0	0	0	0	0	0	0	0	0	0	0	0	0	0	0
42	Tb427_000009100.1	Zinc finger%2C C3HC4 type (RING finger) containing protein%2C putative	Tb927.1.3670:mRNA-p1	Tb927.1.3670:mRNA-p1;Tb927.3.580.1:mRNA-p1;Tb927.3.580.2:mRNA-p1;Tb927.3.1490:mRNA-p1;Tb927.6.130:pseudogenic_transcript-p1;Tb927.2.170:mRNA-p1;Tb927.1.290:mRNA-p1;Tb927.7.290:mRNA-p1;Tb927.11.1510.1-p1;Tb927.1.480:mRNA-p1;Tb11.v5.0551.1-p1;Tb927.2.690:mRNA-p1;Tb11.v5.0448.1-p1;Tb927.2.1310:pseudogenic_transcript-p1;Tb927.2.950:mRNA-p1;Tb11.v5.0602.1-p1;Tb927.9.14540:pseudogenic_transcript-p1;Tb9…	0	0	0	0	0	0	0	0	0	0	0	0	0	0	0	0	0	0	0	0	0	0	0	0
43	Tb427_000009200.1	hypothetical protein%2C conserved	Tb08.27P2.160:pseudogenic_transcript-p1	Tb08.27P2.160:pseudogenic_transcript-p1;Tb927.9.16880:pseudogenic_transcript-p1;Tb08.27P2.250:pseudogenic_transcript-p1;Tb927.11.19900:pseudogenic_transcript-p1;Tb09.v4.0132:pseudogenic_transcript-p1;Tb09.v4.0154:pseudogenic_transcript-p1;Tb11.v5.0752.1-p1;Tb927.11.19470:pseudogenic_transcript-p1;Tb927.11.20560:pseudogenic_transcript-p1;Tb08.27P2.400:pseudogenic_transcript-p1;Tb927.11.18040:mRNA-…	0	0	0	0	0	0	0	0	0	0	0	0	0	0	0	0	0	0	0	0	0	0	0	0.221089
44	Tb427_000009300.1	Trypanosomal VSG domain containing protein%2C putative	Tb927.3.570:mRNA-p1	Tb927.3.570:mRNA-p1;Tb927.9.7410:mRNA-p1;Tb927.9.7330:mRNA-p1;Tb927.1.5100:mRNA-p1;Tb927.1.4890:mRNA-p1;Tb927.3.2510.1-p1;Tb11.01.6240.1-p1;Tb11.01.6241.1-p1;Tb927.1.2040:mRNA-p1;Tb927.6.470:mRNA-p1;Tb927.6.500:mRNA-p1;Tb927.3.5810:pseudogenic_transcript-p1;Tb927.6.540:mRNA-p1;Tb11.v5.0789.1-p1;Tb927.10.100:pseudogenic_transcript-p1;Tb11.v5.0816.1-p1;Tb927.3.2510.2-p1;Tb11.v5.0676.1-p1;Tb927.4.32…	0	0	0	0	0	0	0	0	0	0	0	0	0	0	0	0	0	0	0	0	0	0	0	0
45	Tb427_000009400.1	ESAG protein%2C putative	Tb927.1.5120:mRNA-p1	Tb927.1.5120:mRNA-p1;Tb927.1.4910:mRNA-p1;Tb10.v4.0218:mRNA-p1;Tb927.1.4870:mRNA-p1;Tb09.v4.0065:mRNA-p1;Tb927.11.18650.1-p1;Tb11.1020:mRNA-p1;Tb927.1.5240:mRNA-p1;Tb927.4.1200:mRNA-p1;Tb927.10.20:mRNA-p1;Tb927.1.5200:mRNA-p1;Tb927.9.660:mRNA-p1;Tb927.3.520:mRNA-p1;Tb927.11.17890:mRNA-p1;Tb10.v4.0213:mRNA-p1;Tb05.5K5.280:pseudogenic_transcript-p1;Tb927.5.4630:mRNA-p1;Tb927.3.5830:mRNA-p1;Tb927.3.…	0	0	0	0	0	0	0	0	0	0	0	0	0	0	0	0	0	0	0	0	0	0	0	0
46	Tb427_000009500.1	Trypanosome variant surface glycoprotein (A-type)%2C putative	Tb927.5.5150:pseudogenic_transcript-p1	Tb927.5.5150:pseudogenic_transcript-p1;Tb927.5.5400.1-p1;Tb927.3.5860:pseudogenic_transcript-p1;Tb10.v4.0064:pseudogenic_transcript-p1;Tb05.5K5.380:pseudogenic_transcript-p1;Tb10.v4.0096:mRNA-p1;Tb927.9.600:pseudogenic_transcript-p1;Tb927.11.20500:mRNA-p1;Tb927.11.17190:mRNA-p1;Tb927.9.1050:mRNA-p1;Tb10.v4.0133:pseudogenic_transcript-p1;Tb927.5.5080:mRNA-p1;Tb11.v5.0932.1-p1;Tb10.v4.0140:pseudoge…	0	0	0	0.102497	0	0	0	0	0	0.163782	0	0	0	0	0	0	0	0	0	0	0.45	1.14728	0	0.286288
47	Tb427_000009600.1	Trypanosome variant surface glycoprotein (A-type)%2C putative	Tb927.7.3250:mRNA-p1	Tb927.7.3250:mRNA-p1;Tb927.7.3260:mRNA-p1;Tb927.11.14600:mRNA-p1;Tb11.v5.1026.1-p1;Tb927.10.10220:mRNA-p1;Tb927.10.5690:mRNA-p1;Tb927.10.10230:mRNA-p1;Tb927.10.5680:mRNA-p1;Tb927.11.14610:mRNA-p1;Tb927.10.10210:mRNA-p1;Tb927.4.5500:pseudogenic_transcript-p1;Tb11.v5.1027.1-p1	0	0	0	0.238894	0.160325	0.311146	0.147464	0.127705	0	0	0	0	0	0	0.159654	0	0	0	0	0	0.174806	0	0.141538	0.333633
48	Tb427_000009700.1	Trypanosome variant surface glycoprotein (A-type)%2C putative	Tb927.7.3250:mRNA-p1	Tb927.7.3250:mRNA-p1;Tb927.7.3260:mRNA-p1;Tb927.10.10220:mRNA-p1;Tb927.10.10230:mRNA-p1;Tb927.10.5680:mRNA-p1;Tb927.11.14610:mRNA-p1;Tb927.4.5500:pseudogenic_transcript-p1;Tb11.v5.1027.1-p1	0	0	0	0	0	0	0.142315	0	0.178981	0	0	0	0	0	0	0	0	0	0	0	0	0	0.409788	0
49	Tb427_000009800.1	hypothetical protein%2C conserved	Tb927.7.6860:mRNA-p1	Tb927.7.6860:mRNA-p1;Tb11.v5.0826.1-p1;Tb927.9.15890:mRNA-p1;Tb09.v4.0016:mRNA-p1;Tb11.v5.0463.1-p1;Tb09.v4.0107:mRNA-p1;Tb927.5.340:mRNA-p1;Tb11.v5.0282.1-p1;Tb927.2.1920:mRNA-p1;Tb927.4.810:mRNA-p1	0	0	0.110752	0	0	0	0.118892	0	0	0	0	0	0	0	0	0	0	0	0	0	0.281875	0.119774	0	0
50	Tb427_000009900.1	hypothetical protein%2C conserved	Tb11.v5.0752.1-p1	Tb11.v5.0752.1-p1;Tb11.0700:pseudogenic_transcript-p1;Tb08.27P2.160:pseudogenic_transcript-p1;Tb11.15.0008b.1-p1;Tb927.1.5340:pseudogenic_transcript-p1;Tb08.27P2.250:pseudogenic_transcript-p1;Tb927.5.5230:pseudogenic_transcript-p1;Tb927.8.450:pseudogenic_transcript-p1;Tb927.11.19900:pseudogenic_transcript-p1;Tb927.11.19650:pseudogenic_transcript-p1;Tb927.11.20150:pseudogenic_transcript-p1;Tb927.9…	0	0	0	0	0	0	0	0	0	0	0	0	0	0	0	0	0	0	0	0	0	0.809738	0.25716	0
51	Tb427_000010000.1	Adenylate and Guanylate cyclase catalytic domain containing protein%2C putative	Tb927.11.17040:mRNA-p1	Tb927.11.17040:mRNA-p1;Tb927.10.16190:mRNA-p1;Tb09.v4.0009:mRNA-p1;Tb927.9.15660:mRNA-p1;Tb927.4.4440:mRNA-p1;Tb927.7.7520:mRNA-p1;Tb927.7.7530:mRNA-p1;Tb927.4.4450:mRNA-p1;Tb927.4.4430:mRNA-p1;Tb927.4.4410:mRNA-p1;Tb927.8.7590:mRNA-p1;Tb927.6.330:mRNA-p1;Tb927.6.180:mRNA-p1;Tb11.v5.0456.1-p1;Tb927.6.300:mRNA-p1;Tb927.6.280:mRNA-p1;Tb05.5K5.180:mRNA-p1;Tb927.5.4540:mRNA-p1;Tb927.6.170:mRNA-p1;Tb0…	0	0	0.041892	0.0364271	0.0488933	0	0	0	0	0	0	0	0	0	0	0.0409956	0.0468687	0	0	0	0.106619	0.135913	0.043164	0
52	Tb427_000010100.1	Zinc finger%2C C3HC4 type (RING finger)/Leucine Rich Repeat%2C putative	Tb927.3.580.1:mRNA-p1	Tb927.3.580.1:mRNA-p1;Tb927.3.580.2:mRNA-p1;Tb927.1.3670:mRNA-p1;Tb927.3.1490:mRNA-p1;Tb927.2.950:mRNA-p1;Tb927.6.130:pseudogenic_transcript-p1;Tb927.9.14540:pseudogenic_transcript-p1;Tb927.1.480:mRNA-p1;Tb927.1.290:mRNA-p1;Tb927.2.170:mRNA-p1;Tb927.1.370.1:mRNA-p1;Tb927.1.370.2:mRNA-p1;Tb11.v5.0551.1-p1;Tb927.11.1510.1-p1;Tb927.2.1310:pseudogenic_transcript-p1;Tb927.7.290:mRNA-p1;Tb927.11.1500:m…	0	0	0	0	0	0.0889316	0	0	0	0	0	0	0	0	0	0	0	0.0925948	0	0	0	0.0849208	0	0
53	Tb427_000010200.1	Zinc finger%2C C3HC4 type (RING finger)/Leucine Rich Repeat%2C putative	Tb927.3.580.1:mRNA-p1	Tb927.3.580.1:mRNA-p1;Tb927.3.580.2:mRNA-p1;Tb927.1.3670:mRNA-p1;Tb927.6.130:pseudogenic_transcript-p1;Tb927.3.1490:mRNA-p1;Tb927.9.14540:pseudogenic_transcript-p1;Tb927.2.170:mRNA-p1;Tb927.2.950:mRNA-p1;Tb927.1.290:mRNA-p1;Tb927.1.480:mRNA-p1;Tb927.2.1310:pseudogenic_transcript-p1;Tb927.2.690:mRNA-p1;Tb11.v5.0448.1-p1;Tb11.v5.0551.1-p1;Tb927.1.370.1:mRNA-p1;Tb927.1.370.2:mRNA-p1;Tb927.7.290:mRNA…	0	0	0	0.0682807	0	0	0	0	0	0	0	0	0	0	0	0	0	0	0	0	0	0	0	0
54	Tb427_000010300.1	hypothetical protein%2C conserved	Tb08.27P2.160:pseudogenic_transcript-p1	Tb08.27P2.160:pseudogenic_transcript-p1;Tb08.27P2.250:pseudogenic_transcript-p1;Tb927.11.19900:pseudogenic_transcript-p1;Tb09.v4.0154:pseudogenic_transcript-p1;Tb09.v4.0132:pseudogenic_transcript-p1;Tb927.11.19470:pseudogenic_transcript-p1;Tb11.15.0008b.1-p1;Tb927.8.450:pseudogenic_transcript-p1;Tb927.11.20560:pseudogenic_transcript-p1;Tb927.9.16880:pseudogenic_transcript-p1;Tb11.v5.0752.1-p1;Tb0…	0	0	0	0	0	0	0	0	0	0	0	0	0	0	0	0	0	0	0	0	0	0.172647	0	0
55	Tb427_000010400.1	Trypanosomal VSG domain containing protein%2C putative	Tb927.1.4890:mRNA-p1	Tb927.1.4890:mRNA-p1;Tb927.3.570:mRNA-p1;Tb927.9.7330:mRNA-p1;Tb927.9.7410:mRNA-p1;Tb927.1.5100:mRNA-p1;Tb927.3.2510.1-p1;Tb11.01.6240.1-p1;Tb11.01.6241.1-p1;Tb927.1.2040:mRNA-p1;Tb927.3.5810:pseudogenic_transcript-p1;Tb927.6.540:mRNA-p1;Tb927.6.470:mRNA-p1;Tb927.6.500:mRNA-p1;Tb11.v5.0789.1-p1;Tb927.10.100:pseudogenic_transcript-p1;Tb11.v5.0816.1-p1;Tb927.3.2510.2-p1;Tb11.v5.0676.1-p1;Tb927.4.32…	0	0	0	0.0977294	0	0	0	0	0	0	0	0	0	0	0	0	0	0	0.13718	0	0.143023	0.121546	0	0
56	Tb427_000010500.1	hypothetical protein%2C conserved	Tb927.1.4900:mRNA-p1	Tb927.1.4900:mRNA-p1;Tb927.3.560:mRNA-p1;Tb927.1.5110:mRNA-p1;Tb927.9.7400:mRNA-p1;Tb927.9.7320:mRNA-p1;Tb927.3.5820:pseudogenic_transcript-p1;Tb11.v5.0677.1-p1;Tb11.01.6251:mRNA-p1;Tb11.01.6250:mRNA-p1;Tb927.3.2530:pseudogenic_transcript-p1;Tb927.1.4860:pseudogenic_transcript-p1;Tb927.1.2070:pseudogenic_transcript-p1;Tb927.1.2060:pseudogenic_transcript-p1;Tb927.4.3270:mRNA-p1	0	0	0	0	0	0	0	0	0	0	0	0	0.175841	0	0	0	0	0.169883	0	0.170427	0	0.155803	0	0
57	Tb427_000010600.1	ESAG protein%2C putative	Tb927.1.4910:mRNA-p1	Tb927.1.4910:mRNA-p1;Tb927.1.5120:mRNA-p1;Tb927.1.4870:mRNA-p1;Tb10.v4.0218:mRNA-p1;Tb927.11.18650.1-p1;Tb11.1020:mRNA-p1;Tb927.1.5240:mRNA-p1;Tb09.v4.0065:mRNA-p1;Tb927.4.1200:mRNA-p1;Tb927.10.20:mRNA-p1;Tb927.1.5200:mRNA-p1;Tb927.11.17890:mRNA-p1;Tb927.9.660:mRNA-p1;Tb927.3.2520:mRNA-p1;Tb927.3.5830:mRNA-p1;Tb10.v4.0213:mRNA-p1;Tb927.3.520:mRNA-p1;Tb05.5K5.280:pseudogenic_transcript-p1;Tb927.5.…	0	0	0	0	0	0	0	0	0	0	0	0	0	0	0	0	0	0	0	0	0	0	0	0
58	Tb427_000010700.1	Trypanosome variant surface glycoprotein (A-type)%2C putative	Tb08.27P2.220:mRNA-p1	Tb08.27P2.220:mRNA-p1;Tb927.11.18820.1-p1;Tb11.0510:pseudogenic_transcript-p1;Tb09.v4.0054:pseudogenic_transcript-p1;Tb927.9.300:pseudogenic_transcript-p1;Tb09.v4.0175:pseudogenic_transcript-p1;Tb10.v4.0119:pseudogenic_transcript-p1;Tb927.9.16540:pseudogenic_transcript-p1;Tb11.v5.0870.1-p1;Tb11.v5.0112.1-p1;Tb927.9.17890:pseudogenic_transcript-p1;Tb10.v4.0124:pseudogenic_transcript-p1;Tb10.v4.009…	0	0	0	0	0	0	0	0	0	0	0	0	0	0	0	0	0	0	0	0	0	0	0	0
59	Tb427_000010800.1	BT1 family%2C putative	Tb927.8.3630:mRNA-p1	Tb927.8.3630:mRNA-p1;Tb927.8.3650:mRNA-p1;Tb927.8.3620:mRNA-p1;Tb11.v5.0766.1-p1;Tb927.10.9080:mRNA-p1;Tb927.1.2880:mRNA-p1;Tb927.1.2820:mRNA-p1;Tb927.1.2850:mRNA-p1	0.0835583	0	0	0	0	0	0	0	0	0.116691	0	0	0.102505	0	0	0	0	0	0	0	0	0.272471	0.0865325	0.101987
60	Tb427_000010900.1	hypothetical protein%2C conserved	Tb10.v4.0259:mRNA-p1	Tb10.v4.0259:mRNA-p1;Tb927.1.240:pseudogenic_transcript-p1;Tb927.10.16200:mRNA-p1;Tb927.1.450:pseudogenic_transcript-p1;Tb927.1.430:pseudogenic_transcript-p1	0	0	0	0	0	0	0	0	0	0	0	0	0	0	0	0	0	0	0	0	0	0.23562	0	0
61	Tb427_000011000.1	hypothetical protein%2C conserved	Tb10.v4.0049:mRNA-p1	Tb10.v4.0049:mRNA-p1	0	0	0	0	0	0	0	0	0	0	0	0	0	0	0	0	0	0	0	0	0	0	0	0
62	Tb427_000011100.1	Trypanosome variant surface glycoprotein (A-type)%2C putative	Tb927.7.3250:mRNA-p1	Tb927.7.3250:mRNA-p1;Tb927.7.3260:mRNA-p1;Tb927.11.14600:mRNA-p1;Tb11.v5.1026.1-p1;Tb927.10.10220:mRNA-p1;Tb927.10.5690:mRNA-p1;Tb927.10.10230:mRNA-p1;Tb927.10.5680:mRNA-p1;Tb927.11.14610:mRNA-p1;Tb927.4.5500:pseudogenic_transcript-p1;Tb11.v5.0935.1-p1;Tb927.5.5110:pseudogenic_transcript-p1	0.136321	0	0.411038	0.119139	0.319823	0.155172	0.147084	0.382129	0	0	0	0	0	0.14917	0.159242	0	0.30658	0.807818	0	0.162081	1.04613	4.44521	1.27056	0.665546
63	Tb427_000011200.1	Trypanosome variant surface glycoprotein (A-type)%2C putative	Tb927.7.3250:mRNA-p1	Tb927.7.3250:mRNA-p1;Tb927.7.3260:mRNA-p1;Tb927.10.5690:mRNA-p1;Tb927.10.10230:mRNA-p1;Tb927.10.10220:mRNA-p1;Tb927.10.5680:mRNA-p1;Tb927.11.14610:mRNA-p1;Tb927.4.5500:pseudogenic_transcript-p1;Tb11.v5.1027.1-p1;Tb11.v5.0935.1-p1;Tb927.5.5110:pseudogenic_transcript-p1	0	0	0.397713	0.230554	0.309455	0	0	0	0	0	0	0.366416	0	0	0	0.129734	0.14832	0.312652	0	0.313654	1.01222	1.86381	0.682981	0.160992
64	Tb427_000011300.1	hypothetical protein%2C conserved	Tb927.7.6860:mRNA-p1	Tb927.7.6860:mRNA-p1;Tb11.v5.0826.1-p1;Tb927.9.15890:mRNA-p1;Tb09.v4.0107:mRNA-p1;Tb09.v4.0016:mRNA-p1;Tb11.v5.0463.1-p1;Tb927.5.340:mRNA-p1;Tb11.v5.0282.1-p1;Tb927.2.1920:mRNA-p1;Tb927.4.810:mRNA-p1	0	0	0	0	0	0	0.118645	0	0.149213	0	0	0	0	0.120328	0.128453	0	0	0	0	0	0	0.478099	0.341632	0
65	Tb427_000011400.1	hypothetical protein%2C conserved	Tb927.11.18800.1-p1	Tb927.11.18800.1-p1;Tb11.1140:pseudogenic_transcript-p1;Tb927.6.5490:pseudogenic_transcript-p1;Tb08.27P2.160:pseudogenic_transcript-p1;Tb927.11.19900:pseudogenic_transcript-p1;Tb10.v4.0181:pseudogenic_transcript-p1;Tb927.1.5340:pseudogenic_transcript-p1;Tb08.27P2.250:pseudogenic_transcript-p1;Tb10.v4.0066:pseudogenic_transcript-p1;Tb927.9.16960:pseudogenic_transcript-p1;Tb09.v4.0172:pseudogenic_t…	0	0	0	0	0	0	0	0	0	0	0.581684	0	0	0	0	0	0	0.526779	0	0	0	0	0.460295	0
66	Tb427_000011500.1	Adenylate and Guanylate cyclase catalytic domain containing protein%2C putative	Tb927.11.17040:mRNA-p1	Tb927.11.17040:mRNA-p1;Tb927.10.16190:mRNA-p1;Tb09.v4.0009:mRNA-p1;Tb927.9.15660:mRNA-p1;Tb927.4.4430:mRNA-p1;Tb927.4.4440:mRNA-p1;Tb927.4.4450:mRNA-p1;Tb927.7.7520:mRNA-p1;Tb927.7.7530:mRNA-p1;Tb927.4.4410:mRNA-p1;Tb927.8.7590:mRNA-p1;Tb05.5K5.180:mRNA-p1;Tb927.6.300:mRNA-p1;Tb05.5K5.190:mRNA-p1;Tb927.5.4540:mRNA-p1;Tb927.8.7860:mRNA-p1;Tb927.6.330:mRNA-p1;Tb927.6.280:mRNA-p1;Tb927.5.4550:mRNA-p…	0.0833608	0	0	0	0	0.0474442	0.0899423	0	0	0.0582076	0	0	0.0511311	0	0	0.0819912	0.0468687	0.0493985	0.0511315	0.0991135	0.213239	0.317131	0.21582	0
67	Tb427_000011600.1	Zinc finger%2C C3HC4 type (RING finger)/BspA type Leucine rich repeat region (6 copies)%2C putative	Tb927.1.3670:mRNA-p1	Tb927.1.3670:mRNA-p1;Tb927.3.580.1:mRNA-p1;Tb927.3.580.2:mRNA-p1;Tb927.3.1490:mRNA-p1;Tb927.6.130:pseudogenic_transcript-p1;Tb927.2.170:mRNA-p1;Tb927.7.290:mRNA-p1;Tb927.1.290:mRNA-p1;Tb927.11.1510.1-p1;Tb11.v5.0551.1-p1;Tb927.1.480:mRNA-p1;Tb927.2.950:mRNA-p1;Tb927.2.690:mRNA-p1;Tb11.v5.0448.1-p1;Tb927.9.14540:pseudogenic_transcript-p1;Tb927.2.1310:pseudogenic_transcript-p1;Tb11.v5.0602.1-p1;Tb9…	0	0	0	0	0	0	0	0	0	0	0	0	0	0	0	0	0	0	0	0	0	0	0.0868068	0
68	Tb427_000011700.1	Zinc finger%2C C3HC4 type (RING finger) containing protein%2C putative	Tb927.3.580.1:mRNA-p1	Tb927.3.580.1:mRNA-p1;Tb927.3.580.2:mRNA-p1;Tb927.1.3670:mRNA-p1;Tb927.3.1490:mRNA-p1;Tb927.1.480:mRNA-p1;Tb927.2.170:mRNA-p1;Tb927.6.130:pseudogenic_transcript-p1;Tb927.1.290:mRNA-p1;Tb927.7.290:mRNA-p1;Tb927.2.950:mRNA-p1;Tb927.11.1510.1-p1;Tb11.v5.0551.1-p1;Tb927.9.14540:pseudogenic_transcript-p1;Tb927.11.1500:mRNA-p1;Tb927.2.1310:pseudogenic_transcript-p1;Tb927.11.4120:mRNA-p1;Tb927.1.370.1:m…	0	0	0	0	0	0	0	0	0	0	0	0	0	0	0	0	0	0	0	0	0	0	0.0809085	0.0953589
69	Tb427_000011800.1	hypothetical protein%2C conserved	Tb08.27P2.160:pseudogenic_transcript-p1	Tb08.27P2.160:pseudogenic_transcript-p1;Tb08.27P2.250:pseudogenic_transcript-p1;Tb09.v4.0154:pseudogenic_transcript-p1;Tb09.v4.0132:pseudogenic_transcript-p1;Tb927.11.19900:pseudogenic_transcript-p1;Tb927.11.18100:mRNA-p1;Tb927.8.450:pseudogenic_transcript-p1;Tb927.11.20560:pseudogenic_transcript-p1;Tb08.27P2.400:pseudogenic_transcript-p1;Tb10.v4.0057:pseudogenic_transcript-p1;Tb927.3.460:pseudog…	0	0	0	0	0	0	0	0	0	0	0	0	0	0	0	0	0	0	0	0	0	0	0.148442	0.174954
70	Tb427_000011900.1	Trypanosomal VSG domain containing protein%2C putative	Tb927.3.570:mRNA-p1	Tb927.3.570:mRNA-p1;Tb927.1.5100:mRNA-p1;Tb11.01.6240.1-p1;Tb11.01.6241.1-p1;Tb927.1.4890:mRNA-p1;Tb927.9.7330:mRNA-p1;Tb927.3.2510.1-p1;Tb927.9.7410:mRNA-p1;Tb927.6.470:mRNA-p1;Tb927.6.500:mRNA-p1;Tb927.6.540:mRNA-p1;Tb927.1.2040:mRNA-p1;Tb927.3.5810:pseudogenic_transcript-p1;Tb927.10.100:pseudogenic_transcript-p1;Tb11.v5.0789.1-p1;Tb11.v5.0816.1-p1;Tb927.3.2510.2-p1;Tb11.v5.0676.1-p1;Tb927.4.32…	0	0	0	0	0	0	0	0	0	0	0	0.161465	0	0	0.135793	0	0	0	0	0	0	0	0.361154	0
71	Tb427_000012000.1	hypothetical protein	Tb927.1.4900:mRNA-p1	Tb927.1.4900:mRNA-p1;Tb927.3.5820:pseudogenic_transcript-p1;Tb927.1.5110:mRNA-p1;Tb927.3.560:mRNA-p1;Tb927.9.7400:mRNA-p1;Tb927.9.7320:mRNA-p1;Tb11.01.6251:mRNA-p1;Tb11.v5.0677.1-p1;Tb11.01.6250:mRNA-p1;Tb927.3.2530:pseudogenic_transcript-p1;Tb927.1.4860:pseudogenic_transcript-p1;Tb927.1.2070:pseudogenic_transcript-p1;Tb927.1.2060:pseudogenic_transcript-p1	0	0	0	0.55694	0	0	0	0	0	0	0	0	0	0	0	0	0	0	0	0	0	0.230889	0.21998	0.259269
72	Tb427_000012100.1	ESAG protein%2C putative	Tb927.1.5120:mRNA-p1	Tb927.1.5120:mRNA-p1;Tb927.1.4870:mRNA-p1;Tb927.1.4910:mRNA-p1;Tb10.v4.0218:mRNA-p1;Tb09.v4.0065:mRNA-p1;Tb927.4.1200:mRNA-p1;Tb927.1.5240:mRNA-p1;Tb927.11.18650.1-p1;Tb11.1020:mRNA-p1;Tb927.10.20:mRNA-p1;Tb927.9.660:mRNA-p1;Tb927.1.5200:mRNA-p1;Tb927.3.520:mRNA-p1;Tb927.11.17890:mRNA-p1;Tb10.v4.0213:mRNA-p1;Tb927.3.5830:mRNA-p1;Tb05.5K5.280:pseudogenic_transcript-p1;Tb927.5.4630:mRNA-p1;Tb927.3.…	0	0	0	0	0	0	0	0	0	0	0	0	0	0	0	0	0	0.191702	0	0	0	0	0	0
73	Tb427_000012200.1	Trypanosomal VSG domain/Trypanosome variant surface glycoprotein C-terminal domain containing protein%2C putative	Tb927.3.150:mRNA-p1	Tb927.3.150:mRNA-p1;Tb927.9.17770:pseudogenic_transcript-p1;Tb10.v4.0096:mRNA-p1;Tb927.9.820:pseudogenic_transcript-p1;Tb927.11.17600:mRNA-p1;Tb09.v4.0113:mRNA-p1;Tb927.1.05:mRNA-p1;Tb927.9.190:mRNA-p1;Tb927.6.5600:pseudogenic_transcript-p1;Tb927.9.330:pseudogenic_transcript-p1;Tb927.11.19790:pseudogenic_transcript-p1;Tb927.11.17350:mRNA-p1;Tb11.1560:pseudogenic_transcript-p1;Tb927.3.440:mRNA-p1;…	0	0	0	0	0	0	0	0	0	0	0	0	0	0	0	0	0	0	0	0	0	0	0	0
74	Tb427_000012300.1	hypothetical protein%2C conserved	Tb08.27P2.250:pseudogenic_transcript-p1	Tb08.27P2.250:pseudogenic_transcript-p1;Tb927.6.5770:pseudogenic_transcript-p1;Tb927.11.17690:mRNA-p1;Tb08.27P2.160:pseudogenic_transcript-p1;Tb09.v4.0130:pseudogenic_transcript-p1;Tb927.11.20150:pseudogenic_transcript-p1;Tb09.v4.0132:pseudogenic_transcript-p1;Tb927.11.18180:mRNA-p1;Tb927.8.450:pseudogenic_transcript-p1;Tb09.v4.0154:pseudogenic_transcript-p1;Tb927.11.18100:mRNA-p1;Tb09.v4.0083:ps…	0	0	0	0	0	0	0	0	0	0	0	0	0	0	0	0	0	0	0	0	0	0	0	0
75	Tb427_000012400.1	Trypanosomal VSG domain/Trypanosome variant surface glycoprotein C-terminal domain containing protein%2C putative	Tb09.v4.0087:pseudogenic_transcript-p1	Tb09.v4.0087:pseudogenic_transcript-p1;Tb11.v5.1023.1-p1;Tb09.v4.0123:pseudogenic_transcript-p1;Tb927.11.17110.1-p1;Tb927.5.5640.1-p1;Tb11.v5.0950.1-p1;Tb927.5.5280:pseudogenic_transcript-p1;Tb927.11.20630:pseudogenic_transcript-p1;Tb927.10.16350:pseudogenic_transcript-p1;Tb10.v4.0109:pseudogenic_transcript-p1;Tb11.v5.0447.1-p1;Tb10.v4.0145:mRNA-p1;Tb927.9.17570:pseudogenic_transcript-p1;Tb927.11…	0	0	0	0	0.125345	0	0	0	0	0	0	0	0	0	0	0	0	0	0	0	0	0.348433	0.110657	0
76	Tb427_000012500.1	BT1 family%2C putative	Tb927.8.3630:mRNA-p1	Tb927.8.3630:mRNA-p1;Tb927.8.3650:mRNA-p1;Tb927.8.3620:mRNA-p1;Tb11.v5.0766.1-p1;Tb927.10.9080:mRNA-p1;Tb927.1.2880:mRNA-p1;Tb927.1.2820:mRNA-p1;Tb927.1.2850:mRNA-p1	0	0	0	0	0.0980184	0	0	0	0	0	0	0	0	0	0	0	0	0	0	0	0	0	0	0
77	Tb427_000012600.1	hypothetical protein%2C conserved	NA		0	0	0	0	0	0	0	0	0	0	0	0	0	0	0	0	0	0	0	0	0	0	0	0
78	Tb427_000012700.1	hypothetical protein%2C conserved	Tb10.v4.0259:mRNA-p1	Tb10.v4.0259:mRNA-p1;Tb927.10.16200:mRNA-p1;Tb927.1.240:pseudogenic_transcript-p1;Tb927.1.450:pseudogenic_transcript-p1;Tb927.1.430:pseudogenic_transcript-p1	0.217664	0	0	0	0	0	0	0	0	0	0	0	0	0	0	0	0	0	0	0	0.278395	0	0.450824	0
79	Tb427_000012800.1	hypothetical protein%2C conserved	Tb10.v4.0049:mRNA-p1	Tb10.v4.0049:mRNA-p1	0	0	0	0	0	0	0	0	0	0	0	0	0	0	0	0	0	0	0	0	0	0	0	0
80	Tb427_000012900.1	Phosphotransferase enzyme family%2C putative	NA		950.267	914.999	1072.25	1015.4	1206.96	966.716	1028.52	1282.73	1047.05	965.826	1019.24	822.823	1012.95	828.417	910.702	945.059	1067.88	890.861	570.996	726.173	843.454	875.822	690.786	822.688
81	Tb427_000013000.1	Trypanosome variant surface glycoprotein (A-type)%2C putative	Tb927.7.3250:mRNA-p1	Tb927.7.3250:mRNA-p1;Tb927.7.3260:mRNA-p1;Tb927.11.14600:mRNA-p1;Tb11.v5.1026.1-p1;Tb927.10.10220:mRNA-p1;Tb927.10.5690:mRNA-p1;Tb927.10.10230:mRNA-p1;Tb927.10.5680:mRNA-p1;Tb927.11.14610:mRNA-p1;Tb11.v5.0935.1-p1;Tb927.5.5110:pseudogenic_transcript-p1	0.548108	0	0.55089	0.239513	0.32148	0	0.295691	0.512145	0	0.191361	0	0	0	0.449827	0.160067	0.134776	0.77042	0.487202	0.168098	0	1.22681	5.06401	2.27047	0.668994
82	Tb427_000013100.1	Trypanosome variant surface glycoprotein (A-type)%2C putative	Tb927.7.3250:mRNA-p1	Tb927.7.3250:mRNA-p1;Tb927.7.3260:mRNA-p1;Tb927.10.10220:mRNA-p1;Tb927.10.10230:mRNA-p1;Tb927.10.5680:mRNA-p1;Tb927.11.14610:mRNA-p1;Tb11.v5.1027.1-p1	0	0.362697	0	0.23113	0.310228	0	0.285342	0.24711	0.179429	0	0	0	0	0	0	0.130059	0.148691	0.156717	0	0	0.507375	2.73084	1.0955	0.64558
83	Tb427_000013200.1	hypothetical protein%2C conserved	Tb927.7.6860:mRNA-p1	Tb927.7.6860:mRNA-p1;Tb11.v5.0826.1-p1;Tb927.9.15890:mRNA-p1;Tb09.v4.0107:mRNA-p1;Tb09.v4.0016:mRNA-p1;Tb11.v5.0463.1-p1;Tb927.2.1920:mRNA-p1;Tb927.5.340:mRNA-p1;Tb11.v5.0282.1-p1;Tb927.4.810:mRNA-p1	0.219927	0.201079	0	0	0	0	0	0	0	0	0	0	0	0	0	0	0	0	0	0	0	0.358574	0.113877	0.268432
84	Tb427_000013300.1	hypothetical protein%2C conserved	Tb927.11.18800.1-p1	Tb927.11.18800.1-p1;Tb11.1140:pseudogenic_transcript-p1;Tb927.6.5490:pseudogenic_transcript-p1;Tb10.v4.0181:pseudogenic_transcript-p1;Tb08.27P2.160:pseudogenic_transcript-p1;Tb927.11.19900:pseudogenic_transcript-p1;Tb10.v4.0066:pseudogenic_transcript-p1;Tb927.9.16960:pseudogenic_transcript-p1;Tb927.11.18040:mRNA-p1;Tb927.8.230:pseudogenic_transcript-p1;Tb09.v4.0132:pseudogenic_transcript-p1;Tb927…	0.444474	0	0	0.388454	0	0	1.4387	0.830621	0	0	0	0	0	0	0	0	0.499802	0	0	0	0.568487	1.44936	2.76177	0.542504
85	Tb427_000013400.1	Adenylate and Guanylate cyclase catalytic domain containing protein%2C putative	Tb927.11.17040:mRNA-p1	Tb927.11.17040:mRNA-p1;Tb927.10.16190:mRNA-p1;Tb09.v4.0009:mRNA-p1;Tb927.9.15660:mRNA-p1;Tb05.5K5.180:mRNA-p1;Tb927.5.4540:mRNA-p1;Tb927.8.7590:mRNA-p1;Tb05.5K5.190:mRNA-p1;Tb927.5.4550:mRNA-p1;Tb927.7.7470:mRNA-p1;Tb927.8.7860:mRNA-p1;Tb927.8.7930:mRNA-p1;Tb927.8.7870:mRNA-p1;Tb927.6.200:mRNA-p1;Tb927.4.3750:mRNA-p1;Tb927.8.7890:mRNA-p1;Tb927.8.7940:mRNA-p1;Tb927.6.430:mRNA-p1;Tb927.7.6050:mRNA-…	0.360733	0.247363	0.181282	0.23645	0.10579	0.307963	0.194607	0.252798	0.122372	0	0.177034	0.125262	0.331895	0.197367	0.316041	0.177403	0.202818	0.480972	0.221265	0.0536126	0.173018	0.588147	0.420269	0.49533
86	Tb427_000013500.1	Zinc finger%2C C3HC4 type (RING finger)/Leucine Rich Repeat%2C putative	Tb927.3.580.1:mRNA-p1	Tb927.3.580.1:mRNA-p1;Tb927.3.580.2:mRNA-p1;Tb927.1.3670:mRNA-p1;Tb927.3.1490:mRNA-p1;Tb927.6.130:pseudogenic_transcript-p1;Tb927.9.14540:pseudogenic_transcript-p1;Tb927.1.290:mRNA-p1;Tb11.v5.0551.1-p1;Tb927.2.170:mRNA-p1;Tb927.11.1510.1-p1;Tb927.1.480:mRNA-p1;Tb927.2.950:mRNA-p1;Tb927.7.290:mRNA-p1;Tb927.11.1500:mRNA-p1;Tb11.v5.0602.1-p1;Tb927.1.370.1:mRNA-p1;Tb927.1.370.2:mRNA-p1;Tb927.2.1310:p…	0	0.0766395	0	0	0	0	0	0	0	0	0	0	0	0	0	0	0	0	0	0	0	0.182223	0.0868068	0
87	Tb427_000013600.1	hypothetical protein%2C conserved	Tb08.27P2.160:pseudogenic_transcript-p1	Tb08.27P2.160:pseudogenic_transcript-p1;Tb08.27P2.250:pseudogenic_transcript-p1;Tb09.v4.0132:pseudogenic_transcript-p1;Tb927.11.19900:pseudogenic_transcript-p1;Tb927.8.450:pseudogenic_transcript-p1;Tb927.3.460:pseudogenic_transcript-p1;Tb08.27P2.400:pseudogenic_transcript-p1;Tb927.11.20560:pseudogenic_transcript-p1;Tb10.v4.0057:pseudogenic_transcript-p1;Tb09.v4.0154:pseudogenic_transcript-p1;Tb92…	0	0	0	0	0	0	0	0	0	0	0	0	0	0	0	0.155759	0	0	0	0	0.607634	0.17213	0.163997	0
88	Tb427_000013700.1	Trypanosomal VSG domain containing protein%2C putative	Tb927.9.7410:mRNA-p1	Tb927.9.7410:mRNA-p1;Tb927.9.7330:mRNA-p1;Tb927.3.570:mRNA-p1;Tb927.1.4890:mRNA-p1;Tb927.1.5100:mRNA-p1;Tb11.01.6240.1-p1;Tb11.01.6241.1-p1;Tb927.3.2510.1-p1;Tb927.1.2040:mRNA-p1;Tb11.v5.0789.1-p1;Tb927.6.540:mRNA-p1;Tb927.3.5810:pseudogenic_transcript-p1;Tb927.10.100:pseudogenic_transcript-p1;Tb927.6.470:mRNA-p1;Tb927.6.500:mRNA-p1;Tb11.v5.0816.1-p1;Tb927.3.2510.2-p1;Tb11.v5.0676.1-p1;Tb927.4.32…	0	0	0	0	0	0	0	0	0	0	0	0	0	0	0	0	0.128459	0	0	0	0.146112	0.620857	0.354914	0.278868
89	Tb427_000013800.1	hypothetical protein%2C conserved	Tb927.1.5110:mRNA-p1	Tb927.1.5110:mRNA-p1;Tb927.1.4900:mRNA-p1;Tb927.3.560:mRNA-p1;Tb927.9.7320:mRNA-p1;Tb927.9.7400:mRNA-p1;Tb927.3.5820:pseudogenic_transcript-p1;Tb11.v5.0677.1-p1;Tb11.01.6251:mRNA-p1;Tb11.01.6250:mRNA-p1;Tb927.3.2530:pseudogenic_transcript-p1;Tb927.1.2070:pseudogenic_transcript-p1;Tb927.4.3270:mRNA-p1	0	0	0	0	0	0	0	0.215816	0	0	0	0	0	0	0	0	0	0	0	0.274618	0.295415	0	0.478385	0
90	Tb427_000013900.1	ESAG protein%2C putative	Tb10.v4.0218:mRNA-p1	Tb10.v4.0218:mRNA-p1;Tb927.1.5120:mRNA-p1;Tb09.v4.0065:mRNA-p1;Tb927.1.5200:mRNA-p1;Tb927.11.17890:mRNA-p1;Tb927.1.5240:mRNA-p1;Tb927.11.18650.1-p1;Tb11.1020:mRNA-p1;Tb927.4.1200:mRNA-p1;Tb927.1.4910:mRNA-p1;Tb927.9.660:mRNA-p1;Tb927.3.2520:mRNA-p1;Tb927.1.4870:mRNA-p1;Tb927.10.20:mRNA-p1;Tb10.v4.0213:mRNA-p1;Tb927.3.520:mRNA-p1;Tb927.3.5830:mRNA-p1;Tb05.5K5.280:pseudogenic_transcript-p1;Tb927.5.…	0	0	0	0	0	0	0	0	0	0.226581	0	0	0	0	0	0	0	0.19229	0	0.192907	0	0	0	0
91	Tb427_000014000.1	Trypanosome variant surface glycoprotein (A-type)/Trypanosome variant surface glycoprotein C-terminal domain containing protein%2C putative	Tb09.v4.0193:pseudogenic_transcript-p1	Tb09.v4.0193:pseudogenic_transcript-p1;Tb927.7.6500:mRNA-p1;Tb927.8.170:mRNA-p1;Tb927.10.16420:mRNA-p1;Tb10.v4.0070:mRNA-p1;Tb927.11.18900.1-p1;Tb11.v5.0297.1-p1;Tb11.0910:mRNA-p1;Tb927.6.5780:pseudogenic_transcript-p1;Tb927.8.280:pseudogenic_transcript-p1;Tb10.v4.0263:mRNA-p1;Tb09.v4.0185:mRNA-p1;Tb10.v4.0113:pseudogenic_transcript-p1;Tb11.v5.1033.1-p1;Tb927.11.20710:pseudogenic_transcript-p1;Tb…	0	0	0	0	0	0	0	0	0	0	0	0.146933	0	0	0	0	0	0	0	0	0	0.114983	0	0.129116
92	Tb427_000014100.1	hypothetical protein	Tb927.1.40:mRNA-p1	Tb927.1.40:mRNA-p1	0	0	0	0	0	0	0	0	0	0	0	0	0	0	0	0	0	0	0	0	0	0	0	0
93	Tb427_000014200.1	Acetyltransferase (GNAT) domain/Acetyltransferase (GNAT) family%2C putative	Tb927.11.11100:mRNA-p1	Tb927.11.11100:mRNA-p1	0	0	0.265805	0	11.4784	7.52584	10.2723	11.6142	3.58857	23.6369	15.5746	5.14265	26.603	5.209	12.9751	18.7284	6.83979	14.1045	1.94658	2.20106	9.13274	19.2596	11.5028	12.5888
94	Tb427_000014300.1	Trypanosome variant surface glycoprotein (A-type)%2C putative	Tb927.7.3250:mRNA-p1	Tb927.7.3250:mRNA-p1;Tb927.7.3260:mRNA-p1;Tb927.10.5690:mRNA-p1;Tb927.10.10230:mRNA-p1;Tb927.10.5680:mRNA-p1;Tb11.v5.0935.1-p1;Tb927.5.5110:pseudogenic_transcript-p1;Tb927.11.14610:mRNA-p1;Tb927.10.10210:mRNA-p1	0.136673	0.12496	0	0.238894	0	0	0	0.127705	0	0	0	0.189836	0	0	0.319307	0	0.307372	0.161981	0	0.1625	1.04884	0.891339	0.283075	0.333633
95	Tb427_000014400.1	Trypanosome variant surface glycoprotein (A-type)%2C putative	Tb927.7.3250:mRNA-p1	Tb927.7.3250:mRNA-p1;Tb927.7.3260:mRNA-p1;Tb927.10.10230:mRNA-p1;Tb927.10.5690:mRNA-p1;Tb927.10.10220:mRNA-p1;Tb927.11.14610:mRNA-p1;Tb927.10.5680:mRNA-p1;Tb927.10.10210:mRNA-p1;Tb11.v5.1027.1-p1;Tb11.v5.0935.1-p1;Tb927.5.5110:pseudogenic_transcript-p1	0.131901	0.241195	0	0	0	0	0	0	0	0	0	0	0	0	0	0	0	0	0	0.156827	0.168703	0.57348	0.136596	0.160992
96	Tb427_000014500.1	hypothetical protein%2C conserved	Tb927.7.6860:mRNA-p1	Tb927.7.6860:mRNA-p1;Tb11.v5.0826.1-p1;Tb09.v4.0107:mRNA-p1;Tb927.9.15890:mRNA-p1;Tb09.v4.0016:mRNA-p1;Tb11.v5.0463.1-p1;Tb927.2.1920:mRNA-p1;Tb927.5.340:mRNA-p1;Tb11.v5.0282.1-p1;Tb927.4.810:mRNA-p1	0	0.101171	0	0	0	0	0	0	0	0	0	0	0	0	0	0	0	0	0	0	0	0.120275	0.114592	0
97	Tb427_000014600.1	hypothetical protein	Tb927.6.5400:pseudogenic_transcript-p1	Tb927.6.5400:pseudogenic_transcript-p1;Tb927.1.20:pseudogenic_transcript-p1;Tb927.8.120:pseudogenic_transcript-p1;Tb05.5K5.310:pseudogenic_transcript-p1;Tb927.5.4660:pseudogenic_transcript-p1;Tb927.8.390:pseudogenic_transcript-p1;Tb927.6.5490:pseudogenic_transcript-p1;Tb11.v5.0752.1-p1;Tb09.v4.0024:pseudogenic_transcript-p1;Tb927.11.20070:pseudogenic_transcript-p1;Tb927.5.5230:pseudogenic_transcr…	0	0	0.170388	0	0	0	0	0	0	0	0	0	0	0	0	0	0	0	0	0.201563	0	0	0	0.206917
98	Tb427_000014700.1	Adenylate and Guanylate cyclase catalytic domain containing protein%2C putative	Tb927.11.17040:mRNA-p1	Tb927.11.17040:mRNA-p1;Tb927.10.16190:mRNA-p1;Tb09.v4.0009:mRNA-p1;Tb927.9.15660:mRNA-p1;Tb927.4.4440:mRNA-p1;Tb927.7.7530:mRNA-p1;Tb927.7.7520:mRNA-p1;Tb927.4.4450:mRNA-p1;Tb927.4.4430:mRNA-p1;Tb927.4.4410:mRNA-p1;Tb927.8.7590:mRNA-p1;Tb927.6.330:mRNA-p1;Tb927.6.300:mRNA-p1;Tb927.6.280:mRNA-p1;Tb927.8.7860:mRNA-p1;Tb05.5K5.180:mRNA-p1;Tb927.8.7930:mRNA-p1;Tb927.6.310:mRNA-p1;Tb05.5K5.190:mRNA-p1…	0	0	0	0	0	0	0	0	0	0	0	0	0	0	0	0	0	0	0	0	0	0.0453045	0	0
99	Tb427_000014800.1	hypothetical protein%2C conserved	Tb927.7.7510.2:mRNA-p1	Tb927.7.7510.2:mRNA-p1;Tb927.7.7510.1:mRNA-p1	2.1501	1.96584	1.29661	1.12746	3.78327	2.44743	2.08787	1.20541	2.62579	3.00266	1.96969	2.98644	4.22019	1.17638	1.75814	1.26886	3.62661	4.58683	2.11011	4.85717	7.14999	15.6582	4.89858	2.62431
100	Tb427_000014900.1	hypothetical protein%2C conserved	Tb07.30D13.80:pseudogenic_transcript-p1	Tb07.30D13.80:pseudogenic_transcript-p1;Tb07.30D13.180:pseudogenic_transcript-p1	0	0	0	0	0	0	0	0	0	0	0	0	0	0	0	0	0	0	0	0	0	0	0	0
101	Tb427_000015000.1	hypothetical protein%2C conserved	Tb07.30D13.160:pseudogenic_transcript-p1	Tb07.30D13.160:pseudogenic_transcript-p1;Tb07.30D13.60:pseudogenic_transcript-p1;Tb07.30D13.110:pseudogenic_transcript-p1;Tb927.8.1400:pseudogenic_transcript-p1	2.09891	0.191903	0.843824	0.733746	0.984851	1.43349	0.679386	0.392238	0.284807	0.879351	0.824053	0.583067	1.02993	0.459348	0.245183	0.825769	0.236018	0.248757	1.28742	0.748661	1.34226	0.684421	1.52153	1.79328
102	Tb427_000015100.1	Zinc finger%2C C3HC4 type (RING finger)/Leucine Rich Repeat%2C putative	Tb927.1.3670:mRNA-p1	Tb927.1.3670:mRNA-p1;Tb927.3.580.1:mRNA-p1;Tb927.3.580.2:mRNA-p1;Tb927.3.1490:mRNA-p1;Tb927.6.130:pseudogenic_transcript-p1;Tb927.2.170:mRNA-p1;Tb927.7.290:mRNA-p1;Tb927.2.950:mRNA-p1;Tb927.9.14540:pseudogenic_transcript-p1;Tb927.2.1310:pseudogenic_transcript-p1;Tb927.1.290:mRNA-p1;Tb927.1.370.1:mRNA-p1;Tb927.1.480:mRNA-p1;Tb927.1.370.2:mRNA-p1;Tb11.v5.0551.1-p1;Tb927.11.1510.1-p1;Tb927.11.1500:m…	0	0	0	0	0	0	0	0	0	0	0	0	0	0	0	0	0	0	0	0	0	0.0911115	0	0
103	Tb427_000015200.1	hypothetical protein%2C conserved	Tb08.27P2.160:pseudogenic_transcript-p1	Tb08.27P2.160:pseudogenic_transcript-p1;Tb08.27P2.250:pseudogenic_transcript-p1;Tb09.v4.0132:pseudogenic_transcript-p1;Tb08.27P2.400:pseudogenic_transcript-p1;Tb09.v4.0154:pseudogenic_transcript-p1;Tb927.11.19900:pseudogenic_transcript-p1;Tb10.v4.0057:pseudogenic_transcript-p1;Tb927.11.19470:pseudogenic_transcript-p1;Tb927.3.460:pseudogenic_transcript-p1;Tb927.11.20560:pseudogenic_transcript-p1;T…	0	0	0	0	0	0	0	0	0	0.2252	0	0	0	0	0	0	0.181331	0	0	0.19173	0	0.525836	0	0.393646
104	Tb427_000015300.1	Adenylate and Guanylate cyclase catalytic domain containing protein%2C putative	Tb927.11.17040:mRNA-p1	Tb927.11.17040:mRNA-p1;Tb927.10.16190:mRNA-p1;Tb09.v4.0009:mRNA-p1;Tb927.9.15660:mRNA-p1;Tb927.4.4440:mRNA-p1;Tb927.4.4450:mRNA-p1;Tb927.7.7520:mRNA-p1;Tb927.4.4410:mRNA-p1;Tb927.7.7530:mRNA-p1;Tb927.4.4430:mRNA-p1;Tb927.8.7590:mRNA-p1;Tb05.5K5.180:mRNA-p1;Tb927.6.300:mRNA-p1;Tb927.6.280:mRNA-p1;Tb927.5.4540:mRNA-p1;Tb927.6.330:mRNA-p1;Tb05.5K5.190:mRNA-p1;Tb927.5.4550:mRNA-p1;Tb927.6.310:mRNA-p1…	0	0	0	0	0	0.0474442	0	0	0.0565575	0	0	0	0	0	0	0	0	0	0	0	0	0	0.043164	0
105	Tb427_000015400.1	Zinc finger%2C C3HC4 type (RING finger) containing protein%2C putative	Tb927.1.3670:mRNA-p1	Tb927.1.3670:mRNA-p1;Tb927.3.580.1:mRNA-p1;Tb927.3.580.2:mRNA-p1;Tb927.6.130:pseudogenic_transcript-p1;Tb927.3.1490:mRNA-p1;Tb927.7.290:mRNA-p1;Tb927.2.170:mRNA-p1;Tb927.1.290:mRNA-p1;Tb927.9.14540:pseudogenic_transcript-p1;Tb927.1.480:mRNA-p1;Tb927.2.1310:pseudogenic_transcript-p1;Tb11.v5.0551.1-p1;Tb927.2.950:mRNA-p1;Tb927.11.1510.1-p1;Tb11.v5.0448.1-p1;Tb927.11.1500:mRNA-p1;Tb927.2.690:mRNA-p1…	0	0	0	0	0	0	0	0	0	0	0	0	0	0	0	0	0	0	0	0	0	0	0	0
106	Tb427_000015500.1	Zinc finger%2C C3HC4 type (RING finger) containing protein%2C putative	Tb927.3.580.1:mRNA-p1	Tb927.3.580.1:mRNA-p1;Tb927.3.580.2:mRNA-p1;Tb927.1.3670:mRNA-p1;Tb927.3.1490:mRNA-p1;Tb927.2.170:mRNA-p1;Tb927.6.130:pseudogenic_transcript-p1;Tb927.1.480:mRNA-p1;Tb927.1.290:mRNA-p1;Tb927.2.950:mRNA-p1;Tb927.7.290:mRNA-p1;Tb927.11.1510.1-p1;Tb11.v5.0551.1-p1;Tb927.11.1500:mRNA-p1;Tb927.9.14540:pseudogenic_transcript-p1;Tb927.1.370.1:mRNA-p1;Tb927.1.370.2:mRNA-p1;Tb927.2.1310:pseudogenic_transcr…	0	0	0	0	0	0	0	0	0	0.109107	0	0	0	0	0	0	0	0	0	0	0	0	0	0
107	Tb427_000015600.1	hypothetical protein%2C conserved	Tb08.27P2.160:pseudogenic_transcript-p1	Tb08.27P2.160:pseudogenic_transcript-p1;Tb08.27P2.250:pseudogenic_transcript-p1;Tb927.11.19900:pseudogenic_transcript-p1;Tb927.11.19470:pseudogenic_transcript-p1;Tb09.v4.0132:pseudogenic_transcript-p1;Tb09.v4.0154:pseudogenic_transcript-p1;Tb927.8.450:pseudogenic_transcript-p1;Tb11.15.0008b.1-p1;Tb927.11.20560:pseudogenic_transcript-p1;Tb927.9.16880:pseudogenic_transcript-p1;Tb08.27P2.400:pseudog…	0	0	0.160123	0	0.186884	0	0	0	0	0	0.208495	0	0	0	0	0	0	0.188815	0	0	0	0	0.494955	0.388903
108	Tb427_000015700.1	Trypanosomal VSG domain containing protein%2C putative	Tb927.3.570:mRNA-p1	Tb927.3.570:mRNA-p1;Tb927.9.7410:mRNA-p1;Tb927.9.7330:mRNA-p1;Tb927.1.5100:mRNA-p1;Tb927.1.4890:mRNA-p1;Tb927.3.2510.1-p1;Tb11.01.6240.1-p1;Tb11.01.6241.1-p1;Tb927.1.2040:mRNA-p1;Tb927.6.470:mRNA-p1;Tb927.6.500:mRNA-p1;Tb927.3.5810:pseudogenic_transcript-p1;Tb927.6.540:mRNA-p1;Tb11.v5.0789.1-p1;Tb927.10.100:pseudogenic_transcript-p1;Tb11.v5.0816.1-p1;Tb927.3.2510.2-p1;Tb11.v5.0676.1-p1;Tb927.4.32…	0	0	0	0	0	0	0	0	0	0	0	0	0	0	0	0	0	0	0	0	0	0	0	0
109	Tb427_000015800.1	ESAG protein%2C putative	Tb927.1.4870:mRNA-p1	Tb927.1.4870:mRNA-p1;Tb927.1.5120:mRNA-p1;Tb927.1.4910:mRNA-p1;Tb09.v4.0065:mRNA-p1;Tb927.1.5200:mRNA-p1;Tb10.v4.0218:mRNA-p1;Tb927.1.5240:mRNA-p1;Tb927.10.20:mRNA-p1;Tb927.3.520:mRNA-p1;Tb927.4.1200:mRNA-p1;Tb927.9.660:mRNA-p1;Tb927.11.18650.1-p1;Tb11.1020:mRNA-p1;Tb10.v4.0213:mRNA-p1;Tb927.3.5830:mRNA-p1;Tb927.5.4630:mRNA-p1;Tb927.11.17890:mRNA-p1;Tb05.5K5.280:pseudogenic_transcript-p1;Tb927.3.…	0	0	0	0	0	0	0	0	0	0	0	0	0	0	0	0	0	0	0	0	0	0	0	0
110	Tb427_000015900.1	Trypanosomal VSG domain/Trypanosome variant surface glycoprotein C-terminal domain containing protein%2C putative	Tb927.5.5190:pseudogenic_transcript-p1	Tb927.5.5190:pseudogenic_transcript-p1;Tb927.9.270:mRNA-p1;Tb927.9.16320:mRNA-p1;Tb927.9.17180:pseudogenic_transcript-p1;Tb08.27P2.710:pseudogenic_transcript-p1;Tb10.v4.0076:pseudogenic_transcript-p1;Tb927.11.17720:mRNA-p1;Tb11.1460:pseudogenic_transcript-p1;Tb927.11.18440:pseudogenic_transcript-p1;Tb11.v5.0595.1-p1;Tb927.10.16350:pseudogenic_transcript-p1;Tb927.11.20670:pseudogenic_transcript-p1…	0	0	0	0	0	0	0	0	0	0	0	0	0	0	0	0	0	0	0	0	0	0	0	0
111	Tb427_000016000.1	Trypanosome variant surface glycoprotein (A-type)%2C putative	Tb927.11.100:mRNA-p1	Tb927.11.100:mRNA-p1;Tb927.9.160:mRNA-p1;Tb927.6.5370:mRNA-p1;Tb927.11.19920:pseudogenic_transcript-p1;Tb927.9.420:pseudogenic_transcript-p1;Tb927.7.6540:mRNA-p1;Tb11.v5.0622.1-p1;Tb927.9.16350:pseudogenic_transcript-p1;Tb11.v5.0362.1-p1;Tb927.11.19620:pseudogenic_transcript-p1;Tb927.10.16500:mRNA-p1;Tb11.v5.0918.1-p1;Tb927.5.4980:pseudogenic_transcript-p1;Tb927.6.5660:pseudogenic_transcript-p1;T…	0	0	0	0	0	0	0	0	0	0.154854	0	0	0	0	0	0.218128	0.124689	0	0	0	0.709119	2.89265	1.49282	0.676708
112	Tb427_000016100.1	hypothetical protein%2C conserved	Tb927.1.40:mRNA-p1	Tb927.1.40:mRNA-p1	0	0	0	0	0	0	0	0	0	0	0	0	0	0	0	0	0	0	0	0	0	0	0	0
113	Tb427_000016200.1	Trypanosome variant surface glycoprotein (A-type)%2C putative	Tb927.7.3250:mRNA-p1	Tb927.7.3250:mRNA-p1;Tb927.7.3260:mRNA-p1;Tb927.10.5690:mRNA-p1;Tb927.10.10220:mRNA-p1;Tb927.11.14600:mRNA-p1;Tb11.v5.1026.1-p1;Tb927.10.10230:mRNA-p1;Tb927.10.5680:mRNA-p1;Tb927.11.14610:mRNA-p1;Tb11.v5.0935.1-p1;Tb927.5.5110:pseudogenic_transcript-p1;Tb927.10.10210:mRNA-p1;Tb09.v4.0161:pseudogenic_transcript-p1	0	0	0	0	0	0	0	0	0	0	0	0	0	0	0	0	0	0	0	0	0	0	0	0
114	Tb427_000016300.1	Trypanosome variant surface glycoprotein (A-type)%2C putative	Tb927.7.3250:mRNA-p1	Tb927.7.3250:mRNA-p1;Tb927.7.3260:mRNA-p1;Tb927.10.5690:mRNA-p1;Tb927.10.10220:mRNA-p1;Tb927.11.14600:mRNA-p1;Tb11.v5.1026.1-p1;Tb927.10.10230:mRNA-p1;Tb927.10.5680:mRNA-p1;Tb927.11.14610:mRNA-p1;Tb11.v5.0935.1-p1;Tb927.5.5110:pseudogenic_transcript-p1;Tb927.10.10210:mRNA-p1;Tb09.v4.0161:pseudogenic_transcript-p1	0	0	0	0	0	0	0.147464	0	0	0	0	0	0	0	0	0	0	0	0	0	0.349612	0.148557	0.424613	0.166816
115	Tb427_000016400.1	Trypanosome variant surface glycoprotein (A-type)%2C putative	Tb927.7.3250:mRNA-p1	Tb927.7.3250:mRNA-p1;Tb927.7.3260:mRNA-p1;Tb927.10.10230:mRNA-p1;Tb927.10.10220:mRNA-p1;Tb927.10.5690:mRNA-p1;Tb927.11.14610:mRNA-p1;Tb927.10.5680:mRNA-p1;Tb11.v5.0935.1-p1;Tb927.5.5110:pseudogenic_transcript-p1;Tb11.v5.1027.1-p1	0	0	0	0	0	0	0	0	0	0	0	0	0	0	0	0	0	0	0	0	0	0	0	0
116	Tb427_000016500.1	hypothetical protein%2C conserved	Tb927.7.6860:mRNA-p1	Tb927.7.6860:mRNA-p1;Tb11.v5.0826.1-p1;Tb09.v4.0107:mRNA-p1;Tb927.9.15890:mRNA-p1;Tb09.v4.0016:mRNA-p1;Tb11.v5.0463.1-p1;Tb927.2.1920:mRNA-p1;Tb927.5.340:mRNA-p1;Tb11.v5.0282.1-p1;Tb927.4.810:mRNA-p1	0	0	0	0	0	0	0	0	0	0	0	0	0	0	0	0	0	0	0	0	0	0	0	0
117	Tb427_000016600.1	hypothetical protein%2C conserved	Tb11.57.0050.1-p1	Tb11.57.0050.1-p1;Tb927.3.460:pseudogenic_transcript-p1;Tb11.v5.0752.1-p1;Tb11.0220:pseudogenic_transcript-p1;Tb08.27P2.160:pseudogenic_transcript-p1;Tb927.1.20:pseudogenic_transcript-p1;Tb927.9.17900:pseudogenic_transcript-p1;Tb10.v4.0224:pseudogenic_transcript-p1;Tb927.8.450:pseudogenic_transcript-p1;Tb927.11.17340:mRNA-p1;Tb927.11.19650:pseudogenic_transcript-p1;Tb927.3.160:pseudogenic_transcr…	0	0	0	0	0	0	0	0	0	0	0	0	0	0	0	0	0	0	0	0	0	0	0	0
118	Tb427_000016700.1	Adenylate and Guanylate cyclase catalytic domain containing protein%2C putative	Tb927.11.17040:mRNA-p1	Tb927.11.17040:mRNA-p1;Tb927.10.16190:mRNA-p1;Tb09.v4.0009:mRNA-p1;Tb927.9.15660:mRNA-p1;Tb927.4.4440:mRNA-p1;Tb927.7.7530:mRNA-p1;Tb927.7.7520:mRNA-p1;Tb927.4.4410:mRNA-p1;Tb927.6.280:mRNA-p1;Tb927.6.330:mRNA-p1;Tb927.4.4430:mRNA-p1;Tb927.6.300:mRNA-p1;Tb927.4.4450:mRNA-p1;Tb927.6.310:mRNA-p1;Tb927.6.170:mRNA-p1;Tb927.8.7860:mRNA-p1;Tb927.8.7930:mRNA-p1;Tb927.6.180:mRNA-p1;Tb11.v5.0456.1-p1;Tb92…	0	0	0	0	0	0	0	0.0389456	0	0	0.0545472	0	0	0	0	0	0.0468687	0.098797	0	0.0991135	0	0.090609	0.043164	0
119	Tb427_000016800.1	hypothetical protein%2C conserved	Tb927.7.7510.2:mRNA-p1	Tb927.7.7510.2:mRNA-p1;Tb927.7.7510.1:mRNA-p1	0	0	0	0	0	0	0	0	0	0	0	0	0	0	0	0	0	0.254824	0	0	0	1.16852	1.55864	0.524861
120	Tb427_000016900.1	hypothetical protein%2C conserved	Tb07.30D13.80:pseudogenic_transcript-p1	Tb07.30D13.80:pseudogenic_transcript-p1;Tb07.30D13.180:pseudogenic_transcript-p1	0	0	0	0	0	0	0	0	0	0	0	0	0	0	0	0	0	0	0	0	0.262209	0.44567	0	0.250225
121	Tb427_000017000.1	hypothetical protein%2C conserved	Tb07.30D13.160:pseudogenic_transcript-p1	Tb07.30D13.160:pseudogenic_transcript-p1;Tb07.30D13.60:pseudogenic_transcript-p1;Tb07.30D13.110:pseudogenic_transcript-p1;Tb927.8.1400:pseudogenic_transcript-p1	0	0	0	0	0	0	0	0	0	0	0	0	0	0	0	0	0	0	0	0	0	0	0	0
122	Tb427_000017100.1	Zinc finger%2C C3HC4 type (RING finger) containing protein%2C putative	Tb927.1.3670:mRNA-p1	Tb927.1.3670:mRNA-p1;Tb927.3.580.1:mRNA-p1;Tb927.3.580.2:mRNA-p1;Tb927.3.1490:mRNA-p1;Tb927.6.130:pseudogenic_transcript-p1;Tb927.7.290:mRNA-p1;Tb927.2.170:mRNA-p1;Tb927.1.290:mRNA-p1;Tb11.v5.0551.1-p1;Tb927.11.1510.1-p1;Tb927.1.480:mRNA-p1;Tb927.2.950:mRNA-p1;Tb11.v5.0448.1-p1;Tb927.2.690:mRNA-p1;Tb927.9.14540:pseudogenic_transcript-p1;Tb927.2.1310:pseudogenic_transcript-p1;Tb11.v5.0602.1-p1;Tb9…	0	0	0	0	0	0	0	0	0	0	0	0	0	0	0	0	0	0	0	0	0	0.0911115	0	0
123	Tb427_000017200.1	hypothetical protein%2C conserved	Tb08.27P2.160:pseudogenic_transcript-p1	Tb08.27P2.160:pseudogenic_transcript-p1;Tb08.27P2.250:pseudogenic_transcript-p1;Tb09.v4.0154:pseudogenic_transcript-p1;Tb09.v4.0132:pseudogenic_transcript-p1;Tb927.11.19900:pseudogenic_transcript-p1;Tb927.8.450:pseudogenic_transcript-p1;Tb927.11.18100:mRNA-p1;Tb927.11.20560:pseudogenic_transcript-p1;Tb08.27P2.400:pseudogenic_transcript-p1;Tb927.3.460:pseudogenic_transcript-p1;Tb10.v4.0057:pseudog…	0	0	0	0	0	0	0	0	0	0	0	0	0	0	0	0	0	0	0	0	0	0	0	0
124	Tb427_000017300.1	Trypanosomal VSG domain containing protein%2C putative	Tb927.3.570:mRNA-p1	Tb927.3.570:mRNA-p1;Tb927.1.4890:mRNA-p1;Tb927.9.7330:mRNA-p1;Tb927.9.7410:mRNA-p1;Tb927.3.2510.1-p1;Tb927.1.5100:mRNA-p1;Tb11.01.6240.1-p1;Tb11.01.6241.1-p1;Tb927.1.2040:mRNA-p1;Tb927.6.470:mRNA-p1;Tb927.6.500:mRNA-p1;Tb927.3.5810:pseudogenic_transcript-p1;Tb927.6.540:mRNA-p1;Tb927.10.100:pseudogenic_transcript-p1;Tb11.v5.0789.1-p1;Tb927.3.2510.2-p1;Tb11.v5.0816.1-p1;Tb11.v5.0676.1-p1;Tb927.4.32…	0	0	0	0	0	0	0	0	0	0	0	0	0	0	0	0	0	0	0	0	0	0.484138	0.115316	0.135911
125	Tb427_000017400.1	ESAG protein%2C putative	Tb927.1.5120:mRNA-p1	Tb927.1.5120:mRNA-p1;Tb10.v4.0218:mRNA-p1;Tb927.1.4910:mRNA-p1;Tb927.1.4870:mRNA-p1;Tb09.v4.0065:mRNA-p1;Tb927.1.5240:mRNA-p1;Tb927.11.18650.1-p1;Tb11.1020:mRNA-p1;Tb927.4.1200:mRNA-p1;Tb927.10.20:mRNA-p1;Tb927.9.660:mRNA-p1;Tb927.3.520:mRNA-p1;Tb927.1.5200:mRNA-p1;Tb927.11.17890:mRNA-p1;Tb05.5K5.280:pseudogenic_transcript-p1;Tb927.3.5830:mRNA-p1;Tb927.5.4630:mRNA-p1;Tb10.v4.0213:mRNA-p1;Tb927.3.…	0	0	0	0	0	0	0	0	0	0	0	0	0	0	0	0	0	0	0	0	0	0	0.16649	0
126	Tb427_000017500.1	hypothetical protein%2C conserved	Tb927.9.7960:mRNA-p1	Tb927.9.7960:mRNA-p1;Tb927.9.7910:mRNA-p1;Tb927.9.7940:mRNA-p1;Tb927.9.7860:mRNA-p1;Tb927.9.7880:mRNA-p1;Tb927.9.7900:mRNA-p1;Tb927.9.7930:mRNA-p1;Tb927.9.7870:mRNA-p1	0	0	0	0	0	0	0	0	0	0	0	0	0	0	0	0	0	0	0	0	0	0	0	0
127	Tb427_000017600.1	hypothetical protein%2C conserved	Tb927.9.7950:mRNA-p1	Tb927.9.7950:mRNA-p1;Tb927.9.7900:mRNA-p1;Tb927.9.7930:mRNA-p1;Tb927.9.7870:mRNA-p1;Tb927.9.7850:mRNA-p1;Tb927.9.7960:mRNA-p1;Tb927.9.7860:mRNA-p1;Tb927.9.7910:mRNA-p1;Tb927.9.7940:mRNA-p1;Tb927.9.7880:mRNA-p1	0	0	0	0	0	0	0	0	0	0	0	0	0	0	0	0	0	0	0	0	0	0	0	0
128	Tb427_000017700.1	hypothetical protein%2C conserved	Tb927.9.7890:mRNA-p1	Tb927.9.7890:mRNA-p1;Tb927.9.7920:mRNA-p1	49.0457	34.7309	37.6959	38.2415	20.3058	25.1774	12.4513	13.928	28.7086	12.7586	20.7661	17.3648	17.696	21.5726	21.9059	12.7694	20.5464	21.0855	21.8253	17.1511	17.22	16.2021	20.9141	12.9116
129	Tb427_000017800.1	hypothetical protein%2C conserved	Tb927.9.7960:mRNA-p1	Tb927.9.7960:mRNA-p1;Tb927.9.7910:mRNA-p1;Tb927.9.7940:mRNA-p1;Tb927.9.7860:mRNA-p1;Tb927.9.7880:mRNA-p1;Tb927.9.7900:mRNA-p1;Tb927.9.7930:mRNA-p1;Tb927.9.7870:mRNA-p1	0	0	0	0	0	0	0	0	0	0	0	0	0	0	0	0	0	0	0	0	0	0	0	0
130	Tb427_000017900.1	hypothetical protein%2C conserved	Tb927.9.7950:mRNA-p1	Tb927.9.7950:mRNA-p1;Tb927.9.7900:mRNA-p1;Tb927.9.7930:mRNA-p1;Tb927.9.7870:mRNA-p1;Tb927.9.7850:mRNA-p1;Tb927.9.7960:mRNA-p1;Tb927.9.7860:mRNA-p1;Tb927.9.7910:mRNA-p1;Tb927.9.7940:mRNA-p1;Tb927.9.7880:mRNA-p1	0	0	0	0	0	0	0	0	0	0	0	0	0	0	0	0	0	0	0	0	0	0	0	0
131	Tb427_000018000.1	hypothetical protein%2C conserved	Tb927.9.7890:mRNA-p1	Tb927.9.7890:mRNA-p1;Tb927.9.7920:mRNA-p1	0.96168	0	0.966562	0	0.564051	1.642	1.55641	0.449291	1.30494	0.671504	0.629277	0.667876	2.35947	3.15697	1.12338	0.94588	3.24417	2.27952	0.589872	1.71511	1.845	2.61324	1.49387	0.586891
132	Tb427_000018100.1	RNase H%2C putative	Tb927.1.240:pseudogenic_transcript-p1	Tb927.1.240:pseudogenic_transcript-p1;Tb927.1.500:pseudogenic_transcript-p1;Tb927.11.18610.1-p1;Tb927.11.18630.1-p1;Tb927.10.16200:mRNA-p1;Tb10.v4.0258:mRNA-p1;Tb10.v4.0050:mRNA-p1	0	0	0	0	0	0	0	0	0	0	0	0	0	0	0	0	0	0	0	0	0	0	0	0
133	Tb427_000018200.1	Reverse transcriptase (RNA-dependent DNA polymerase)%2C putative	Tb927.1.240:pseudogenic_transcript-p1	Tb927.1.240:pseudogenic_transcript-p1;Tb927.10.16200:mRNA-p1;Tb927.1.500:pseudogenic_transcript-p1;Tb927.11.18630.1-p1;Tb927.1.450:pseudogenic_transcript-p1;Tb927.1.430:pseudogenic_transcript-p1;Tb927.11.18610.1-p1;Tb927.9.14660:mRNA-p1;Tb10.v4.0259:mRNA-p1	0	0	0	0	0	0	0	0	0	0	0	0	0	0	0	0	0	0	0	0	0	0	0	0
134	Tb427_000018300.1	Endonuclease-reverse transcriptase%2C putative	Tb927.1.240:pseudogenic_transcript-p1	Tb927.1.240:pseudogenic_transcript-p1;Tb927.1.450:pseudogenic_transcript-p1;Tb927.1.430:pseudogenic_transcript-p1;Tb927.10.16200:mRNA-p1;Tb11.v5.1020.1-p1;Tb927.11.17660:mRNA-p1;Tb11.v5.0655.1-p1;Tb10.v4.0259:mRNA-p1	0	0	0	0	0	0	0	0	0	0	0	0	0	0	0	0	0	0	0	0	0	0	0	0
135	Tb427_000018400.1	Trypanosomal VSG domain/Trypanosome variant surface glycoprotein C-terminal domain containing protein%2C putative	Tb08.27P2.240:mRNA-p1	Tb08.27P2.240:mRNA-p1;Tb11.v5.0283.1-p1;Tb927.5.4650:pseudogenic_transcript-p1;Tb09.v4.0063:pseudogenic_transcript-p1;Tb927.3.170:pseudogenic_transcript-p1;Tb05.5K5.300:pseudogenic_transcript-p1;Tb927.9.270:mRNA-p1;Tb11.1460:pseudogenic_transcript-p1;Tb927.11.18440:pseudogenic_transcript-p1;Tb11.v5.1023.1-p1;Tb11.v5.0144.1-p1;Tb927.3.210:mRNA-p1;Tb11.v5.1047.1-p1;Tb11.0950:pseudogenic_transcript-…	0	0	0	0	0	0	0	0	0	0	0	0	0	0	0	0	0	0	0	0	0.25625	0.544426	0.103741	0
136	Tb427_000018500.1	hypothetical protein%2C conserved	Tb927.1.40:mRNA-p1	Tb927.1.40:mRNA-p1	0	0	0	0	0	0	0	0	0	0	0	0	0	0	0	0	0	0	0	0	0	0	0	0
137	Tb427_000018600.1	BT1 family%2C putative	Tb927.8.3630:mRNA-p1	Tb927.8.3630:mRNA-p1;Tb927.8.3650:mRNA-p1;Tb927.8.3620:mRNA-p1;Tb11.v5.0766.1-p1;Tb927.10.9080:mRNA-p1;Tb927.1.2880:mRNA-p1;Tb927.1.2820:mRNA-p1;Tb927.1.2850:mRNA-p1	0	0	0	0	0	0	0	0.0780758	0	0	0	0	0	0	0	0	0	0	0	0	0.213744	0.0908237	0	0
138	Tb427_000018700.1	hypothetical protein%2C conserved	NA		0	0	0	0	0	0	0	0	0	0	0	0	0	0	0	0	0	0	0	0	0	0	0	0
139	Tb427_000018800.1	hypothetical protein%2C conserved	Tb10.v4.0259:mRNA-p1	Tb10.v4.0259:mRNA-p1;Tb927.1.240:pseudogenic_transcript-p1;Tb927.10.16200:mRNA-p1;Tb927.1.450:pseudogenic_transcript-p1;Tb927.1.430:pseudogenic_transcript-p1	0	0	0	0	0	0	0	0	0	0	0	0	0	0	0	0	0	0	0	0	0	0.237568	0	0
140	Tb427_000018900.1	hypothetical protein	Tb10.v4.0049:mRNA-p1	Tb10.v4.0049:mRNA-p1	0	0	0	0	0	0	0	0	0	0	0	0	0	0	0	0	0	0	0	0	0	0	0	0
141	Tb427_000019000.1	hypothetical protein%2C conserved	Tb927.1.40:mRNA-p1	Tb927.1.40:mRNA-p1	0	0	0	0	0	0	0	0	0	0	0	0	0	0	0	0	0	0	0	0	0	0	0	0
142	Tb427_000019100.1	Trypanosome variant surface glycoprotein (A-type)%2C putative	Tb927.7.3250:mRNA-p1	Tb927.7.3250:mRNA-p1;Tb927.7.3260:mRNA-p1;Tb927.11.14600:mRNA-p1;Tb11.v5.1026.1-p1;Tb927.10.5690:mRNA-p1;Tb927.10.10230:mRNA-p1;Tb927.10.5680:mRNA-p1;Tb11.v5.0935.1-p1;Tb927.5.5110:pseudogenic_transcript-p1;Tb927.11.14610:mRNA-p1	0.137027	0.125284	0.275445	0	0.32148	0.155976	0.295691	0.128036	0	0	0.179328	0	0.168097	0	0	0.269551	0.462252	0.162401	0	0	1.75259	4.3193	2.41237	1.33799
143	Tb427_000019200.1	Trypanosome variant surface glycoprotein (A-type)%2C putative	Tb927.7.3250:mRNA-p1	Tb927.7.3250:mRNA-p1;Tb927.7.3260:mRNA-p1;Tb927.10.10220:mRNA-p1;Tb927.10.10230:mRNA-p1;Tb11.v5.1026.1-p1;Tb927.11.14600:mRNA-p1;Tb927.11.14610:mRNA-p1;Tb927.10.5680:mRNA-p1;Tb11.v5.1027.1-p1	0.132231	0	0.132902	0	0	0	0	0	0	0.184664	0	0	0	0	0	0	0	0.626867	0	0.157219	0.507375	1.58101	0.684688	0.484185
144	Tb427_000019300.1	hypothetical protein%2C conserved	Tb927.1.450:pseudogenic_transcript-p1	Tb927.1.450:pseudogenic_transcript-p1;Tb927.1.240:pseudogenic_transcript-p1;Tb11.v5.1020.1-p1;Tb927.1.430:pseudogenic_transcript-p1;Tb927.10.16200:mRNA-p1;Tb927.11.17660:mRNA-p1;Tb11.v5.0655.1-p1	0	0	0	0	0	0	0.663586	0	0.417276	0	0	0	0	0	0	0	0	0	0.377244	0	0	0	0	0
145	Tb427_000019400.1	hypothetical protein%2C conserved	Tb927.7.6860:mRNA-p1	Tb927.7.6860:mRNA-p1;Tb11.v5.0826.1-p1;Tb09.v4.0107:mRNA-p1;Tb927.9.15890:mRNA-p1;Tb09.v4.0016:mRNA-p1;Tb11.v5.0463.1-p1;Tb927.5.340:mRNA-p1;Tb11.v5.0282.1-p1;Tb927.2.1920:mRNA-p1;Tb927.4.810:mRNA-p1	0	0.100959	0.221966	0	0	0	0.119141	0	0.149836	0	0	0	0	0.12083	0	0	0.124168	0	0	0	0.141232	0.240048	0.457412	0
146	Tb427_000019500.1	hypothetical protein%2C conserved	Tb08.27P2.160:pseudogenic_transcript-p1	Tb08.27P2.160:pseudogenic_transcript-p1;Tb09.v4.0132:pseudogenic_transcript-p1;Tb927.11.19900:pseudogenic_transcript-p1;Tb08.27P2.250:pseudogenic_transcript-p1;Tb927.11.19470:pseudogenic_transcript-p1;Tb927.9.16880:pseudogenic_transcript-p1;Tb10.v4.0057:pseudogenic_transcript-p1;Tb11.v5.0752.1-p1;Tb08.27P2.400:pseudogenic_transcript-p1;Tb927.11.20560:pseudogenic_transcript-p1;Tb927.11.18040:mRNA-…	0	0	0	0	0	0.356253	0.675366	0	0	0	0.409588	0	0	0	0	0	0	0	0	0	0	2.04111	0.972338	0
147	Tb427_000019600.1	Adenylate and Guanylate cyclase catalytic domain containing protein%2C putative	Tb927.11.17040:mRNA-p1	Tb927.11.17040:mRNA-p1;Tb927.10.16190:mRNA-p1;Tb09.v4.0009:mRNA-p1;Tb927.9.15660:mRNA-p1;Tb927.7.7470:mRNA-p1;Tb927.6.430:mRNA-p1;Tb05.5K5.180:mRNA-p1;Tb05.5K5.190:mRNA-p1;Tb927.8.7590:mRNA-p1;Tb927.5.4540:mRNA-p1;Tb927.6.190:mRNA-p1;Tb927.4.3750:mRNA-p1;Tb927.5.4550:mRNA-p1;Tb927.6.760:mRNA-p1;Tb927.5.1450:mRNA-p1;Tb927.6.200:mRNA-p1;Tb927.6.770:mRNA-p1;Tb927.6.780:mRNA-p1;Tb927.8.7860:mRNA-p1;T…	0	0.0412272	0.0453205	0.0788168	0.0528948	0.0513271	0.194607	0.168532	0	0	0.118023	0.313156	0.0553158	0.148025	0	0.0443507	0.253523	0.0534413	0	0	0.115345	0.343086	0.186786	0.0550366
148	Tb427_000019700.1	Zinc finger%2C C3HC4 type (RING finger)/Leucine Rich Repeat%2C putative	Tb927.3.580.1:mRNA-p1	Tb927.3.580.1:mRNA-p1;Tb927.3.580.2:mRNA-p1;Tb927.1.3670:mRNA-p1;Tb927.3.1490:mRNA-p1;Tb927.6.130:pseudogenic_transcript-p1;Tb927.1.290:mRNA-p1;Tb927.2.170:mRNA-p1;Tb927.9.14540:pseudogenic_transcript-p1;Tb11.v5.0551.1-p1;Tb927.1.480:mRNA-p1;Tb927.7.290:mRNA-p1;Tb927.2.950:mRNA-p1;Tb927.11.1510.1-p1;Tb927.1.370.1:mRNA-p1;Tb927.1.370.2:mRNA-p1;Tb927.2.1310:pseudogenic_transcript-p1;Tb927.11.1500:m…	0	0	0.0842487	0	0	0	0.0904412	0	0	0	0	0	0	0	0	0	0	0	0	0	0	0.182223	0	0.102311
149	Tb427_000019800.1	hypothetical protein%2C conserved	Tb08.27P2.160:pseudogenic_transcript-p1	Tb08.27P2.160:pseudogenic_transcript-p1;Tb08.27P2.250:pseudogenic_transcript-p1;Tb927.11.19900:pseudogenic_transcript-p1;Tb09.v4.0154:pseudogenic_transcript-p1;Tb09.v4.0132:pseudogenic_transcript-p1;Tb927.11.18100:mRNA-p1;Tb11.15.0008b.1-p1;Tb927.3.460:pseudogenic_transcript-p1;Tb927.11.19470:pseudogenic_transcript-p1;Tb927.8.450:pseudogenic_transcript-p1;Tb10.v4.0234:pseudogenic_transcript-p1;Tb…	0	0	0	0	0	0	0	0	0	0	0	0	0	0	0	0	0	0	0	0	0	0	0.16449	0
150	Tb427_000019900.1	Trypanosomal VSG domain containing protein%2C putative	Tb927.1.4890:mRNA-p1	Tb927.1.4890:mRNA-p1;Tb927.9.7330:mRNA-p1;Tb927.9.7410:mRNA-p1;Tb927.3.570:mRNA-p1;Tb927.1.5100:mRNA-p1;Tb11.01.6240.1-p1;Tb11.01.6241.1-p1;Tb927.3.2510.1-p1;Tb11.v5.0789.1-p1;Tb927.1.2040:mRNA-p1;Tb927.6.540:mRNA-p1;Tb927.3.5810:pseudogenic_transcript-p1;Tb927.10.100:pseudogenic_transcript-p1;Tb927.6.470:mRNA-p1;Tb927.6.500:mRNA-p1;Tb11.v5.0816.1-p1;Tb927.3.2510.2-p1;Tb11.v5.0676.1-p1;Tb927.4.32…	0	0	0	0	0	0	0	0	0	0	0	0	0	0	0	0	0.129016	0	0	0	0.293492	0.498841	0.356454	0.140039
151	Tb427_000020000.1	hypothetical protein%2C conserved	Tb927.1.4900:mRNA-p1	Tb927.1.4900:mRNA-p1;Tb927.1.5110:mRNA-p1;Tb927.3.560:mRNA-p1;Tb927.9.7320:mRNA-p1;Tb927.9.7400:mRNA-p1;Tb927.3.5820:pseudogenic_transcript-p1;Tb11.v5.0677.1-p1;Tb11.01.6251:mRNA-p1;Tb11.01.6250:mRNA-p1;Tb927.3.2530:pseudogenic_transcript-p1;Tb927.1.2070:pseudogenic_transcript-p1;Tb927.4.3270:mRNA-p1	0	0	0	0	0	0	0.249207	0	0	0	0	0	0	0	0	0	0	0	0	0	0.886244	0.251054	0	0.281912
152	Tb427_000020100.1	ESAG protein%2C putative	Tb927.1.4910:mRNA-p1	Tb927.1.4910:mRNA-p1;Tb927.1.5200:mRNA-p1;Tb10.v4.0218:mRNA-p1;Tb09.v4.0065:mRNA-p1;Tb927.1.4870:mRNA-p1;Tb927.11.17890:mRNA-p1;Tb927.1.5120:mRNA-p1;Tb927.1.5240:mRNA-p1;Tb927.4.1200:mRNA-p1;Tb927.11.18650.1-p1;Tb11.1020:mRNA-p1;Tb927.9.660:mRNA-p1;Tb10.v4.0213:mRNA-p1;Tb927.3.520:mRNA-p1;Tb927.10.20:mRNA-p1;Tb927.3.2520:mRNA-p1;Tb927.3.5830:mRNA-p1;Tb05.5K5.280:pseudogenic_transcript-p1;Tb927.5.…	0	0	0.16307	0	0	0	0	0	0	0.226581	0	0	0	0	0	0	0	0	0	0	0	0	0.336043	0
153	Tb427_000020200.1	Trypanosome variant surface glycoprotein (A-type)/Trypanosome variant surface glycoprotein C-terminal domain containing protein%2C putative	Tb927.10.16490:mRNA-p1	Tb927.10.16490:mRNA-p1;Tb927.3.370:mRNA-p1;Tb927.11.20020:pseudogenic_transcript-p1;Tb10.v4.0161:pseudogenic_transcript-p1;Tb927.9.1200:pseudogenic_transcript-p1;Tb10.v4.0163:mRNA-p1;Tb927.11.18480.1-p1;Tb08.27P2.260:mRNA-p1;Tb05.5K5.380:pseudogenic_transcript-p1;Tb927.11.18050:mRNA-p1;Tb927.3.180:mRNA-p1;Tb927.11.19780:pseudogenic_transcript-p1;Tb927.9.16490:mRNA-p1;Tb10.v4.0096:mRNA-p1;Tb927.5.…	0	0	0	0	0	0	0	0	0	0	0	0	0	0	0	0	0	0	0	0	0	0	0	0
154	Tb427_000020300.1	hypothetical protein%2C conserved	Tb927.1.40:mRNA-p1	Tb927.1.40:mRNA-p1	0	0	0	0	0	0	0	0	0	0	0	0	0	0	0	0	0	0	0	0	0	0	0	0
155	Tb427_000020400.1	Trypanosome variant surface glycoprotein (A-type)%2C putative	Tb927.7.3250:mRNA-p1	Tb927.7.3250:mRNA-p1;Tb927.7.3260:mRNA-p1;Tb927.10.5690:mRNA-p1;Tb927.10.10230:mRNA-p1;Tb927.10.5680:mRNA-p1;Tb927.11.14610:mRNA-p1;Tb11.v5.0935.1-p1;Tb927.5.5110:pseudogenic_transcript-p1;Tb927.10.10210:mRNA-p1	0	0	0	0	0	0	0	0	0	0	0	0	0	0	0	0	0	0	0	0	0	0	0	0
156	Tb427_000020500.1	Trypanosome variant surface glycoprotein (A-type)%2C putative	Tb927.7.3250:mRNA-p1	Tb927.7.3250:mRNA-p1;Tb927.7.3260:mRNA-p1;Tb927.10.5690:mRNA-p1;Tb927.10.10230:mRNA-p1;Tb927.10.5680:mRNA-p1;Tb927.11.14610:mRNA-p1;Tb11.v5.0935.1-p1;Tb927.5.5110:pseudogenic_transcript-p1;Tb927.10.10210:mRNA-p1	0	0	0	0	0	0	0	0	0	0	0	0	0	0	0	0	0	0	0	0	0	0	0	0
157	Tb427_000020600.1	Trypanosome variant surface glycoprotein (A-type)%2C putative	Tb927.7.3250:mRNA-p1	Tb927.7.3250:mRNA-p1;Tb927.7.3260:mRNA-p1;Tb927.10.10230:mRNA-p1;Tb927.10.10220:mRNA-p1;Tb927.10.5690:mRNA-p1;Tb927.11.14610:mRNA-p1;Tb927.10.5680:mRNA-p1;Tb927.10.10210:mRNA-p1;Tb11.v5.1027.1-p1;Tb11.v5.0935.1-p1;Tb927.5.5110:pseudogenic_transcript-p1	0.131573	0	0.132241	0.11499	0	0	0	0.12294	0	0	0	0	0	0	0	0	0.147951	0.155937	0	0	0.168283	0.286027	0	0.321184
158	Tb427_000020700.1	hypothetical protein%2C conserved	Tb927.7.6860:mRNA-p1	Tb927.7.6860:mRNA-p1;Tb11.v5.0826.1-p1;Tb09.v4.0107:mRNA-p1;Tb927.9.15890:mRNA-p1;Tb09.v4.0016:mRNA-p1;Tb11.v5.0463.1-p1;Tb927.2.1920:mRNA-p1;Tb927.5.340:mRNA-p1;Tb11.v5.0282.1-p1;Tb927.4.810:mRNA-p1	0	0	0	0	0	0	0	0	0	0	0	0	0	0	0	0	0	0.131144	0	0	0	0	0	0
159	Tb427_000020800.1	hypothetical protein%2C conserved	Tb927.11.17340:mRNA-p1	Tb927.11.17340:mRNA-p1;Tb927.9.560:pseudogenic_transcript-p1;Tb927.3.160:pseudogenic_transcript-p1;Tb927.7.130:pseudogenic_transcript-p1;Tb927.3.290:pseudogenic_transcript-p1;Tb927.5.5340:pseudogenic_transcript-p1;Tb11.57.0050.1-p1;Tb927.8.230:pseudogenic_transcript-p1;Tb927.6.5510:pseudogenic_transcript-p1;Tb927.11.19600:pseudogenic_transcript-p1;Tb05.5K5.310:pseudogenic_transcript-p1;Tb05.5K5.3…	0.166853	0	0	0	0	0	0	0.155905	0	0	0	0	0	0	0	0	0	0	0	0	0.213407	0	0	0
160	Tb427_000020900.1	Adenylate and Guanylate cyclase catalytic domain containing protein%2C putative	Tb927.11.17040:mRNA-p1	Tb927.11.17040:mRNA-p1;Tb927.10.16190:mRNA-p1;Tb09.v4.0009:mRNA-p1;Tb927.9.15660:mRNA-p1;Tb927.4.4440:mRNA-p1;Tb927.7.7530:mRNA-p1;Tb927.7.7520:mRNA-p1;Tb927.4.4410:mRNA-p1;Tb927.4.4450:mRNA-p1;Tb927.4.4430:mRNA-p1;Tb927.8.7590:mRNA-p1;Tb927.8.7860:mRNA-p1;Tb927.8.7930:mRNA-p1;Tb927.8.7870:mRNA-p1;Tb927.8.7890:mRNA-p1;Tb927.6.330:mRNA-p1;Tb927.6.300:mRNA-p1;Tb05.5K5.190:mRNA-p1;Tb927.6.280:mRNA-p…	0	0	0	0	0	0	0	0	0.0565575	0	0	0	0	0	0	0	0	0	0	0	0	0.181218	0.043164	0.0508731
161	Tb427_000021000.1	hypothetical protein%2C conserved	Tb927.7.7510.2:mRNA-p1	Tb927.7.7510.2:mRNA-p1;Tb927.7.7510.1:mRNA-p1	0	0	0	0	0	0	0	0	0	0	0	0	0	0	0	0	0	0	0	0	0	0	0	0
162	Tb427_000021100.1	hypothetical protein	Tb07.30D13.80:pseudogenic_transcript-p1	Tb07.30D13.80:pseudogenic_transcript-p1;Tb07.30D13.180:pseudogenic_transcript-p1	0	0	0	0	0	0.235183	0	0	0	0.288537	0	0	0	0	0	0	0	0	0	0.245654	0	0.449151	0	0
163	Tb427_000021200.1	hypothetical protein%2C conserved	Tb07.30D13.160:pseudogenic_transcript-p1	Tb07.30D13.160:pseudogenic_transcript-p1;Tb07.30D13.60:pseudogenic_transcript-p1;Tb07.30D13.110:pseudogenic_transcript-p1;Tb927.8.1400:pseudogenic_transcript-p1	0	0	0.210956	0	0	0	0	0	0	0	0	0	0	0	0	0	0	0	0	0	0	0	0.217361	0
164	Tb427_000021300.1	Zinc finger%2C C3HC4 type (RING finger)/BspA type Leucine rich repeat region (6 copies)/Leucine Rich Repeat%2C putative	Tb927.1.3670:mRNA-p1	Tb927.1.3670:mRNA-p1;Tb927.3.580.1:mRNA-p1;Tb927.3.580.2:mRNA-p1;Tb927.6.130:pseudogenic_transcript-p1;Tb927.3.1490:mRNA-p1;Tb927.2.170:mRNA-p1;Tb927.7.290:mRNA-p1;Tb11.v5.0551.1-p1;Tb927.9.14540:pseudogenic_transcript-p1;Tb927.1.290:mRNA-p1;Tb927.1.480:mRNA-p1;Tb927.1.370.1:mRNA-p1;Tb927.1.370.2:mRNA-p1;Tb927.2.950:mRNA-p1;Tb927.11.1510.1-p1;Tb927.2.1310:pseudogenic_transcript-p1;Tb927.11.4120:m…	0	0	0	0	0	0	0.0904412	0	0	0	0	0	0	0	0	0	0	0.19869	0	0	0	0	0.0868068	0
165	Tb427_000021400.1	hypothetical protein%2C conserved	Tb08.27P2.160:pseudogenic_transcript-p1	Tb08.27P2.160:pseudogenic_transcript-p1;Tb08.27P2.250:pseudogenic_transcript-p1;Tb927.11.19900:pseudogenic_transcript-p1;Tb09.v4.0132:pseudogenic_transcript-p1;Tb09.v4.0154:pseudogenic_transcript-p1;Tb927.11.20560:pseudogenic_transcript-p1;Tb927.8.450:pseudogenic_transcript-p1;Tb11.15.0008b.1-p1;Tb927.3.460:pseudogenic_transcript-p1;Tb927.11.18100:mRNA-p1;Tb08.27P2.400:pseudogenic_transcript-p1;T…	0	0	0	0	0	0	0	0	0	0	0	0	0.194268	0	0	0	0.178073	0	0	0	0	0	0	0
166	Tb427_000021500.1	Trypanosomal VSG domain containing protein%2C putative	Tb927.3.570:mRNA-p1	Tb927.3.570:mRNA-p1;Tb927.9.7410:mRNA-p1;Tb927.9.7330:mRNA-p1;Tb927.1.4890:mRNA-p1;Tb927.1.5100:mRNA-p1;Tb11.01.6240.1-p1;Tb11.01.6241.1-p1;Tb927.3.2510.1-p1;Tb927.6.540:mRNA-p1;Tb927.1.2040:mRNA-p1;Tb927.6.470:mRNA-p1;Tb927.6.500:mRNA-p1;Tb927.3.5810:pseudogenic_transcript-p1;Tb11.v5.0789.1-p1;Tb927.10.100:pseudogenic_transcript-p1;Tb927.3.2510.2-p1;Tb11.v5.0816.1-p1;Tb11.v5.0676.1-p1;Tb927.4.32…	0	0	0	0	0	0	0	0	0	0	0.141266	0	0	0	0	0	0	0	0	0.128342	0	0.351988	0.111786	0
167	Tb427_000021600.1	hypothetical protein%2C conserved	Tb927.1.4900:mRNA-p1	Tb927.1.4900:mRNA-p1;Tb927.1.5110:mRNA-p1;Tb927.3.560:mRNA-p1;Tb927.3.5820:pseudogenic_transcript-p1;Tb927.9.7320:mRNA-p1;Tb927.9.7400:mRNA-p1;Tb11.v5.0677.1-p1;Tb11.01.6251:mRNA-p1;Tb11.01.6250:mRNA-p1;Tb927.3.2530:pseudogenic_transcript-p1;Tb927.1.2070:pseudogenic_transcript-p1;Tb927.1.2060:pseudogenic_transcript-p1	0	0	0	0	0	0	0	0	0	0	0	0	0	0	0	0	0	0	0	0	0	0	0	0
168	Tb427_000021700.1	ESAG protein%2C putative	Tb927.1.5120:mRNA-p1	Tb927.1.5120:mRNA-p1;Tb927.1.4910:mRNA-p1;Tb927.1.4870:mRNA-p1;Tb09.v4.0065:mRNA-p1;Tb10.v4.0218:mRNA-p1;Tb927.1.5240:mRNA-p1;Tb927.4.1200:mRNA-p1;Tb927.10.20:mRNA-p1;Tb927.9.660:mRNA-p1;Tb927.3.520:mRNA-p1;Tb927.11.18650.1-p1;Tb11.1020:mRNA-p1;Tb927.11.17890:mRNA-p1;Tb10.v4.0213:mRNA-p1;Tb927.3.5830:mRNA-p1;Tb927.1.5200:mRNA-p1;Tb05.5K5.280:pseudogenic_transcript-p1;Tb927.5.4630:mRNA-p1;Tb927.3.…	0	0	0	0	0	0	0	0	0	0	0	0	0	0	0	0	0	0	0	0	0	0.174746	0	0
169	Tb427_000021800.1	hypothetical protein%2C conserved	Tb927.9.17420:pseudogenic_transcript-p1	Tb927.9.17420:pseudogenic_transcript-p1;Tb10.v4.0191:pseudogenic_transcript-p1;Tb927.11.17160:mRNA-p1;Tb927.11.20330:pseudogenic_transcript-p1;Tb11.0670:mRNA-p1;Tb927.11.18340.1-p1;Tb927.11.17250:mRNA-p1;Tb10.v4.0065:mRNA-p1;Tb927.6.5450:mRNA-p1;Tb927.3.190:mRNA-p1;Tb927.6.5440:pseudogenic_transcript-p1;Tb927.6.5240:mRNA-p1;Tb927.9.16520:pseudogenic_transcript-p1;Tb11.v5.0755.1-p1;Tb10.v4.0095:mR…	0	0	0	0	0	0	0	0	0	0	0	0	0	0	0	0	0	0	0	0	0	0.11591	0	0
170	Tb427_000021900.1	Trypanosome variant surface glycoprotein (A-type)%2C putative	Tb927.9.17410:mRNA-p1	Tb927.9.17410:mRNA-p1;Tb10.v4.0134:mRNA-p1;Tb927.11.20310:pseudogenic_transcript-p1;Tb927.11.20180:pseudogenic_transcript-p1;Tb927.11.20240:mRNA-p1;Tb09.v4.0171:pseudogenic_transcript-p1;Tb927.11.19710:pseudogenic_transcript-p1;Tb11.v5.1019.1-p1;Tb09.v4.0082:pseudogenic_transcript-p1;Tb927.9.430:pseudogenic_transcript-p1;Tb927.9.120:pseudogenic_transcript-p1;Tb927.6.5360:pseudogenic_transcript-p1…	0	0	0	0	0	0	0	0	0	0	0	0	0	0.121337	0	0	0	0	0	0	0.425471	0.602635	0	0
171	Tb427_000022000.1	hypothetical protein%2C conserved	Tb927.1.240:pseudogenic_transcript-p1	Tb927.1.240:pseudogenic_transcript-p1;Tb927.1.500:pseudogenic_transcript-p1;Tb927.11.18630.1-p1;Tb927.10.16210:mRNA-p1;Tb927.11.18610.1-p1;Tb927.1.300:pseudogenic_transcript-p1	0	0	0	0	0	0	0	0	0	0	0	0	0	0	0	0	0	0	0	0	0	0	0	0
172	Tb427_000022100.1	Retrotransposon hot spot protein%2C putative	Tb927.2.560:mRNA-p1	Tb927.2.560:mRNA-p1;Tb927.2.1210:mRNA-p1;Tb927.6.5180:pseudogenic_transcript-p1;Tb927.1.120:mRNA-p1;Tb927.2.450:mRNA-p1;Tb927.2.470:mRNA-p1;Tb927.2.340:mRNA-p1;Tb927.2.1120:pseudogenic_transcript-p1;Tb11.0820:pseudogenic_transcript-p1;Tb09.v4.0067:pseudogenic_transcript-p1;Tb927.2.510:mRNA-p1;Tb11.v5.0295.1-p1;Tb927.1.70:mRNA-p1;Tb927.4.240:pseudogenic_transcript-p1;Tb11.v5.0353.1-p1;Tb927.7.2010…	0	0	0	0	0	0	0	0	0	0	0	0	0	0	0	0	0	0	0	0	0	0	0	0
173	Tb427_000022200.1	RNA polymerase Rpb2%2C domain 4%2C putative	Tb927.2.540:pseudogenic_transcript-p1	Tb927.2.540:pseudogenic_transcript-p1;Tb927.2.460:pseudogenic_transcript-p1;Tb927.2.300:pseudogenic_transcript-p1;Tb927.2.420:pseudogenic_transcript-p1;Tb927.6.5190:pseudogenic_transcript-p1;Tb927.4.230:pseudogenic_transcript-p1;Tb927.1.540:mRNA-p1;Tb927.1.100:pseudogenic_transcript-p1;Tb927.2.1110:pseudogenic_transcript-p1;Tb927.2.1200:pseudogenic_transcript-p1;Tb927.2.490:pseudogenic_transcript…	0	0	0	0	0	0	0	0	0	0	0	0	0	0	0	0	0	0	0	0	0	0	0	0
174	Tb427_000022300.1	hypothetical protein%2C conserved	Tb927.1.40:mRNA-p1	Tb927.1.40:mRNA-p1	0	0	0	0	0	0	0	0	0	0	0	0	0	0	0	0	0	0	0	0	0	0	0	0
175	Tb427_000022400.1	Trypanosome variant surface glycoprotein (A-type)%2C putative	Tb927.7.3250:mRNA-p1	Tb927.7.3250:mRNA-p1;Tb927.7.3260:mRNA-p1;Tb927.10.5690:mRNA-p1;Tb927.10.10230:mRNA-p1;Tb927.10.10240:mRNA-p1;Tb927.10.5680:mRNA-p1;Tb927.11.14610:mRNA-p1;Tb927.10.10210:mRNA-p1;Tb11.v5.0935.1-p1;Tb927.5.5110:pseudogenic_transcript-p1;Tb11.v5.1027.1-p1	0	0	0	0	0	0	0	0	0	0	0	0	0	0	0	0	0	0	0	0	0	0	0	0
176	Tb427_000022500.1	Trypanosome variant surface glycoprotein (A-type)%2C putative	Tb927.7.3250:mRNA-p1	Tb927.7.3250:mRNA-p1;Tb927.7.3260:mRNA-p1;Tb927.10.5690:mRNA-p1;Tb927.10.10230:mRNA-p1;Tb927.10.10220:mRNA-p1;Tb927.11.14610:mRNA-p1;Tb927.10.10240:mRNA-p1;Tb927.10.5680:mRNA-p1;Tb11.v5.1027.1-p1;Tb927.10.10210:mRNA-p1;Tb11.v5.0935.1-p1;Tb927.5.5110:pseudogenic_transcript-p1	0.527605	0.120597	0.530284	0	0	0	0	0.246494	0	0	0	0.183208	0.161809	0	0	0	0.14832	0	0.16181	0	0.337406	0.57348	0.409788	0.321985
177	Tb427_000022600.1	hypothetical protein%2C conserved	Tb927.7.6860:mRNA-p1	Tb927.7.6860:mRNA-p1;Tb11.v5.0826.1-p1;Tb09.v4.0107:mRNA-p1;Tb927.9.15890:mRNA-p1;Tb09.v4.0016:mRNA-p1;Tb11.v5.0463.1-p1;Tb927.2.1920:mRNA-p1;Tb927.5.340:mRNA-p1;Tb11.v5.0282.1-p1;Tb927.4.810:mRNA-p1	0	0	0	0	0	0	0	0	0	0	0	0	0	0	0.12899	0	0.372504	0	0	0.262578	1.41232	1.08021	0.343059	0.539106
178	Tb427_000022700.1	hypothetical protein%2C conserved	Tb927.8.450:pseudogenic_transcript-p1	Tb927.8.450:pseudogenic_transcript-p1;Tb927.5.5230:pseudogenic_transcript-p1;Tb08.27P2.160:pseudogenic_transcript-p1;Tb10.v4.0090:pseudogenic_transcript-p1;Tb927.11.20150:pseudogenic_transcript-p1;Tb09.v4.0154:pseudogenic_transcript-p1;Tb08.27P2.250:pseudogenic_transcript-p1;Tb11.15.0008b.1-p1;Tb927.11.17180:mRNA-p1;Tb09.v4.0115:pseudogenic_transcript-p1;Tb927.11.19760:pseudogenic_transcript-p1;T…	0	0	0.170935	0.148637	0	0.193591	0	0	0	0	0	0	0	0	0	0	0.382485	0	0	0.202211	0.435048	0.554579	0.704502	0.207582
179	Tb427_000022800.1	Adenylate and Guanylate cyclase catalytic domain containing protein%2C putative	Tb927.11.17040:mRNA-p1	Tb927.11.17040:mRNA-p1;Tb927.10.16190:mRNA-p1;Tb09.v4.0009:mRNA-p1;Tb927.9.15660:mRNA-p1;Tb927.4.4440:mRNA-p1;Tb927.7.7530:mRNA-p1;Tb927.7.7520:mRNA-p1;Tb927.4.4450:mRNA-p1;Tb927.4.4430:mRNA-p1;Tb927.4.4410:mRNA-p1;Tb927.8.7590:mRNA-p1;Tb927.6.330:mRNA-p1;Tb927.6.300:mRNA-p1;Tb927.6.280:mRNA-p1;Tb05.5K5.180:mRNA-p1;Tb05.5K5.190:mRNA-p1;Tb927.6.310:mRNA-p1;Tb927.5.4540:mRNA-p1;Tb927.8.7860:mRNA-p1…	0	0	0	0	0	0	0	0	0	0	0	0	0	0	0	0	0	0	0	0	0	0.271827	0.043164	0.101746
180	Tb427_000022900.1	hypothetical protein%2C conserved	Tb927.7.7510.2:mRNA-p1	Tb927.7.7510.2:mRNA-p1;Tb927.7.7510.1:mRNA-p1	0	0	0	0	0	0	0	0	0	0	0	0	0	0	0	0	0	0	0	0	0	0	0	0
181	Tb427_000023000.1	hypothetical protein%2C conserved	Tb07.30D13.80:pseudogenic_transcript-p1	Tb07.30D13.80:pseudogenic_transcript-p1;Tb07.30D13.180:pseudogenic_transcript-p1	0	0	0	0	0	0	0	0	0	0	0	0	0	0	0	0	0	0	0	0	0	0	0	0
182	Tb427_000023100.1	hypothetical protein%2C conserved	Tb07.30D13.160:pseudogenic_transcript-p1	Tb07.30D13.160:pseudogenic_transcript-p1;Tb07.30D13.60:pseudogenic_transcript-p1;Tb07.30D13.110:pseudogenic_transcript-p1;Tb927.8.1400:pseudogenic_transcript-p1	0	0	0	0	0	0	0	0	0	0	0	0	0	0	0	0	0	0	0	0	0	0	0	0
183	Tb427_000023200.1	Zinc finger%2C C3HC4 type (RING finger) containing protein%2C putative	Tb927.1.3670:mRNA-p1	Tb927.1.3670:mRNA-p1;Tb927.3.580.1:mRNA-p1;Tb927.3.580.2:mRNA-p1;Tb927.3.1490:mRNA-p1;Tb927.6.130:pseudogenic_transcript-p1;Tb927.2.170:mRNA-p1;Tb927.1.290:mRNA-p1;Tb927.7.290:mRNA-p1;Tb927.11.1510.1-p1;Tb11.v5.0551.1-p1;Tb927.9.14540:pseudogenic_transcript-p1;Tb927.1.480:mRNA-p1;Tb11.v5.0602.1-p1;Tb927.2.1310:pseudogenic_transcript-p1;Tb927.2.950:mRNA-p1;Tb11.v5.0448.1-p1;Tb927.11.1500:mRNA-p1;T…	0	0	0	0	0	0	0	0	0	0	0	0	0	0	0	0	0	0	0	0	0	0	0	0
184	Tb427_000023300.1	hypothetical protein%2C conserved	Tb927.8.230:pseudogenic_transcript-p1	Tb927.8.230:pseudogenic_transcript-p1;Tb08.27P2.160:pseudogenic_transcript-p1;Tb10.v4.0057:pseudogenic_transcript-p1;Tb927.11.19900:pseudogenic_transcript-p1;Tb09.v4.0172:pseudogenic_transcript-p1;Tb927.11.20560:pseudogenic_transcript-p1;Tb09.v4.0132:pseudogenic_transcript-p1;Tb08.27P2.250:pseudogenic_transcript-p1;Tb11.v5.0752.1-p1;Tb927.3.460:pseudogenic_transcript-p1;Tb927.1.5340:pseudogenic_t…	0.159315	0	0.160123	0	0	0	0	0	0	0	0	0	0	0	0	0.156697	0	0	0	0	0.203765	2.078	0.824926	0
185	Tb427_000023400.1	Trypanosomal VSG domain containing protein%2C putative	Tb927.3.570:mRNA-p1	Tb927.3.570:mRNA-p1;Tb927.9.7410:mRNA-p1;Tb927.9.7330:mRNA-p1;Tb927.1.4890:mRNA-p1;Tb927.1.5100:mRNA-p1;Tb11.01.6240.1-p1;Tb11.01.6241.1-p1;Tb927.3.2510.1-p1;Tb927.1.2040:mRNA-p1;Tb927.6.470:mRNA-p1;Tb927.6.500:mRNA-p1;Tb927.3.5810:pseudogenic_transcript-p1;Tb927.6.540:mRNA-p1;Tb11.v5.0789.1-p1;Tb927.10.100:pseudogenic_transcript-p1;Tb11.v5.0816.1-p1;Tb927.3.2510.2-p1;Tb11.v5.0676.1-p1;Tb927.4.32…	0	0	0	0	0	0	0	0	0	0	0	0	0	0	0	0	0	0	0	0	0	0.122845	0.117041	0.137944
186	Tb427_000023500.1	ESAG protein%2C putative	Tb927.1.5120:mRNA-p1	Tb927.1.5120:mRNA-p1;Tb927.1.4870:mRNA-p1;Tb927.1.4910:mRNA-p1;Tb10.v4.0218:mRNA-p1;Tb09.v4.0065:mRNA-p1;Tb927.11.18650.1-p1;Tb11.1020:mRNA-p1;Tb927.1.5240:mRNA-p1;Tb927.4.1200:mRNA-p1;Tb927.9.660:mRNA-p1;Tb927.10.20:mRNA-p1;Tb927.1.5200:mRNA-p1;Tb927.3.520:mRNA-p1;Tb927.11.17890:mRNA-p1;Tb05.5K5.280:pseudogenic_transcript-p1;Tb927.5.4630:mRNA-p1;Tb10.v4.0213:mRNA-p1;Tb927.3.2520:mRNA-p1;Tb927.3.…	0	0	0	0	0	0	0	0	0	0	0	0	0	0	0.187799	0	0	0	0	0	0	0	0	0
187	Tb427_000023600.1	Trypanosome variant surface glycoprotein (A-type)/Trypanosome variant surface glycoprotein C-terminal domain containing protein%2C putative	Tb927.9.350:pseudogenic_transcript-p1	Tb927.9.350:pseudogenic_transcript-p1;Tb927.1.5320:pseudogenic_transcript-p1;Tb927.10.16500:mRNA-p1;Tb10.v4.0163:mRNA-p1;Tb927.9.160:mRNA-p1;Tb10.v4.0192:pseudogenic_transcript-p1;Tb927.6.5370:mRNA-p1;Tb08.27P2.260:mRNA-p1;Tb927.9.16350:pseudogenic_transcript-p1;Tb11.v5.0918.1-p1;Tb927.5.4980:pseudogenic_transcript-p1;Tb10.v4.0121:pseudogenic_transcript-p1;Tb10.v4.0161:pseudogenic_transcript-p1;T…	0	0	0	0	0	0	0	0	0	0	0	0	0	0.109825	0	0	0	0	0	0	0.898576	3.16366	0.8315	0.122501
188	Tb427_000023700.1	hypothetical protein%2C conserved	Tb927.1.40:mRNA-p1	Tb927.1.40:mRNA-p1	0	0	0	0	0	0	0	0	0	0	0	0	0	0	0	0	0	0	0	0	0	0	0	0
189	Tb427_000023800.1	BT1 family%2C putative	Tb927.8.3630:mRNA-p1	Tb927.8.3630:mRNA-p1;Tb927.8.3650:mRNA-p1;Tb927.8.3620:mRNA-p1;Tb11.v5.0766.1-p1;Tb927.10.9080:mRNA-p1;Tb927.1.2880:mRNA-p1;Tb927.1.2820:mRNA-p1;Tb927.1.2850:mRNA-p1	0	0	0	0	0	0	0.0901555	0	0	0	0	0	0	0	0	0	0	0	0	0	0	0.272471	0	0
190	Tb427_000023900.1	hypothetical protein%2C conserved	Tb10.v4.0259:mRNA-p1	Tb10.v4.0259:mRNA-p1;Tb927.1.240:pseudogenic_transcript-p1;Tb927.10.16200:mRNA-p1;Tb927.1.450:pseudogenic_transcript-p1;Tb927.1.430:pseudogenic_transcript-p1	0	0	0	0	0	0	0	0	0	0	0	0	0	0	0	0	0	0	0	0	0	0	0	0
191	Tb427_000024000.1	hypothetical protein%2C conserved	Tb10.v4.0049:mRNA-p1	Tb10.v4.0049:mRNA-p1	0	0	0	0	0	0	0	0	0	0	0	0	0	0	0	0	0	0	0	0	0	0	0	0
192	Tb427_000024100.1	hypothetical protein%2C conserved	Tb927.1.40:mRNA-p1	Tb927.1.40:mRNA-p1	0	0	0	0	0	0	0	0	0	0	0	0	0	0	0	0	0	0	0	0	0	0	0	0
193	Tb427_000024200.1	Trypanosome variant surface glycoprotein (A-type)%2C putative	Tb927.7.3250:mRNA-p1	Tb927.7.3250:mRNA-p1;Tb927.7.3260:mRNA-p1;Tb927.10.10220:mRNA-p1;Tb927.11.14600:mRNA-p1;Tb11.v5.1026.1-p1;Tb927.10.10230:mRNA-p1;Tb927.10.5680:mRNA-p1;Tb927.11.14610:mRNA-p1;Tb11.v5.1027.1-p1	0	0.121202	0.133235	0	0	0	0	0	0	0	0	0	0	0	0	0	0	0	0	0	0	0.144089	0.137281	0
194	Tb427_000024300.1	Trypanosome variant surface glycoprotein (A-type)%2C putative	Tb927.7.3250:mRNA-p1	Tb927.7.3250:mRNA-p1;Tb927.7.3260:mRNA-p1;Tb927.10.10220:mRNA-p1;Tb927.10.10230:mRNA-p1;Tb927.11.14610:mRNA-p1;Tb927.10.5680:mRNA-p1;Tb927.4.5500:pseudogenic_transcript-p1;Tb927.11.18280.1-p1;Tb11.v5.1027.1-p1	0	0	0	0	0	0	0	0	0	0	0	0	0	0	0	0	0	0	0	0	0	0	0	0
195	Tb427_000024400.1	Trypanosome variant surface glycoprotein (A-type)%2C putative	Tb927.7.3250:mRNA-p1	Tb927.7.3250:mRNA-p1;Tb927.7.3260:mRNA-p1;Tb927.10.10220:mRNA-p1;Tb927.10.10230:mRNA-p1;Tb927.10.5680:mRNA-p1;Tb927.11.14610:mRNA-p1;Tb927.4.5500:pseudogenic_transcript-p1;Tb927.11.18280.1-p1;Tb11.v5.1027.1-p1	0	0	0	0	0	0	0	0	0	0	0	0	0	0	0	0	0	0	0	0	0.168283	0.143013	0	0
196	Tb427_000024500.1	hypothetical protein%2C conserved	Tb927.7.6860:mRNA-p1	Tb927.7.6860:mRNA-p1;Tb11.v5.0826.1-p1;Tb927.9.15890:mRNA-p1;Tb927.5.340:mRNA-p1;Tb11.v5.0282.1-p1;Tb09.v4.0016:mRNA-p1;Tb11.v5.0463.1-p1;Tb09.v4.0107:mRNA-p1;Tb927.2.1920:mRNA-p1;Tb927.4.810:mRNA-p1	0	0	0	0	0	0	0.118892	0	0	0	0	0	0	0	0	0	0	0	0	0	0.140937	0	0.114115	0
197	Tb427_000024600.1	hypothetical protein	Tb927.3.430:pseudogenic_transcript-p1	Tb927.3.430:pseudogenic_transcript-p1;Tb11.v5.0752.1-p1;Tb11.0700:pseudogenic_transcript-p1;Tb927.8.450:pseudogenic_transcript-p1;Tb927.9.17900:pseudogenic_transcript-p1;Tb927.11.20150:pseudogenic_transcript-p1;Tb08.27P2.160:pseudogenic_transcript-p1;Tb927.1.5340:pseudogenic_transcript-p1;Tb927.5.5230:pseudogenic_transcript-p1;Tb11.15.0008b.1-p1;Tb927.11.17180:mRNA-p1;Tb08.27P2.520:pseudogenic_tr…	0	0	0.314562	0	0	0	0	0	0	0	0.409588	0	0	0	0	0.307831	0	0	0	0	0	1.02056	0.648226	0
198	Tb427_000024700.1	Adenylate and Guanylate cyclase catalytic domain containing protein%2C putative	Tb927.11.17040:mRNA-p1	Tb927.11.17040:mRNA-p1;Tb927.10.16190:mRNA-p1;Tb09.v4.0009:mRNA-p1;Tb927.9.15660:mRNA-p1;Tb927.6.300:mRNA-p1;Tb927.6.330:mRNA-p1;Tb927.4.4440:mRNA-p1;Tb927.6.280:mRNA-p1;Tb927.4.4410:mRNA-p1;Tb927.6.310:mRNA-p1;Tb927.4.4430:mRNA-p1;Tb927.7.7520:mRNA-p1;Tb927.7.7530:mRNA-p1;Tb927.4.4450:mRNA-p1;Tb927.6.170:mRNA-p1;Tb927.6.180:mRNA-p1;Tb11.v5.0456.1-p1;Tb05.5K5.180:mRNA-p1;Tb05.5K5.190:mRNA-p1;Tb92…	0	0	0	0	0	0	0	0	0	0	0	0	0	0	0	0	0	0	0	0	0	0	0	0
199	Tb427_000024800.1	hypothetical protein%2C conserved	Tb927.7.7510.2:mRNA-p1	Tb927.7.7510.2:mRNA-p1;Tb927.7.7510.1:mRNA-p1	0	0	0	0	0	0	0	0	0	0	0	0	0	0	0	0	0	0	0	0	0	0	0	0
200	Tb427_000024900.1	hypothetical protein%2C conserved	Tb07.30D13.80:pseudogenic_transcript-p1	Tb07.30D13.80:pseudogenic_transcript-p1;Tb07.30D13.180:pseudogenic_transcript-p1	0	0	0	0	0	0	0	0	0	0	0	0	0	0	0	0	0	0	0	0	0	0	0	0
201	Tb427_000025000.1	hypothetical protein%2C conserved	Tb07.30D13.160:pseudogenic_transcript-p1	Tb07.30D13.160:pseudogenic_transcript-p1;Tb07.30D13.60:pseudogenic_transcript-p1;Tb07.30D13.110:pseudogenic_transcript-p1;Tb927.8.1400:pseudogenic_transcript-p1	0	0	0	0	0	0	0	0	0	0	0	0	0	0	0	0	0	0	0	0	0.268452	0	0	0
202	Tb427_000025100.1	Zinc finger%2C C3HC4 type (RING finger) containing protein%2C putative	Tb927.1.3670:mRNA-p1	Tb927.1.3670:mRNA-p1;Tb927.3.580.1:mRNA-p1;Tb927.3.580.2:mRNA-p1;Tb927.3.1490:mRNA-p1;Tb927.6.130:pseudogenic_transcript-p1;Tb927.2.170:mRNA-p1;Tb927.7.290:mRNA-p1;Tb927.1.290:mRNA-p1;Tb927.11.1510.1-p1;Tb927.2.950:mRNA-p1;Tb11.v5.0551.1-p1;Tb927.1.480:mRNA-p1;Tb927.9.14540:pseudogenic_transcript-p1;Tb927.2.1310:pseudogenic_transcript-p1;Tb927.2.690:mRNA-p1;Tb11.v5.0448.1-p1;Tb11.v5.0602.1-p1;Tb9…	0	0	0	0	0	0	0	0	0	0	0	0	0	0	0	0	0	0	0	0	0	0	0	0
203	Tb427_000025200.1	hypothetical protein%2C conserved	Tb08.27P2.160:pseudogenic_transcript-p1	Tb08.27P2.160:pseudogenic_transcript-p1;Tb08.27P2.250:pseudogenic_transcript-p1;Tb09.v4.0154:pseudogenic_transcript-p1;Tb09.v4.0132:pseudogenic_transcript-p1;Tb927.11.19900:pseudogenic_transcript-p1;Tb927.8.450:pseudogenic_transcript-p1;Tb927.11.18100:mRNA-p1;Tb927.11.20560:pseudogenic_transcript-p1;Tb927.3.460:pseudogenic_transcript-p1;Tb11.15.0008b.1-p1;Tb10.v4.0057:pseudogenic_transcript-p1;Tb…	0	0	0	0	0	0	0	0	0	0	0	0	0	0	0	0	0	0	0	0	0	0	0.148442	0
204	Tb427_000025300.1	Trypanosomal VSG domain containing protein%2C putative	Tb927.3.570:mRNA-p1	Tb927.3.570:mRNA-p1;Tb927.9.7410:mRNA-p1;Tb927.9.7330:mRNA-p1;Tb927.1.5100:mRNA-p1;Tb927.1.4890:mRNA-p1;Tb927.3.2510.1-p1;Tb11.01.6240.1-p1;Tb11.01.6241.1-p1;Tb927.1.2040:mRNA-p1;Tb927.6.470:mRNA-p1;Tb927.6.500:mRNA-p1;Tb927.3.5810:pseudogenic_transcript-p1;Tb927.6.540:mRNA-p1;Tb11.v5.0789.1-p1;Tb927.10.100:pseudogenic_transcript-p1;Tb11.v5.0816.1-p1;Tb927.3.2510.2-p1;Tb11.v5.0676.1-p1;Tb927.4.32…	0	0	0	0	0	0	0	0	0	0	0	0	0	0	0	0	0	0	0	0	0	0	0	0
205	Tb427_000025400.1	ESAG protein%2C putative	Tb927.1.5120:mRNA-p1	Tb927.1.5120:mRNA-p1;Tb927.1.4870:mRNA-p1;Tb927.1.4910:mRNA-p1;Tb10.v4.0218:mRNA-p1;Tb09.v4.0065:mRNA-p1;Tb927.11.18650.1-p1;Tb11.1020:mRNA-p1;Tb927.1.5240:mRNA-p1;Tb927.4.1200:mRNA-p1;Tb927.9.660:mRNA-p1;Tb927.10.20:mRNA-p1;Tb927.1.5200:mRNA-p1;Tb927.3.520:mRNA-p1;Tb927.11.17890:mRNA-p1;Tb05.5K5.280:pseudogenic_transcript-p1;Tb927.5.4630:mRNA-p1;Tb10.v4.0213:mRNA-p1;Tb927.3.2520:mRNA-p1;Tb927.3.…	0	0	0	0	0	0	0	0	0	0	0	0	0	0	0	0	0	0	0	0	0	0	0	0
206	Tb427_000025500.1	hypothetical protein%2C conserved	Tb10.v4.0181:pseudogenic_transcript-p1	Tb10.v4.0181:pseudogenic_transcript-p1;Tb08.27P2.160:pseudogenic_transcript-p1;Tb927.11.19900:pseudogenic_transcript-p1;Tb05.5K5.420:pseudogenic_transcript-p1;Tb927.6.5490:pseudogenic_transcript-p1;Tb05.5K5.500:pseudogenic_transcript-p1;Tb09.v4.0132:pseudogenic_transcript-p1;Tb08.27P2.250:pseudogenic_transcript-p1;Tb09.v4.0154:pseudogenic_transcript-p1;Tb927.11.20150:pseudogenic_transcript-p1;Tb9…	0	0	0	0	0	0	0	0	0	0	0	0	0	0	0	0	0	0	0	0	0	0	0	0
207	Tb427_000025600.1	Trypanosomal VSG domain/Trypanosome variant surface glycoprotein C-terminal domain containing protein%2C putative	Tb09.v4.0123:pseudogenic_transcript-p1	Tb09.v4.0123:pseudogenic_transcript-p1;Tb10.v4.0100:mRNA-p1;Tb10.v4.0061:pseudogenic_transcript-p1;Tb927.11.20660:mRNA-p1;Tb08.27P2.140:mRNA-p1;Tb927.11.20700:mRNA-p1;Tb927.5.5260:pseudogenic_transcript-p1;Tb927.11.19010:mRNA-p1;Tb927.9.580:mRNA-p1;Tb927.5.5430.1-p1;Tb11.v5.0977.1-p1;Tb09.v4.0200:pseudogenic_transcript-p1;Tb927.10.16350:pseudogenic_transcript-p1;Tb927.11.20490:mRNA-p1;Tb11.0710:m…	0	0	0	0	0.121658	0	0	0	0	0	0	0	0	0	0	0	0	0.122915	0	0	0.132647	0	0	0
208	Tb427_000025700.1	hypothetical protein%2C conserved	Tb927.1.240:pseudogenic_transcript-p1	Tb927.1.240:pseudogenic_transcript-p1;Tb927.1.500:pseudogenic_transcript-p1;Tb927.11.18630.1-p1;Tb927.11.18610.1-p1;Tb927.10.16210:mRNA-p1;Tb927.1.300:pseudogenic_transcript-p1;Tb927.1.430:pseudogenic_transcript-p1;Tb927.1.450:pseudogenic_transcript-p1;Tb10.v4.0258:mRNA-p1	0	0	0	0	0	0.0990242	0	0	0	0	0	0	0	0	0	0	0	0	0	0	0.111266	0	0	0
209	Tb427_000025800.1	hypothetical protein	Tb927.1.240:pseudogenic_transcript-p1	Tb927.1.240:pseudogenic_transcript-p1;Tb927.1.500:pseudogenic_transcript-p1;Tb927.11.18610.1-p1;Tb927.10.16200:mRNA-p1;Tb927.11.18630.1-p1	0	0	0	0	0	0	0	0	0	0	0	0	0	0	0	0	0	0.261195	0	0	0	0	0	0
210	Tb427_000025900.1	Reverse transcriptase (RNA-dependent DNA polymerase)%2C putative	Tb927.1.240:pseudogenic_transcript-p1	Tb927.1.240:pseudogenic_transcript-p1;Tb927.1.500:pseudogenic_transcript-p1;Tb927.10.16200:mRNA-p1;Tb927.11.18630.1-p1;Tb927.11.18610.1-p1	0	0	0	0	0	0	0	0	0	0	0	0	0	0.257235	0	0	0	0.278608	0	0	0	0	0.243445	0
211	Tb427_000026000.1	Trypanosome variant surface glycoprotein C-terminal domain containing protein%2C putative	Tb10.v4.0060:pseudogenic_transcript-p1	Tb10.v4.0060:pseudogenic_transcript-p1;Tb927.9.1210:pseudogenic_transcript-p1;Tb927.11.17400:mRNA-p1;Tb927.3.450:pseudogenic_transcript-p1;Tb05.5K5.300:pseudogenic_transcript-p1;Tb09.v4.0063:pseudogenic_transcript-p1;Tb11.v5.0283.1-p1;Tb927.5.4650:pseudogenic_transcript-p1;Tb10.v4.0143:pseudogenic_transcript-p1;Tb927.11.17170:pseudogenic_transcript-p1;Tb927.5.5010:pseudogenic_transcript-p1;Tb08.2…	0.278381	0.254524	0	0.243295	0	0	0	0	0	0.777531	0	0	0.341502	0	0	0.273807	0	0	0	0.661974	0.712105	0.605172	0	0
212	Tb427_000026100.1	Trypanosomal VSG domain containing protein%2C putative	Tb11.0190:pseudogenic_transcript-p1	Tb11.0190:pseudogenic_transcript-p1;Tb11.v5.0129.1-p1;Tb927.11.17290:mRNA-p1;Tb11.v5.0335.1-p1;Tb927.11.20350:mRNA-p1;Tb11.1580:pseudogenic_transcript-p1;Tb11.v5.1018.1-p1;Tb927.9.16170:pseudogenic_transcript-p1;Tb927.5.5610.1-p1;Tb11.v5.0953.1-p1;Tb927.5.5310:pseudogenic_transcript-p1;Tb927.9.17970:pseudogenic_transcript-p1;Tb927.11.20190:mRNA-p1;Tb927.11.17770:mRNA-p1;Tb09.v4.0188:pseudogenic_t…	0.562685	0.257232	0.565542	0.245883	0.66006	0.320249	0	0.262883	0	0.392901	0	0	0	0	0	0	0.632728	0	0	0	0	0.61161	0	0
213	Tb427_000026200.1	Trypanosomal VSG domain containing protein%2C putative	Tb11.v5.0129.1-p1	Tb11.v5.0129.1-p1;Tb11.0190:pseudogenic_transcript-p1;Tb11.v5.1018.1-p1;Tb927.5.5610.1-p1;Tb11.v5.0953.1-p1;Tb927.5.5310:pseudogenic_transcript-p1;Tb927.11.20190:mRNA-p1;Tb927.11.17770:mRNA-p1;Tb927.5.240:pseudogenic_transcript-p1;Tb927.11.17720:mRNA-p1;Tb927.9.16170:pseudogenic_transcript-p1;Tb08.27P2.390:pseudogenic_transcript-p1;Tb927.11.20350:mRNA-p1;Tb11.1580:pseudogenic_transcript-p1;Tb10.v…	0	0	0	0.46693	0	0	1.1529	0.499212	0	0	0	0	0.655408	0	0	0.525489	0	0	0	0	0.683333	0	0.553283	0
214	Tb427_000026300.1	Trypanosomal VSG domain containing protein%2C putative	Tb08.27P2.630:pseudogenic_transcript-p1	Tb08.27P2.630:pseudogenic_transcript-p1;Tb927.10.16380:pseudogenic_transcript-p1;Tb11.v5.0973.1-p1;Tb927.11.19990.1-p1;Tb11.0980:mRNA-p1;Tb11.v5.0136.1-p1;Tb927.6.5590:pseudogenic_transcript-p1;Tb927.8.220:pseudogenic_transcript-p1;Tb927.7.110:pseudogenic_transcript-p1;Tb927.5.5240:mRNA-p1;Tb927.5.5670.1-p1;Tb11.v5.0947.1-p1;Tb927.11.17530:mRNA-p1;Tb927.9.580:mRNA-p1;Tb10.v4.0061:pseudogenic_tran…	0	0	0	0	0	0	0	0	0	0	0	0	0	0	0	0	0	0	0	0	0	0	0	0
215	Tb427_000026400.1	Trypanosomal VSG domain containing protein%2C putative	Tb09.v4.0182:pseudogenic_transcript-p1	Tb09.v4.0182:pseudogenic_transcript-p1;Tb927.11.19130:mRNA-p1;Tb11.0230:mRNA-p1;Tb927.11.19180:mRNA-p1;Tb11.v5.1032.1-p1;Tb927.9.17830:pseudogenic_transcript-p1;Tb927.6.5760:pseudogenic_transcript-p1;Tb927.4.5470:pseudogenic_transcript-p1;Tb08.27P2.480:pseudogenic_transcript-p1;Tb927.3.240:pseudogenic_transcript-p1;Tb927.11.19290:pseudogenic_transcript-p1;Tb10.v4.0114:pseudogenic_transcript-p1;Tb…	0	0	0	0	0	0	0	0	0	0	0	0	0	0	0	0	0	0	0	0	0	0	0.111331	0
216	Tb427_000026500.1	hypothetical protein	Tb08.27P2.160:pseudogenic_transcript-p1	Tb08.27P2.160:pseudogenic_transcript-p1;Tb927.8.450:pseudogenic_transcript-p1;Tb08.27P2.250:pseudogenic_transcript-p1;Tb927.11.20150:pseudogenic_transcript-p1;Tb927.9.17900:pseudogenic_transcript-p1;Tb927.11.20560:pseudogenic_transcript-p1;Tb927.11.17180:mRNA-p1;Tb09.v4.0115:pseudogenic_transcript-p1;Tb09.v4.0100:pseudogenic_transcript-p1;Tb09.v4.0132:pseudogenic_transcript-p1;Tb09.v4.0130:pseudo…	0	0	0	0	0	0	0	0	0	0	0	0	0	0	0	0	0	0	0	0	0	0	0	0
217	Tb427_000026600.1	Trypanosome variant surface glycoprotein (A-type)%2C putative	Tb927.10.16220:mRNA-p1	Tb927.10.16220:mRNA-p1;Tb11.v5.0416.1-p1;Tb10.v4.0209:mRNA-p1;Tb927.10.16410:pseudogenic_transcript-p1;Tb10.v4.0102:pseudogenic_transcript-p1;Tb927.9.17380:mRNA-p1;Tb927.9.370:pseudogenic_transcript-p1;Tb10.v4.0081:pseudogenic_transcript-p1;Tb11.0660:mRNA-p1;Tb927.11.18350.1-p1;Tb11.v4.0044.1-p1;Tb09.v4.0043:pseudogenic_transcript-p1;Tb927.5.180:pseudogenic_transcript-p1;Tb927.11.18480.1-p1;Tb927…	0	0	0	0	0	0.20136	0	0	0	0	0	0	0	0	0	0	0	0	0	0	0	0	0	0
218	Tb427_000026700.1	Trypanosomal VSG domain/Trypanosome variant surface glycoprotein C-terminal domain containing protein%2C putative	Tb927.9.820:pseudogenic_transcript-p1	Tb927.9.820:pseudogenic_transcript-p1;Tb08.27P2.670:mRNA-p1;Tb927.9.17770:pseudogenic_transcript-p1;Tb927.9.250:pseudogenic_transcript-p1;Tb927.11.19790:pseudogenic_transcript-p1;Tb927.3.150:mRNA-p1;Tb11.v5.0127.1-p1;Tb11.0170:mRNA-p1;Tb11.0250:pseudogenic_transcript-p1;Tb927.11.19480:pseudogenic_transcript-p1;Tb11.v5.0926.1-p1;Tb927.9.16510:pseudogenic_transcript-p1;Tb927.11.18870.1-p1;Tb10.v4.0…	0	0	0	0	0	0	0	0	0	0	0	0	0	0	0	0	0	0	0	0	0	0	0	0
219	Tb427_000026800.1	hypothetical protein	Tb927.11.17280:mRNA-p1	Tb927.11.17280:mRNA-p1;Tb927.5.4690:mRNA-p1;Tb11.v5.0286.1-p1;Tb927.4.5400:mRNA-p1;Tb927.2.6350:pseudogenic_transcript-p1;Tb927.4.5430:mRNA-p1;Tb927.9.400:pseudogenic_transcript-p1;Tb927.4.5410:mRNA-p1;Tb927.4.5420:mRNA-p1	0	0	0	0	0	0	0	0	0	0	0	0	0	0	0	0	0	0	0	0	0	0	0	0
220	Tb427_000026900.1	Trypanosomal VSG domain containing protein%2C putative	Tb927.8.460:mRNA-p1	Tb927.8.460:mRNA-p1;Tb09.v4.0156:pseudogenic_transcript-p1;Tb11.v5.0125.1-p1;Tb11.v5.0610.1-p1;Tb927.3.300:pseudogenic_transcript-p1;Tb927.11.20140:pseudogenic_transcript-p1;Tb927.11.19270:pseudogenic_transcript-p1;Tb09.v4.0139:pseudogenic_transcript-p1;Tb11.v5.0386.1-p1;Tb11.0150:pseudogenic_transcript-p1;Tb927.11.20490:mRNA-p1;Tb11.0710:mRNA-p1;Tb927.11.17210:mRNA-p1;Tb927.9.16830:pseudogenic_t…	0	0	0	0	0	0	0	0	0	0	0	0	0	0	0	0	0	0	0	0	0	0	0	0
221	Tb427_000027000.1	hypothetical protein%2C conserved	Tb08.27P2.160:pseudogenic_transcript-p1	Tb08.27P2.160:pseudogenic_transcript-p1;Tb09.v4.0130:pseudogenic_transcript-p1;Tb927.11.20150:pseudogenic_transcript-p1;Tb927.8.450:pseudogenic_transcript-p1;Tb927.11.17180:mRNA-p1;Tb927.11.19900:pseudogenic_transcript-p1;Tb09.v4.0132:pseudogenic_transcript-p1;Tb08.27P2.250:pseudogenic_transcript-p1;Tb09.v4.0115:pseudogenic_transcript-p1;Tb927.9.17900:pseudogenic_transcript-p1;Tb927.11.19760:pseu…	0	0	0	0	0	0	0	0	0	0	0	0	0	0	0	0	0	0	0	0	0	0	0	0
222	Tb427_000027100.1	Trypanosome variant surface glycoprotein (A-type)%2C putative	Tb09.v4.0103:pseudogenic_transcript-p1	Tb09.v4.0103:pseudogenic_transcript-p1;Tb09.v4.0043:pseudogenic_transcript-p1;Tb927.11.19240:pseudogenic_transcript-p1;Tb10.v4.0088:mRNA-p1;Tb927.4.5530:mRNA-p1;Tb10.v4.0154:pseudogenic_transcript-p1;Tb11.v5.0896.1-p1;Tb11.0660:mRNA-p1;Tb927.11.18350.1-p1;Tb927.2.6435:pseudogenic_transcript-p1;Tb927.9.17380:mRNA-p1;Tb927.9.17370:pseudogenic_transcript-p1;Tb11.v5.0695.1-p1;Tb927.11.20090:mRNA-p1;T…	0	0	0	0	0	0	0	0	0	0	0	0	0	0	0	0	0	0.135685	0	0	0	0.12444	0.237121	0
223	Tb427_000027200.1	hypothetical protein%2C conserved	Tb927.4.5710:pseudogenic_transcript-p1	Tb927.4.5710:pseudogenic_transcript-p1;Tb927.11.17920:mRNA-p1;Tb08.27P2.580:pseudogenic_transcript-p1;Tb11.v5.1047.1-p1;Tb11.v5.1024.1-p1;Tb927.3.210:mRNA-p1;Tb09.v4.0163:pseudogenic_transcript-p1;Tb10.v4.0183:pseudogenic_transcript-p1;Tb10.v4.0200:mRNA-p1;Tb927.9.510:pseudogenic_transcript-p1;Tb10.v4.0226:pseudogenic_transcript-p1;Tb10.v4.0085:pseudogenic_transcript-p1;Tb10.v4.0072:pseudogenic_t…	0	0	0	0	0	0.120173	0	0	0	0	0	0	0	0	0	0	0	0	0	0	0	0	0.109331	0
224	Tb427_000027300.1	Reverse transcriptase (RNA-dependent DNA polymerase)%2C putative	Tb927.11.18610.1-p1	Tb927.11.18610.1-p1;Tb927.1.240:pseudogenic_transcript-p1;Tb927.11.18630.1-p1;Tb927.1.500:pseudogenic_transcript-p1;Tb927.10.16200:mRNA-p1;Tb927.10.16210:mRNA-p1;Tb927.1.300:pseudogenic_transcript-p1;Tb927.1.450:pseudogenic_transcript-p1;Tb10.v4.0258:mRNA-p1;Tb927.1.430:pseudogenic_transcript-p1	0	0.0580547	0	0	0	0.072277	0	0	0	0.088674	0	0	0	0.138962	0	0	0	0.150508	0	0	0	0	0	0.0775006
225	Tb427_000027400.1	hypothetical protein%2C conserved	Tb927.11.20100:mRNA-p1	Tb927.11.20100:mRNA-p1;Tb10.v4.0208:pseudogenic_transcript-p1;Tb927.3.140:pseudogenic_transcript-p1;Tb927.9.130:pseudogenic_transcript-p1;Tb11.v5.0417.1-p1;Tb11.v5.0911.1-p1;Tb927.11.19520:mRNA-p1;Tb10.v4.0168:pseudogenic_transcript-p1;Tb927.3.490:mRNA-p1;Tb927.11.17810:mRNA-p1;Tb927.8.420:pseudogenic_transcript-p1;Tb10.v4.0156:pseudogenic_transcript-p1;Tb10.v4.0088:mRNA-p1;Tb927.9.16500:mRNA-p1;…	0	0	0	0	0.185765	0	0	0	0	0	0	0	0	0	0	0	0	0	0	0	0	0	0	0
226	Tb427_000027500.1	Trypanosomal VSG domain/Trypanosome variant surface glycoprotein C-terminal domain containing protein%2C putative	Tb927.11.19480:pseudogenic_transcript-p1	Tb927.11.19480:pseudogenic_transcript-p1;Tb11.57.0049.1-p1;Tb11.1060:pseudogenic_transcript-p1;Tb927.5.270:pseudogenic_transcript-p1;Tb927.11.18420:pseudogenic_transcript-p1;Tb927.11.18870.1-p1;Tb927.9.16640:mRNA-p1;Tb927.11.19490:pseudogenic_transcript-p1;Tb927.7.150:pseudogenic_transcript-p1;Tb927.8.460:mRNA-p1;Tb927.5.5690.1-p1;Tb927.5.5210:mRNA-p1;Tb11.v5.0945.1-p1;Tb927.9.270:mRNA-p1;Tb927.8…	0	0	0	0	0	0	0	0	0	0	0	0	0	0	0	0	0	0	0	0	0	0	0.114592	0
227	Tb427_000027600.1	hypothetical protein	Tb927.9.560:pseudogenic_transcript-p1	Tb927.9.560:pseudogenic_transcript-p1;Tb09.v4.0024:pseudogenic_transcript-p1;Tb927.8.450:pseudogenic_transcript-p1;Tb927.3.290:pseudogenic_transcript-p1;Tb09.v4.0154:pseudogenic_transcript-p1;Tb10.v4.0090:pseudogenic_transcript-p1;Tb927.11.20150:pseudogenic_transcript-p1;Tb09.v4.0160:pseudogenic_transcript-p1;Tb08.27P2.160:pseudogenic_transcript-p1;Tb09.v4.0132:pseudogenic_transcript-p1;Tb927.11.…	0	0	0	0	0	0	0	0	0	0	0	0	0	0	0	0	0	0	0	0	0	0	0	0
228	Tb427_000027700.1	hypothetical protein	Tb927.5.297b:mRNA-p1	Tb927.5.297b:mRNA-p1	0.94031	0.644794	0.236271	0.616347	1.93031	0.535171	0.507275	0.219653	0.637969	0	0.922939	1.63259	0.865139	0.257235	1.37302	0.924861	0	1.39304	0.865145	0	1.20267	0.255517	1.21722	0.573849
229	Tb427_000027800.1	hypothetical protein	Tb09.v4.0153:mRNA-p1	Tb09.v4.0153:mRNA-p1	0	0	0	0	0	0	0	0	0	0	0	0	0	0	0	0	0	0	0	0	0	0	0	0
230	Tb427_000027900.1	Trypanosomal VSG domain containing protein%2C putative	Tb927.9.830:pseudogenic_transcript-p1	Tb927.9.830:pseudogenic_transcript-p1;Tb11.v5.0873.1-p1;Tb09.v4.0158:pseudogenic_transcript-p1;Tb927.9.16860:pseudogenic_transcript-p1;Tb11.v5.0944.1-p1;Tb927.11.18420:pseudogenic_transcript-p1;Tb927.11.20480:pseudogenic_transcript-p1;Tb11.0720:pseudogenic_transcript-p1;Tb09.v4.0127:pseudogenic_transcript-p1;Tb927.10.16360:pseudogenic_transcript-p1;Tb927.1.05:mRNA-p1;Tb08.27P2.660:pseudogenic_tra…	0	0	0	0	0	0	0	0	0	0	0	0	0	0	0	0	0	0	0	0	0	0	0	0
231	Tb427_000028000.1	hypothetical protein%2C conserved	Tb10.v4.0215:mRNA-p1	Tb10.v4.0215:mRNA-p1;Tb927.9.15820:mRNA-p1	0	0	0	0	0	0	0	0	0	0	0	0	0	0	0	0	0	0	0.398073	0	0	0	0	0
232	Tb427_000028100.1	hypothetical protein	Tb927.9.780:mRNA-p1	Tb927.9.780:mRNA-p1	0	0	0	0	0	0	0	0	0	0	0	0	0	0	0	0	0	0	0	0	0	0	0	0
233	Tb427_000028200.1	Trypanosome variant surface glycoprotein (A-type)/Trypanosome variant surface glycoprotein C-terminal domain containing protein%2C putative	Tb927.3.370:mRNA-p1	Tb927.3.370:mRNA-p1;Tb927.10.16490:mRNA-p1;Tb927.9.1200:pseudogenic_transcript-p1;Tb10.v4.0161:pseudogenic_transcript-p1;Tb927.11.20020:pseudogenic_transcript-p1;Tb09.v4.0194:pseudogenic_transcript-p1;Tb05.5K5.380:pseudogenic_transcript-p1;Tb927.11.18050:mRNA-p1;Tb927.5.230:mRNA-p1;Tb927.3.180:mRNA-p1;Tb10.v4.0163:mRNA-p1;Tb08.27P2.260:mRNA-p1;Tb927.11.17550:mRNA-p1;Tb11.1120:pseudogenic_transcri…	0	0	0	0	0	0	0	0	0	0	0	0	0	0	0	0	0	0	0	0	0	0	0	0
234	Tb427_000028300.1	hypothetical protein%2C conserved	Tb11.57.0050.1-p1	Tb11.57.0050.1-p1;Tb927.5.5230:pseudogenic_transcript-p1;Tb927.11.20150:pseudogenic_transcript-p1;Tb927.9.560:pseudogenic_transcript-p1;Tb927.9.16880:pseudogenic_transcript-p1;Tb927.11.19760:pseudogenic_transcript-p1;Tb08.27P2.160:pseudogenic_transcript-p1;Tb927.4.5660:pseudogenic_transcript-p1;Tb10.v4.0224:pseudogenic_transcript-p1;Tb09.v4.0154:pseudogenic_transcript-p1;Tb927.3.160:pseudogenic_t…	0	0	0	0	0	0	0.169846	0	0	0	0	0	0	0	0	0	0	0	0	0	0	0	0	0
235	Tb427_000028400.1	hypothetical protein%2C conserved	Tb927.11.20180:pseudogenic_transcript-p1	Tb927.11.20180:pseudogenic_transcript-p1;Tb927.9.120:pseudogenic_transcript-p1;Tb11.v5.1019.1-p1;Tb927.6.5610:pseudogenic_transcript-p1;Tb927.9.17410:mRNA-p1;Tb10.v4.0134:mRNA-p1;Tb927.6.5360:pseudogenic_transcript-p1;Tb927.11.20310:pseudogenic_transcript-p1;Tb09.v4.0171:pseudogenic_transcript-p1;Tb927.11.19710:pseudogenic_transcript-p1;Tb927.8.430:pseudogenic_transcript-p1;Tb927.9.1140:pseudogen…	0	0	0	0	0	0	0	0	0	0	0	0	0	0	0	0	0	0	0	0	0	0	0	0
236	Tb427_000028500.1	hypothetical protein%2C conserved	Tb927.1.5300:mRNA-p1	Tb927.1.5300:mRNA-p1;Tb10.v4.0070:mRNA-p1;Tb927.9.1010:pseudogenic_transcript-p1;Tb927.6.5780:pseudogenic_transcript-p1;Tb927.10.16420:mRNA-p1;Tb09.v4.0193:pseudogenic_transcript-p1;Tb927.11.20710:pseudogenic_transcript-p1;Tb927.11.18900.1-p1;Tb11.v5.0297.1-p1;Tb11.0910:mRNA-p1	0	0	0	0	0	0	0	0	0	0	0	0	0	0	0	0	0	0	0	0	0	0	0	0
237	Tb427_000028600.1	Trypanosomal VSG domain/Trypanosome variant surface glycoprotein C-terminal domain containing protein%2C putative	Tb927.10.16450:pseudogenic_transcript-p1	Tb927.10.16450:pseudogenic_transcript-p1;Tb927.3.440:mRNA-p1;Tb927.6.5390:pseudogenic_transcript-p1;Tb927.2.6430:pseudogenic_transcript-p1;Tb11.v5.0118.1-p1;Tb927.11.19010:mRNA-p1;Tb11.v5.0662.1-p1;Tb927.9.390:pseudogenic_transcript-p1;Tb11.1510:pseudogenic_transcript-p1;Tb10.v4.0056:mRNA-p1;Tb927.8.460:mRNA-p1;Tb927.2.6390:pseudogenic_transcript-p1;Tb927.11.17460:mRNA-p1;Tb11.v5.1023.1-p1;Tb927.…	0	0	0	0	0	0	0	0	0	0	0	0	0	0	0	0	0	0	0	0	0	0	0	0
238	Tb427_000028700.1	hypothetical protein	Tb927.6.5770:pseudogenic_transcript-p1	Tb927.6.5770:pseudogenic_transcript-p1;Tb11.15.0008.1-p1;Tb08.27P2.160:pseudogenic_transcript-p1;Tb927.11.18160:pseudogenic_transcript-p1;Tb09.v4.0154:pseudogenic_transcript-p1;Tb08.27P2.250:pseudogenic_transcript-p1;Tb927.8.450:pseudogenic_transcript-p1;Tb11.15.0008b.1-p1;Tb927.1.20:pseudogenic_transcript-p1;Tb927.11.17690:mRNA-p1;Tb09.v4.0132:pseudogenic_transcript-p1;Tb927.11.18100:mRNA-p1;Tb9…	0	0	0	0	0	0	0	0	0	0	0	0	0	0	0	0	0	0	0	0	0	0	0	0
239	Tb427_000028800.1	hypothetical protein%2C conserved	Tb927.4.5540:pseudogenic_transcript-p1	Tb927.4.5540:pseudogenic_transcript-p1;Tb927.9.890:mRNA-p1;Tb09.v4.0050:mRNA-p1;Tb927.11.19660:pseudogenic_transcript-p1;Tb11.v5.0143.1-p1;Tb10.v4.0117:mRNA-p1;Tb927.10.16460:pseudogenic_transcript-p1;Tb927.11.20530:pseudogenic_transcript-p1;Tb927.11.17120:mRNA-p1;Tb927.11.19560:pseudogenic_transcript-p1;Tb08.27P2.720:pseudogenic_transcript-p1;Tb11.1050:pseudogenic_transcript-p1;Tb927.3.320:pseud…	0	0	0	0	0	0	0	0	0	0	0	0	0	0	0	0	0	0	0	0	0	0	0	0
240	Tb427_000028900.1	hypothetical protein%2C conserved	Tb10.v4.0258:mRNA-p1	Tb10.v4.0258:mRNA-p1;Tb927.1.240:pseudogenic_transcript-p1;Tb927.1.500:pseudogenic_transcript-p1;Tb927.11.18630.1-p1;Tb927.11.18610.1-p1	0	0	0	0	0	0	0	0	0	0	0	0	0	0	0	0	0	0	0	0	0	0	0	0
241	Tb427_000029000.1	Trypanosomal VSG domain/Trypanosome variant surface glycoprotein C-terminal domain containing protein%2C putative	Tb927.3.5900:pseudogenic_transcript-p1	Tb927.3.5900:pseudogenic_transcript-p1;Tb927.11.19570:pseudogenic_transcript-p1;Tb927.11.18260.1-p1;Tb927.11.19140:pseudogenic_transcript-p1;Tb11.v5.0122.1-p1;Tb927.11.20390:mRNA-p1;Tb10.v4.0076:pseudogenic_transcript-p1;Tb09.v4.0023:mRNA-p1;Tb11.0120:pseudogenic_transcript-p1;Tb927.9.270:mRNA-p1;Tb11.0240:pseudogenic_transcript-p1;Tb927.9.1230:pseudogenic_transcript-p1;Tb927.11.17770:mRNA-p1;Tb0…	0	0	0	0	0	0	0	0	0	0	0	0	0	0	0	0	0	0	0	0	0	0	0	0
242	Tb427_000029100.1	Trypanosome variant surface glycoprotein (A-type)/Trypanosome variant surface glycoprotein C-terminal domain containing protein%2C putative	Tb927.11.19580:pseudogenic_transcript-p1	Tb927.11.19580:pseudogenic_transcript-p1;Tb09.v4.0175:pseudogenic_transcript-p1;Tb09.v4.0111:pseudogenic_transcript-p1;Tb10.v4.0186:pseudogenic_transcript-p1;Tb927.11.18480.1-p1;Tb10.v4.0229:pseudogenic_transcript-p1;Tb927.9.17050:mRNA-p1;Tb10.v4.0139:mRNA-p1;Tb09.v4.0202:mRNA-p1;Tb927.11.20570:mRNA-p1;Tb11.1490:mRNA-p1;Tb927.11.18990:pseudogenic_transcript-p1;Tb11.0600:pseudogenic_transcript-p1;…	0	0	0	0	0	0	0	0	0	0	0	0	0	0	0	0	0	0	0	0	0	0	0	0
243	Tb427_000029200.1	Trypanosomal VSG domain containing protein%2C putative	Tb927.11.19590:pseudogenic_transcript-p1	Tb927.11.19590:pseudogenic_transcript-p1;Tb11.v5.0974.1-p1;Tb927.10.16370:mRNA-p1;Tb08.27P2.640:pseudogenic_transcript-p1;Tb927.11.18120:mRNA-p1;Tb927.9.17910:mRNA-p1;Tb927.9.1130:pseudogenic_transcript-p1;Tb927.9.580:mRNA-p1;Tb927.11.18770.1-p1;Tb11.1170:pseudogenic_transcript-p1;Tb927.8.210:pseudogenic_transcript-p1;Tb10.v4.0105:pseudogenic_transcript-p1;Tb11.v5.0145.1-p1;Tb10.v4.0142:mRNA-p1;T…	0	0	0	0	0	0	0	0	0	0	0	0	0	0	0	0	0	0	0	0	0	0	0	0
244	Tb427_000029300.1	hypothetical protein	Tb11.15.0005.1-p1	Tb11.15.0005.1-p1;Tb927.9.800:mRNA-p1;Tb927.8.200:pseudogenic_transcript-p1;Tb927.5.5020:pseudogenic_transcript-p1;Tb927.4.5790:mRNA-p1;Tb10.v4.0106:pseudogenic_transcript-p1;Tb09.v4.0167:pseudogenic_transcript-p1;Tb08.27P2.555:pseudogenic_transcript-p1;Tb927.11.17310:mRNA-p1;Tb10.v4.0059:pseudogenic_transcript-p1;Tb09.v4.0209:pseudogenic_transcript-p1;Tb09.v4.0080:mRNA-p1;Tb11.15.0005b.1-p1;Tb92…	0	0	0	0	0	0	0	0	0	0	0	0	0	0	0	0	0	0	0	0	0	0	0	0
245	Tb427_000029400.1	hypothetical protein	Tb927.9.17270:pseudogenic_transcript-p1	Tb927.9.17270:pseudogenic_transcript-p1;Tb927.11.18510.1-p1;Tb11.v5.0351.1-p1;Tb11.v4.0044.1-p1;Tb927.5.180:pseudogenic_transcript-p1;Tb927.11.18900.1-p1;Tb11.v5.0297.1-p1;Tb11.0910:mRNA-p1;Tb10.v4.0263:mRNA-p1;Tb927.8.170:mRNA-p1;Tb927.11.18970:pseudogenic_transcript-p1;Tb10.v4.0102:pseudogenic_transcript-p1;Tb927.9.18050:mRNA-p1;Tb11.v5.0115.1-p1;Tb927.9.420:pseudogenic_transcript-p1;Tb08.27P2.…	0	0	0	0	0	0	0	0	0	0	0	0	0	0	0	0	0	0	0	0	0	0	0	0
246	Tb427_000029500.1	hypothetical protein	Tb927.11.18510.1-p1	Tb927.11.18510.1-p1;Tb11.v5.0351.1-p1;Tb927.10.16220:mRNA-p1;Tb11.v5.0416.1-p1;Tb10.v4.0209:mRNA-p1	0	0	0	0	0	0	0	0	0	0	0	0	0	0	0	0	0	0	0	0	0	0	0	0
247	Tb427_000029600.1	Endonuclease-reverse transcriptase%2C putative	Tb927.1.240:pseudogenic_transcript-p1	Tb927.1.240:pseudogenic_transcript-p1;Tb927.10.16200:mRNA-p1;Tb927.1.450:pseudogenic_transcript-p1;Tb927.1.430:pseudogenic_transcript-p1;Tb927.1.500:pseudogenic_transcript-p1;Tb11.v5.1020.1-p1;Tb927.11.17660:mRNA-p1;Tb11.v5.0655.1-p1;Tb10.v4.0259:mRNA-p1	0	0	0	0	0	0	0	0	0	0	0	0	0	0	0	0	0	0	0	0	0	0	0.0937929	0
248	Tb427_000029700.1	RNase H%2C putative	Tb927.1.240:pseudogenic_transcript-p1	Tb927.1.240:pseudogenic_transcript-p1;Tb927.1.500:pseudogenic_transcript-p1;Tb927.11.18630.1-p1;Tb927.11.18610.1-p1;Tb10.v4.0258:mRNA-p1;Tb927.1.430:pseudogenic_transcript-p1;Tb927.1.450:pseudogenic_transcript-p1;Tb10.v4.0050:mRNA-p1	0	0	0	0	0	0	0	0	0	0	0	0	0	0	0	0	0	0	0	0	0	0	0	0
249	Tb427_000029800.1	Trypanosomal VSG domain/Trypanosome variant surface glycoprotein C-terminal domain containing protein%2C putative	Tb09.v4.0183:pseudogenic_transcript-p1	Tb09.v4.0183:pseudogenic_transcript-p1;Tb927.11.17090.1-p1;Tb08.27P2.290:mRNA-p1;Tb927.6.5330:pseudogenic_transcript-p1;Tb11.1560:pseudogenic_transcript-p1;Tb927.5.5130:pseudogenic_transcript-p1;Tb927.5.5400.1-p1;Tb927.5.5170:pseudogenic_transcript-p1;Tb11.v5.0622.1-p1;Tb927.11.19790:pseudogenic_transcript-p1;Tb11.v5.0943.1-p1;Tb927.9.16380:pseudogenic_transcript-p1;Tb10.v4.0251:pseudogenic_trans…	0	0	0	0	0	0	0	0	0	0	0	0	0	0	0	0	0	0	0	0	0	0	0	0
250	Tb427_000029900.1	Trypanosome variant surface glycoprotein (A-type)%2C putative	Tb927.11.18820.1-p1	Tb927.11.18820.1-p1;Tb11.0510:pseudogenic_transcript-p1;Tb08.27P2.220:mRNA-p1;Tb09.v4.0054:pseudogenic_transcript-p1;Tb11.v5.0870.1-p1;Tb09.v4.0175:pseudogenic_transcript-p1;Tb927.9.300:pseudogenic_transcript-p1;Tb927.9.17890:pseudogenic_transcript-p1;Tb10.v4.0251:pseudogenic_transcript-p1;Tb927.11.20590:pseudogenic_transcript-p1;Tb927.11.19580:pseudogenic_transcript-p1;Tb09.v4.0161:pseudogenic_t…	0	0	0	0	0	0	0	0	0	0	0	0	0	0	0	0	0	0	0	0	0	0	0	0
251	Tb427_000030000.1	hypothetical protein%2C conserved	Tb927.11.18900.1-p1	Tb927.11.18900.1-p1;Tb11.v5.0297.1-p1;Tb11.0910:mRNA-p1;Tb927.6.5780:pseudogenic_transcript-p1;Tb927.9.16690:pseudogenic_transcript-p1;Tb927.8.170:mRNA-p1;Tb09.v4.0193:pseudogenic_transcript-p1;Tb927.7.6500:mRNA-p1;Tb10.v4.0070:mRNA-p1;Tb10.v4.0263:mRNA-p1;Tb927.8.280:pseudogenic_transcript-p1;Tb927.1.5300:mRNA-p1;Tb11.v5.1033.1-p1;Tb927.11.20710:pseudogenic_transcript-p1;Tb05.5K5.530:mRNA-p1;Tb1…	0	0	0	0	0	0	0	0	0	0	0	0	0	0	0	0	0	0	0	0	0	0	0	0
252	Tb427_000030100.1	hypothetical protein	Tb927.8.450:pseudogenic_transcript-p1	Tb927.8.450:pseudogenic_transcript-p1;Tb927.11.19470:pseudogenic_transcript-p1;Tb08.27P2.160:pseudogenic_transcript-p1;Tb08.27P2.250:pseudogenic_transcript-p1;Tb09.v4.0154:pseudogenic_transcript-p1;Tb09.v4.0132:pseudogenic_transcript-p1;Tb10.v4.0234:pseudogenic_transcript-p1;Tb10.v4.0090:pseudogenic_transcript-p1;Tb927.11.17180:mRNA-p1;Tb10.v4.0147:pseudogenic_transcript-p1;Tb927.5.5230:pseudogen…	0	0	0	0	0	0	0	0	0	0	0	0	0	0	0	0	0	0	0	0	0	0	0	0
253	Tb427_000030200.1	Trypanosomal VSG domain containing protein%2C putative	Tb10.v4.0075:pseudogenic_transcript-p1	Tb10.v4.0075:pseudogenic_transcript-p1;Tb927.11.19890:pseudogenic_transcript-p1;Tb09.v4.0173:pseudogenic_transcript-p1;Tb927.9.1230:pseudogenic_transcript-p1;Tb927.11.20390:mRNA-p1;Tb11.v5.0979.1-p1;Tb927.9.630:pseudogenic_transcript-p1;Tb927.6.5260:mRNA-p1;Tb09.v4.0023:mRNA-p1;Tb10.v4.0157:pseudogenic_transcript-p1;Tb10.v4.0076:pseudogenic_transcript-p1;Tb11.v5.0595.1-p1;Tb927.11.17810:mRNA-p1;T…	0	0	0	0	0	0	0	0	0	0	0	0	0	0	0	0	0	0	0	0	0	0	0	0
254	Tb427_000030300.1	Reverse transcriptase (RNA-dependent DNA polymerase)%2C putative	Tb927.11.18610.1-p1	Tb927.11.18610.1-p1;Tb927.1.240:pseudogenic_transcript-p1;Tb927.11.18630.1-p1;Tb927.1.500:pseudogenic_transcript-p1;Tb927.10.16200:mRNA-p1;Tb927.10.16210:mRNA-p1;Tb927.1.300:pseudogenic_transcript-p1;Tb927.1.450:pseudogenic_transcript-p1;Tb10.v4.0258:mRNA-p1;Tb927.1.430:pseudogenic_transcript-p1	0	0	0	0	0	0	0	0	0	0	0	0	0	0	0	0	0	0	0	0.075586	0	0	0	0
255	Tb427_000030400.1	Trypanosomal VSG domain/Trypanosome variant surface glycoprotein C-terminal domain containing protein%2C putative	Tb927.9.16570:pseudogenic_transcript-p1	Tb927.9.16570:pseudogenic_transcript-p1;Tb09.v4.0026:mRNA-p1;Tb08.27P2.680:pseudogenic_transcript-p1;Tb10.v4.0182:pseudogenic_transcript-p1;Tb927.11.18090:mRNA-p1;Tb927.9.17330:pseudogenic_transcript-p1;Tb10.v4.0189:mRNA-p1;Tb927.9.17160:pseudogenic_transcript-p1;Tb927.8.380:pseudogenic_transcript-p1;Tb927.11.18420:pseudogenic_transcript-p1;Tb927.3.470:pseudogenic_transcript-p1;Tb927.9.17490:pseu…	0	0	0	0	0	0	0	0	0	0	0	0	0	0	0	0	0	0	0	0	0	0	0	0
256	Tb427_000030500.1	hypothetical protein	Tb08.27P2.160:pseudogenic_transcript-p1	Tb08.27P2.160:pseudogenic_transcript-p1;Tb08.27P2.250:pseudogenic_transcript-p1;Tb11.15.0008b.1-p1;Tb09.v4.0132:pseudogenic_transcript-p1;Tb927.8.450:pseudogenic_transcript-p1;Tb927.11.19900:pseudogenic_transcript-p1;Tb927.11.20150:pseudogenic_transcript-p1;Tb927.1.5340:pseudogenic_transcript-p1;Tb927.11.18040:mRNA-p1;Tb927.3.460:pseudogenic_transcript-p1;Tb08.27P2.520:pseudogenic_transcript-p1;T…	0	0	0	0	0	0	0	0	0	0	0	0	0	0	0	0	0	0	0	0	0	0	0	0
257	Tb427_000030600.1	Trypanosome variant surface glycoprotein (A-type)%2C putative	Tb927.11.20090:mRNA-p1	Tb927.11.20090:mRNA-p1;Tb10.v4.0164:pseudogenic_transcript-p1;Tb927.9.17380:mRNA-p1;Tb11.0660:mRNA-p1;Tb927.11.18350.1-p1;Tb08.27P2.370:pseudogenic_transcript-p1;Tb11.v5.0695.1-p1;Tb08.27P2.610:pseudogenic_transcript-p1;Tb10.v4.0088:mRNA-p1;Tb927.4.5530:mRNA-p1;Tb10.v4.0253:pseudogenic_transcript-p1;Tb09.v4.0043:pseudogenic_transcript-p1;Tb09.v4.0103:pseudogenic_transcript-p1;Tb11.v5.0896.1-p1;Tb…	0	0	0	0	0	0	0	0	0	0	0	0	0	0	0	0	0	0	0	0	0	0	0	0
258	Tb427_000030700.1	hypothetical protein%2C conserved	Tb10.v4.0258:mRNA-p1	Tb10.v4.0258:mRNA-p1;Tb927.1.240:pseudogenic_transcript-p1;Tb927.1.500:pseudogenic_transcript-p1;Tb927.11.18630.1-p1;Tb927.11.18610.1-p1	0	0	0	0	0	0	0	0	0	0	0	0	0	0	0	0	0	0	0	0	0	0	0	0
259	Tb427_000030800.1	hypothetical protein%2C conserved	Tb09.v4.0078:pseudogenic_transcript-p1	Tb09.v4.0078:pseudogenic_transcript-p1;Tb927.9.1110:mRNA-p1;Tb927.5.4810:mRNA-p1;Tb11.v5.0299.1-p1;Tb11.0930:pseudogenic_transcript-p1;Tb927.11.18920.1-p1;Tb927.9.850:pseudogenic_transcript-p1;Tb927.9.18050:mRNA-p1;Tb10.v4.0260:pseudogenic_transcript-p1;Tb10.v4.0107:mRNA-p1;Tb09.v4.0025:pseudogenic_transcript-p1;Tb09.v4.0169:pseudogenic_transcript-p1;Tb927.11.18110:mRNA-p1;Tb927.9.17580:pseudogen…	0	0	0	0	0	0	0	0	0	0	0	0	0	0	0	0	0	0	0	0	0	0	0	0
260	Tb427_000030900.1	hypothetical protein	Tb08.27P2.520:pseudogenic_transcript-p1	Tb08.27P2.520:pseudogenic_transcript-p1;Tb927.11.17690:mRNA-p1;Tb10.v4.0234:pseudogenic_transcript-p1;Tb927.11.18100:mRNA-p1;Tb08.27P2.250:pseudogenic_transcript-p1;Tb927.3.460:pseudogenic_transcript-p1;Tb08.27P2.160:pseudogenic_transcript-p1;Tb927.8.450:pseudogenic_transcript-p1;Tb927.4.5660:pseudogenic_transcript-p1;Tb09.v4.0130:pseudogenic_transcript-p1;Tb09.v4.0154:pseudogenic_transcript-p1;T…	0	0	0	0	0	0	0	0	0	0	0	0	0	0	0	0	0	0	0	0	0	0	0	0
261	Tb427_000031000.1	Reverse transcriptase (RNA-dependent DNA polymerase)%2C putative	Tb927.1.240:pseudogenic_transcript-p1	Tb927.1.240:pseudogenic_transcript-p1;Tb927.1.500:pseudogenic_transcript-p1;Tb927.11.18610.1-p1;Tb927.11.18630.1-p1;Tb927.10.16200:mRNA-p1;Tb927.10.16210:mRNA-p1;Tb927.1.300:pseudogenic_transcript-p1;Tb927.1.430:pseudogenic_transcript-p1;Tb927.1.450:pseudogenic_transcript-p1;Tb10.v4.0258:mRNA-p1	0	0	0	0	0	0	0	0	0	0	0	0	0	0	0	0.0576756	0	0	0	0.0697201	0	0	0	0.071572
262	Tb427_000031100.1	Trypanosomal VSG domain containing protein%2C putative	Tb10.v4.0100:mRNA-p1	Tb10.v4.0100:mRNA-p1;Tb927.9.17600:mRNA-p1;Tb927.5.4750:pseudogenic_transcript-p1;Tb11.0610:mRNA-p1;Tb11.v5.0131.1-p1;Tb927.8.250:pseudogenic_transcript-p1;Tb927.11.19400:mRNA-p1;Tb11.0590:mRNA-p1;Tb927.11.20700:mRNA-p1;Tb927.1.5330:mRNA-p1;Tb11.v5.0974.1-p1;Tb927.11.17530:mRNA-p1;Tb10.v4.0180:pseudogenic_transcript-p1;Tb11.v5.0327.1-p1;Tb927.10.16350:pseudogenic_transcript-p1;Tb11.v5.0948.1-p1;T…	0	0	0	0	0	0	0	0	0	0	0	0	0	0	0	0	0	0	0	0	0	0	0	0
263	Tb427_000031200.1	Trypanosome variant surface glycoprotein (A-type)/Trypanosome variant surface glycoprotein C-terminal domain containing protein%2C putative	Tb927.11.19620:pseudogenic_transcript-p1	Tb927.11.19620:pseudogenic_transcript-p1;Tb11.v5.0362.1-p1;Tb927.11.100:mRNA-p1;Tb927.9.16350:pseudogenic_transcript-p1;Tb927.10.16500:mRNA-p1;Tb10.v4.0186:pseudogenic_transcript-p1;Tb927.9.160:mRNA-p1;Tb927.11.20040:pseudogenic_transcript-p1;Tb927.7.6540:mRNA-p1;Tb10.v4.0163:mRNA-p1;Tb11.v5.0622.1-p1;Tb927.11.20280:pseudogenic_transcript-p1;Tb10.v4.0192:pseudogenic_transcript-p1;Tb927.6.5370:mRN…	0	0	0	0	0	0	0	0	0	0	0	0	0	0	0	0	0	0	0	0	0	0	0.115559	0
264	Tb427_000031300.1	Trypanosomal VSG domain containing protein%2C putative	Tb09.v4.0073:mRNA-p1	Tb09.v4.0073:mRNA-p1;Tb927.10.16560:mRNA-p1;Tb09.v4.0071:pseudogenic_transcript-p1;Tb927.7.6530:pseudogenic_transcript-p1;Tb927.4.5560:mRNA-p1;Tb927.3.410:pseudogenic_transcript-p1;Tb927.11.19530:pseudogenic_transcript-p1;Tb927.9.17700:pseudogenic_transcript-p1;Tb927.8.440:pseudogenic_transcript-p1;Tb927.11.17520:mRNA-p1;Tb927.11.18490.1-p1;Tb11.v5.0857.1-p1;Tb11.v5.0704.1-p1;Tb10.v4.0167:pseudog…	0	0	0	0	0	0	0	0.108859	0	0	0	0	0	0	0	0	0	0	0	0	0	0	0	0
265	Tb427_000031400.1	hypothetical protein	Tb927.4.5600:pseudogenic_transcript-p1	Tb927.4.5600:pseudogenic_transcript-p1;Tb09.v4.0171:pseudogenic_transcript-p1;Tb11.0110:mRNA-p1;Tb11.v5.0121.1-p1;Tb927.11.20220:pseudogenic_transcript-p1;Tb927.9.17410:mRNA-p1;Tb927.11.20240:mRNA-p1;Tb10.v4.0134:mRNA-p1;Tb927.11.20310:pseudogenic_transcript-p1;Tb927.9.430:pseudogenic_transcript-p1;Tb11.09.0001.1-p1;Tb11.v5.1019.1-p1;Tb927.4.5700:mRNA-p1;Tb927.11.19710:pseudogenic_transcript-p1;T…	0	0	0.120002	0	0	0	0.128823	0	0	0	0	0	0	0	0	0.117434	0	0	0	0	0	0	0.247291	0
266	Tb427_000031500.1	Trypanosome variant surface glycoprotein C-terminal domain containing protein%2C putative	Tb10.v4.0201:pseudogenic_transcript-p1	Tb10.v4.0201:pseudogenic_transcript-p1;Tb10.v4.0158:pseudogenic_transcript-p1;Tb927.9.17620:pseudogenic_transcript-p1;Tb10.v4.0116:pseudogenic_transcript-p1;Tb08.27P2.710:pseudogenic_transcript-p1;Tb09.v4.0200:pseudogenic_transcript-p1;Tb927.11.17520:mRNA-p1;Tb927.11.17410:mRNA-p1;Tb927.9.190:mRNA-p1;Tb09.v4.0129:pseudogenic_transcript-p1;Tb09.v4.0057:pseudogenic_transcript-p1;Tb927.7.150:pseudog…	0	0	0	0	0	0	0	0	0	0	0	0	0	0	0	0	0	0	0	0	0	0	0	0
267	Tb427_000031600.1	Trypanosome variant surface glycoprotein C-terminal domain containing protein%2C putative	Tb927.11.18900.1-p1	Tb927.11.18900.1-p1;Tb11.v5.0297.1-p1;Tb11.0910:mRNA-p1;Tb927.6.5780:pseudogenic_transcript-p1;Tb927.8.170:mRNA-p1;Tb10.v4.0202:pseudogenic_transcript-p1;Tb10.v4.0263:mRNA-p1;Tb10.v4.0070:mRNA-p1;Tb927.7.6500:mRNA-p1;Tb927.8.280:pseudogenic_transcript-p1;Tb927.1.5300:mRNA-p1;Tb927.11.18970:pseudogenic_transcript-p1;Tb10.v4.0113:pseudogenic_transcript-p1;Tb11.v5.1033.1-p1;Tb927.9.17880:pseudogenic…	0	0	0	0	0	0	0	0	0	0	0	0	0	0	0	0	0	0	0	0	0	0	0	0.137944
268	Tb427_000031700.1	hypothetical protein%2C conserved	Tb927.3.190:mRNA-p1	Tb927.3.190:mRNA-p1;Tb10.v4.0160:pseudogenic_transcript-p1;Tb08.27P2.460:mRNA-p1;Tb927.9.17140:mRNA-p1;Tb09.v4.0134:pseudogenic_transcript-p1;Tb10.v4.0127:pseudogenic_transcript-p1;Tb927.9.17070:pseudogenic_transcript-p1;Tb927.6.5450:mRNA-p1;Tb09.v4.0112:pseudogenic_transcript-p1;Tb927.10.16230:mRNA-p1;Tb11.v5.0929.1-p1;Tb11.0670:mRNA-p1;Tb927.11.18340.1-p1;Tb927.11.20030:pseudogenic_transcript-p…	0	0	0	0	0	0	0	0	0	0	0	0	0	0	0	0	0	0	0	0	0	0	0	0.215193
269	Tb427_000031800.1	Trypanosome variant surface glycoprotein (A-type)%2C putative	Tb927.11.17570:mRNA-p1	Tb927.11.17570:mRNA-p1;Tb08.27P2.260:mRNA-p1;Tb09.v4.0142:mRNA-p1;Tb927.6.5550:mRNA-p1;Tb927.5.3990:mRNA-p1;Tb927.11.18480.1-p1;Tb927.10.16500:mRNA-p1;Tb927.9.16540:pseudogenic_transcript-p1;Tb09.v4.0202:mRNA-p1;Tb927.11.19780:pseudogenic_transcript-p1;Tb09.v4.0039:pseudogenic_transcript-p1;Tb927.5.4820:pseudogenic_transcript-p1;Tb10.v4.0239:pseudogenic_transcript-p1;Tb11.15.0006.1-p1;Tb11.15.000…	0	0	0	0	0	0	0	0	0	0	0	0	0	0	0	0	0	0	0	0	0	0	0.118305	0
270	Tb427_000031900.1	Trypanosomal VSG domain containing protein%2C putative	Tb927.3.150:mRNA-p1	Tb927.3.150:mRNA-p1;Tb927.9.330:pseudogenic_transcript-p1;Tb11.v5.0957.1-p1;Tb09.v4.0113:mRNA-p1;Tb927.11.19790:pseudogenic_transcript-p1;Tb927.11.17510:mRNA-p1;Tb927.11.19490:pseudogenic_transcript-p1;Tb927.11.18420:pseudogenic_transcript-p1;Tb09.v4.0127:pseudogenic_transcript-p1;Tb927.11.17600:mRNA-p1;Tb927.9.16510:pseudogenic_transcript-p1;Tb927.1.05:mRNA-p1;Tb927.9.820:pseudogenic_transcript-…	0	0	0	0	0	0	0	0	0	0	0	0	0	0	0	0	0	0	0	0	0	0	0	0
271	Tb427_000032000.1	hypothetical protein%2C conserved	Tb927.8.450:pseudogenic_transcript-p1	Tb927.8.450:pseudogenic_transcript-p1;Tb10.v4.0090:pseudogenic_transcript-p1;Tb927.11.17180:mRNA-p1;Tb08.27P2.160:pseudogenic_transcript-p1;Tb927.9.17900:pseudogenic_transcript-p1;Tb08.27P2.250:pseudogenic_transcript-p1;Tb09.v4.0132:pseudogenic_transcript-p1;Tb09.v4.0160:pseudogenic_transcript-p1;Tb10.v4.0147:pseudogenic_transcript-p1;Tb927.11.19470:pseudogenic_transcript-p1;Tb09.v4.0130:pseudoge…	0	0	0	0	0	0	0	0	0	0	0	0	0	0	0	0	0	0	0	0	0	0	0	0
272	Tb427_000032100.1	Trypanosomal VSG domain/Trypanosome variant surface glycoprotein C-terminal domain containing protein%2C putative	Tb927.11.17590:mRNA-p1	Tb927.11.17590:mRNA-p1;Tb09.v4.0084:pseudogenic_transcript-p1;Tb10.v4.0139:mRNA-p1;Tb11.1490:mRNA-p1;Tb927.11.18990:pseudogenic_transcript-p1;Tb927.11.20570:mRNA-p1;Tb927.11.19190:pseudogenic_transcript-p1;Tb11.0260:pseudogenic_transcript-p1;Tb927.9.270:mRNA-p1;Tb927.8.460:mRNA-p1;Tb08.27P2.240:mRNA-p1;Tb10.v4.0187:pseudogenic_transcript-p1;Tb11.1460:pseudogenic_transcript-p1;Tb927.11.18440:pseud…	0	0	0	0	0	0	0	0	0	0	0	0	0	0	0	0	0	0	0	0	0	0	0	0
273	Tb427_000032200.1	hypothetical protein%2C conserved	Tb927.5.4800:pseudogenic_transcript-p1	Tb927.5.4800:pseudogenic_transcript-p1;Tb11.v5.0927.1-p1;Tb10.v4.0172:pseudogenic_transcript-p1;Tb11.v5.0127.1-p1;Tb11.0170:mRNA-p1;Tb927.5.4930:pseudogenic_transcript-p1;Tb11.v5.0914.1-p1;Tb927.3.440:mRNA-p1	0	0	0	0	0	0	0	0	0	0	0	0	0	0	0	0	0	0	0	0	0	0	0	0
274	Tb427_000032300.1	Trypanosome variant surface glycoprotein (A-type)%2C putative	Tb11.v5.0300.1-p1	Tb11.v5.0300.1-p1;Tb927.5.5510.1-p1;Tb09.v4.0040:pseudogenic_transcript-p1	0	0	0	0	0	0	0	0	0	0	0	0	0	0	0	0	0	0	0	0	0	0.262518	0	0
275	Tb427_000032400.1	Trypanosome variant surface glycoprotein (A-type)/Trypanosome variant surface glycoprotein C-terminal domain containing protein%2C putative	Tb927.11.18050:mRNA-p1	Tb927.11.18050:mRNA-p1;Tb09.v4.0194:pseudogenic_transcript-p1;Tb927.3.180:mRNA-p1;Tb11.v5.0389.1-p1;Tb10.v4.0163:mRNA-p1;Tb927.10.16220:mRNA-p1;Tb11.v5.0416.1-p1;Tb10.v4.0209:mRNA-p1;Tb927.11.18480.1-p1;Tb05.5K5.380:pseudogenic_transcript-p1;Tb927.3.370:mRNA-p1;Tb11.v5.1017.1-p1;Tb927.9.17080:pseudogenic_transcript-p1;Tb10.v4.0096:mRNA-p1;Tb927.11.20020:pseudogenic_transcript-p1;Tb927.9.16490:mRN…	0	0	0	0	0	0	0	0	0	0	0	0	0	0	0	0	0	0	0	0	0	0	0	0
276	Tb427_000032500.1	Reverse transcriptase (RNA-dependent DNA polymerase)%2C putative	Tb927.11.18610.1-p1	Tb927.11.18610.1-p1;Tb927.1.240:pseudogenic_transcript-p1;Tb927.1.500:pseudogenic_transcript-p1;Tb927.11.18630.1-p1;Tb927.10.16200:mRNA-p1;Tb927.10.16210:mRNA-p1;Tb927.1.300:pseudogenic_transcript-p1;Tb10.v4.0258:mRNA-p1;Tb927.1.450:pseudogenic_transcript-p1;Tb927.1.430:pseudogenic_transcript-p1	0	0	0	0	0	0	0	0	0	0	0	0	0	0	0	0	0	0	0	0	0	0	0	0
277	Tb427_000032600.1	hypothetical protein%2C conserved	Tb11.v5.1008.1-p1	Tb11.v5.1008.1-p1;Tb927.11.18030:mRNA-p1;Tb927.10.16530:pseudogenic_transcript-p1;Tb927.5.4730:mRNA-p1;Tb09.v4.0036:pseudogenic_transcript-p1;Tb927.9.16590:pseudogenic_transcript-p1;Tb927.9.17510:pseudogenic_transcript-p1;Tb927.9.500:pseudogenic_transcript-p1;Tb11.v5.0300.1-p1;Tb927.8.170:mRNA-p1;Tb927.9.16310:pseudogenic_transcript-p1;Tb09.v4.0090:pseudogenic_transcript-p1;Tb927.9.17130:pseudoge…	0	0	0	0	0	0	0	0	0	0	0	0	0	0	0	0	0	0	0	0	0	0	0	0
278	Tb427_000032700.1	hypothetical protein%2C conserved	Tb927.11.20550:mRNA-p1	Tb927.11.20550:mRNA-p1;Tb927.9.1180:pseudogenic_transcript-p1;Tb08.27P2.270:pseudogenic_transcript-p1;Tb927.11.20720:mRNA-p1;Tb927.9.990:pseudogenic_transcript-p1;Tb11.v5.0300.1-p1;Tb927.9.500:pseudogenic_transcript-p1;Tb927.9.16280:pseudogenic_transcript-p1;Tb927.11.19350:pseudogenic_transcript-p1;Tb11.v5.0140.1-p1;Tb927.9.1190:pseudogenic_transcript-p1;Tb11.v5.0915.1-p1;Tb927.5.4940:pseudogenic…	0	0	0	0	0.130622	0	0	0	0	0	0	0	0	0	0	0	0	0	0	0	0	0	0	0
279	Tb427_000032800.1	hypothetical protein	Tb927.11.20560:pseudogenic_transcript-p1	Tb927.11.20560:pseudogenic_transcript-p1;Tb927.3.460:pseudogenic_transcript-p1;Tb10.v4.0234:pseudogenic_transcript-p1;Tb927.11.18100:mRNA-p1;Tb927.8.450:pseudogenic_transcript-p1;Tb08.27P2.250:pseudogenic_transcript-p1;Tb927.8.370:pseudogenic_transcript-p1;Tb09.v4.0154:pseudogenic_transcript-p1;Tb09.v4.0132:pseudogenic_transcript-p1;Tb08.27P2.160:pseudogenic_transcript-p1;Tb08.27P2.400:pseudogeni…	0	0	0	0	0	0	0	0	0	0	0	0	0	0	0	0	0	0	0	0	0	0	0	0
280	Tb427_000032900.1	Trypanosome variant surface glycoprotein (A-type)%2C putative	Tb11.1690:pseudogenic_transcript-p1	Tb11.1690:pseudogenic_transcript-p1;Tb927.8.150:pseudogenic_transcript-p1;Tb927.11.20620:pseudogenic_transcript-p1;Tb927.10.16240:mRNA-p1;Tb10.v4.0211:mRNA-p1;Tb10.v4.0159:mRNA-p1;Tb927.9.360:pseudogenic_transcript-p1;Tb09.v4.0142:mRNA-p1;Tb08.27P2.490:pseudogenic_transcript-p1;Tb10.v4.0171:pseudogenic_transcript-p1;Tb09.v4.0029:pseudogenic_transcript-p1	0	0	0	0	0	0	0	0	0	0	0	0	0	0	0	0	0	0	0	0	0	0	0	0
281	Tb427_000033000.1	hypothetical protein%2C conserved	Tb927.5.4920:pseudogenic_transcript-p1	Tb927.5.4920:pseudogenic_transcript-p1;Tb927.9.16250:mRNA-p1;Tb927.10.16480:pseudogenic_transcript-p1;Tb927.10.16470:pseudogenic_transcript-p1;Tb10.v4.0122:mRNA-p1;Tb11.v5.0913.1-p1;Tb10.v4.0179:pseudogenic_transcript-p1;Tb10.v4.0237:pseudogenic_transcript-p1;Tb09.v4.0191:mRNA-p1;Tb927.9.16680:pseudogenic_transcript-p1;Tb09.v4.0114:mRNA-p1;Tb927.11.18980:pseudogenic_transcript-p1;Tb11.v5.0803.1-p…	0	0	0	0	0	0	0	0	0	0	0	0	0	0	0	0	0	0	0	0	0	0	0	0
282	Tb427_000033100.1	Trypanosome variant surface glycoprotein (A-type)/Trypanosome variant surface glycoprotein C-terminal domain containing protein%2C putative	Tb927.5.230:mRNA-p1	Tb927.5.230:mRNA-p1;Tb927.11.17330:mRNA-p1;Tb08.27P2.260:mRNA-p1;Tb927.7.6540:mRNA-p1;Tb08.27P2.140:mRNA-p1;Tb927.5.5320:pseudogenic_transcript-p1;Tb11.1120:pseudogenic_transcript-p1;Tb927.11.19460:pseudogenic_transcript-p1;Tb927.10.16500:mRNA-p1;Tb10.v4.0161:pseudogenic_transcript-p1;Tb927.9.350:pseudogenic_transcript-p1;Tb10.v4.0185:pseudogenic_transcript-p1;Tb927.11.17550:mRNA-p1;Tb927.5.5110:…	0	0	0	0	0	0	0	0	0	0	0	0	0	0	0	0	0	0	0	0	0	0	0	0
283	Tb427_000033200.1	Trypanosome variant surface glycoprotein (A-type)/Trypanosome variant surface glycoprotein C-terminal domain containing protein%2C putative	Tb927.9.16560:pseudogenic_transcript-p1	Tb927.9.16560:pseudogenic_transcript-p1;Tb927.9.17480:pseudogenic_transcript-p1;Tb927.6.5280:pseudogenic_transcript-p1;Tb10.v4.0163:mRNA-p1;Tb927.6.5370:mRNA-p1;Tb927.9.160:mRNA-p1;Tb927.5.4980:pseudogenic_transcript-p1;Tb11.v5.0918.1-p1;Tb927.10.16500:mRNA-p1;Tb927.9.16350:pseudogenic_transcript-p1;Tb10.v4.0121:pseudogenic_transcript-p1;Tb927.9.420:pseudogenic_transcript-p1;Tb11.v5.0622.1-p1;Tb9…	0	0	0	0	0	0	0	0	0	0	0	0	0	0	0	0	0	0	0	0	0	0	0	0
284	Tb427_000033300.1	Trypanosomal VSG domain containing protein%2C putative	Tb927.9.16570:pseudogenic_transcript-p1	Tb927.9.16570:pseudogenic_transcript-p1;Tb927.9.17490:pseudogenic_transcript-p1;Tb927.11.17650:mRNA-p1;Tb927.3.470:pseudogenic_transcript-p1;Tb10.v4.0182:pseudogenic_transcript-p1;Tb927.8.380:pseudogenic_transcript-p1;Tb05.5K5.470:pseudogenic_transcript-p1;Tb11.v5.0682.1-p1;Tb10.v4.0189:mRNA-p1;Tb927.11.18090:mRNA-p1;Tb11.v5.0138.1-p1;Tb927.3.120:mRNA-p1;Tb09.v4.0198:pseudogenic_transcript-p1;Tb0…	0	0	0	0	0	0	0	0	0	0	0	0	0	0	0	0	0	0	0	0	0	0	0	0
285	Tb427_000033400.1	hypothetical protein%2C conserved	Tb927.6.5510:pseudogenic_transcript-p1	Tb927.6.5510:pseudogenic_transcript-p1;Tb927.2.200:pseudogenic_transcript-p1;Tb927.9.17340:pseudogenic_transcript-p1;Tb927.11.19600:pseudogenic_transcript-p1;Tb927.5.5230:pseudogenic_transcript-p1;Tb927.8.450:pseudogenic_transcript-p1;Tb927.5.260:pseudogenic_transcript-p1;Tb927.9.260:pseudogenic_transcript-p1;Tb927.6.5270:pseudogenic_transcript-p1;Tb09.v4.0172:pseudogenic_transcript-p1;Tb927.5.46…	0	0	0	0	0	0	0	0	0	0	0	0	0	0	0	0	0	0	0	0	0	0	0	0
286	Tb427_000033500.1	hypothetical protein%2C conserved	Tb927.9.16590:pseudogenic_transcript-p1	Tb927.9.16590:pseudogenic_transcript-p1;Tb927.9.17510:pseudogenic_transcript-p1;Tb11.v5.1008.1-p1;Tb927.5.4730:mRNA-p1;Tb927.11.18030:mRNA-p1;Tb927.9.16310:pseudogenic_transcript-p1;Tb09.v4.0090:pseudogenic_transcript-p1;Tb09.v4.0179:pseudogenic_transcript-p1;Tb09.v4.0082:pseudogenic_transcript-p1;Tb927.9.17520:pseudogenic_transcript-p1;Tb09.v4.0036:pseudogenic_transcript-p1;Tb10.v4.0117:mRNA-p1;…	0	0	0	0	0	0	0	0	0	0	0	0	0	0	0	0	0	0	0	0	0	0	0	0
287	Tb427_000033600.1	Endonuclease-reverse transcriptase/Reverse transcriptase (RNA-dependent DNA polymerase)%2C putative	Tb927.1.240:pseudogenic_transcript-p1	Tb927.1.240:pseudogenic_transcript-p1;Tb927.10.16200:mRNA-p1;Tb927.1.500:pseudogenic_transcript-p1;Tb927.11.18630.1-p1;Tb927.1.450:pseudogenic_transcript-p1;Tb927.1.430:pseudogenic_transcript-p1;Tb927.11.18610.1-p1;Tb11.v5.1020.1-p1;Tb927.11.17660:mRNA-p1;Tb10.v4.0259:mRNA-p1;Tb11.v5.0655.1-p1;Tb927.9.14660:mRNA-p1	0	0	0	0	0	0	0	0	0	0	0	0	0	0	0	0	0	0.0615179	0	0	0	0	0	0
288	Tb427_000033700.1	RNase H%2C putative	Tb927.1.240:pseudogenic_transcript-p1	Tb927.1.240:pseudogenic_transcript-p1;Tb927.1.500:pseudogenic_transcript-p1;Tb927.11.18630.1-p1;Tb927.11.18610.1-p1;Tb927.10.16210:mRNA-p1;Tb927.10.16200:mRNA-p1;Tb10.v4.0258:mRNA-p1;Tb10.v4.0050:mRNA-p1	0	0	0	0	0	0	0	0	0	0	0	0	0	0	0	0	0	0	0	0	0	0	0	0
289	Tb427_000033800.1	Reverse transcriptase (RNA-dependent DNA polymerase)%2C putative	Tb927.1.240:pseudogenic_transcript-p1	Tb927.1.240:pseudogenic_transcript-p1;Tb927.1.500:pseudogenic_transcript-p1;Tb927.10.16200:mRNA-p1;Tb927.11.18630.1-p1;Tb927.11.18610.1-p1;Tb927.9.14660:mRNA-p1	0	0	0	0	0	0	0	0	0	0	0	0	0	0	0	0	0	0.183294	0	0	0	0	0	0
290	Tb427_000033900.1	Endonuclease-reverse transcriptase%2C putative	Tb927.1.240:pseudogenic_transcript-p1	Tb927.1.240:pseudogenic_transcript-p1;Tb927.1.450:pseudogenic_transcript-p1;Tb927.1.430:pseudogenic_transcript-p1;Tb927.10.16200:mRNA-p1;Tb11.v5.1020.1-p1;Tb10.v4.0259:mRNA-p1;Tb927.11.17660:mRNA-p1	0	0	0	0	0	0	0	0	0	0	0	0	0	0	0	0	0	0	0	0	0	0	0	0
291	Tb427_000034000.1	hypothetical protein%2C conserved	Tb10.v4.0188:mRNA-p1	Tb10.v4.0188:mRNA-p1;Tb11.0730:mRNA-p1;Tb11.v5.0116.1-p1;Tb927.4.5520:pseudogenic_transcript-p1;Tb927.8.200:pseudogenic_transcript-p1;Tb10.v4.0059:pseudogenic_transcript-p1;Tb09.v4.0209:pseudogenic_transcript-p1;Tb11.15.0005b.1-p1;Tb11.15.0005.1-p1;Tb927.9.17670:mRNA-p1;Tb09.v4.0038:pseudogenic_transcript-p1;Tb927.11.20420:mRNA-p1;Tb09.v4.0167:pseudogenic_transcript-p1;Tb10.v4.0106:pseudogenic_tr…	0	0	0	0	0	0	0	0	0	0	0	0	0	0	0	0	0	0	0	0	0	0	0	0
292	Tb427_000034100.1	Trypanosomal VSG domain containing protein%2C putative	Tb11.v5.0933.1-p1	Tb11.v5.0933.1-p1;Tb927.5.5090:pseudogenic_transcript-p1;Tb927.9.17470:pseudogenic_transcript-p1;Tb927.9.16550:pseudogenic_transcript-p1;Tb927.2.6380:pseudogenic_transcript-p1;Tb927.11.20010:pseudogenic_transcript-p1;Tb927.9.16460:mRNA-p1;Tb09.v4.0030:mRNA-p1;Tb927.9.640:pseudogenic_transcript-p1;Tb927.6.5740:mRNA-p1;Tb927.11.18720.1-p1;Tb11.1040:mRNA-p1;Tb927.5.4930:pseudogenic_transcript-p1;Tb1…	0	0	0	0	0	0	0	0	0	0	0	0	0	0	0	0	0	0	0	0	0	0	0	0
293	Tb427_000034200.1	Trypanosome variant surface glycoprotein (A-type)%2C putative	Tb09.v4.0054:pseudogenic_transcript-p1	Tb09.v4.0054:pseudogenic_transcript-p1;Tb927.11.18820.1-p1;Tb11.0510:pseudogenic_transcript-p1;Tb08.27P2.220:mRNA-p1;Tb927.9.300:pseudogenic_transcript-p1;Tb11.v5.0112.1-p1;Tb927.6.5630:pseudogenic_transcript-p1;Tb10.v4.0124:pseudogenic_transcript-p1;Tb11.v5.0870.1-p1;Tb927.9.17050:mRNA-p1;Tb09.v4.0204:pseudogenic_transcript-p1;Tb09.v4.0189:pseudogenic_transcript-p1;Tb09.v4.0175:pseudogenic_trans…	0	0	0	0	0	0	0	0	0	0	0	0	0	0	0	0	0	0	0	0	0	0	0	0
294	Tb427_000034300.1	hypothetical protein%2C conserved	Tb11.0280:pseudogenic_transcript-p1	Tb11.0280:pseudogenic_transcript-p1;Tb927.11.19210:pseudogenic_transcript-p1;Tb09.v4.0055:pseudogenic_transcript-p1;Tb927.3.5850:pseudogenic_transcript-p1;Tb927.3.5880:pseudogenic_transcript-p1;Tb08.27P2.720:pseudogenic_transcript-p1	0	0	0	0	0	0	0	0	0	0	0	0	0	0	0	0	0	0	0	0	0	0	0	0
295	Tb427_000034400.1	Endonuclease-reverse transcriptase%2C putative	Tb927.1.240:pseudogenic_transcript-p1	Tb927.1.240:pseudogenic_transcript-p1;Tb927.1.450:pseudogenic_transcript-p1;Tb927.1.430:pseudogenic_transcript-p1;Tb927.10.16200:mRNA-p1;Tb11.v5.1020.1-p1;Tb10.v4.0259:mRNA-p1;Tb927.11.17660:mRNA-p1	0	0	0	0	0	0	0	0	0	0	0	0	0	0	0	0	0	0	0	0	0	0	0	0
296	Tb427_000034500.1	hypothetical protein%2C conserved	Tb927.1.240:pseudogenic_transcript-p1	Tb927.1.240:pseudogenic_transcript-p1;Tb927.10.16200:mRNA-p1;Tb927.1.500:pseudogenic_transcript-p1	0	0	0	0	0	0	0	0	0	0	0	0	0	0	0	0	0	0	0	0	0	0	0	0
297	Tb427_000034600.1	Reverse transcriptase (RNA-dependent DNA polymerase)%2C putative	Tb927.1.500:pseudogenic_transcript-p1	Tb927.1.500:pseudogenic_transcript-p1;Tb927.1.240:pseudogenic_transcript-p1;Tb927.11.18630.1-p1;Tb927.10.16200:mRNA-p1;Tb927.11.18610.1-p1;Tb927.9.14660:mRNA-p1	0	0	0	0	0	0	0	0	0	0	0	0	0	0	0	0	0	0	0	0	0	0	0	0
298	Tb427_000034700.1	Endonuclease-reverse transcriptase/Reverse transcriptase (RNA-dependent DNA polymerase)%2C putative	Tb927.1.240:pseudogenic_transcript-p1	Tb927.1.240:pseudogenic_transcript-p1;Tb927.10.16200:mRNA-p1;Tb927.1.500:pseudogenic_transcript-p1;Tb927.11.18630.1-p1;Tb927.1.450:pseudogenic_transcript-p1;Tb927.1.430:pseudogenic_transcript-p1;Tb927.11.18610.1-p1;Tb11.v5.1020.1-p1;Tb927.11.17660:mRNA-p1;Tb11.v5.0655.1-p1;Tb10.v4.0259:mRNA-p1;Tb927.9.14660:mRNA-p1	0	0	0	0	0	0	0	0	0	0	0.0678632	0	0	0	0	0	0	0	0	0	0	0	0.053701	0
299	Tb427_000034800.1	Trypanosomal VSG domain containing protein%2C putative	Tb10.v4.0180:pseudogenic_transcript-p1	Tb10.v4.0180:pseudogenic_transcript-p1;Tb09.v4.0157:pseudogenic_transcript-p1;Tb927.9.16850:pseudogenic_transcript-p1;Tb927.11.19400:mRNA-p1;Tb11.0590:mRNA-p1;Tb927.9.17600:mRNA-p1;Tb927.8.250:pseudogenic_transcript-p1;Tb11.0610:mRNA-p1;Tb11.v5.0131.1-p1;Tb11.v5.0327.1-p1;Tb927.10.16350:pseudogenic_transcript-p1;Tb09.v4.0185:mRNA-p1;Tb10.v4.0061:pseudogenic_transcript-p1;Tb927.5.4990:pseudogenic_…	0	0	0	0	0	0	0	0	0	0	0	0	0	0	0	0	0	0	0	0	0	0	0	0
300	Tb427_000034900.1	hypothetical protein	Tb08.27P2.160:pseudogenic_transcript-p1	Tb08.27P2.160:pseudogenic_transcript-p1;Tb08.27P2.250:pseudogenic_transcript-p1;Tb927.8.450:pseudogenic_transcript-p1;Tb927.11.20150:pseudogenic_transcript-p1;Tb09.v4.0130:pseudogenic_transcript-p1;Tb10.v4.0181:pseudogenic_transcript-p1;Tb09.v4.0132:pseudogenic_transcript-p1;Tb927.11.19900:pseudogenic_transcript-p1;Tb927.11.17180:mRNA-p1;Tb08.27P2.520:pseudogenic_transcript-p1;Tb10.v4.0090:pseudo…	0	0	0	0	0	0	0	0	0	0	0	0	0	0	0	0	0	0	0	0	0	0	0	0
301	Tb427_000035000.1	Trypanosomal VSG domain containing protein%2C putative	Tb10.v4.0182:pseudogenic_transcript-p1	Tb10.v4.0182:pseudogenic_transcript-p1;Tb927.9.16570:pseudogenic_transcript-p1;Tb09.v4.0026:mRNA-p1;Tb927.3.470:pseudogenic_transcript-p1;Tb927.9.17090:pseudogenic_transcript-p1;Tb927.8.380:pseudogenic_transcript-p1;Tb10.v4.0189:mRNA-p1;Tb927.11.17350:mRNA-p1;Tb927.3.120:mRNA-p1;Tb927.11.20660:mRNA-p1;Tb10.v4.0235:pseudogenic_transcript-p1;Tb927.11.17650:mRNA-p1;Tb11.v5.0682.1-p1;Tb08.27P2.680:ps…	0	0	0	0	0	0	0	0	0	0	0	0	0	0	0	0	0	0	0	0	0	0	0	0
302	Tb427_000035100.1	Trypanosomal VSG domain containing protein%2C putative	Tb927.9.16380:pseudogenic_transcript-p1	Tb927.9.16380:pseudogenic_transcript-p1;Tb11.v5.0928.1-p1;Tb11.v5.0287.1-p1;Tb11.0650:pseudogenic_transcript-p1;Tb927.5.4700:pseudogenic_transcript-p1;Tb11.15.0007.1-p1;Tb11.15.0007b.1-p1;Tb927.9.190:mRNA-p1;Tb927.11.19050:pseudogenic_transcript-p1;Tb927.11.20640:pseudogenic_transcript-p1;Tb09.v4.0099:pseudogenic_transcript-p1;Tb927.9.16270:pseudogenic_transcript-p1;Tb11.v5.0120.1-p1;Tb11.0100:ps…	0	0	0	0	0	0	0	0	0	0	0	0	0	0	0	0	0	0	0	0	0	0	0	0
303	Tb427_000035200.1	Trypanosomal VSG domain containing protein%2C putative	Tb09.v4.0049:pseudogenic_transcript-p1	Tb09.v4.0049:pseudogenic_transcript-p1;Tb10.v4.0183:pseudogenic_transcript-p1;Tb10.v4.0200:mRNA-p1;Tb927.9.510:pseudogenic_transcript-p1;Tb10.v4.0085:pseudogenic_transcript-p1;Tb10.v4.0226:pseudogenic_transcript-p1;Tb11.v5.1047.1-p1;Tb927.3.210:mRNA-p1;Tb927.11.19220:pseudogenic_transcript-p1;Tb927.11.20340:pseudogenic_transcript-p1;Tb10.v4.0072:pseudogenic_transcript-p1;Tb09.v4.0163:pseudogenic_…	0	0	0	0	0	0	0	0	0	0	0	0	0	0	0	0	0	0	0	0	0	0	0	0
304	Tb427_000035300.1	hypothetical protein%2C conserved	Tb927.4.5540:pseudogenic_transcript-p1	Tb927.4.5540:pseudogenic_transcript-p1;Tb927.11.19660:pseudogenic_transcript-p1;Tb10.v4.0117:mRNA-p1;Tb11.v5.0143.1-p1;Tb927.10.16460:pseudogenic_transcript-p1;Tb927.9.890:mRNA-p1;Tb09.v4.0050:mRNA-p1;Tb927.11.20530:pseudogenic_transcript-p1;Tb927.11.19560:pseudogenic_transcript-p1;Tb11.1050:pseudogenic_transcript-p1	0	0	0	0	0	0	0	0	0	0	0	0	0	0	0	0	0	0	0	0	0	0	0	0
305	Tb427_000035400.1	hypothetical protein	Tb08.27P2.160:pseudogenic_transcript-p1	Tb08.27P2.160:pseudogenic_transcript-p1;Tb09.v4.0132:pseudogenic_transcript-p1;Tb08.27P2.250:pseudogenic_transcript-p1;Tb927.11.19900:pseudogenic_transcript-p1;Tb927.11.19470:pseudogenic_transcript-p1;Tb09.v4.0154:pseudogenic_transcript-p1;Tb08.27P2.400:pseudogenic_transcript-p1;Tb927.9.16880:pseudogenic_transcript-p1;Tb10.v4.0057:pseudogenic_transcript-p1;Tb927.11.18040:mRNA-p1;Tb927.11.19650:ps…	0	0	0	0	0	0	0	0	0	0	0	0	0	0	0	0	0	0.20287	0	0	0	0	0	0
306	Tb427_000035500.1	hypothetical protein	Tb927.5.5410.1-p1	Tb927.5.5410.1-p1;Tb927.11.18210:mRNA-p1;Tb927.11.17610:mRNA-p1;Tb10.v4.0054:mRNA-p1;Tb927.3.320:pseudogenic_transcript-p1	0	0	0	0	0	0	0	0	0	0	0	0	0	0	0	0	0	0	0	0	0	0	0.197033	0
307	Tb427_000035600.1	Reverse transcriptase (RNA-dependent DNA polymerase)%2C putative	Tb927.1.240:pseudogenic_transcript-p1	Tb927.1.240:pseudogenic_transcript-p1;Tb927.10.16200:mRNA-p1;Tb927.1.500:pseudogenic_transcript-p1;Tb927.11.18630.1-p1;Tb927.11.18610.1-p1;Tb927.9.14660:mRNA-p1	0	0	0	0	0	0	0	0	0	0	0	0	0	0	0	0	0	0	0	0	0	0.0998114	0	0
308	Tb427_000035700.1	hypothetical protein	Tb927.6.5440:pseudogenic_transcript-p1	Tb927.6.5440:pseudogenic_transcript-p1;Tb927.11.18530.1-p1;Tb11.v5.0395.1-p1;Tb11.1080:pseudogenic_transcript-p1;Tb927.11.18830.1-p1;Tb927.11.17800:mRNA-p1;Tb11.0670:mRNA-p1;Tb927.11.18340.1-p1;Tb927.3.190:mRNA-p1;Tb927.9.16520:pseudogenic_transcript-p1;Tb927.6.5240:mRNA-p1;Tb927.10.16230:mRNA-p1;Tb927.11.17250:mRNA-p1;Tb10.v4.0191:pseudogenic_transcript-p1;Tb927.8.100:pseudogenic_transcript-p1;T…	0	0	0	0	0	0	0	0	0	0	0	0	0	0	0	0	0	0	0	0	0	0	0	0
309	Tb427_000035800.1	Reverse transcriptase (RNA-dependent DNA polymerase)%2C putative	Tb927.1.240:pseudogenic_transcript-p1	Tb927.1.240:pseudogenic_transcript-p1;Tb927.1.500:pseudogenic_transcript-p1;Tb927.11.18610.1-p1;Tb927.11.18630.1-p1;Tb927.10.16200:mRNA-p1;Tb927.10.16210:mRNA-p1;Tb927.1.300:pseudogenic_transcript-p1;Tb10.v4.0258:mRNA-p1;Tb927.1.450:pseudogenic_transcript-p1;Tb927.1.430:pseudogenic_transcript-p1	0.0588347	0	0	0	0	0	0	0	0	0	0	0	0	0	0	0	0	0	0	0	0	0	0.0609289	0
310	Tb427_000035900.1	hypothetical protein%2C conserved	Tb10.v4.0188:mRNA-p1	Tb10.v4.0188:mRNA-p1;Tb11.0730:mRNA-p1;Tb11.v5.0116.1-p1;Tb927.4.5520:pseudogenic_transcript-p1;Tb927.8.200:pseudogenic_transcript-p1;Tb10.v4.0059:pseudogenic_transcript-p1;Tb09.v4.0209:pseudogenic_transcript-p1;Tb11.15.0005b.1-p1;Tb11.15.0005.1-p1;Tb927.9.17670:mRNA-p1;Tb09.v4.0038:pseudogenic_transcript-p1;Tb927.11.20420:mRNA-p1;Tb09.v4.0167:pseudogenic_transcript-p1;Tb10.v4.0106:pseudogenic_tr…	0	0	0	0	0	0	0	0	0	0	0	0	0	0	0	0	0	0	0	0	0	0	0	0
311	Tb427_000036000.1	Trypanosomal VSG domain containing protein%2C putative	Tb11.v5.0933.1-p1	Tb11.v5.0933.1-p1;Tb927.5.5090:pseudogenic_transcript-p1;Tb927.9.17470:pseudogenic_transcript-p1;Tb927.9.16550:pseudogenic_transcript-p1;Tb927.2.6380:pseudogenic_transcript-p1;Tb927.11.20010:pseudogenic_transcript-p1;Tb927.9.16460:mRNA-p1;Tb09.v4.0030:mRNA-p1;Tb927.9.640:pseudogenic_transcript-p1;Tb927.6.5740:mRNA-p1;Tb927.11.18720.1-p1;Tb11.1040:mRNA-p1;Tb927.5.4930:pseudogenic_transcript-p1;Tb1…	0	0	0	0	0	0	0	0	0	0	0	0	0	0	0	0	0	0	0	0	0	0	0	0
312	Tb427_000036100.1	Trypanosome variant surface glycoprotein (A-type)%2C putative	Tb09.v4.0054:pseudogenic_transcript-p1	Tb09.v4.0054:pseudogenic_transcript-p1;Tb927.11.18820.1-p1;Tb11.0510:pseudogenic_transcript-p1;Tb08.27P2.220:mRNA-p1;Tb927.9.300:pseudogenic_transcript-p1;Tb11.v5.0112.1-p1;Tb927.6.5630:pseudogenic_transcript-p1;Tb10.v4.0124:pseudogenic_transcript-p1;Tb11.v5.0870.1-p1;Tb927.9.17050:mRNA-p1;Tb09.v4.0204:pseudogenic_transcript-p1;Tb09.v4.0189:pseudogenic_transcript-p1;Tb09.v4.0175:pseudogenic_trans…	0	0	0	0	0	0	0	0	0	0	0	0	0	0	0	0	0	0	0	0	0	0	0	0
313	Tb427_000036200.1	hypothetical protein%2C conserved	Tb11.0280:pseudogenic_transcript-p1	Tb11.0280:pseudogenic_transcript-p1;Tb927.11.19210:pseudogenic_transcript-p1;Tb09.v4.0055:pseudogenic_transcript-p1;Tb927.3.5850:pseudogenic_transcript-p1;Tb927.3.5880:pseudogenic_transcript-p1;Tb08.27P2.720:pseudogenic_transcript-p1	0	0	0	0	0	0	0	0	0	0	0	0	0	0	0	0	0	0	0	0	0	0	0	0
314	Tb427_000036300.1	Endonuclease-reverse transcriptase%2C putative	Tb927.1.240:pseudogenic_transcript-p1	Tb927.1.240:pseudogenic_transcript-p1;Tb927.1.450:pseudogenic_transcript-p1;Tb927.1.430:pseudogenic_transcript-p1;Tb927.10.16200:mRNA-p1;Tb11.v5.1020.1-p1;Tb10.v4.0259:mRNA-p1;Tb927.11.17660:mRNA-p1	0	0	0	0	0	0	0	0	0	0	0	0	0	0	0	0	0	0	0	0	0	0	0	0
315	Tb427_000036400.1	hypothetical protein%2C conserved	Tb927.1.240:pseudogenic_transcript-p1	Tb927.1.240:pseudogenic_transcript-p1;Tb927.10.16200:mRNA-p1;Tb927.1.500:pseudogenic_transcript-p1	0	0	0	0	0	0	0	0	0	0	0	0	0	0	0	0	0	0	0	0	0	0	0	0
316	Tb427_000036500.1	Reverse transcriptase (RNA-dependent DNA polymerase)%2C putative	Tb927.1.500:pseudogenic_transcript-p1	Tb927.1.500:pseudogenic_transcript-p1;Tb927.1.240:pseudogenic_transcript-p1;Tb927.11.18630.1-p1;Tb927.10.16200:mRNA-p1;Tb927.11.18610.1-p1;Tb927.9.14660:mRNA-p1	0	0	0	0	0	0	0	0	0	0	0	0	0	0	0	0	0	0	0	0	0	0	0	0
317	Tb427_000036600.1	Reverse transcriptase (RNA-dependent DNA polymerase)%2C putative	Tb927.1.240:pseudogenic_transcript-p1	Tb927.1.240:pseudogenic_transcript-p1;Tb927.11.18610.1-p1;Tb927.1.500:pseudogenic_transcript-p1;Tb927.11.18630.1-p1;Tb927.10.16200:mRNA-p1;Tb927.10.16210:mRNA-p1;Tb927.1.300:pseudogenic_transcript-p1;Tb10.v4.0258:mRNA-p1;Tb927.1.450:pseudogenic_transcript-p1;Tb927.1.430:pseudogenic_transcript-p1	0	0	0	0	0	0	0	0	0	0	0	0	0	0	0	0	0	0	0	0	0	0	0	0
318	Tb427_000036700.1	hypothetical protein%2C conserved	Tb10.v4.0179:pseudogenic_transcript-p1	Tb10.v4.0179:pseudogenic_transcript-p1;Tb09.v4.0191:mRNA-p1;Tb09.v4.0114:mRNA-p1;Tb10.v4.0122:mRNA-p1;Tb927.9.16250:mRNA-p1;Tb927.10.16470:pseudogenic_transcript-p1;Tb927.10.16480:pseudogenic_transcript-p1;Tb927.5.4920:pseudogenic_transcript-p1;Tb10.v4.0237:pseudogenic_transcript-p1;Tb11.v5.0913.1-p1;Tb927.9.1110:mRNA-p1;Tb927.5.4670:mRNA-p1;Tb11.v5.0284.1-p1;Tb927.6.5420:pseudogenic_transcript-p…	0	0	0	0	0.131175	0	0	0	0	0	0	0	0	0	0	0	0	0	0	0.132955	0	0	0	0
319	Tb427_000036800.1	Trypanosomal VSG domain containing protein%2C putative	Tb927.5.4710:pseudogenic_transcript-p1	Tb927.5.4710:pseudogenic_transcript-p1;Tb927.5.5500.1-p1;Tb10.v4.0223:pseudogenic_transcript-p1;Tb05.5K5.410:pseudogenic_transcript-p1;Tb11.57.0049.1-p1;Tb11.1060:pseudogenic_transcript-p1;Tb11.0720:pseudogenic_transcript-p1;Tb927.11.20480:pseudogenic_transcript-p1;Tb09.v4.0127:pseudogenic_transcript-p1;Tb927.10.16360:pseudogenic_transcript-p1;Tb11.v5.0722.1-p1;Tb08.27P2.660:pseudogenic_transcrip…	0	0	0	0	0	0	0	0	0	0	0	0	0	0	0	0	0	0	0	0	0	0	0	0
320	Tb427_000036900.1	hypothetical protein	Tb11.0700:pseudogenic_transcript-p1	Tb11.0700:pseudogenic_transcript-p1;Tb11.v5.0752.1-p1;Tb10.v4.0101:pseudogenic_transcript-p1;Tb927.3.430:pseudogenic_transcript-p1;Tb08.27P2.160:pseudogenic_transcript-p1;Tb09.v4.0160:pseudogenic_transcript-p1;Tb927.1.5340:pseudogenic_transcript-p1;Tb927.11.19760:pseudogenic_transcript-p1;Tb927.8.450:pseudogenic_transcript-p1;Tb927.5.5230:pseudogenic_transcript-p1;Tb927.11.20150:pseudogenic_trans…	0	0	0	0	0	0	0	0	0	0	0	0	0	0	0	0	0	0	0	0	0	0	0	0
321	Tb427_000037000.1	Trypanosome variant surface glycoprotein C-terminal domain containing protein%2C putative	Tb927.5.4730:mRNA-p1	Tb927.5.4730:mRNA-p1;Tb927.9.16310:pseudogenic_transcript-p1;Tb927.9.17520:pseudogenic_transcript-p1;Tb927.9.16600:pseudogenic_transcript-p1;Tb09.v4.0179:pseudogenic_transcript-p1;Tb09.v4.0090:pseudogenic_transcript-p1;Tb927.9.16590:pseudogenic_transcript-p1;Tb927.9.17510:pseudogenic_transcript-p1;Tb927.10.16530:pseudogenic_transcript-p1;Tb927.11.20060:mRNA-p1;Tb10.v4.0070:mRNA-p1;Tb11.v5.0931.1-…	0	0	0	0	0	0	0	0	0	0	0	0	0	0	0	0	0	0	0	0	0	0	0	0
322	Tb427_000037100.1	Trypanosome variant surface glycoprotein (A-type)%2C putative	Tb927.5.4740:pseudogenic_transcript-p1	Tb927.5.4740:pseudogenic_transcript-p1;Tb11.v5.1025.1-p1;Tb10.v4.0169:pseudogenic_transcript-p1;Tb927.7.6520:pseudogenic_transcript-p1;Tb09.v4.0052:pseudogenic_transcript-p1;Tb927.9.16500:mRNA-p1;Tb10.v4.0156:pseudogenic_transcript-p1;Tb10.v4.0158:pseudogenic_transcript-p1;Tb927.11.20100:mRNA-p1;Tb927.9.920:mRNA-p1;Tb927.11.17520:mRNA-p1;Tb927.11.17810:mRNA-p1;Tb927.9.910:mRNA-p1;Tb927.9.17620:ps…	0	0	0	0	0	0	0	0	0	0	0	0	0	0	0	0	0	0	0	0	0	0	0	0
323	Tb427_000037200.1	Trypanosomal VSG domain/Trypanosome variant surface glycoprotein C-terminal domain containing protein%2C putative	Tb10.v4.0178:mRNA-p1	Tb10.v4.0178:mRNA-p1;Tb927.8.350:pseudogenic_transcript-p1;Tb927.1.5330:mRNA-p1;Tb927.3.340:mRNA-p1;Tb927.5.4950:mRNA-p1;Tb11.v5.0916.1-p1;Tb927.9.17600:mRNA-p1;Tb10.v4.0142:mRNA-p1;Tb927.11.20400:mRNA-p1;Tb927.11.17460:mRNA-p1;Tb927.8.460:mRNA-p1;Tb927.2.6390:pseudogenic_transcript-p1;Tb927.9.340:pseudogenic_transcript-p1;Tb927.9.17910:mRNA-p1;Tb927.8.400:pseudogenic_transcript-p1;Tb10.v4.0056:m…	0	0	0	0	0	0	0	0	0	0	0	0	0	0.109617	0	0	0	0	0	0	0	0	0.103741	0
324	Tb427_000037300.1	Trypanosome variant surface glycoprotein C-terminal domain containing protein%2C putative	Tb10.v4.0177:pseudogenic_transcript-p1	Tb10.v4.0177:pseudogenic_transcript-p1;Tb10.v4.0073:pseudogenic_transcript-p1;Tb927.11.18020:mRNA-p1;Tb927.11.20630:pseudogenic_transcript-p1;Tb927.11.17430:pseudogenic_transcript-p1;Tb927.6.5250:pseudogenic_transcript-p1;Tb927.9.16140:pseudogenic_transcript-p1;Tb927.3.5870:pseudogenic_transcript-p1;Tb927.11.20010:pseudogenic_transcript-p1;Tb10.v4.0056:mRNA-p1;Tb927.7.6520:pseudogenic_transcript-…	0	0	0.399706	0	0	0	0	0	0	0	0	0	0	0	0	0	0	0	0	0	0	0	0	0
325	Tb427_000037400.1	hypothetical protein	Tb10.v4.0176:pseudogenic_transcript-p1	Tb10.v4.0176:pseudogenic_transcript-p1;Tb10.v4.0237:pseudogenic_transcript-p1;Tb927.9.16250:mRNA-p1;Tb927.9.17290:pseudogenic_transcript-p1;Tb927.9.1110:mRNA-p1;Tb10.v4.0179:pseudogenic_transcript-p1;Tb927.5.4920:pseudogenic_transcript-p1;Tb927.10.16440:mRNA-p1;Tb05.5K5.320:mRNA-p1;Tb09.v4.0179:pseudogenic_transcript-p1;Tb927.9.16310:pseudogenic_transcript-p1;Tb927.5.4670:mRNA-p1;Tb11.v5.0284.1-p…	0	0	0	0	0	0	0	0	0	0	0	0	0	0	0	0	0	0	0	0	0	0	0	0
326	Tb427_000037500.1	Trypanosomal VSG domain containing protein%2C putative	Tb10.v4.0175:pseudogenic_transcript-p1	Tb10.v4.0175:pseudogenic_transcript-p1;Tb927.5.5130:pseudogenic_transcript-p1;Tb927.4.5640:pseudogenic_transcript-p1;Tb927.5.5170:pseudogenic_transcript-p1;Tb09.v4.0037:pseudogenic_transcript-p1;Tb11.1560:pseudogenic_transcript-p1;Tb927.11.18470.1-p1;Tb927.6.5330:pseudogenic_transcript-p1;Tb927.11.17090.1-p1;Tb09.v4.0075:pseudogenic_transcript-p1;Tb927.6.5600:pseudogenic_transcript-p1;Tb11.v5.094…	0	0	0	0	0	0	0	0	0	0	0	0	0	0	0	0	0	0	0	0	0	0	0.105743	0
327	Tb427_000037600.1	Trypanosome variant surface glycoprotein C-terminal domain containing protein%2C putative	Tb10.v4.0174:pseudogenic_transcript-p1	Tb10.v4.0174:pseudogenic_transcript-p1;Tb08.27P2.165:pseudogenic_transcript-p1;Tb927.9.16490:mRNA-p1;Tb927.1.05:mRNA-p1;Tb927.3.150:mRNA-p1;Tb927.9.820:pseudogenic_transcript-p1;Tb927.4.5560:mRNA-p1;Tb09.v4.0142:mRNA-p1;Tb927.9.17600:mRNA-p1;Tb927.9.16640:mRNA-p1;Tb927.11.18740.1-p1;Tb10.v4.0169:pseudogenic_transcript-p1;Tb05.5K5.330:pseudogenic_transcript-p1;Tb927.9.630:pseudogenic_transcript-p1…	0	0	0	0	0	0	0	0	0	0	0	0	0	0	0	0	0	0	0	0	0	0	0	0
328	Tb427_000037700.1	Trypanosomal VSG domain containing protein%2C putative	Tb10.v4.0173:pseudogenic_transcript-p1	Tb10.v4.0173:pseudogenic_transcript-p1;Tb927.9.18130:pseudogenic_transcript-p1;Tb927.11.20570:mRNA-p1;Tb927.11.19190:pseudogenic_transcript-p1;Tb11.0260:pseudogenic_transcript-p1;Tb10.v4.0187:pseudogenic_transcript-p1;Tb10.v4.0139:mRNA-p1;Tb09.v4.0084:pseudogenic_transcript-p1;Tb927.11.17590:mRNA-p1;Tb927.5.5550.1-p1;Tb11.1490:mRNA-p1;Tb927.11.18990:pseudogenic_transcript-p1;Tb09.v4.0131:pseudoge…	0	0	0	0	0	0	0	0	0	0	0	0	0	0	0	0	0	0	0	0	0	0	0	0
329	Tb427_000037800.1	RNase H%2C putative	Tb927.1.240:pseudogenic_transcript-p1	Tb927.1.240:pseudogenic_transcript-p1;Tb927.1.500:pseudogenic_transcript-p1;Tb927.11.18630.1-p1;Tb927.11.18610.1-p1;Tb927.10.16210:mRNA-p1;Tb927.10.16200:mRNA-p1;Tb927.1.300:pseudogenic_transcript-p1;Tb10.v4.0258:mRNA-p1;Tb10.v4.0050:mRNA-p1	0	0	0	0	0	0	0	0	0	0	0	0	0	0	0	0	0	0.0748945	0	0	0	0	0	0
330	Tb427_000037900.1	Reverse transcriptase (RNA-dependent DNA polymerase)%2C putative	Tb927.1.500:pseudogenic_transcript-p1	Tb927.1.500:pseudogenic_transcript-p1;Tb927.1.240:pseudogenic_transcript-p1;Tb927.10.16200:mRNA-p1;Tb927.11.18630.1-p1;Tb927.11.18610.1-p1;Tb927.9.14660:mRNA-p1	0	0	0	0	0	0	0	0	0	0	0	0	0	0	0	0	0	0	0	0	0	0	0	0
331	Tb427_000038000.1	Endonuclease-reverse transcriptase%2C putative	Tb927.1.240:pseudogenic_transcript-p1	Tb927.1.240:pseudogenic_transcript-p1;Tb927.1.450:pseudogenic_transcript-p1;Tb927.10.16200:mRNA-p1;Tb927.1.430:pseudogenic_transcript-p1;Tb11.v5.1020.1-p1;Tb10.v4.0259:mRNA-p1	0	0	0	0	0	0	0	0	0	0	0	0	0	0	0	0	0	0	0	0	0	0	0	0
332	Tb427_000038100.1	hypothetical protein%2C conserved	Tb927.4.5450:pseudogenic_transcript-p1	Tb927.4.5450:pseudogenic_transcript-p1;Tb927.11.17130:mRNA-p1;Tb927.9.16730:pseudogenic_transcript-p1;Tb10.v4.0240:pseudogenic_transcript-p1;Tb05.5K5.540:pseudogenic_transcript-p1;Tb10.v4.0205:pseudogenic_transcript-p1;Tb09.v4.0192:mRNA-p1;Tb927.11.19740:pseudogenic_transcript-p1;Tb927.3.5880:pseudogenic_transcript-p1;Tb11.0090:pseudogenic_transcript-p1;Tb927.8.110:pseudogenic_transcript-p1;Tb927…	0	0	0	0	0	0	0	0	0	0	0	0	0	0	0	0	0	0	0	0	0	0	0	0
333	Tb427_000038200.1	hypothetical protein%2C conserved	Tb927.4.5460:mRNA-p1	Tb927.4.5460:mRNA-p1;Tb927.11.17120:mRNA-p1;Tb927.9.16720:pseudogenic_transcript-p1;Tb927.8.330:pseudogenic_transcript-p1;Tb927.3.320:pseudogenic_transcript-p1;Tb927.9.18040:pseudogenic_transcript-p1;Tb08.27P2.720:pseudogenic_transcript-p1;Tb927.9.17850:mRNA-p1;Tb08.27P2.460:mRNA-p1;Tb927.9.17140:mRNA-p1;Tb08.27P2.650:pseudogenic_transcript-p1;Tb927.3.5880:pseudogenic_transcript-p1;Tb927.6.5790:p…	0	0	0	0	0	0	0	0	0	0	0	0	0	0	0	0	0	0	0	0	0	0	0	0
334	Tb427_000038300.1	Trypanosomal VSG domain containing protein%2C putative	Tb927.4.5470:pseudogenic_transcript-p1	Tb927.4.5470:pseudogenic_transcript-p1;Tb927.6.5760:pseudogenic_transcript-p1;Tb927.9.17830:pseudogenic_transcript-p1;Tb11.v5.1032.1-p1;Tb927.11.19130:mRNA-p1;Tb11.0230:mRNA-p1;Tb08.27P2.480:pseudogenic_transcript-p1;Tb927.11.19180:mRNA-p1;Tb09.v4.0182:pseudogenic_transcript-p1;Tb927.3.240:pseudogenic_transcript-p1;Tb927.3.410:pseudogenic_transcript-p1;Tb927.11.17700:pseudogenic_transcript-p1;Tb9…	0	0	0	0	0	0	0	0	0	0	0	0	0	0	0	0	0	0	0	0	0	0	0	0
335	Tb427_000038400.1	hypothetical protein	Tb927.6.5770:pseudogenic_transcript-p1	Tb927.6.5770:pseudogenic_transcript-p1;Tb08.27P2.160:pseudogenic_transcript-p1;Tb927.8.450:pseudogenic_transcript-p1;Tb10.v4.0181:pseudogenic_transcript-p1;Tb08.27P2.250:pseudogenic_transcript-p1;Tb09.v4.0130:pseudogenic_transcript-p1;Tb927.8.370:pseudogenic_transcript-p1;Tb927.11.19900:pseudogenic_transcript-p1;Tb927.11.20150:pseudogenic_transcript-p1;Tb05.5K5.420:pseudogenic_transcript-p1;Tb08.…	0	0	0	0	0	0	0	0	0	0	0	0	0	0	0	0	0	0	0	0	0	0	0	0
336	Tb427_000038500.1	hypothetical protein%2C conserved	Tb10.v4.0092:pseudogenic_transcript-p1	Tb10.v4.0092:pseudogenic_transcript-p1;Tb09.v4.0178:pseudogenic_transcript-p1;Tb927.9.17620:pseudogenic_transcript-p1;Tb10.v4.0158:pseudogenic_transcript-p1;Tb927.6.5210:pseudogenic_transcript-p1;Tb927.11.17300:mRNA-p1;Tb927.9.16180:pseudogenic_transcript-p1;Tb927.7.6540:mRNA-p1;Tb927.9.16500:mRNA-p1;Tb927.9.400:pseudogenic_transcript-p1;Tb08.27P2.710:pseudogenic_transcript-p1;Tb927.11.19520:mRNA…	0	0	0	0	0	0	0	0	0	0	0	0	0	0	0	0	0	0	0	0	0	0	0	0
337	Tb427_000038600.1	hypothetical protein	Tb927.11.19170:pseudogenic_transcript-p1	Tb927.11.19170:pseudogenic_transcript-p1;Tb10.v4.0162:pseudogenic_transcript-p1;Tb11.v5.0622.1-p1	0	0	0	0	0	0	0	0	0	0	0	0	0	0	0	0	0	0	0	0	0	0	0	0
338	Tb427_000038700.1	Trypanosome variant surface glycoprotein (A-type)%2C putative	Tb927.4.5500:pseudogenic_transcript-p1	Tb927.4.5500:pseudogenic_transcript-p1;Tb927.9.280:pseudogenic_transcript-p1;Tb927.9.230:pseudogenic_transcript-p1;Tb927.11.18280.1-p1;Tb10.v4.0064:pseudogenic_transcript-p1;Tb927.10.16500:mRNA-p1;Tb927.10.10210:mRNA-p1	0	0	0	0	0	0	0	0	0	0	0	0	0	0	0	0	0.116392	0	0	0	0	0	0	0
339	Tb427_000038800.1	Trypanosomal VSG domain containing protein%2C putative	Tb927.4.5510:pseudogenic_transcript-p1	Tb927.4.5510:pseudogenic_transcript-p1;Tb10.v4.0167:pseudogenic_transcript-p1;Tb10.v4.0056:mRNA-p1;Tb927.5.4890:pseudogenic_transcript-p1;Tb11.v5.0313.1-p1;Tb927.3.170:pseudogenic_transcript-p1;Tb11.15.0007.1-p1;Tb11.15.0007b.1-p1;Tb927.9.190:mRNA-p1;Tb08.27P2.240:mRNA-p1;Tb927.11.20430:mRNA-p1;Tb927.11.20640:pseudogenic_transcript-p1;Tb927.5.5690.1-p1;Tb927.5.5210:mRNA-p1;Tb11.v5.0945.1-p1;Tb927…	0	0	0	0	0	0	0	0	0	0	0	0	0	0	0	0	0	0	0	0	0	0	0	0
340	Tb427_000038900.1	hypothetical protein%2C conserved	Tb927.8.200:pseudogenic_transcript-p1	Tb927.8.200:pseudogenic_transcript-p1;Tb10.v4.0106:pseudogenic_transcript-p1;Tb927.4.5790:mRNA-p1;Tb927.5.5020:pseudogenic_transcript-p1;Tb927.9.800:mRNA-p1;Tb09.v4.0167:pseudogenic_transcript-p1;Tb08.27P2.555:pseudogenic_transcript-p1;Tb927.11.17310:mRNA-p1;Tb11.15.0005.1-p1;Tb927.4.5520:pseudogenic_transcript-p1;Tb09.v4.0209:pseudogenic_transcript-p1;Tb10.v4.0059:pseudogenic_transcript-p1;Tb09.…	0	0	0	0	0	0	0	0	0	0	0.239517	0	0	0	0	0	0	0	0	0	0	0	0	0
341	Tb427_000039000.1	Trypanosome variant surface glycoprotein (A-type)%2C putative	Tb927.4.5530:mRNA-p1	Tb927.4.5530:mRNA-p1;Tb10.v4.0088:mRNA-p1;Tb09.v4.0103:pseudogenic_transcript-p1;Tb09.v4.0043:pseudogenic_transcript-p1;Tb927.11.19240:pseudogenic_transcript-p1;Tb927.11.20090:mRNA-p1;Tb11.0660:mRNA-p1;Tb927.11.18350.1-p1;Tb927.11.20600:pseudogenic_transcript-p1;Tb927.11.18510.1-p1;Tb11.v5.0351.1-p1;Tb927.9.17380:mRNA-p1;Tb10.v4.0154:pseudogenic_transcript-p1;Tb11.v5.0695.1-p1;Tb927.10.16410:pseu…	0	0	0	0	0	0	0	0	0	0	0	0	0	0	0	0	0	0	0	0	0	0	0	0
342	Tb427_000039100.1	hypothetical protein%2C conserved	Tb927.4.5540:pseudogenic_transcript-p1	Tb927.4.5540:pseudogenic_transcript-p1;Tb10.v4.0117:mRNA-p1;Tb927.11.19660:pseudogenic_transcript-p1;Tb927.10.16460:pseudogenic_transcript-p1;Tb927.9.890:mRNA-p1;Tb09.v4.0050:mRNA-p1;Tb11.v5.0143.1-p1;Tb927.11.20530:pseudogenic_transcript-p1;Tb927.11.19560:pseudogenic_transcript-p1;Tb11.1050:pseudogenic_transcript-p1	0	0	0	0	0	0	0	0	0	0	0	0	0	0	0	0	0	0	0	0	0	0	0	0
343	Tb427_000039200.1	hypothetical protein%2C conserved	Tb927.4.5550:pseudogenic_transcript-p1	Tb927.4.5550:pseudogenic_transcript-p1	0	0	0	0	0	0	0	0	0	0	0	0	0	0	0	0	0	0	0	0	0	0	0	0
344	Tb427_000039300.1	Trypanosomal VSG domain/Trypanosome variant surface glycoprotein C-terminal domain containing protein%2C putative	Tb927.4.5560:mRNA-p1	Tb927.4.5560:mRNA-p1;Tb927.7.6530:pseudogenic_transcript-p1;Tb927.9.16320:mRNA-p1;Tb927.11.17520:mRNA-p1;Tb10.v4.0167:pseudogenic_transcript-p1;Tb927.11.19530:pseudogenic_transcript-p1;Tb09.v4.0073:mRNA-p1;Tb927.10.16560:mRNA-p1;Tb927.3.410:pseudogenic_transcript-p1;Tb09.v4.0071:pseudogenic_transcript-p1;Tb927.8.440:pseudogenic_transcript-p1;Tb11.v5.0704.1-p1;Tb927.9.17700:pseudogenic_transcript-…	0	0	0	0	0	0	0	0	0	0	0	0	0	0	0	0	0	0	0	0	0	0	0	0
345	Tb427_000039400.1	Trypanosome variant surface glycoprotein (A-type)%2C putative	Tb927.4.5580:mRNA-p1	Tb927.4.5580:mRNA-p1;Tb927.9.900:mRNA-p1;Tb09.v4.0051:mRNA-p1;Tb09.v4.0197:pseudogenic_transcript-p1;Tb927.9.1250:mRNA-p1;Tb927.11.19170:pseudogenic_transcript-p1;Tb927.11.19870:mRNA-p1;Tb927.3.390:pseudogenic_transcript-p1;Tb927.9.16660:pseudogenic_transcript-p1;Tb11.v5.0980.1-p1;Tb927.9.16360:pseudogenic_transcript-p1;Tb927.3.280:pseudogenic_transcript-p1;Tb10.v4.0120:pseudogenic_transcript-p1;…	0	0	0	0	0	0	0	0	0	0	0	0	0	0	0	0	0	0	0	0	0	0	0	0
346	Tb427_000039500.1	Trypanosome variant surface glycoprotein (A-type)%2C putative	Tb11.v5.0389.1-p1	Tb11.v5.0389.1-p1;Tb927.4.5590:pseudogenic_transcript-p1;Tb09.v4.0194:pseudogenic_transcript-p1;Tb927.11.18050:mRNA-p1;Tb927.3.180:mRNA-p1;Tb05.5K5.380:pseudogenic_transcript-p1;Tb927.11.19620:pseudogenic_transcript-p1;Tb09.v4.0039:pseudogenic_transcript-p1;Tb11.v5.0362.1-p1;Tb927.11.18480.1-p1;Tb927.9.1050:mRNA-p1;Tb927.5.4820:pseudogenic_transcript-p1;Tb927.11.17330:mRNA-p1;Tb11.15.0006b.1-p1;T…	0	0	0	0	0	0	0	0	0	0	0	0	0	0	0	0	0	0	0	0	0	0	0.111331	0
347	Tb427_000039600.1	hypothetical protein%2C conserved	Tb927.4.5600:pseudogenic_transcript-p1	Tb927.4.5600:pseudogenic_transcript-p1;Tb927.11.20220:pseudogenic_transcript-p1;Tb09.v4.0171:pseudogenic_transcript-p1;Tb11.0110:mRNA-p1;Tb11.v5.0121.1-p1;Tb927.9.17410:mRNA-p1;Tb09.v4.0082:pseudogenic_transcript-p1;Tb927.11.19710:pseudogenic_transcript-p1;Tb10.v4.0134:mRNA-p1;Tb927.11.20240:mRNA-p1;Tb927.11.20310:pseudogenic_transcript-p1;Tb927.9.520:pseudogenic_transcript-p1;Tb927.4.5700:mRNA-p1	0	0	0	0	0	0	0	0	0	0	0	0	0	0	0	0	0	0	0	0	0	0	0	0
348	Tb427_000039700.1	Trypanosomal VSG domain containing protein%2C putative	Tb10.v4.0072:pseudogenic_transcript-p1	Tb10.v4.0072:pseudogenic_transcript-p1;Tb927.11.20120:pseudogenic_transcript-p1;Tb10.v4.0183:pseudogenic_transcript-p1;Tb927.11.18320.1-p1;Tb11.0690:pseudogenic_transcript-p1;Tb11.v5.0313.1-p1;Tb10.v4.0226:pseudogenic_transcript-p1;Tb927.3.210:mRNA-p1;Tb08.27P2.580:pseudogenic_transcript-p1;Tb11.v5.1024.1-p1;Tb927.11.17920:mRNA-p1;Tb10.v4.0200:mRNA-p1;Tb09.v4.0163:pseudogenic_transcript-p1;Tb927.…	0	0	0	0	0	0	0	0	0	0	0	0	0	0	0	0	0	0	0	0	0	0	0	0
349	Tb427_000039800.1	hypothetical protein%2C conserved	Tb927.4.5620:pseudogenic_transcript-p1	Tb927.4.5620:pseudogenic_transcript-p1;Tb927.11.18750.1-p1;Tb11.1180:pseudogenic_transcript-p1;Tb08.27P2.530:pseudogenic_transcript-p1;Tb11.v5.0938.1-p1;Tb11.v5.0942.1-p1;Tb927.5.5160:pseudogenic_transcript-p1;Tb927.9.100:pseudogenic_transcript-p1;Tb11.1720.1-p1;Tb927.5.5350:pseudogenic_transcript-p1	0	0	0	0	0	0	0	0	0	0	0	0	0	0	0	0	0	0	0	0	0	0	0	0
350	Tb427_000039900.1	Trypanosome variant surface glycoprotein C-terminal domain containing protein%2C putative	Tb927.4.5630:pseudogenic_transcript-p1	Tb927.4.5630:pseudogenic_transcript-p1;Tb11.57.0049.1-p1;Tb11.1060:pseudogenic_transcript-p1;Tb927.11.20400:mRNA-p1;Tb09.v4.0026:mRNA-p1;Tb927.9.17330:pseudogenic_transcript-p1;Tb11.v5.1047.1-p1;Tb09.v4.0092:pseudogenic_transcript-p1;Tb08.27P2.680:pseudogenic_transcript-p1;Tb11.v5.1023.1-p1;Tb10.v4.0170:pseudogenic_transcript-p1;Tb927.2.6372:pseudogenic_transcript-p1;Tb10.v4.0144:pseudogenic_tran…	0	0	0	0	0	0	0	0	0	0	0	0	0	0	0	0	0	0	0	0	0	0	0	0
351	Tb427_000040000.1	Trypanosomal VSG domain/Trypanosome variant surface glycoprotein C-terminal domain containing protein%2C putative	Tb927.4.5640:pseudogenic_transcript-p1	Tb927.4.5640:pseudogenic_transcript-p1;Tb927.11.17090.1-p1;Tb11.1560:pseudogenic_transcript-p1;Tb927.5.5130:pseudogenic_transcript-p1;Tb10.v4.0175:pseudogenic_transcript-p1;Tb927.5.5170:pseudogenic_transcript-p1;Tb09.v4.0037:pseudogenic_transcript-p1;Tb927.11.17540:pseudogenic_transcript-p1;Tb927.11.18470.1-p1;Tb927.6.5330:pseudogenic_transcript-p1;Tb11.v5.0943.1-p1;Tb10.v4.0152:mRNA-p1;Tb927.6.5…	0	0	0	0	0	0	0	0	0	0	0	0	0	0	0	0	0	0	0	0	0	0	0	0
352	Tb427_000040100.1	hypothetical protein	Tb927.4.5650:pseudogenic_transcript-p1	Tb927.4.5650:pseudogenic_transcript-p1;Tb10.v4.0235:pseudogenic_transcript-p1;Tb09.v4.0026:mRNA-p1;Tb927.3.120:mRNA-p1;Tb927.9.17330:pseudogenic_transcript-p1;Tb11.v5.0682.1-p1;Tb10.v4.0189:mRNA-p1;Tb927.5.5680.1-p1;Tb927.9.17090:pseudogenic_transcript-p1;Tb927.11.17350:mRNA-p1;Tb11.v5.0316.1-p1;Tb09.v4.0198:pseudogenic_transcript-p1;Tb11.v5.0673.1-p1;Tb08.27P2.120:pseudogenic_transcript-p1;Tb927…	0	0	0	0	0	0	0	0	0	0	0	0	0	0	0	0	0	0	0	0	0	0	0	0
353	Tb427_000040200.1	hypothetical protein%2C conserved	Tb10.v4.0234:pseudogenic_transcript-p1	Tb10.v4.0234:pseudogenic_transcript-p1;Tb927.4.5660:pseudogenic_transcript-p1;Tb927.11.20070:pseudogenic_transcript-p1;Tb08.27P2.250:pseudogenic_transcript-p1;Tb08.27P2.160:pseudogenic_transcript-p1;Tb927.3.460:pseudogenic_transcript-p1;Tb927.11.18100:mRNA-p1;Tb09.v4.0132:pseudogenic_transcript-p1;Tb927.11.19900:pseudogenic_transcript-p1;Tb09.v4.0154:pseudogenic_transcript-p1;Tb927.11.20560:pseud…	0	0	0	0	0	0	0	0	0	0	0	0	0	0	0	0	0	0	0	0	0	0	0	0
354	Tb427_000040300.1	Trypanosome variant surface glycoprotein C-terminal domain containing protein%2C putative	Tb927.4.5670:pseudogenic_transcript-p1	Tb927.4.5670:pseudogenic_transcript-p1;Tb09.v4.0196:pseudogenic_transcript-p1;Tb927.10.16220:mRNA-p1;Tb11.v5.0416.1-p1;Tb10.v4.0209:mRNA-p1;Tb09.v4.0136:mRNA-p1;Tb927.11.19450:mRNA-p1;Tb11.1130:mRNA-p1;Tb927.11.18140:mRNA-p1;Tb927.5.5300:pseudogenic_transcript-p1;Tb11.1120:pseudogenic_transcript-p1;Tb927.11.19460:pseudogenic_transcript-p1;Tb10.v4.0096:mRNA-p1;Tb927.9.17250:pseudogenic_transcript-…	0	0	0	0	0	0	0	0	0	0	0	0	0	0	0	0	0	0	0	0	0	0	0	0
355	Tb427_000040400.1	Endonuclease-reverse transcriptase%2C putative	Tb927.1.240:pseudogenic_transcript-p1	Tb927.1.240:pseudogenic_transcript-p1;Tb927.1.450:pseudogenic_transcript-p1;Tb927.1.430:pseudogenic_transcript-p1;Tb927.10.16200:mRNA-p1;Tb11.v5.1020.1-p1;Tb10.v4.0259:mRNA-p1;Tb927.11.17660:mRNA-p1	0	0	0	0	0	0	0	0	0	0	0	0	0	0	0	0	0	0	0	0	0	0	0	0
356	Tb427_000040500.1	Reverse transcriptase (RNA-dependent DNA polymerase)%2C putative	Tb927.1.240:pseudogenic_transcript-p1	Tb927.1.240:pseudogenic_transcript-p1;Tb927.1.500:pseudogenic_transcript-p1;Tb927.10.16200:mRNA-p1;Tb927.11.18630.1-p1	0	0	0	0	0	0	0	0	0	0	0	0	0	0	0	0	0	0	0	0	0	0	0	0
357	Tb427_000040600.1	RNase H%2C putative	Tb927.1.240:pseudogenic_transcript-p1	Tb927.1.240:pseudogenic_transcript-p1;Tb927.1.500:pseudogenic_transcript-p1;Tb927.11.18610.1-p1;Tb927.11.18630.1-p1;Tb927.10.16210:mRNA-p1;Tb927.10.16200:mRNA-p1;Tb927.1.300:pseudogenic_transcript-p1;Tb10.v4.0258:mRNA-p1;Tb10.v4.0050:mRNA-p1	0	0	0	0	0	0	0	0	0	0	0	0	0	0	0	0	0	0	0	0	0	0	0	0
358	Tb427_000040700.1	Trypanosomal VSG domain containing protein%2C putative	Tb927.11.17220:mRNA-p1	Tb927.11.17220:mRNA-p1;Tb10.v4.0114:pseudogenic_transcript-p1;Tb927.11.19290:pseudogenic_transcript-p1;Tb927.9.17830:pseudogenic_transcript-p1;Tb11.0980:mRNA-p1;Tb11.v5.0136.1-p1;Tb927.11.20660:mRNA-p1;Tb927.2.6390:pseudogenic_transcript-p1;Tb927.11.18770.1-p1;Tb11.1170:pseudogenic_transcript-p1;Tb927.10.16370:mRNA-p1;Tb927.4.5470:pseudogenic_transcript-p1;Tb927.9.17180:pseudogenic_transcript-p1;…	0	0	0.336462	0	0	0	0	0	0	0	0	0	0	0	0	0	0	0	0	0	0	0	0	0
359	Tb427_000040800.1	Trypanosome variant surface glycoprotein C-terminal domain containing protein%2C putative	Tb11.v4.0062.1-p1	Tb11.v4.0062.1-p1;Tb927.9.270:mRNA-p1;Tb08.27P2.220:mRNA-p1;Tb927.4.5560:mRNA-p1;Tb927.5.5050:mRNA-p1;Tb11.v5.0924.1-p1;Tb11.v5.1023.1-p1;Tb09.v4.0026:mRNA-p1;Tb11.v5.1047.1-p1;Tb927.3.210:mRNA-p1;Tb927.9.16330:pseudogenic_transcript-p1;Tb927.1.5330:mRNA-p1;Tb927.9.17330:pseudogenic_transcript-p1;Tb11.0950:pseudogenic_transcript-p1;Tb927.11.18930.1-p1;Tb927.11.17170:pseudogenic_transcript-p1;Tb92…	0	0	0	0	0	0	0	0	0	0	0	0	0	0.217586	0	0	0	0	0	0	0	0	0	0
360	Tb427_000040900.1	Trypanosomal VSG domain/Trypanosome variant surface glycoprotein C-terminal domain containing protein%2C putative	Tb08.27P2.140:mRNA-p1	Tb08.27P2.140:mRNA-p1;Tb927.5.5260:pseudogenic_transcript-p1;Tb927.3.440:mRNA-p1;Tb927.9.17600:mRNA-p1;Tb10.v4.0100:mRNA-p1;Tb09.v4.0200:pseudogenic_transcript-p1;Tb09.v4.0129:pseudogenic_transcript-p1;Tb927.11.20700:mRNA-p1;Tb927.9.1030:pseudogenic_transcript-p1;Tb927.11.19200:pseudogenic_transcript-p1;Tb927.9.580:mRNA-p1;Tb927.5.5640.1-p1;Tb11.v5.0950.1-p1;Tb927.5.5280:pseudogenic_transcript-p1…	0	0	0	0	0	0	0	0	0	0	0	0	0	0	0	0	0	0	0	0	0	0	0	0
361	Tb427_000041000.1	Trypanosomal VSG domain/Trypanosome variant surface glycoprotein C-terminal domain containing protein%2C putative	Tb08.27P2.150:pseudogenic_transcript-p1	Tb08.27P2.150:pseudogenic_transcript-p1;Tb927.1.5330:mRNA-p1;Tb927.11.19200:pseudogenic_transcript-p1;Tb927.11.19420:pseudogenic_transcript-p1;Tb10.v4.0184:pseudogenic_transcript-p1;Tb927.11.20110:pseudogenic_transcript-p1;Tb927.9.17600:mRNA-p1;Tb927.9.16320:mRNA-p1;Tb11.0270:pseudogenic_transcript-p1;Tb927.10.16350:pseudogenic_transcript-p1;Tb08.27P2.390:pseudogenic_transcript-p1;Tb927.11.19410:…	0	0	0	0	0	0	0	0	0	0	0	0	0	0	0	0	0	0	0	0	0	0	0.108465	0
362	Tb427_000041100.1	hypothetical protein	Tb08.27P2.160:pseudogenic_transcript-p1	Tb08.27P2.160:pseudogenic_transcript-p1;Tb08.27P2.250:pseudogenic_transcript-p1;Tb927.11.19760:pseudogenic_transcript-p1;Tb927.11.20150:pseudogenic_transcript-p1;Tb09.v4.0130:pseudogenic_transcript-p1;Tb927.11.17180:mRNA-p1;Tb927.1.5340:pseudogenic_transcript-p1;Tb927.5.5230:pseudogenic_transcript-p1;Tb927.3.460:pseudogenic_transcript-p1;Tb927.8.450:pseudogenic_transcript-p1;Tb927.11.19900:pseudo…	0	0	0	0	0	0	0	0	0	0	0	0	0	0	0	0	0	0	0	0	0	0	0	0
363	Tb427_000041200.1	Trypanosome variant surface glycoprotein (A-type)%2C putative	Tb08.27P2.610:pseudogenic_transcript-p1	Tb08.27P2.610:pseudogenic_transcript-p1;Tb927.9.17380:mRNA-p1;Tb11.v5.0695.1-p1;Tb927.11.20090:mRNA-p1;Tb11.0660:mRNA-p1;Tb927.11.18350.1-p1;Tb10.v4.0088:mRNA-p1;Tb10.v4.0253:pseudogenic_transcript-p1;Tb09.v4.0203:pseudogenic_transcript-p1;Tb11.v5.0896.1-p1;Tb10.v4.0154:pseudogenic_transcript-p1;Tb10.v4.0102:pseudogenic_transcript-p1;Tb08.27P2.370:pseudogenic_transcript-p1;Tb927.11.20600:pseudoge…	0	0	0	0	0	0	0	0	0	0	0	0	0	0	0	0	0	0	0	0	0	0	0	0
364	Tb427_000041300.1	hypothetical protein	Tb11.v5.0622.1-p1	Tb11.v5.0622.1-p1;Tb927.11.19920:pseudogenic_transcript-p1;Tb09.v4.0077:mRNA-p1;Tb927.5.5400.1-p1;Tb927.3.5860:pseudogenic_transcript-p1;Tb08.27P2.620:pseudogenic_transcript-p1;Tb11.1120:pseudogenic_transcript-p1;Tb927.11.19460:pseudogenic_transcript-p1;Tb927.11.19400:mRNA-p1;Tb11.0590:mRNA-p1;Tb927.11.20500:mRNA-p1;Tb927.6.5280:pseudogenic_transcript-p1;Tb927.11.19480:pseudogenic_transcript-p1;T…	0	0	0	0	0	0	0	0	0	0	0	0	0	0	0	0	0	0	0	0	0	0	0	0
365	Tb427_000041400.1	hypothetical protein%2C conserved	Tb927.8.200:pseudogenic_transcript-p1	Tb927.8.200:pseudogenic_transcript-p1;Tb927.9.800:mRNA-p1;Tb09.v4.0167:pseudogenic_transcript-p1;Tb10.v4.0106:pseudogenic_transcript-p1;Tb927.4.5790:mRNA-p1;Tb08.27P2.555:pseudogenic_transcript-p1;Tb927.11.17310:mRNA-p1;Tb11.15.0005.1-p1;Tb927.5.5020:pseudogenic_transcript-p1;Tb09.v4.0209:pseudogenic_transcript-p1;Tb10.v4.0059:pseudogenic_transcript-p1;Tb927.4.5520:pseudogenic_transcript-p1;Tb927…	0	0	0	0	0	0	0	0	0	0	0	0	0	0	0	0	0	0	0	0	0	0	0	0
366	Tb427_000041500.1	hypothetical protein%2C conserved	Tb927.5.4810:mRNA-p1	Tb927.5.4810:mRNA-p1;Tb11.v5.0299.1-p1;Tb927.11.18450:pseudogenic_transcript-p1;Tb10.v4.0260:pseudogenic_transcript-p1;Tb09.v4.0025:pseudogenic_transcript-p1;Tb11.1470:pseudogenic_transcript-p1;Tb927.9.1110:mRNA-p1;Tb09.v4.0079:pseudogenic_transcript-p1;Tb09.v4.0169:pseudogenic_transcript-p1;Tb927.11.18110:mRNA-p1;Tb09.v4.0078:pseudogenic_transcript-p1;Tb927.9.850:pseudogenic_transcript-p1;Tb11.0…	0	0	0	0	0	0	0	0	0	0	0	0	0	0	0.149603	0	0	0	0	0	0	0.139204	0	0
367	Tb427_000041600.1	Trypanosome variant surface glycoprotein (A-type)%2C putative	NA		0	0	0	0	0	0	0	0	0	0	0	0	0	0	0	0	0	0	0	0	0	0	0	0
368	Tb427_000041700.1	Trypanosome variant surface glycoprotein (A-type)/Trypanosome variant surface glycoprotein C-terminal domain containing protein%2C putative	Tb927.3.280:pseudogenic_transcript-p1	Tb927.3.280:pseudogenic_transcript-p1;Tb927.11.19870:mRNA-p1;Tb927.9.16660:pseudogenic_transcript-p1;Tb927.4.5580:mRNA-p1;Tb09.v4.0136:mRNA-p1;Tb11.v5.0980.1-p1;Tb927.9.900:mRNA-p1;Tb09.v4.0051:mRNA-p1;Tb09.v4.0196:pseudogenic_transcript-p1;Tb09.v4.0197:pseudogenic_transcript-p1;Tb927.9.1250:mRNA-p1;Tb11.v5.0599.1-p1;Tb10.v4.0212:pseudogenic_transcript-p1;Tb927.5.5300:pseudogenic_transcript-p1;Tb…	0	0	0	0	0	0	0	0	0	0	0	0	0	0	0	0	0	0	0	0	0	0	0	0
369	Tb427_000041800.1	Trypanosome variant surface glycoprotein (A-type)%2C putative	Tb10.v4.0098:pseudogenic_transcript-p1	Tb10.v4.0098:pseudogenic_transcript-p1;Tb11.v5.0920.1-p1;Tb927.5.5000:pseudogenic_transcript-p1;Tb927.3.270:pseudogenic_transcript-p1;Tb927.11.20500:mRNA-p1;Tb10.v4.0140:pseudogenic_transcript-p1;Tb11.v5.0923.1-p1;Tb927.5.5040:pseudogenic_transcript-p1;Tb927.5.5400.1-p1;Tb927.3.5860:pseudogenic_transcript-p1;Tb10.v4.0064:pseudogenic_transcript-p1;Tb05.5K5.380:pseudogenic_transcript-p1;Tb10.v4.016…	0	0	0	0	0	0	0	0	0	0	0	0	0	0	0	0	0	0	0	0	0	0	0	0
370	Tb427_000041900.1	Trypanosome variant surface glycoprotein C-terminal domain containing protein%2C putative	Tb927.3.260:pseudogenic_transcript-p1	Tb927.3.260:pseudogenic_transcript-p1;Tb927.11.19960:pseudogenic_transcript-p1;Tb927.9.16830:pseudogenic_transcript-p1;Tb927.3.340:mRNA-p1;Tb09.v4.0137:pseudogenic_transcript-p1;Tb08.27P2.660:pseudogenic_transcript-p1;Tb927.7.150:pseudogenic_transcript-p1;Tb927.8.350:pseudogenic_transcript-p1;Tb927.10.16360:pseudogenic_transcript-p1;Tb10.v4.0056:mRNA-p1;Tb927.3.300:pseudogenic_transcript-p1;Tb11.…	0	0	0	0	0	0	0	0	0	0	0	0	0	0	0	0	0	0	0	0	0	0	0	0
371	Tb427_000042000.1	hypothetical protein%2C conserved	Tb927.3.250:pseudogenic_transcript-p1	Tb927.3.250:pseudogenic_transcript-p1;Tb09.v4.0132:pseudogenic_transcript-p1;Tb08.27P2.160:pseudogenic_transcript-p1;Tb08.27P2.250:pseudogenic_transcript-p1;Tb927.11.19900:pseudogenic_transcript-p1;Tb927.11.19470:pseudogenic_transcript-p1;Tb09.v4.0154:pseudogenic_transcript-p1;Tb927.9.16880:pseudogenic_transcript-p1;Tb08.27P2.400:pseudogenic_transcript-p1;Tb927.11.18040:mRNA-p1;Tb927.3.460:pseudo…	0	0	0	0	0	0	0	0	0	0	0	0	0	0	0	0	0	0	0	0	0	0	0	0
372	Tb427_000042100.1	Trypanosomal VSG domain containing protein%2C putative	Tb927.11.18320.1-p1	Tb927.11.18320.1-p1;Tb11.0690:pseudogenic_transcript-p1;Tb10.v4.0072:pseudogenic_transcript-p1;Tb927.11.20120:pseudogenic_transcript-p1;Tb10.v4.0183:pseudogenic_transcript-p1;Tb927.3.210:mRNA-p1;Tb11.v5.1024.1-p1;Tb10.v4.0200:mRNA-p1;Tb927.11.17920:mRNA-p1;Tb10.v4.0085:pseudogenic_transcript-p1;Tb11.v5.1047.1-p1;Tb08.27P2.580:pseudogenic_transcript-p1;Tb05.5K5.440:pseudogenic_transcript-p1;Tb05.5…	0	0	0	0	0	0	0	0	0	0	0	0	0	0	0	0	0	0	0	0	0	0	0	0
373	Tb427_000042200.1	hypothetical protein%2C conserved	Tb927.6.5240:mRNA-p1	Tb927.6.5240:mRNA-p1;Tb11.0670:mRNA-p1;Tb927.11.18340.1-p1;Tb927.11.17250:mRNA-p1;Tb927.9.16130:pseudogenic_transcript-p1;Tb10.v4.0065:mRNA-p1;Tb927.11.19610:pseudogenic_transcript-p1;Tb927.11.18830.1-p1;Tb927.9.16520:pseudogenic_transcript-p1;Tb927.6.5440:pseudogenic_transcript-p1;Tb927.11.20330:pseudogenic_transcript-p1;Tb927.10.16230:mRNA-p1;Tb927.3.190:mRNA-p1;Tb10.v4.0095:mRNA-p1;Tb927.11.18…	0	0	0	0	0	0	0	0	0	0	0	0	0	0	0	0	0	0	0	0	0	0	0	0
374	Tb427_000042300.1	Trypanosome variant surface glycoprotein (A-type)%2C putative	Tb927.11.18350.1-p1	Tb927.11.18350.1-p1;Tb11.0660:mRNA-p1;Tb927.11.20090:mRNA-p1;Tb10.v4.0088:mRNA-p1;Tb927.9.17380:mRNA-p1;Tb10.v4.0164:pseudogenic_transcript-p1;Tb11.v5.0695.1-p1;Tb927.4.5530:mRNA-p1;Tb09.v4.0103:pseudogenic_transcript-p1;Tb09.v4.0043:pseudogenic_transcript-p1;Tb08.27P2.370:pseudogenic_transcript-p1;Tb10.v4.0154:pseudogenic_transcript-p1;Tb08.27P2.610:pseudogenic_transcript-p1;Tb927.8.420:pseudoge…	0	0	0	0	0	0	0	0	0	0	0	0	0	0	0	0	0	0	0	0	0	0	0	0
375	Tb427_000042400.1	hypothetical protein%2C conserved	Tb10.v4.0257:mRNA-p1	Tb10.v4.0257:mRNA-p1;Tb927.11.20130:pseudogenic_transcript-p1;Tb09.v4.0195:pseudogenic_transcript-p1;Tb10.v4.0193:pseudogenic_transcript-p1;Tb927.11.18060:mRNA-p1;Tb927.11.19380:mRNA-p1;Tb11.0570:pseudogenic_transcript-p1;Tb927.11.20300:mRNA-p1;Tb927.9.17310:pseudogenic_transcript-p1;Tb927.11.19740:pseudogenic_transcript-p1;Tb11.v5.0312.1-p1;Tb927.9.17780:pseudogenic_transcript-p1;Tb08.27P2.650:p…	0	0	0	0	0	0	0	0	0	0	0	0	0	0	0	0	0	0	0	0	0	0	0	0
376	Tb427_000042500.1	Trypanosomal VSG domain containing protein%2C putative	Tb927.7.6510:pseudogenic_transcript-p1	Tb927.7.6510:pseudogenic_transcript-p1;Tb11.v5.0873.1-p1;Tb09.v4.0158:pseudogenic_transcript-p1;Tb927.9.16860:pseudogenic_transcript-p1;Tb927.9.830:pseudogenic_transcript-p1;Tb11.v5.0722.1-p1;Tb09.v4.0127:pseudogenic_transcript-p1;Tb927.10.16360:pseudogenic_transcript-p1;Tb11.0720:pseudogenic_transcript-p1;Tb927.11.20480:pseudogenic_transcript-p1;Tb08.27P2.660:pseudogenic_transcript-p1;Tb927.10.1…	0	0	0	0	0	0	0	0	0	0	0	0	0	0	0	0	0	0	0	0	0	0	0	0
377	Tb427_000042600.1	hypothetical protein%2C conserved	Tb927.10.16530:pseudogenic_transcript-p1	Tb927.10.16530:pseudogenic_transcript-p1;Tb927.8.280:pseudogenic_transcript-p1;Tb927.11.18900.1-p1;Tb11.v5.0297.1-p1;Tb11.0910:mRNA-p1;Tb927.1.5300:mRNA-p1;Tb927.8.170:mRNA-p1;Tb10.v4.0070:mRNA-p1;Tb927.9.18050:mRNA-p1;Tb11.v5.1008.1-p1;Tb05.5K5.530:mRNA-p1;Tb927.5.5650.1-p1;Tb11.v5.0949.1-p1;Tb927.5.4730:mRNA-p1;Tb10.v4.0107:mRNA-p1;Tb927.6.5780:pseudogenic_transcript-p1;Tb08.27P2.370:pseudogeni…	0	0	0	0	0	0	0	0	0	0	0	0	0	0	0	0	0	0	0	0	0	0	0	0
378	Tb427_000042700.1	Trypanosomal VSG domain containing protein%2C putative	Tb927.6.5330:pseudogenic_transcript-p1	Tb927.6.5330:pseudogenic_transcript-p1;Tb09.v4.0037:pseudogenic_transcript-p1;Tb927.11.18470.1-p1;Tb927.5.5170:pseudogenic_transcript-p1;Tb927.4.5640:pseudogenic_transcript-p1;Tb11.1560:pseudogenic_transcript-p1;Tb11.v5.0943.1-p1;Tb10.v4.0175:pseudogenic_transcript-p1;Tb927.5.5130:pseudogenic_transcript-p1;Tb927.11.17090.1-p1;Tb11.v5.0139.1-p1;Tb10.v4.0152:mRNA-p1;Tb11.v5.0926.1-p1;Tb927.11.17540…	0	0	0	0	0	0	0	0	0	0	0	0	0	0	0	0	0	0	0	0	0	0	0	0
379	Tb427_000042800.1	hypothetical protein	Tb11.0730:mRNA-p1	Tb11.0730:mRNA-p1;Tb927.4.5520:pseudogenic_transcript-p1;Tb927.8.200:pseudogenic_transcript-p1;Tb10.v4.0188:mRNA-p1;Tb11.v5.0116.1-p1;Tb927.11.20420:mRNA-p1;Tb11.15.0005b.1-p1;Tb11.15.0005.1-p1;Tb10.v4.0059:pseudogenic_transcript-p1;Tb927.9.17670:mRNA-p1;Tb09.v4.0038:pseudogenic_transcript-p1;Tb10.v4.0106:pseudogenic_transcript-p1;Tb11.v5.0940.1-p1;Tb927.11.17310:mRNA-p1;Tb927.5.5140:pseudogenic_…	0	0	0	0	0	0	0	0	0	0	0	0	0	0	0	0	0	0	0	0	0	0	0	0
380	Tb427_000042900.1	Trypanosome variant surface glycoprotein (A-type)/Trypanosome variant surface glycoprotein C-terminal domain containing protein%2C putative	Tb927.10.16500:mRNA-p1	Tb927.10.16500:mRNA-p1;Tb10.v4.0192:pseudogenic_transcript-p1;Tb927.9.350:pseudogenic_transcript-p1;Tb10.v4.0163:mRNA-p1;Tb927.9.160:mRNA-p1;Tb927.9.16350:pseudogenic_transcript-p1;Tb927.6.5370:mRNA-p1;Tb927.9.16560:pseudogenic_transcript-p1;Tb927.6.5280:pseudogenic_transcript-p1;Tb927.9.420:pseudogenic_transcript-p1;Tb10.v4.0121:pseudogenic_transcript-p1;Tb11.v5.0918.1-p1;Tb927.5.4980:pseudogeni…	0	0	0	0	0	0	0	0	0	0	0	0	0	0	0	0	0	0	0	0	0	0	0.131355	0
381	Tb427_000043000.1	hypothetical protein	Tb927.11.17180:mRNA-p1	Tb927.11.17180:mRNA-p1;Tb08.27P2.160:pseudogenic_transcript-p1;Tb10.v4.0057:pseudogenic_transcript-p1;Tb08.27P2.250:pseudogenic_transcript-p1;Tb927.11.20150:pseudogenic_transcript-p1;Tb927.9.17900:pseudogenic_transcript-p1;Tb09.v4.0132:pseudogenic_transcript-p1;Tb927.11.19760:pseudogenic_transcript-p1;Tb927.8.450:pseudogenic_transcript-p1;Tb11.15.0008b.1-p1;Tb927.11.19470:pseudogenic_transcript-p…	0	0	0	0	0	0	0	0	0	0	0	0	0	0	0	0	0	0	0	0	0	0	0	0
382	Tb427_000043100.1	Trypanosome variant surface glycoprotein (A-type)%2C putative	Tb11.0510:pseudogenic_transcript-p1	Tb11.0510:pseudogenic_transcript-p1;Tb927.11.18820.1-p1;Tb11.v5.0870.1-p1;Tb927.9.16090:pseudogenic_transcript-p1;Tb08.27P2.220:mRNA-p1;Tb09.v4.0054:pseudogenic_transcript-p1;Tb927.9.300:pseudogenic_transcript-p1;Tb09.v4.0175:pseudogenic_transcript-p1;Tb09.v4.0204:pseudogenic_transcript-p1;Tb927.9.17890:pseudogenic_transcript-p1;Tb927.9.17050:mRNA-p1;Tb927.9.16540:pseudogenic_transcript-p1;Tb09.v…	0	0	0	0	0	0	0	0	0	0	0	0	0	0	0	0	0	0	0	0	0	0	0	0
383	Tb427_000043200.1	Trypanosome variant surface glycoprotein (A-type)/Trypanosome variant surface glycoprotein C-terminal domain containing protein%2C putative	Tb09.v4.0136:mRNA-p1	Tb09.v4.0136:mRNA-p1;Tb11.v5.0599.1-p1;Tb09.v4.0196:pseudogenic_transcript-p1;Tb927.11.19450:mRNA-p1;Tb11.1130:mRNA-p1;Tb10.v4.0212:pseudogenic_transcript-p1;Tb927.5.5300:pseudogenic_transcript-p1;Tb927.11.17670:mRNA-p1;Tb927.11.18140:mRNA-p1;Tb927.3.280:pseudogenic_transcript-p1;Tb11.v5.0952.1-p1;Tb927.11.20200:pseudogenic_transcript-p1;Tb927.9.17250:pseudogenic_transcript-p1;Tb11.0500:pseudogen…	0	0	0	0	0	0	0	0	0	0	0	0	0	0	0	0	0	0	0	0	0	0	0	0
384	Tb427_000043300.1	Reverse transcriptase (RNA-dependent DNA polymerase)%2C putative	Tb927.11.18610.1-p1	Tb927.11.18610.1-p1;Tb927.1.240:pseudogenic_transcript-p1;Tb927.1.500:pseudogenic_transcript-p1;Tb927.11.18630.1-p1;Tb927.10.16200:mRNA-p1;Tb927.10.16210:mRNA-p1;Tb927.1.300:pseudogenic_transcript-p1;Tb927.1.450:pseudogenic_transcript-p1;Tb10.v4.0258:mRNA-p1;Tb927.1.430:pseudogenic_transcript-p1	0	0	0	0	0	0	0	0.0591172	0	0	0	0	0	0	0	0	0.142288	0	0	0	0	0	0	0
385	Tb427_000043400.1	Trypanosomal VSG domain/Trypanosome variant surface glycoprotein C-terminal domain containing protein%2C putative	Tb927.11.17440:mRNA-p1	Tb927.11.17440:mRNA-p1;Tb927.11.17760:mRNA-p1;Tb09.v4.0031:mRNA-p1;Tb10.v4.0123:pseudogenic_transcript-p1;Tb927.11.20660:mRNA-p1;Tb927.10.16350:pseudogenic_transcript-p1;Tb927.11.20370:pseudogenic_transcript-p1;Tb10.v4.0061:pseudogenic_transcript-p1;Tb927.9.16320:mRNA-p1;Tb11.0610:mRNA-p1;Tb11.v5.0131.1-p1;Tb927.9.210:pseudogenic_transcript-p1;Tb10.v4.0100:mRNA-p1;Tb927.9.17600:mRNA-p1;Tb927.9.57…	0	0.0959515	0	0	0	0	0	0	0	0	0	0	0	0	0	0	0	0	0	0	0	0	0.326042	0.128091
386	Tb427_000043500.1	hypothetical protein%2C conserved	Tb08.27P2.460:mRNA-p1	Tb08.27P2.460:mRNA-p1;Tb927.11.19740:pseudogenic_transcript-p1;Tb927.11.17150:mRNA-p1;Tb927.11.19950:pseudogenic_transcript-p1;Tb11.v5.0119.1-p1;Tb10.v4.0148:pseudogenic_transcript-p1;Tb927.9.17850:mRNA-p1;Tb927.9.17140:mRNA-p1;Tb11.0090:pseudogenic_transcript-p1;Tb08.27P2.650:pseudogenic_transcript-p1;Tb927.3.5880:pseudogenic_transcript-p1;Tb09.v4.0112:pseudogenic_transcript-p1;Tb10.v4.0112:pseu…	0	0	0	0	0	0	0	0	0	0	0	0	0	0	0	0	0	0	0	0	0	0	0	0
387	Tb427_000043600.1	hypothetical protein%2C conserved	Tb927.9.18040:pseudogenic_transcript-p1	Tb927.9.18040:pseudogenic_transcript-p1;Tb927.11.17120:mRNA-p1;Tb927.4.5460:mRNA-p1;Tb927.9.17850:mRNA-p1;Tb927.8.330:pseudogenic_transcript-p1;Tb08.27P2.720:pseudogenic_transcript-p1;Tb11.v5.1028.1-p1;Tb927.3.320:pseudogenic_transcript-p1;Tb927.3.5880:pseudogenic_transcript-p1;Tb927.9.17140:mRNA-p1;Tb08.27P2.460:mRNA-p1;Tb09.v4.0112:pseudogenic_transcript-p1;Tb08.27P2.650:pseudogenic_transcript-…	0	0	0	0	0	0	0	0	0	0	0	0	0	0	0	0	0	0	0	0	0	0	0	0
388	Tb427_000043700.1	Trypanosome variant surface glycoprotein (A-type)%2C putative	Tb927.9.160:mRNA-p1	Tb927.9.160:mRNA-p1;Tb927.11.20500:mRNA-p1;Tb927.3.5860:pseudogenic_transcript-p1;Tb927.11.19920:pseudogenic_transcript-p1;Tb927.3.310:pseudogenic_transcript-p1;Tb10.v4.0163:mRNA-p1;Tb927.5.5400.1-p1;Tb08.27P2.620:pseudogenic_transcript-p1;Tb927.9.16660:pseudogenic_transcript-p1;Tb927.11.19170:pseudogenic_transcript-p1;Tb927.11.19790:pseudogenic_transcript-p1;Tb927.4.5730:pseudogenic_transcript-p…	0	0	0.118135	0	0	0	0	0	0	0	0	0	0	0	0	0	0	0	0	0	0	0	0	0
389	Tb427_000043800.1	hypothetical protein%2C conserved	Tb08.27P2.530:pseudogenic_transcript-p1	Tb08.27P2.530:pseudogenic_transcript-p1;Tb11.v5.0938.1-p1;Tb11.v5.0942.1-p1;Tb927.5.5160:pseudogenic_transcript-p1;Tb11.1720.1-p1;Tb927.4.5620:pseudogenic_transcript-p1;Tb927.9.100:pseudogenic_transcript-p1;Tb927.11.18750.1-p1;Tb11.1180:pseudogenic_transcript-p1;Tb927.6.5350:pseudogenic_transcript-p1;Tb927.10.16520:pseudogenic_transcript-p1;Tb10.v4.0205:pseudogenic_transcript-p1;Tb09.v4.0134:pseu…	0	0	0	0	0	0	0	0	0	0	0	0	0	0	0	0	0	0	0	0	0	0	0.121993	0
390	Tb427_000043900.1	Trypanosome variant surface glycoprotein (A-type)/Trypanosome variant surface glycoprotein C-terminal domain containing protein%2C putative	Tb08.27P2.220:mRNA-p1	Tb08.27P2.220:mRNA-p1;Tb927.11.18820.1-p1;Tb11.0510:pseudogenic_transcript-p1;Tb927.9.300:pseudogenic_transcript-p1;Tb927.11.19780:pseudogenic_transcript-p1;Tb927.11.20020:pseudogenic_transcript-p1;Tb09.v4.0175:pseudogenic_transcript-p1;Tb10.v4.0161:pseudogenic_transcript-p1;Tb927.6.5550:mRNA-p1;Tb09.v4.0039:pseudogenic_transcript-p1;Tb10.v4.0119:pseudogenic_transcript-p1;Tb09.v4.0142:mRNA-p1;Tb0…	0	0	0	0	0	0	0	0	0	0	0	0	0	0	0	0	0	0	0	0	0	0	0	0
391	Tb427_000044000.1	hypothetical protein	Tb927.8.110:pseudogenic_transcript-p1	Tb927.8.110:pseudogenic_transcript-p1;Tb927.9.17140:mRNA-p1;Tb10.v4.0193:pseudogenic_transcript-p1;Tb09.v4.0195:pseudogenic_transcript-p1;Tb10.v4.0257:mRNA-p1;Tb927.11.19380:mRNA-p1;Tb11.0570:pseudogenic_transcript-p1;Tb09.v4.0112:pseudogenic_transcript-p1;Tb08.27P2.460:mRNA-p1;Tb927.9.17850:mRNA-p1;Tb927.11.19740:pseudogenic_transcript-p1;Tb09.v4.0141:pseudogenic_transcript-p1;Tb927.11.17120:mRN…	0	0	0	0	0	0	0	0	0	0	0	0	0	0	0	0	0	0	0	0	0	0	0	0
392	Tb427_000044100.1	Trypanosome variant surface glycoprotein C-terminal domain containing protein%2C putative	Tb10.v4.0263:mRNA-p1	Tb10.v4.0263:mRNA-p1;Tb927.9.1010:pseudogenic_transcript-p1;Tb927.11.20710:pseudogenic_transcript-p1;Tb927.8.170:mRNA-p1;Tb10.v4.0070:mRNA-p1;Tb927.11.18900.1-p1;Tb11.v5.0297.1-p1;Tb11.0910:mRNA-p1;Tb927.9.17880:pseudogenic_transcript-p1;Tb927.5.5650.1-p1;Tb11.v5.0949.1-p1;Tb05.5K5.530:mRNA-p1;Tb927.8.280:pseudogenic_transcript-p1;Tb927.7.6500:mRNA-p1;Tb927.11.18970:pseudogenic_transcript-p1;Tb92…	0	0	0	0	0	0	0	0	0	0	0	0	0	0	0	0	0	0	0	0	0	0.118784	0	0
393	Tb427_000044200.1	Galactosyltransferase%2C putative	Tb927.8.200:pseudogenic_transcript-p1	Tb927.8.200:pseudogenic_transcript-p1;Tb927.9.800:mRNA-p1;Tb08.27P2.555:pseudogenic_transcript-p1;Tb09.v4.0167:pseudogenic_transcript-p1;Tb10.v4.0106:pseudogenic_transcript-p1;Tb927.4.5790:mRNA-p1;Tb11.15.0005.1-p1;Tb927.11.17310:mRNA-p1;Tb927.5.5020:pseudogenic_transcript-p1;Tb10.v4.0059:pseudogenic_transcript-p1;Tb09.v4.0209:pseudogenic_transcript-p1;Tb09.v4.0080:mRNA-p1;Tb927.9.16800:pseudogen…	0	0	0	0	0	0	0	0	0	0	0	0	0	0	0	0	0	0	0	0	0	0	0	0
394	Tb427_000044300.1	hypothetical protein	Tb10.v4.0095:mRNA-p1	Tb10.v4.0095:mRNA-p1;Tb11.0680:mRNA-p1;Tb927.11.18330.1-p1;Tb11.v5.0755.1-p1;Tb10.v4.0240:pseudogenic_transcript-p1;Tb09.v4.0070:pseudogenic_transcript-p1;Tb927.9.17780:pseudogenic_transcript-p1;Tb927.3.5880:pseudogenic_transcript-p1;Tb927.8.100:pseudogenic_transcript-p1;Tb09.v4.0195:pseudogenic_transcript-p1;Tb927.6.5450:mRNA-p1;Tb11.v5.0361.1-p1;Tb927.9.17140:mRNA-p1;Tb927.10.16230:mRNA-p1;Tb08…	0	0	0	0	0	0	0	0	0	0	0	0	0	0	0	0	0	0	0	0	0	0	0	0
395	Tb427_000044400.1	hypothetical protein	Tb10.v4.0082:mRNA-p1	Tb10.v4.0082:mRNA-p1	0	0	0	0	0	0	0	0	0	0	0	0	0	0	0	0	0	0	0	0	0	0	0	0
396	Tb427_000044500.1	hypothetical protein%2C conserved	Tb10.v4.0083:pseudogenic_transcript-p1	Tb10.v4.0083:pseudogenic_transcript-p1;Tb11.v5.0795.1-p1;Tb927.3.190:mRNA-p1;Tb10.v4.0065:mRNA-p1;Tb927.6.5240:mRNA-p1;Tb11.0670:mRNA-p1;Tb927.11.18340.1-p1;Tb927.11.19500:pseudogenic_transcript-p1;Tb927.11.19060:pseudogenic_transcript-p1;Tb927.11.20030:pseudogenic_transcript-p1;Tb927.9.1110:mRNA-p1;Tb11.0180:pseudogenic_transcript-p1;Tb927.11.20330:pseudogenic_transcript-p1;Tb927.11.18740.1-p1;T…	0	0	0	0	0	0	0	0	0	0	0	0	0	0	0	0	0	0	0	0	0	0	0	0
397	Tb427_000044600.1	Trypanosomal VSG domain containing protein%2C putative	Tb09.v4.0087:pseudogenic_transcript-p1	Tb09.v4.0087:pseudogenic_transcript-p1;Tb927.11.17110.1-p1;Tb11.v5.1023.1-p1;Tb927.11.19040:pseudogenic_transcript-p1;Tb09.v4.0123:pseudogenic_transcript-p1;Tb11.v5.0447.1-p1;Tb10.v4.0145:mRNA-p1;Tb11.1610.1-p1;Tb10.v4.0048:pseudogenic_transcript-p1;Tb927.11.20630:pseudogenic_transcript-p1;Tb927.5.5640.1-p1;Tb11.v5.0950.1-p1;Tb927.5.5280:pseudogenic_transcript-p1;Tb10.v4.0109:pseudogenic_transcri…	0	0	0	0	0	0	0	0	0	0	0	0	0	0	0	0	0	0	0	0	0	0	0	0
398	Tb427_000044700.1	Trypanosome variant surface glycoprotein (A-type)/Trypanosome variant surface glycoprotein C-terminal domain containing protein%2C putative	Tb09.v4.0202:mRNA-p1	Tb09.v4.0202:mRNA-p1;Tb09.v4.0102:mRNA-p1;Tb08.27P2.165:pseudogenic_transcript-p1;Tb927.10.16220:mRNA-p1;Tb11.v5.0416.1-p1;Tb10.v4.0209:mRNA-p1;Tb09.v4.0085:pseudogenic_transcript-p1;Tb927.6.5280:pseudogenic_transcript-p1;Tb927.9.16490:mRNA-p1;Tb927.11.20210:pseudogenic_transcript-p1;Tb927.3.150:mRNA-p1;Tb927.9.16560:pseudogenic_transcript-p1;Tb11.v5.0622.1-p1;Tb09.v4.0142:mRNA-p1;Tb11.1460:pseud…	0	0	0	0	0	0	0	0	0	0	0	0	0	0	0	0	0	0	0	0	0	0	0	0
399	Tb427_000044800.1	Trypanosomal VSG domain containing protein%2C putative	Tb09.v4.0183:pseudogenic_transcript-p1	Tb09.v4.0183:pseudogenic_transcript-p1;Tb927.5.5130:pseudogenic_transcript-p1;Tb927.4.5640:pseudogenic_transcript-p1;Tb11.1560:pseudogenic_transcript-p1;Tb927.3.150:mRNA-p1;Tb927.11.19790:pseudogenic_transcript-p1;Tb09.v4.0037:pseudogenic_transcript-p1;Tb10.v4.0152:mRNA-p1;Tb927.5.5170:pseudogenic_transcript-p1;Tb927.6.5330:pseudogenic_transcript-p1;Tb927.11.18550.1-p1;Tb927.11.18470.1-p1;Tb10.v4…	0	0	0	0	0	0	0	0	0	0	0	0	0	0	0	0	0	0	0	0	0	0	0	0
400	Tb427_000044900.1	hypothetical protein%2C conserved	Tb927.11.18560.1-p1	Tb927.11.18560.1-p1	0	0	0	0	0	0	0	0	0	0	0	0	0	0	0	0	0	0	0	0	0	0	0	0
401	Tb427_000045000.1	hypothetical protein%2C conserved	Tb10.v4.0049:mRNA-p1	Tb10.v4.0049:mRNA-p1	0	0	0	0	0	0	0	0	0	0	0	0	0	0	0	0	0	0	0	0	0	0	0	0
402	Tb427_000045100.1	hypothetical protein%2C conserved	Tb927.11.19900:pseudogenic_transcript-p1	Tb927.11.19900:pseudogenic_transcript-p1;Tb927.8.450:pseudogenic_transcript-p1;Tb08.27P2.160:pseudogenic_transcript-p1;Tb09.v4.0130:pseudogenic_transcript-p1;Tb927.11.20150:pseudogenic_transcript-p1;Tb09.v4.0132:pseudogenic_transcript-p1;Tb10.v4.0147:pseudogenic_transcript-p1;Tb927.11.17180:mRNA-p1;Tb09.v4.0172:pseudogenic_transcript-p1;Tb927.3.460:pseudogenic_transcript-p1;Tb08.27P2.250:pseudoge…	0	0	0	0	0	0	0.188345	0	0	0	0	0	0	0	0	0	0	0	0	0	0	0	0	0
403	Tb427_000045200.1	Trypanosomal VSG domain containing protein%2C putative	Tb927.11.19890:pseudogenic_transcript-p1	Tb927.11.19890:pseudogenic_transcript-p1;Tb09.v4.0173:pseudogenic_transcript-p1;Tb10.v4.0075:pseudogenic_transcript-p1;Tb927.9.1230:pseudogenic_transcript-p1;Tb927.11.20390:mRNA-p1;Tb927.6.5260:mRNA-p1;Tb927.9.630:pseudogenic_transcript-p1;Tb927.9.17180:pseudogenic_transcript-p1;Tb08.27P2.710:pseudogenic_transcript-p1;Tb10.v4.0076:pseudogenic_transcript-p1;Tb927.11.17810:mRNA-p1;Tb11.v5.0979.1-p1…	0	0	0	0	0	0	0	0	0	0	0	0	0	0	0	0	0	0	0	0	0	0	0	0
404	Tb427_000045300.1	Trypanosomal VSG domain containing protein%2C putative	Tb11.v5.0981.1-p1	Tb11.v5.0981.1-p1;Tb927.11.19880:pseudogenic_transcript-p1;Tb927.6.5470:pseudogenic_transcript-p1;Tb09.v4.0174:pseudogenic_transcript-p1;Tb927.9.310:pseudogenic_transcript-p1;Tb927.5.4970:pseudogenic_transcript-p1;Tb927.11.17380:mRNA-p1;Tb10.v4.0172:pseudogenic_transcript-p1;Tb11.0610:mRNA-p1;Tb11.v5.0131.1-p1;Tb927.9.270:mRNA-p1;Tb927.8.130:mRNA-p1;Tb927.8.250:pseudogenic_transcript-p1;Tb10.v4.0…	0	0	0	0	0	0	0	0	0	0	0	0	0	0	0	0	0	0	0	0	0	0	0	0
405	Tb427_000045400.1	hypothetical protein	Tb927.11.20600:pseudogenic_transcript-p1	Tb927.11.20600:pseudogenic_transcript-p1;Tb927.9.17370:pseudogenic_transcript-p1;Tb927.2.6435:pseudogenic_transcript-p1;Tb09.v4.0043:pseudogenic_transcript-p1;Tb927.11.19240:pseudogenic_transcript-p1;Tb10.v4.0154:pseudogenic_transcript-p1;Tb09.v4.0103:pseudogenic_transcript-p1;Tb11.v5.0896.1-p1;Tb10.v4.0088:mRNA-p1;Tb10.v4.0126:pseudogenic_transcript-p1;Tb11.v5.0695.1-p1;Tb927.4.5530:mRNA-p1;Tb92…	0	0	0	0	0	0	0	0	0	0	0	0	0	0	0	0	0	0	0	0	0	0	0	0
406	Tb427_000045500.1	Reverse transcriptase (RNA-dependent DNA polymerase)%2C putative	Tb927.11.18610.1-p1	Tb927.11.18610.1-p1;Tb927.1.240:pseudogenic_transcript-p1;Tb927.11.18630.1-p1;Tb927.1.500:pseudogenic_transcript-p1;Tb927.10.16200:mRNA-p1;Tb927.10.16210:mRNA-p1;Tb927.1.300:pseudogenic_transcript-p1;Tb10.v4.0258:mRNA-p1;Tb927.1.450:pseudogenic_transcript-p1;Tb927.1.430:pseudogenic_transcript-p1	0	0	0	0	0.0746638	0	0	0	0	0	0	0	0	0	0	0	0	0	0	0	0	0	0	0
407	Tb427_000045600.1	Trypanosomal VSG domain containing protein%2C putative	Tb927.11.17220:mRNA-p1	Tb927.11.17220:mRNA-p1;Tb10.v4.0114:pseudogenic_transcript-p1;Tb927.11.19290:pseudogenic_transcript-p1;Tb927.11.19130:mRNA-p1;Tb11.0230:mRNA-p1;Tb927.9.17830:pseudogenic_transcript-p1;Tb11.v5.1032.1-p1;Tb09.v4.0182:pseudogenic_transcript-p1;Tb927.3.240:pseudogenic_transcript-p1;Tb927.6.5760:pseudogenic_transcript-p1;Tb927.4.5470:pseudogenic_transcript-p1;Tb927.11.18890.1-p1;Tb11.v5.1029.1-p1;Tb92…	0	0	0	0	0	0	0	0	0	0	0	0	0	0	0	0	0	0	0	0	0	0	0	0
408	Tb427_000045700.1	hypothetical protein%2C conserved	Tb927.11.19700:pseudogenic_transcript-p1	Tb927.11.19700:pseudogenic_transcript-p1;Tb927.9.16800:pseudogenic_transcript-p1;Tb11.15.0005.1-p1;Tb10.v4.0059:pseudogenic_transcript-p1;Tb927.6.5310:pseudogenic_transcript-p1;Tb08.27P2.555:pseudogenic_transcript-p1;Tb927.8.200:pseudogenic_transcript-p1;Tb927.9.800:mRNA-p1;Tb927.11.17310:mRNA-p1;Tb927.5.5140:pseudogenic_transcript-p1;Tb09.v4.0101:pseudogenic_transcript-p1;Tb11.v5.0328.1-p1;Tb927…	0	0	0	0	0	0	0	0	0	0	0	0	0	0	0	0	0	0	0	0	0	0	0	0
409	Tb427_000045800.1	Trypanosomal VSG domain containing protein%2C putative	Tb927.11.19690:pseudogenic_transcript-p1	Tb927.11.19690:pseudogenic_transcript-p1;Tb927.11.20470:mRNA-p1;Tb11.0750:mRNA-p1;Tb927.9.16790:pseudogenic_transcript-p1;Tb927.9.16320:mRNA-p1;Tb927.5.4750:pseudogenic_transcript-p1;Tb927.4.5470:pseudogenic_transcript-p1;Tb927.6.5760:pseudogenic_transcript-p1;Tb927.3.120:mRNA-p1;Tb927.3.400:pseudogenic_transcript-p1;Tb927.11.18490.1-p1;Tb11.v5.0857.1-p1;Tb927.4.5560:mRNA-p1;Tb05.5K5.430:mRNA-p1;…	0	0	0	0	0	0	0	0	0	0	0	0	0	0	0	0	0	0	0	0	0	0	0	0
410	Tb427_000045900.1	hypothetical protein%2C conserved	Tb927.8.170:mRNA-p1	Tb927.8.170:mRNA-p1;Tb927.11.18900.1-p1;Tb11.v5.0297.1-p1;Tb11.0910:mRNA-p1;Tb10.v4.0070:mRNA-p1;Tb10.v4.0263:mRNA-p1;Tb927.8.280:pseudogenic_transcript-p1;Tb927.11.18970:pseudogenic_transcript-p1;Tb927.1.5300:mRNA-p1;Tb05.5K5.530:mRNA-p1;Tb927.6.5780:pseudogenic_transcript-p1;Tb09.v4.0193:pseudogenic_transcript-p1;Tb927.5.5650.1-p1;Tb11.v5.0949.1-p1;Tb10.v4.0113:pseudogenic_transcript-p1;Tb927.7…	0	0	0	0	0	0	0	0	0	0	0	0	0	0	0	0	0	0	0	0	0	0	0	0
411	Tb427_000046000.1	Trypanosome variant surface glycoprotein (A-type)/Trypanosome variant surface glycoprotein C-terminal domain containing protein%2C putative	Tb927.11.19670:pseudogenic_transcript-p1	Tb927.11.19670:pseudogenic_transcript-p1;Tb927.9.18010:pseudogenic_transcript-p1;Tb927.10.16510:pseudogenic_transcript-p1;Tb10.v4.0150:pseudogenic_transcript-p1;Tb927.5.5400.1-p1;Tb927.5.230:mRNA-p1;Tb10.v4.0124:pseudogenic_transcript-p1;Tb927.9.230:pseudogenic_transcript-p1;Tb09.v4.0103:pseudogenic_transcript-p1;Tb927.11.19350:pseudogenic_transcript-p1;Tb09.v4.0176:pseudogenic_transcript-p1;Tb09…	0	0	0	0	0	0	0	0	0	0	0	0	0	0	0	0	0	0	0	0	0	0	0	0
412	Tb427_000046100.1	Trypanosome variant surface glycoprotein (A-type)/Trypanosome variant surface glycoprotein C-terminal domain containing protein%2C putative	Tb927.11.19620:pseudogenic_transcript-p1	Tb927.11.19620:pseudogenic_transcript-p1;Tb11.v5.0362.1-p1;Tb927.9.420:pseudogenic_transcript-p1;Tb927.9.16350:pseudogenic_transcript-p1;Tb927.9.17440:pseudogenic_transcript-p1;Tb10.v4.0121:pseudogenic_transcript-p1;Tb11.v5.0918.1-p1;Tb927.5.4980:pseudogenic_transcript-p1;Tb927.6.5370:mRNA-p1;Tb927.11.19920:pseudogenic_transcript-p1;Tb927.7.6540:mRNA-p1;Tb927.11.100:mRNA-p1;Tb10.v4.0163:mRNA-p1;T…	0	0	0	0	0	0	0	0	0	0	0	0	0	0	0	0	0	0	0	0	0	0	0	0
413	Tb427_000046200.1	hypothetical protein%2C conserved	Tb927.9.16130:pseudogenic_transcript-p1	Tb927.9.16130:pseudogenic_transcript-p1;Tb927.11.19610:pseudogenic_transcript-p1;Tb927.11.17250:mRNA-p1;Tb11.v5.0363.1-p1;Tb11.0670:mRNA-p1;Tb927.11.18340.1-p1;Tb927.6.5240:mRNA-p1;Tb11.v5.0314.1-p1;Tb10.v4.0065:mRNA-p1;Tb927.11.20360:pseudogenic_transcript-p1;Tb09.v4.0145:pseudogenic_transcript-p1;Tb927.11.18580.1-p1;Tb927.9.16770:pseudogenic_transcript-p1;Tb927.5.200:pseudogenic_transcript-p1;T…	0	0	0	0	0	0	0	0	0	0	0	0	0	0	0	0	0	0	0	0	0	0	0	0
414	Tb427_000046300.1	Reverse transcriptase (RNA-dependent DNA polymerase)%2C putative	Tb927.11.18610.1-p1	Tb927.11.18610.1-p1;Tb927.1.240:pseudogenic_transcript-p1;Tb927.1.500:pseudogenic_transcript-p1;Tb927.11.18630.1-p1;Tb927.10.16200:mRNA-p1;Tb927.10.16210:mRNA-p1;Tb927.1.300:pseudogenic_transcript-p1;Tb927.1.450:pseudogenic_transcript-p1;Tb10.v4.0258:mRNA-p1;Tb927.1.430:pseudogenic_transcript-p1	0.0637258	0	0	0	0	0	0	0	0	0	0	0	0	0	0.074441	0	0	0	0	0	0	0	0	0
415	Tb427_000046400.1	Trypanosomal VSG domain containing protein%2C putative	Tb927.11.18400:pseudogenic_transcript-p1	Tb927.11.18400:pseudogenic_transcript-p1;Tb927.11.18880.1-p1;Tb09.v4.0164:pseudogenic_transcript-p1;Tb927.9.640:pseudogenic_transcript-p1;Tb09.v4.0030:mRNA-p1;Tb927.9.16460:mRNA-p1;Tb927.11.20010:pseudogenic_transcript-p1;Tb927.2.6380:pseudogenic_transcript-p1;Tb927.11.18720.1-p1;Tb11.1040:mRNA-p1;Tb927.9.17470:pseudogenic_transcript-p1;Tb927.9.16550:pseudogenic_transcript-p1;Tb927.6.5740:mRNA-p1…	0	0	0	0	0	0	0	0	0	0	0	0	0	0	0	0	0	0	0	0	0	0	0	0
416	Tb427_000046500.1	Trypanosomal VSG domain/Trypanosome variant surface glycoprotein C-terminal domain containing protein%2C putative	Tb09.v4.0163:pseudogenic_transcript-p1	Tb09.v4.0163:pseudogenic_transcript-p1;Tb927.11.18410:pseudogenic_transcript-p1;Tb11.1260:pseudogenic_transcript-p1;Tb927.3.210:mRNA-p1;Tb11.v5.1047.1-p1;Tb927.11.17920:mRNA-p1;Tb08.27P2.580:pseudogenic_transcript-p1;Tb10.v4.0072:pseudogenic_transcript-p1;Tb927.9.510:pseudogenic_transcript-p1;Tb927.11.20120:pseudogenic_transcript-p1;Tb10.v4.0200:mRNA-p1;Tb927.11.20340:pseudogenic_transcript-p1;Tb…	0	0	0	0	0	0	0	0	0	0	0	0	0	0	0	0	0	0	0	0	0	0	0	0
417	Tb427_000046600.1	Trypanosomal VSG domain/Trypanosome variant surface glycoprotein C-terminal domain containing protein%2C putative	Tb927.11.18420:pseudogenic_transcript-p1	Tb927.11.18420:pseudogenic_transcript-p1;Tb11.1250:pseudogenic_transcript-p1;Tb927.1.05:mRNA-p1;Tb927.9.17020:pseudogenic_transcript-p1;Tb11.57.0049.1-p1;Tb11.1060:pseudogenic_transcript-p1;Tb09.v4.0158:pseudogenic_transcript-p1;Tb11.v5.0873.1-p1;Tb927.9.16860:pseudogenic_transcript-p1;Tb927.11.17510:mRNA-p1;Tb11.v5.1023.1-p1;Tb927.9.16640:mRNA-p1;Tb927.9.1070:pseudogenic_transcript-p1;Tb927.9.33…	0	0	0	0	0	0	0	0	0	0	0	0	0	0	0	0	0	0	0	0	0.130347	0.221547	0.211079	0.124389
418	Tb427_000046700.1	Reverse transcriptase (RNA-dependent DNA polymerase)%2C putative	Tb927.11.18610.1-p1	Tb927.11.18610.1-p1;Tb927.1.240:pseudogenic_transcript-p1;Tb927.11.18630.1-p1;Tb927.1.500:pseudogenic_transcript-p1;Tb927.10.16200:mRNA-p1;Tb927.10.16210:mRNA-p1;Tb927.1.300:pseudogenic_transcript-p1;Tb927.1.450:pseudogenic_transcript-p1;Tb10.v4.0258:mRNA-p1;Tb927.1.430:pseudogenic_transcript-p1	0	0.0582645	0	0	0	0	0	0	0	0	0.0833981	0	0	0	0	0	0	0	0	0.0757681	0	0	0	0
419	Tb427_000046800.1	Trypanosome variant surface glycoprotein (A-type)/Trypanosome variant surface glycoprotein C-terminal domain containing protein%2C putative	Tb927.11.20020:pseudogenic_transcript-p1	Tb927.11.20020:pseudogenic_transcript-p1;Tb10.v4.0161:pseudogenic_transcript-p1;Tb927.11.19780:pseudogenic_transcript-p1;Tb927.3.5890:pseudogenic_transcript-p1;Tb08.27P2.140:mRNA-p1;Tb11.v5.0786.1-p1;Tb927.5.5260:pseudogenic_transcript-p1;Tb08.27P2.260:mRNA-p1;Tb927.6.5550:mRNA-p1;Tb927.11.20260:pseudogenic_transcript-p1;Tb927.10.16490:mRNA-p1;Tb10.v4.0133:pseudogenic_transcript-p1;Tb05.5K5.380:p…	0	0	0	0	0	0	0	0	0	0	0	0	0	0	0	0	0	0	0	0	0	0	0	0
420	Tb427_000046900.1	Trypanosome variant surface glycoprotein C-terminal domain containing protein%2C putative	Tb10.v4.0162:pseudogenic_transcript-p1	Tb10.v4.0162:pseudogenic_transcript-p1;Tb927.11.19770:pseudogenic_transcript-p1;Tb927.11.20690:pseudogenic_transcript-p1;Tb11.v5.0622.1-p1;Tb927.9.1040:pseudogenic_transcript-p1;Tb927.11.19170:pseudogenic_transcript-p1;Tb09.v4.0183:pseudogenic_transcript-p1;Tb927.11.17170:pseudogenic_transcript-p1;Tb05.5K5.330:pseudogenic_transcript-p1;Tb927.11.20040:pseudogenic_transcript-p1;Tb09.v4.0063:pseudog…	0	0	0	0	0	0	0.313563	0	0	0	0	0	0	0	0	0	0	0	0	0	0	0	0.300962	0
421	Tb427_000047000.1	hypothetical protein%2C conserved	Tb927.11.19760:pseudogenic_transcript-p1	Tb927.11.19760:pseudogenic_transcript-p1;Tb08.27P2.160:pseudogenic_transcript-p1;Tb927.8.450:pseudogenic_transcript-p1;Tb927.9.17900:pseudogenic_transcript-p1;Tb927.5.5230:pseudogenic_transcript-p1;Tb927.11.20150:pseudogenic_transcript-p1;Tb09.v4.0130:pseudogenic_transcript-p1;Tb08.27P2.250:pseudogenic_transcript-p1;Tb08.27P2.520:pseudogenic_transcript-p1;Tb09.v4.0132:pseudogenic_transcript-p1;Tb…	0	0	0	0	0	0	0	0	0	0	0	0	0	0	0	0	0	0	0	0	0	0	0	0
422	Tb427_000047100.1	Trypanosomal VSG domain/Trypanosome variant surface glycoprotein C-terminal domain containing protein%2C putative	Tb11.1100:pseudogenic_transcript-p1	Tb11.1100:pseudogenic_transcript-p1;Tb927.11.19750:pseudogenic_transcript-p1;Tb927.11.18370.1-p1;Tb927.11.18380.1-p1;Tb11.v5.0120.1-p1;Tb11.0100:pseudogenic_transcript-p1;Tb927.9.190:mRNA-p1;Tb11.15.0007.1-p1;Tb11.15.0007b.1-p1;Tb927.6.5480:pseudogenic_transcript-p1;Tb927.11.19050:pseudogenic_transcript-p1;Tb927.11.17440:mRNA-p1;Tb05.5K5.360:pseudogenic_transcript-p1;Tb927.9.16270:pseudogenic_tra…	0	0	0	0	0	0	0	0	0	0	0	0	0	0	0	0	0	0	0	0	0	0	0	0
423	Tb427_000047200.1	Trypanosome variant surface glycoprotein (A-type)/Trypanosome variant surface glycoprotein C-terminal domain containing protein%2C putative	Tb11.1110:pseudogenic_transcript-p1	Tb11.1110:pseudogenic_transcript-p1;Tb11.v5.0132.1-p1;Tb927.11.18360.1-p1;Tb08.27P2.340:pseudogenic_transcript-p1;Tb927.5.4770:mRNA-p1;Tb927.9.16490:mRNA-p1;Tb08.27P2.120:pseudogenic_transcript-p1;Tb927.11.20020:pseudogenic_transcript-p1;Tb09.v4.0174:pseudogenic_transcript-p1;Tb927.9.16560:pseudogenic_transcript-p1;Tb05.5K5.330:pseudogenic_transcript-p1;Tb11.v5.0931.1-p1;Tb927.9.17480:pseudogenic…	0	0	0	0	0	0	0	0	0	0	0	0	0	0	0	0	0	0	0	0	0	0	0	0
424	Tb427_000047300.1	hypothetical protein%2C conserved	Tb10.v4.0258:mRNA-p1	Tb10.v4.0258:mRNA-p1;Tb927.1.500:pseudogenic_transcript-p1;Tb927.1.240:pseudogenic_transcript-p1;Tb927.11.18610.1-p1;Tb927.11.18630.1-p1	0	0	0	0	0	0	0	0	0	0	0	0	0	0	0	0	0	0	0	0	0	0	0	0
425	Tb427_000047400.1	Trypanosomal VSG domain/Trypanosome variant surface glycoprotein C-terminal domain containing protein%2C putative	Tb11.0610:mRNA-p1	Tb11.0610:mRNA-p1;Tb11.v5.0131.1-p1;Tb927.8.250:pseudogenic_transcript-p1;Tb927.9.17600:mRNA-p1;Tb927.11.19400:mRNA-p1;Tb11.0590:mRNA-p1;Tb09.v4.0185:mRNA-p1;Tb10.v4.0100:mRNA-p1;Tb927.11.20700:mRNA-p1;Tb10.v4.0061:pseudogenic_transcript-p1;Tb927.5.4750:pseudogenic_transcript-p1;Tb927.5.5260:pseudogenic_transcript-p1;Tb927.11.19010:mRNA-p1;Tb10.v4.0184:pseudogenic_transcript-p1;Tb08.27P2.140:mRNA…	0	0	0	0	0	0	0	0	0	0	0	0	0	0	0	0	0	0	0	0	0	0	0	0
426	Tb427_000047500.1	Trypanosome variant surface glycoprotein (A-type)%2C putative	Tb927.8.260:pseudogenic_transcript-p1	Tb927.8.260:pseudogenic_transcript-p1;Tb11.v5.0130.1-p1;Tb11.0620:pseudogenic_transcript-p1;Tb11.1451.1-p1;Tb11.1450.1-p1;Tb05.5K5.370:pseudogenic_transcript-p1;Tb927.11.17190:mRNA-p1;Tb927.9.17580:pseudogenic_transcript-p1;Tb10.v4.0133:pseudogenic_transcript-p1;Tb927.9.1050:mRNA-p1;Tb927.11.100:mRNA-p1;Tb10.v4.0151:pseudogenic_transcript-p1;Tb927.5.5080:mRNA-p1;Tb11.v5.0932.1-p1;Tb10.v4.0096:mRN…	0	0	0	0	0	0	0	0	0	0	0	0	0	0	0	0	0	0	0	0	0	0	0	0
427	Tb427_000047600.1	hypothetical protein%2C conserved	Tb927.11.18560.1-p1	Tb927.11.18560.1-p1	0	0	0	0	0	0	0	0	0	0	0	0	0	0	0	0	0	0	0	0	0	0	0	0
428	Tb427_000047700.1	hypothetical protein	Tb10.v4.0049:mRNA-p1	Tb10.v4.0049:mRNA-p1	0	0	0	0	0	0	0	0	0	0	0	0	0	0	0	0	0	0	0	0	0	0	0	0
429	Tb427_000047800.1	Endonuclease-reverse transcriptase%2C putative	Tb927.1.240:pseudogenic_transcript-p1	Tb927.1.240:pseudogenic_transcript-p1;Tb927.10.16200:mRNA-p1;Tb927.1.450:pseudogenic_transcript-p1;Tb927.1.430:pseudogenic_transcript-p1;Tb11.v5.1020.1-p1;Tb927.1.500:pseudogenic_transcript-p1;Tb927.11.17660:mRNA-p1;Tb11.v5.0655.1-p1;Tb10.v4.0259:mRNA-p1;Tb927.1.2420:mRNA-p1	0	0	0	0	0	0	0	0	0	0	0	0	0	0	0	0.0881753	0	0	0	0	0	0	0	0
430	Tb427_000047900.1	Trypanosomal VSG domain/Trypanosome variant surface glycoprotein C-terminal domain containing protein%2C putative	Tb11.0190:pseudogenic_transcript-p1	Tb11.0190:pseudogenic_transcript-p1;Tb11.v5.0129.1-p1;Tb927.11.17290:mRNA-p1;Tb927.11.17770:mRNA-p1;Tb927.9.16170:pseudogenic_transcript-p1;Tb927.9.17970:pseudogenic_transcript-p1;Tb10.v4.0187:pseudogenic_transcript-p1;Tb11.v5.1018.1-p1;Tb927.5.5610.1-p1;Tb11.v5.0953.1-p1;Tb927.5.5310:pseudogenic_transcript-p1;Tb927.11.18420:pseudogenic_transcript-p1;Tb09.v4.0092:pseudogenic_transcript-p1;Tb11.15…	0	0	0	0	0	0	0	0	0	0	0	0	0	0	0	0	0	0	0	0	0	0	0	0
431	Tb427_000048000.1	hypothetical protein%2C conserved	Tb11.0180:pseudogenic_transcript-p1	Tb11.0180:pseudogenic_transcript-p1;Tb11.v5.0128.1-p1;Tb927.9.16770:pseudogenic_transcript-p1;Tb927.5.4670:mRNA-p1;Tb11.v5.0284.1-p1;Tb927.6.5450:mRNA-p1;Tb05.5K5.320:mRNA-p1;Tb09.v4.0145:pseudogenic_transcript-p1;Tb09.v4.0061:pseudogenic_transcript-p1;Tb927.11.20030:pseudogenic_transcript-p1;Tb927.10.16480:pseudogenic_transcript-p1;Tb927.10.16470:pseudogenic_transcript-p1;Tb09.v4.0021:pseudogeni…	0	0	0	0	0	0	0	0	0	0	0	0	0	0	0	0	0	0	0	0	0	0	0	0
432	Tb427_000048100.1	hypothetical protein	Tb927.9.17900:pseudogenic_transcript-p1	Tb927.9.17900:pseudogenic_transcript-p1;Tb08.27P2.160:pseudogenic_transcript-p1;Tb08.27P2.400:pseudogenic_transcript-p1;Tb927.11.17180:mRNA-p1;Tb927.5.4760:pseudogenic_transcript-p1;Tb927.11.19760:pseudogenic_transcript-p1;Tb08.27P2.250:pseudogenic_transcript-p1;Tb927.11.19470:pseudogenic_transcript-p1;Tb927.11.20150:pseudogenic_transcript-p1;Tb11.15.0008b.1-p1;Tb927.11.19900:pseudogenic_transcri…	0	0	0	0	0	0	0	0	0	0	0	0	0	0	0	0	0	0	0	0	0	0	0	0
433	Tb427_000048200.1	Trypanosomal VSG domain/Trypanosome variant surface glycoprotein C-terminal domain containing protein%2C putative	Tb11.v5.0127.1-p1	Tb11.v5.0127.1-p1;Tb11.0170:mRNA-p1;Tb927.5.5430.1-p1;Tb11.v5.0977.1-p1;Tb927.6.5500:pseudogenic_transcript-p1;Tb11.v5.0850.1-p1;Tb927.5.4930:pseudogenic_transcript-p1;Tb11.v5.0914.1-p1;Tb10.v4.0172:pseudogenic_transcript-p1;Tb11.v5.0927.1-p1;Tb927.11.20010:pseudogenic_transcript-p1;Tb927.9.16460:mRNA-p1;Tb09.v4.0030:mRNA-p1;Tb08.27P2.230:pseudogenic_transcript-p1;Tb927.2.6380:pseudogenic_transcr…	0	0	0	0	0	0	0	0	0	0	0	0	0	0	0.121866	0	0	0	0	0	0	0	0	0
434	Tb427_000048300.1	hypothetical protein%2C conserved	Tb11.v5.0126.1-p1	Tb11.v5.0126.1-p1;Tb11.v5.0385.1-p1;Tb11.0160:pseudogenic_transcript-p1;Tb08.27P2.160:pseudogenic_transcript-p1;Tb927.9.17900:pseudogenic_transcript-p1;Tb927.11.19900:pseudogenic_transcript-p1;Tb08.27P2.250:pseudogenic_transcript-p1;Tb927.8.450:pseudogenic_transcript-p1;Tb09.v4.0100:pseudogenic_transcript-p1;Tb927.11.18040:mRNA-p1;Tb09.v4.0132:pseudogenic_transcript-p1;Tb927.11.17180:mRNA-p1;Tb92…	0	0	0	0	0	0	0	0	0	0	0	0	0	0	0	0	0	0	0	0	0	0	0	0
435	Tb427_000048400.1	Trypanosomal VSG domain containing protein%2C putative	Tb11.v5.0125.1-p1	Tb11.v5.0125.1-p1;Tb11.v5.0386.1-p1;Tb11.0150:pseudogenic_transcript-p1;Tb927.8.460:mRNA-p1;Tb927.11.19960:pseudogenic_transcript-p1;Tb11.v5.0610.1-p1;Tb927.3.300:pseudogenic_transcript-p1;Tb927.11.20140:pseudogenic_transcript-p1;Tb09.v4.0139:pseudogenic_transcript-p1;Tb927.11.19270:pseudogenic_transcript-p1;Tb09.v4.0156:pseudogenic_transcript-p1;Tb927.11.17210:mRNA-p1;Tb927.11.20490:mRNA-p1;Tb11…	0	0	0	0	0	0	0	0	0	0	0	0	0	0	0	0	0	0	0	0	0	0	0	0
436	Tb427_000048500.1	hypothetical protein	Tb11.v5.0124.1-p1	Tb11.v5.0124.1-p1;Tb11.0140:pseudogenic_transcript-p1;Tb09.v4.0203:pseudogenic_transcript-p1;Tb11.v5.0896.1-p1;Tb10.v4.0154:pseudogenic_transcript-p1;Tb927.9.17380:mRNA-p1;Tb10.v4.0088:mRNA-p1;Tb927.6.5290:pseudogenic_transcript-p1;Tb927.2.6435:pseudogenic_transcript-p1	0	0	0	0	0	0	0	0	0	0	0	0	0	0	0	0	0	0	0	0	0	0	0	0
437	Tb427_000048600.1	hypothetical protein%2C conserved	Tb927.11.19950:pseudogenic_transcript-p1	Tb927.11.19950:pseudogenic_transcript-p1;Tb08.27P2.460:mRNA-p1;Tb11.v5.0123.1-p1;Tb11.0130:pseudogenic_transcript-p1;Tb927.11.17150:mRNA-p1;Tb927.11.19740:pseudogenic_transcript-p1;Tb11.v5.0119.1-p1;Tb11.0090:pseudogenic_transcript-p1;Tb927.9.17140:mRNA-p1;Tb09.v4.0112:pseudogenic_transcript-p1;Tb10.v4.0148:pseudogenic_transcript-p1;Tb927.3.5880:pseudogenic_transcript-p1;Tb927.9.17850:mRNA-p1;Tb0…	0	0	0	0	0.138186	0	0	0	0	0	0	0	0	0	0	0	0	0	0	0	0	0	0	0
438	Tb427_000048700.1	hypothetical protein%2C conserved	Tb11.v5.0689.1-p1	Tb11.v5.0689.1-p1;Tb927.11.17130:mRNA-p1;Tb05.5K5.540:pseudogenic_transcript-p1	0	0	0	0	0	0	0	0	0	0	0	0	0	0	0	0	0	0	0	0	0	0	0	0
439	Tb427_000048800.1	Trypanosomal VSG domain containing protein%2C putative	Tb11.v5.0122.1-p1	Tb11.v5.0122.1-p1;Tb11.0120:pseudogenic_transcript-p1;Tb10.v4.0076:pseudogenic_transcript-p1;Tb927.11.19570:pseudogenic_transcript-p1;Tb927.11.19140:pseudogenic_transcript-p1;Tb927.3.5900:pseudogenic_transcript-p1;Tb927.11.18260.1-p1;Tb927.11.20390:mRNA-p1;Tb927.9.1230:pseudogenic_transcript-p1;Tb927.6.5260:mRNA-p1;Tb11.0240:pseudogenic_transcript-p1;Tb10.v4.0075:pseudogenic_transcript-p1;Tb08.27…	0	0	0	0	0	0	0	0	0	0	0	0	0	0	0	0	0	0	0	0	0	0	0	0
440	Tb427_000048900.1	hypothetical protein%2C conserved	Tb11.0110:mRNA-p1	Tb11.0110:mRNA-p1;Tb11.v5.0121.1-p1;Tb09.v4.0171:pseudogenic_transcript-p1;Tb927.4.5600:pseudogenic_transcript-p1;Tb927.11.20220:pseudogenic_transcript-p1;Tb927.11.20180:pseudogenic_transcript-p1;Tb927.6.5610:pseudogenic_transcript-p1;Tb927.11.20310:pseudogenic_transcript-p1;Tb11.v5.1019.1-p1;Tb927.9.17410:mRNA-p1;Tb10.v4.0134:mRNA-p1;Tb927.9.430:pseudogenic_transcript-p1;Tb11.v5.0461.1-p1;Tb927.…	0	0	0	0	0	0	0	0	0	0	0	0	0	0	0	0	0	0	0	0	0	0	0	0
441	Tb427_000049000.1	hypothetical protein%2C conserved	Tb927.11.19900:pseudogenic_transcript-p1	Tb927.11.19900:pseudogenic_transcript-p1;Tb927.11.20150:pseudogenic_transcript-p1;Tb08.27P2.160:pseudogenic_transcript-p1;Tb927.8.450:pseudogenic_transcript-p1;Tb08.27P2.250:pseudogenic_transcript-p1;Tb09.v4.0130:pseudogenic_transcript-p1;Tb11.15.0008b.1-p1;Tb08.27P2.520:pseudogenic_transcript-p1;Tb09.v4.0172:pseudogenic_transcript-p1;Tb927.5.5230:pseudogenic_transcript-p1;Tb09.v4.0132:pseudogeni…	0	0	0	0	0	0	0	0	0	0	0	0	0	0	0	0	0	0	0	0	0	0	0	0
442	Tb427_000049100.1	Trypanosomal VSG domain containing protein%2C putative	Tb927.11.19890:pseudogenic_transcript-p1	Tb927.11.19890:pseudogenic_transcript-p1;Tb09.v4.0173:pseudogenic_transcript-p1;Tb10.v4.0075:pseudogenic_transcript-p1;Tb927.9.1230:pseudogenic_transcript-p1;Tb927.11.20390:mRNA-p1;Tb11.v5.0979.1-p1;Tb927.9.630:pseudogenic_transcript-p1;Tb927.6.5260:mRNA-p1;Tb927.11.17810:mRNA-p1;Tb08.27P2.710:pseudogenic_transcript-p1;Tb10.v4.0076:pseudogenic_transcript-p1;Tb927.9.17180:pseudogenic_transcript-p1…	0	0	0	0	0	0	0	0	0	0	0	0	0	0	0	0	0	0	0	0	0	0	0	0
443	Tb427_000049200.1	hypothetical protein%2C conserved	Tb927.5.5470.1-p1	Tb927.5.5470.1-p1;Tb927.6.5470:pseudogenic_transcript-p1	0	0	0	0	0	0	0	0	0	0	0	0	0	0	0	0	0	0	0	0	0	0	0	0
444	Tb427_000049300.1	hypothetical protein%2C conserved	Tb927.11.19760:pseudogenic_transcript-p1	Tb927.11.19760:pseudogenic_transcript-p1;Tb08.27P2.160:pseudogenic_transcript-p1;Tb927.9.17900:pseudogenic_transcript-p1;Tb927.8.450:pseudogenic_transcript-p1;Tb927.5.5230:pseudogenic_transcript-p1;Tb927.11.20150:pseudogenic_transcript-p1;Tb09.v4.0130:pseudogenic_transcript-p1;Tb08.27P2.250:pseudogenic_transcript-p1;Tb09.v4.0132:pseudogenic_transcript-p1;Tb927.11.17180:mRNA-p1;Tb08.27P2.520:pseud…	0	0	0	0	0	0	0	0	0	0	0	0	0	0	0	0	0	0	0	0	0	0	0	0
445	Tb427_000049400.1	Trypanosomal VSG domain/Trypanosome variant surface glycoprotein C-terminal domain containing protein%2C putative	Tb927.11.19750:pseudogenic_transcript-p1	Tb927.11.19750:pseudogenic_transcript-p1;Tb11.1100:pseudogenic_transcript-p1;Tb11.v5.0120.1-p1;Tb11.0100:pseudogenic_transcript-p1;Tb927.11.18370.1-p1;Tb927.11.18380.1-p1;Tb927.9.190:mRNA-p1;Tb11.15.0007.1-p1;Tb11.15.0007b.1-p1;Tb927.6.5480:pseudogenic_transcript-p1;Tb927.9.16270:pseudogenic_transcript-p1;Tb09.v4.0099:pseudogenic_transcript-p1;Tb927.11.19050:pseudogenic_transcript-p1;Tb11.v5.0287…	0	0	0	0	0	0	0	0	0	0	0	0	0	0	0	0	0	0	0	0	0	0	0	0
446	Tb427_000049500.1	hypothetical protein%2C conserved	Tb927.11.19740:pseudogenic_transcript-p1	Tb927.11.19740:pseudogenic_transcript-p1;Tb11.v5.0119.1-p1;Tb11.0090:pseudogenic_transcript-p1;Tb09.v4.0022:pseudogenic_transcript-p1;Tb08.27P2.460:mRNA-p1;Tb10.v4.0148:pseudogenic_transcript-p1;Tb927.11.17150:mRNA-p1;Tb927.11.19950:pseudogenic_transcript-p1;Tb927.9.17140:mRNA-p1;Tb08.27P2.650:pseudogenic_transcript-p1;Tb927.8.330:pseudogenic_transcript-p1;Tb927.3.320:pseudogenic_transcript-p1;Tb…	0	0	0	0	0.268016	0	0	0	0	0	0	0	0	0	0	0	0	0	0	0	0	0	0	0
447	Tb427_000049600.1	hypothetical protein	NA		0	0	0	0	0	0	0	0	0	0	0	0	0	0	0	0	0	0	0	0	0	0	0	0
448	Tb427_000049700.1	hypothetical protein	Tb09.v4.0154:pseudogenic_transcript-p1	Tb09.v4.0154:pseudogenic_transcript-p1;Tb08.27P2.160:pseudogenic_transcript-p1;Tb09.v4.0132:pseudogenic_transcript-p1;Tb08.27P2.250:pseudogenic_transcript-p1;Tb927.11.19470:pseudogenic_transcript-p1;Tb927.9.16880:pseudogenic_transcript-p1;Tb08.27P2.400:pseudogenic_transcript-p1;Tb927.11.19900:pseudogenic_transcript-p1;Tb927.11.18040:mRNA-p1;Tb927.11.20560:pseudogenic_transcript-p1;Tb10.v4.0057:ps…	0	0	0	0	0	0	0	0	0	0	0	0	0	0	0	0	0	0	0	0	0	0	0	0
449	Tb427_000049800.1	Trypanosomal VSG domain containing protein%2C putative	Tb927.11.19720:pseudogenic_transcript-p1	Tb927.11.19720:pseudogenic_transcript-p1;Tb927.9.16220:pseudogenic_transcript-p1;Tb09.v4.0121:pseudogenic_transcript-p1;Tb927.8.130:mRNA-p1;Tb08.27P2.230:pseudogenic_transcript-p1;Tb927.6.5740:mRNA-p1;Tb927.9.270:mRNA-p1;Tb09.v4.0030:mRNA-p1;Tb927.5.4970:pseudogenic_transcript-p1;Tb927.4.5560:mRNA-p1;Tb927.6.5640:pseudogenic_transcript-p1;Tb10.v4.0135:mRNA-p1;Tb11.v5.0927.1-p1;Tb927.5.5430.1-p1;T…	0	0	0	0	0	0	0	0	0	0	0	0	0	0	0	0	0	0	0	0	0	0	0	0
450	Tb427_000049900.1	hypothetical protein%2C conserved	Tb927.11.19710:pseudogenic_transcript-p1	Tb927.11.19710:pseudogenic_transcript-p1;Tb09.v4.0082:pseudogenic_transcript-p1;Tb927.9.1140:pseudogenic_transcript-p1;Tb10.v4.0134:mRNA-p1;Tb927.11.20240:mRNA-p1;Tb927.9.17410:mRNA-p1;Tb09.v4.0171:pseudogenic_transcript-p1;Tb09.v4.0170:pseudogenic_transcript-p1;Tb927.11.20180:pseudogenic_transcript-p1;Tb927.11.20310:pseudogenic_transcript-p1;Tb927.9.430:pseudogenic_transcript-p1;Tb927.6.5360:pse…	0	0	0	0	0	0	0	0.095779	0	0	0	0	0	0	0	0	0	0	0	0	0	0.111417	0	0
451	Tb427_000050000.1	hypothetical protein%2C conserved	Tb927.11.19700:pseudogenic_transcript-p1	Tb927.11.19700:pseudogenic_transcript-p1;Tb927.9.16800:pseudogenic_transcript-p1;Tb11.15.0005.1-p1;Tb10.v4.0059:pseudogenic_transcript-p1;Tb927.6.5310:pseudogenic_transcript-p1;Tb08.27P2.555:pseudogenic_transcript-p1;Tb927.8.200:pseudogenic_transcript-p1;Tb927.9.800:mRNA-p1;Tb927.11.17310:mRNA-p1;Tb927.5.5140:pseudogenic_transcript-p1;Tb09.v4.0101:pseudogenic_transcript-p1;Tb11.v5.0328.1-p1;Tb927…	0	0	0	0	0	0	0	0	0	0	0	0	0	0	0	0	0	0	0	0	0	0	0	0
452	Tb427_000050100.1	Trypanosomal VSG domain containing protein%2C putative	Tb927.11.19690:pseudogenic_transcript-p1	Tb927.11.19690:pseudogenic_transcript-p1;Tb927.11.20470:mRNA-p1;Tb11.0750:mRNA-p1;Tb927.9.16790:pseudogenic_transcript-p1;Tb927.9.16320:mRNA-p1;Tb927.5.4750:pseudogenic_transcript-p1;Tb927.4.5470:pseudogenic_transcript-p1;Tb927.6.5760:pseudogenic_transcript-p1;Tb927.3.120:mRNA-p1;Tb927.3.400:pseudogenic_transcript-p1;Tb927.11.18490.1-p1;Tb11.v5.0857.1-p1;Tb927.4.5560:mRNA-p1;Tb05.5K5.430:mRNA-p1;…	0	0	0	0	0	0	0	0	0	0	0	0	0	0	0	0	0	0	0	0	0	0	0	0
453	Tb427_000050200.1	Trypanosomal VSG domain containing protein%2C putative	Tb09.v4.0180:pseudogenic_transcript-p1	Tb09.v4.0180:pseudogenic_transcript-p1;Tb09.v4.0091:pseudogenic_transcript-p1;Tb10.v4.0111:pseudogenic_transcript-p1;Tb927.11.17770:mRNA-p1;Tb09.v4.0092:pseudogenic_transcript-p1;Tb11.0190:pseudogenic_transcript-p1;Tb11.v5.0129.1-p1;Tb11.v5.0335.1-p1;Tb927.11.20350:mRNA-p1;Tb11.1580:pseudogenic_transcript-p1;Tb927.9.16170:pseudogenic_transcript-p1;Tb927.11.17290:mRNA-p1;Tb927.9.17970:pseudogenic_…	0.161257	0	0	0	0	0	0	0	0	0	0	0	0	0	0	0	0	0	0	0	0	0	0.166997	0
454	Tb427_000050300.1	hypothetical protein	Tb10.v4.0049:mRNA-p1	Tb10.v4.0049:mRNA-p1	0	0	0	0	0	0	0	0	0	0	0	0	0	0	0	0	0	0	0	0	0	0	0	0
455	Tb427_000050400.1	Trypanosomal VSG domain containing protein%2C putative	Tb10.v4.0135:mRNA-p1	Tb10.v4.0135:mRNA-p1;Tb11.15.0006.1-p1;Tb927.11.18720.1-p1;Tb11.1040:mRNA-p1;Tb11.v5.0127.1-p1;Tb11.0170:mRNA-p1;Tb927.6.5740:mRNA-p1;Tb927.11.19910:pseudogenic_transcript-p1;Tb927.11.20580:pseudogenic_transcript-p1;Tb927.6.5640:pseudogenic_transcript-p1;Tb927.9.16460:mRNA-p1;Tb08.27P2.230:pseudogenic_transcript-p1;Tb927.5.4930:pseudogenic_transcript-p1;Tb11.v5.0914.1-p1;Tb927.2.6380:pseudogenic_…	0	0	0	0	0	0	0	0	0	0	0	0	0	0	0	0	0	0	0	0	0	0	0	0
456	Tb427_000050500.1	Trypanosome variant surface glycoprotein C-terminal domain containing protein%2C putative	Tb927.9.490:pseudogenic_transcript-p1	Tb927.9.490:pseudogenic_transcript-p1;Tb09.v4.0129:pseudogenic_transcript-p1;Tb927.11.19130:mRNA-p1;Tb11.0230:mRNA-p1;Tb09.v4.0200:pseudogenic_transcript-p1;Tb927.8.350:pseudogenic_transcript-p1;Tb09.v4.0070:pseudogenic_transcript-p1;Tb927.11.20140:pseudogenic_transcript-p1;Tb10.v4.0056:mRNA-p1;Tb927.11.18170:mRNA-p1;Tb927.4.5640:pseudogenic_transcript-p1;Tb08.27P2.565:pseudogenic_transcript-p1;T…	0	0	0	0	0	0	0	0	0	0	0	0	0	0	0	0	0	0	0	0	0	0	0	0
457	Tb427_000050600.1	Trypanosomal VSG domain containing protein%2C putative	Tb927.9.470:pseudogenic_transcript-p1	Tb927.9.470:pseudogenic_transcript-p1;Tb05.5K5.360:pseudogenic_transcript-p1;Tb927.5.4870:pseudogenic_transcript-p1;Tb927.9.1070:pseudogenic_transcript-p1;Tb11.v5.0909.1-p1;Tb927.9.16640:mRNA-p1;Tb927.11.18870.1-p1;Tb927.6.5230:pseudogenic_transcript-p1;Tb927.11.19110:pseudogenic_transcript-p1;Tb11.0210:pseudogenic_transcript-p1;Tb927.9.18110:pseudogenic_transcript-p1;Tb927.11.18420:pseudogenic_t…	0	0	0	0	0	0	0	0	0	0	0	0	0	0	0	0	0	0	0	0	0	0	0	0
458	Tb427_000050700.1	Trypanosomal VSG domain/Trypanosome variant surface glycoprotein C-terminal domain containing protein%2C putative	Tb927.9.460:pseudogenic_transcript-p1	Tb927.9.460:pseudogenic_transcript-p1;Tb10.v4.0089:mRNA-p1;Tb11.0270:pseudogenic_transcript-p1;Tb927.11.19200:pseudogenic_transcript-p1;Tb927.11.19420:pseudogenic_transcript-p1;Tb09.v4.0120:pseudogenic_transcript-p1;Tb927.5.4750:pseudogenic_transcript-p1;Tb927.11.17080.1-p1;Tb927.3.440:mRNA-p1;Tb927.11.20700:mRNA-p1;Tb10.v4.0100:mRNA-p1;Tb11.v5.0447.1-p1;Tb10.v4.0145:mRNA-p1;Tb927.5.5260:pseudoge…	0	0	0	0	0	0	0	0	0	0	0	0	0	0	0	0	0	0	0	0	0	0	0	0
459	Tb427_000050800.1	hypothetical protein	Tb08.27P2.160:pseudogenic_transcript-p1	Tb08.27P2.160:pseudogenic_transcript-p1;Tb927.11.20150:pseudogenic_transcript-p1;Tb08.27P2.400:pseudogenic_transcript-p1;Tb10.v4.0057:pseudogenic_transcript-p1;Tb08.27P2.250:pseudogenic_transcript-p1;Tb09.v4.0132:pseudogenic_transcript-p1;Tb927.8.450:pseudogenic_transcript-p1;Tb09.v4.0083:pseudogenic_transcript-p1;Tb927.9.17900:pseudogenic_transcript-p1;Tb09.v4.0130:pseudogenic_transcript-p1;Tb92…	0	0	0	0	0	0	0	0	0	0	0	0	0	0	0	0	0	0	0	0	0	0	0	0
460	Tb427_000050900.1	Trypanosomal VSG domain containing protein%2C putative	Tb927.3.150:mRNA-p1	Tb927.3.150:mRNA-p1;Tb927.11.20190:mRNA-p1;Tb927.11.19480:pseudogenic_transcript-p1;Tb927.11.19790:pseudogenic_transcript-p1;Tb927.9.17770:pseudogenic_transcript-p1;Tb927.9.16510:pseudogenic_transcript-p1;Tb927.6.5600:pseudogenic_transcript-p1;Tb11.v5.0447.1-p1;Tb10.v4.0145:mRNA-p1;Tb09.v4.0077:mRNA-p1;Tb927.11.17600:mRNA-p1;Tb927.5.5690.1-p1;Tb927.5.5210:mRNA-p1;Tb11.v5.0945.1-p1;Tb927.4.5640:ps…	0.107944	0	0	0	0	0	0	0	0	0	0	0	0	0	0	0	0	0	0	0	0	0	0	0
461	Tb427_000051000.1	Trypanosome variant surface glycoprotein (A-type)%2C putative	Tb927.11.19620:pseudogenic_transcript-p1	Tb927.11.19620:pseudogenic_transcript-p1;Tb11.v5.0362.1-p1;Tb927.9.16350:pseudogenic_transcript-p1;Tb927.9.420:pseudogenic_transcript-p1;Tb10.v4.0121:pseudogenic_transcript-p1;Tb11.v5.0918.1-p1;Tb927.5.4980:pseudogenic_transcript-p1;Tb927.9.17440:pseudogenic_transcript-p1;Tb927.6.5370:mRNA-p1;Tb927.9.160:mRNA-p1;Tb927.10.16500:mRNA-p1;Tb927.6.5660:pseudogenic_transcript-p1;Tb10.v4.0163:mRNA-p1;Tb…	0	0	0	0	0	0	0	0	0	0	0	0	0	0	0	0	0	0	0	0	0	0	0	0
462	Tb427_000051100.1	hypothetical protein%2C conserved	Tb927.11.19630:pseudogenic_transcript-p1	Tb927.11.19630:pseudogenic_transcript-p1;Tb11.v5.0361.1-p1;Tb927.5.5410.1-p1;Tb10.v4.0054:mRNA-p1;Tb927.11.18210:mRNA-p1;Tb927.11.17610:mRNA-p1;Tb927.11.18840.1-p1;Tb10.v4.0112:pseudogenic_transcript-p1;Tb927.3.5880:pseudogenic_transcript-p1;Tb927.8.100:pseudogenic_transcript-p1;Tb927.8.110:pseudogenic_transcript-p1;Tb927.9.17850:mRNA-p1;Tb08.27P2.460:mRNA-p1;Tb11.57.0047.1-p1;Tb11.0090:pseudogen…	0	0	0	0	0	0	0	0	0	0	0	0	0	0	0	0	0	0	0	0	0	0	0	0
463	Tb427_000051200.1	hypothetical protein	Tb927.9.16250:mRNA-p1	Tb927.9.16250:mRNA-p1;Tb11.v5.0913.1-p1;Tb927.5.4920:pseudogenic_transcript-p1;Tb10.v4.0122:mRNA-p1;Tb927.10.16480:pseudogenic_transcript-p1;Tb927.10.16470:pseudogenic_transcript-p1;Tb10.v4.0179:pseudogenic_transcript-p1;Tb927.10.16440:mRNA-p1;Tb10.v4.0237:pseudogenic_transcript-p1;Tb05.5K5.320:mRNA-p1;Tb927.11.20290:pseudogenic_transcript-p1;Tb927.9.1110:mRNA-p1;Tb09.v4.0191:mRNA-p1;Tb927.5.4670…	0	0	0	0	0	0	0	0	0	0	0	0	0	0	0	0	0	0	0	0	0	0	0	0
464	Tb427_000051300.1	hypothetical protein%2C conserved	Tb927.11.19640:pseudogenic_transcript-p1	Tb927.11.19640:pseudogenic_transcript-p1;Tb927.8.460:mRNA-p1;Tb927.8.400:pseudogenic_transcript-p1;Tb927.11.20140:pseudogenic_transcript-p1;Tb927.9.17910:mRNA-p1;Tb927.11.19270:pseudogenic_transcript-p1;Tb927.1.5330:mRNA-p1;Tb09.v4.0046:pseudogenic_transcript-p1;Tb08.27P2.290:mRNA-p1;Tb927.11.19010:mRNA-p1;Tb11.1510:pseudogenic_transcript-p1;Tb927.11.19410:mRNA-p1;Tb927.9.17600:mRNA-p1;Tb927.11.1…	0	0	0	0	0	0	0	0	0	0	0	0	0	0	0	0	0	0	0	0	0	0	0	0
465	Tb427_000051400.1	hypothetical protein%2C conserved	Tb927.11.19650:pseudogenic_transcript-p1	Tb927.11.19650:pseudogenic_transcript-p1;Tb08.27P2.160:pseudogenic_transcript-p1;Tb09.v4.0132:pseudogenic_transcript-p1;Tb08.27P2.250:pseudogenic_transcript-p1;Tb09.v4.0154:pseudogenic_transcript-p1;Tb08.27P2.400:pseudogenic_transcript-p1;Tb927.11.19900:pseudogenic_transcript-p1;Tb927.11.19470:pseudogenic_transcript-p1;Tb927.11.18040:mRNA-p1;Tb10.v4.0057:pseudogenic_transcript-p1;Tb927.11.20560:p…	0	0	0	0	0	0	0	0	0	0	0	0	0	0	0	0	0	0	0	0	0	0	0	0
466	Tb427_000051500.1	hypothetical protein%2C conserved	Tb927.11.19660:pseudogenic_transcript-p1	Tb927.11.19660:pseudogenic_transcript-p1;Tb927.9.890:mRNA-p1;Tb09.v4.0050:mRNA-p1;Tb10.v4.0117:mRNA-p1;Tb927.11.20530:pseudogenic_transcript-p1;Tb927.10.16460:pseudogenic_transcript-p1;Tb927.4.5540:pseudogenic_transcript-p1;Tb11.v5.0143.1-p1;Tb927.9.500:pseudogenic_transcript-p1;Tb927.11.19560:pseudogenic_transcript-p1;Tb11.1050:pseudogenic_transcript-p1;Tb927.9.17410:mRNA-p1;Tb11.v5.1008.1-p1;Tb…	0	0	0	0	0	0	0	0	0	0	0	0	0	0	0	0	0	0	0	0	0	0	0.127088	0
467	Tb427_000051600.1	Trypanosome variant surface glycoprotein (A-type)/Trypanosome variant surface glycoprotein C-terminal domain containing protein%2C putative	Tb927.11.19670:pseudogenic_transcript-p1	Tb927.11.19670:pseudogenic_transcript-p1;Tb927.9.18010:pseudogenic_transcript-p1;Tb927.10.16510:pseudogenic_transcript-p1;Tb09.v4.0036:pseudogenic_transcript-p1;Tb927.9.230:pseudogenic_transcript-p1;Tb927.11.19350:pseudogenic_transcript-p1;Tb927.5.5510.1-p1;Tb927.11.18220:mRNA-p1;Tb10.v4.0150:pseudogenic_transcript-p1;Tb10.v4.0140:pseudogenic_transcript-p1;Tb11.v5.0140.1-p1;Tb10.v4.0096:mRNA-p1;T…	0	0	0	0	0	0	0	0	0	0	0	0	0	0	0	0	0	0	0	0	0	0	0	0
468	Tb427_000051700.1	Trypanosomal VSG domain containing protein%2C putative	Tb05.5K5.440:pseudogenic_transcript-p1	Tb05.5K5.440:pseudogenic_transcript-p1;Tb05.5K5.460:mRNA-p1;Tb927.4.5710:pseudogenic_transcript-p1;Tb10.v4.0085:pseudogenic_transcript-p1;Tb09.v4.0163:pseudogenic_transcript-p1;Tb10.v4.0072:pseudogenic_transcript-p1;Tb11.v5.1047.1-p1;Tb927.3.210:mRNA-p1;Tb08.27P2.580:pseudogenic_transcript-p1;Tb10.v4.0200:mRNA-p1;Tb11.v5.1024.1-p1;Tb927.11.20120:pseudogenic_transcript-p1;Tb927.11.17920:mRNA-p1;Tb…	0	0	0	0	0	0	0	0	0	0	0	0	0	0	0	0	0	0	0	0	0	0	0	0
469	Tb427_000051800.1	Trypanosome variant surface glycoprotein (A-type)/Trypanosome variant surface glycoprotein C-terminal domain containing protein%2C putative	Tb927.11.19670:pseudogenic_transcript-p1	Tb927.11.19670:pseudogenic_transcript-p1;Tb927.9.18010:pseudogenic_transcript-p1;Tb927.10.16510:pseudogenic_transcript-p1;Tb927.5.5510.1-p1;Tb10.v4.0163:mRNA-p1;Tb927.5.5400.1-p1;Tb927.11.18480.1-p1;Tb09.v4.0036:pseudogenic_transcript-p1;Tb927.11.20230:pseudogenic_transcript-p1;Tb927.11.18220:mRNA-p1;Tb10.v4.0154:pseudogenic_transcript-p1;Tb927.9.17410:mRNA-p1;Tb927.9.230:pseudogenic_transcript-p…	0	0	0	0	0	0	0	0	0	0	0	0	0	0	0	0	0	0	0	0	0	0	0	0
470	Tb427_000051900.1	hypothetical protein%2C conserved	Tb927.11.18560.1-p1	Tb927.11.18560.1-p1	0	0	0	0	0	0	0	0	0	0	0	0	0	0	0	0	0	0	0	0	0	0	0	0
471	Tb427_000052000.1	hypothetical protein	Tb10.v4.0049:mRNA-p1	Tb10.v4.0049:mRNA-p1	0	0	0	0	0	0	0	0	0	0	0	0	0	0	0	0	0	0	0	0	0	0	0	0
472	Tb427_000052100.1	hypothetical protein	Tb11.v5.0317.1-p1	Tb11.v5.0317.1-p1;Tb927.11.3560.1-p1;Tb927.1.350:pseudogenic_transcript-p1;Tb927.11.18020:mRNA-p1;Tb927.11.7980:mRNA-p1;Tb11.v5.0855.1-p1;Tb11.v5.1031.1-p1	0.587694	0	0.590677	0	0	0	0	0	0	0	0	0	0	0	0	0	0	0	0	0	0	0	0	0
473	Tb427_000052200.1	hypothetical protein%2C conserved	Tb09.v4.0179:pseudogenic_transcript-p1	Tb09.v4.0179:pseudogenic_transcript-p1;Tb09.v4.0090:pseudogenic_transcript-p1;Tb927.9.16310:pseudogenic_transcript-p1;Tb927.5.4690:mRNA-p1;Tb11.v5.0286.1-p1;Tb11.0640:pseudogenic_transcript-p1;Tb927.10.16440:mRNA-p1;Tb927.5.4670:mRNA-p1;Tb11.v5.0284.1-p1;Tb927.9.1110:mRNA-p1;Tb927.9.16250:mRNA-p1;Tb05.5K5.320:mRNA-p1;Tb11.v5.0143.1-p1;Tb11.v5.1037.1-p1;Tb09.v4.0061:pseudogenic_transcript-p1;Tb927…	0	0	0	0	0	0	0	0	0	0	0	0	0	0	0	0	0	0	0	0	0	0	0	0
474	Tb427_000052300.1	hypothetical protein%2C conserved	Tb927.11.17800:mRNA-p1	Tb927.11.17800:mRNA-p1;Tb927.6.5440:pseudogenic_transcript-p1;Tb927.11.18830.1-p1;Tb927.11.18530.1-p1;Tb11.1080:pseudogenic_transcript-p1;Tb927.9.16520:pseudogenic_transcript-p1;Tb11.0670:mRNA-p1;Tb927.11.18340.1-p1;Tb11.v5.0134.1-p1;Tb927.6.5240:mRNA-p1;Tb11.v5.0395.1-p1;Tb927.3.190:mRNA-p1;Tb927.10.16230:mRNA-p1;Tb11.0990:pseudogenic_transcript-p1;Tb10.v4.0191:pseudogenic_transcript-p1;Tb10.v4.…	0	0	0	0	0	0	0	0	0	0	0	0	0	0	0	0	0	0	0	0	0	0	0	0
475	Tb427_000052400.1	Trypanosomal VSG domain containing protein%2C putative	Tb10.v4.0123:pseudogenic_transcript-p1	Tb10.v4.0123:pseudogenic_transcript-p1;Tb927.11.17790:mRNA-p1;Tb927.6.5620:pseudogenic_transcript-p1;Tb10.v4.0149:pseudogenic_transcript-p1;Tb11.v5.0111.1-p1;Tb09.v4.0077:mRNA-p1;Tb927.11.20370:pseudogenic_transcript-p1;Tb11.1600:pseudogenic_transcript-p1;Tb11.v5.0133.1-p1;Tb927.11.17760:mRNA-p1;Tb09.v4.0031:mRNA-p1;Tb927.9.570:mRNA-p1;Tb09.v4.0207:pseudogenic_transcript-p1;Tb927.11.17440:mRNA-p1…	0	0	0	0	0	0	0	0	0	0	0	0	0	0	0	0	0	0	0	0	0	0	0	0
476	Tb427_000052500.1	Trypanosomal VSG domain containing protein%2C putative	Tb10.v4.0204:pseudogenic_transcript-p1	Tb10.v4.0204:pseudogenic_transcript-p1;Tb927.11.19570:pseudogenic_transcript-p1;Tb10.v4.0076:pseudogenic_transcript-p1;Tb927.11.20670:pseudogenic_transcript-p1;Tb09.v4.0023:mRNA-p1;Tb927.11.18260.1-p1;Tb927.9.270:mRNA-p1;Tb927.6.5380:pseudogenic_transcript-p1;Tb927.9.17180:pseudogenic_transcript-p1;Tb08.27P2.710:pseudogenic_transcript-p1;Tb927.11.20430:mRNA-p1;Tb927.3.5900:pseudogenic_transcript-…	0	0	0	0	0	0	0	0	0	0	0	0	0	0	0	0	0	0	0	0	0	0	0	0
477	Tb427_000052600.1	hypothetical protein%2C conserved	Tb927.9.1140:pseudogenic_transcript-p1	Tb927.9.1140:pseudogenic_transcript-p1;Tb927.11.19710:pseudogenic_transcript-p1;Tb09.v4.0082:pseudogenic_transcript-p1;Tb10.v4.0134:mRNA-p1;Tb927.9.17410:mRNA-p1;Tb09.v4.0171:pseudogenic_transcript-p1;Tb927.11.20240:mRNA-p1;Tb927.11.20180:pseudogenic_transcript-p1;Tb927.10.16460:pseudogenic_transcript-p1;Tb927.9.430:pseudogenic_transcript-p1;Tb927.6.5360:pseudogenic_transcript-p1;Tb927.11.20310:p…	0	0	0	0	0	0	0	0	0	0	0	0	0	0	0	0	0	0	0	0	0	0	0.223116	0
478	Tb427_000052700.1	Trypanosome variant surface glycoprotein (A-type)%2C putative	Tb10.v4.0185:pseudogenic_transcript-p1	Tb10.v4.0185:pseudogenic_transcript-p1;Tb11.v5.0935.1-p1;Tb927.5.5110:pseudogenic_transcript-p1;Tb927.9.420:pseudogenic_transcript-p1;Tb11.1120:pseudogenic_transcript-p1;Tb927.11.19460:pseudogenic_transcript-p1;Tb927.11.18250.1-p1;Tb927.6.5370:mRNA-p1;Tb927.9.160:mRNA-p1;Tb927.5.230:mRNA-p1;Tb11.v5.0918.1-p1;Tb927.5.4980:pseudogenic_transcript-p1;Tb927.4.5730:pseudogenic_transcript-p1;Tb10.v4.018…	0	0	0	0	0	0	0	0	0	0	0	0	0	0	0	0	0	0	0	0	0	0.287457	0	0
479	Tb427_000052800.1	Trypanosome variant surface glycoprotein C-terminal domain containing protein%2C putative	Tb10.v4.0162:pseudogenic_transcript-p1	Tb10.v4.0162:pseudogenic_transcript-p1;Tb927.11.20690:pseudogenic_transcript-p1;Tb927.11.19770:pseudogenic_transcript-p1;Tb927.9.1040:pseudogenic_transcript-p1;Tb11.v5.0622.1-p1;Tb927.11.19170:pseudogenic_transcript-p1;Tb05.5K5.330:pseudogenic_transcript-p1;Tb09.v4.0183:pseudogenic_transcript-p1;Tb927.11.17170:pseudogenic_transcript-p1;Tb927.5.5250:pseudogenic_transcript-p1;Tb927.11.20040:pseudog…	0	0	0	0	0	0	0	0	0	0	0	0	0	0	0	0	0	0	0	0	0	0	0	0
480	Tb427_000052900.1	hypothetical protein%2C conserved	Tb09.v4.0154:pseudogenic_transcript-p1	Tb09.v4.0154:pseudogenic_transcript-p1;Tb927.9.560:pseudogenic_transcript-p1;Tb08.27P2.250:pseudogenic_transcript-p1;Tb08.27P2.160:pseudogenic_transcript-p1;Tb11.15.0008b.1-p1;Tb09.v4.0024:pseudogenic_transcript-p1;Tb09.v4.0132:pseudogenic_transcript-p1;Tb927.1.5340:pseudogenic_transcript-p1;Tb10.v4.0224:pseudogenic_transcript-p1;Tb927.11.17690:mRNA-p1;Tb927.11.19650:pseudogenic_transcript-p1;Tb0…	0	0	0	0	0	0	0	0	0	0	0	0	0	0	0	0	0	0	0	0	0	0	0.185678	0
481	Tb427_000053000.1	Trypanosomal VSG domain containing protein%2C putative	Tb10.v4.0062:pseudogenic_transcript-p1	Tb10.v4.0062:pseudogenic_transcript-p1;Tb09.v4.0207:pseudogenic_transcript-p1;Tb927.11.20370:pseudogenic_transcript-p1;Tb11.1600:pseudogenic_transcript-p1;Tb927.9.570:mRNA-p1;Tb927.11.17440:mRNA-p1;Tb09.v4.0031:mRNA-p1;Tb11.0490:pseudogenic_transcript-p1;Tb927.11.18810.1-p1;Tb927.11.17760:mRNA-p1;Tb11.v5.0133.1-p1;Tb10.v4.0123:pseudogenic_transcript-p1;Tb09.v4.0077:mRNA-p1;Tb927.9.210:pseudogenic…	0	0	0	0	0	0	0	0	0	0	0	0	0	0	0	0	0	0	0	0	0	0	0	0
482	Tb427_000053100.1	Trypanosome variant surface glycoprotein (A-type)%2C putative	Tb927.11.17670:mRNA-p1	Tb927.11.17670:mRNA-p1;Tb09.v4.0136:mRNA-p1;Tb11.v5.0599.1-p1;Tb10.v4.0212:pseudogenic_transcript-p1;Tb927.11.19450:mRNA-p1;Tb11.1130:mRNA-p1;Tb927.5.5300:pseudogenic_transcript-p1;Tb09.v4.0196:pseudogenic_transcript-p1;Tb11.v5.0952.1-p1;Tb927.3.280:pseudogenic_transcript-p1;Tb927.11.18140:mRNA-p1;Tb11.0500:pseudogenic_transcript-p1;Tb927.9.17250:pseudogenic_transcript-p1;Tb927.11.19870:mRNA-p1;T…	0	0	0	0	0	0	0	0	0	0	0	0	0	0	0	0	0	0	0	0	0	0	0	0
483	Tb427_000053200.1	hypothetical protein%2C conserved	Tb927.11.18620.1-p1	Tb927.11.18620.1-p1;Tb927.11.19850.1-p1;Tb927.11.18640.1-p1;Tb11.v5.0317.1-p1;Tb10.v4.0049:mRNA-p1	0	0	0	0	0	0	0	0	0	0	0	0	0	0	0	0	0	0	0	0	0	0	0	0
484	Tb427_000053300.1	hypothetical protein	Tb927.3.5850:pseudogenic_transcript-p1	Tb927.3.5850:pseudogenic_transcript-p1;Tb11.0280:pseudogenic_transcript-p1;Tb927.11.19210:pseudogenic_transcript-p1;Tb09.v4.0055:pseudogenic_transcript-p1;Tb927.3.5880:pseudogenic_transcript-p1;Tb08.27P2.720:pseudogenic_transcript-p1;Tb11.57.0047b.1-p1;Tb11.57.0047.1-p1;Tb927.9.17850:mRNA-p1;Tb08.27P2.650:pseudogenic_transcript-p1;Tb927.4.5460:mRNA-p1;Tb927.11.17120:mRNA-p1;Tb927.9.18040:pseudoge…	0	0	0	0	0	0	0	0	0	0	0	0	0	0	0	0	0	0	0	0	0	0	0	0
485	Tb427_000053400.1	Trypanosomal VSG domain/Trypanosome variant surface glycoprotein C-terminal domain containing protein%2C putative	Tb11.0270:pseudogenic_transcript-p1	Tb11.0270:pseudogenic_transcript-p1;Tb927.11.19200:pseudogenic_transcript-p1;Tb09.v4.0120:pseudogenic_transcript-p1;Tb927.11.18120:mRNA-p1;Tb10.v4.0089:mRNA-p1;Tb927.9.460:pseudogenic_transcript-p1;Tb10.v4.0100:mRNA-p1;Tb927.11.19420:pseudogenic_transcript-p1;Tb927.1.5330:mRNA-p1;Tb927.11.20110:pseudogenic_transcript-p1;Tb927.9.17600:mRNA-p1;Tb09.v4.0123:pseudogenic_transcript-p1;Tb10.v4.0184:pse…	0	0	0	0	0	0	0	0	0	0	0	0	0	0	0	0	0	0	0	0	0	0	0	0
486	Tb427_000053500.1	Trypanosomal VSG domain/Trypanosome variant surface glycoprotein C-terminal domain containing protein%2C putative	Tb09.v4.0119:pseudogenic_transcript-p1	Tb09.v4.0119:pseudogenic_transcript-p1;Tb08.27P2.290:mRNA-p1;Tb927.5.5390.1-p1;Tb11.v5.0958.1-p1;Tb09.v4.0129:pseudogenic_transcript-p1;Tb09.v4.0200:pseudogenic_transcript-p1;Tb927.11.17440:mRNA-p1;Tb927.9.580:mRNA-p1;Tb05.5K5.300:pseudogenic_transcript-p1;Tb09.v4.0127:pseudogenic_transcript-p1;Tb11.v5.0283.1-p1;Tb927.5.4650:pseudogenic_transcript-p1;Tb09.v4.0063:pseudogenic_transcript-p1;Tb927.8…	0	0	0	0	0	0	0	0	0	0	0	0	0	0	0	0	0	0	0	0	0	0	0	0
487	Tb427_000053600.1	hypothetical protein%2C conserved	Tb09.v4.0112:pseudogenic_transcript-p1	Tb09.v4.0112:pseudogenic_transcript-p1;Tb927.9.17140:mRNA-p1;Tb927.8.110:pseudogenic_transcript-p1;Tb927.9.18040:pseudogenic_transcript-p1;Tb927.11.19740:pseudogenic_transcript-p1;Tb10.v4.0112:pseudogenic_transcript-p1;Tb927.9.17850:mRNA-p1;Tb11.0090:pseudogenic_transcript-p1;Tb11.v5.0119.1-p1;Tb08.27P2.650:pseudogenic_transcript-p1;Tb927.11.19380:mRNA-p1;Tb11.0570:pseudogenic_transcript-p1;Tb927…	0	0	0	0	0	0	0	0	0	0	0	0	0	0	0	0	0	0	0	0	0	0	0	0
488	Tb427_000053700.1	Trypanosome variant surface glycoprotein (A-type)/Trypanosome variant surface glycoprotein C-terminal domain containing protein%2C putative	Tb927.4.5500:pseudogenic_transcript-p1	Tb927.4.5500:pseudogenic_transcript-p1;Tb05.5K5.470:pseudogenic_transcript-p1;Tb927.3.150:mRNA-p1;Tb10.v4.0169:pseudogenic_transcript-p1;Tb927.9.16490:mRNA-p1;Tb05.5K5.330:pseudogenic_transcript-p1;Tb927.9.280:pseudogenic_transcript-p1;Tb927.1.05:mRNA-p1;Tb927.9.16640:mRNA-p1;Tb08.27P2.380:pseudogenic_transcript-p1;Tb09.v4.0085:pseudogenic_transcript-p1;Tb927.9.230:pseudogenic_transcript-p1;Tb927…	0	0	0	0	0	0	0	0	0	0	0	0	0	0	0	0	0	0	0	0	0	0	0	0
489	Tb427_000053800.1	hypothetical protein%2C conserved	Tb09.v4.0195:pseudogenic_transcript-p1	Tb09.v4.0195:pseudogenic_transcript-p1;Tb927.9.17780:pseudogenic_transcript-p1;Tb10.v4.0257:mRNA-p1;Tb10.v4.0193:pseudogenic_transcript-p1;Tb927.11.19380:mRNA-p1;Tb11.0570:pseudogenic_transcript-p1;Tb927.9.17140:mRNA-p1;Tb927.8.110:pseudogenic_transcript-p1;Tb09.v4.0112:pseudogenic_transcript-p1;Tb927.11.18060:mRNA-p1;Tb927.9.18040:pseudogenic_transcript-p1;Tb08.27P2.460:mRNA-p1;Tb927.3.5880:pseu…	0	0	0	0	0	0	0	0	0	0	0	0	0	0	0	0	0	0	0	0	0	0	0	0
490	Tb427_000053900.1	Trypanosomal VSG domain/Trypanosome variant surface glycoprotein C-terminal domain containing protein%2C putative	Tb927.3.440:mRNA-p1	Tb927.3.440:mRNA-p1;Tb927.10.16450:pseudogenic_transcript-p1;Tb927.6.5390:pseudogenic_transcript-p1;Tb927.11.19010:mRNA-p1;Tb11.1510:pseudogenic_transcript-p1;Tb927.2.6430:pseudogenic_transcript-p1;Tb11.v5.0118.1-p1;Tb08.27P2.140:mRNA-p1;Tb10.v4.0056:mRNA-p1;Tb927.8.350:pseudogenic_transcript-p1;Tb927.3.340:mRNA-p1;Tb927.5.5260:pseudogenic_transcript-p1;Tb927.11.18000:mRNA-p1;Tb927.5.5640.1-p1;Tb…	0	0	0	0	0	0	0	0	0	0	0	0	0	0	0	0	0	0	0	0	0	0	0	0
491	Tb427_000054000.1	hypothetical protein	Tb11.0700:pseudogenic_transcript-p1	Tb11.0700:pseudogenic_transcript-p1;Tb11.v5.0752.1-p1;Tb927.5.5230:pseudogenic_transcript-p1;Tb927.3.430:pseudogenic_transcript-p1;Tb09.v4.0062:pseudogenic_transcript-p1;Tb11.15.0008b.1-p1;Tb927.9.17900:pseudogenic_transcript-p1;Tb927.11.20150:pseudogenic_transcript-p1;Tb927.8.450:pseudogenic_transcript-p1;Tb927.11.19470:pseudogenic_transcript-p1;Tb08.27P2.160:pseudogenic_transcript-p1;Tb927.11.1…	0	0	0	0	0	0	0	0	0	0	0	0	0	0	0	0	0	0	0	0.365625	0	0	0	0
492	Tb427_000054100.1	Trypanosomal VSG domain containing protein%2C putative	Tb927.11.20120:pseudogenic_transcript-p1	Tb927.11.20120:pseudogenic_transcript-p1;Tb10.v4.0072:pseudogenic_transcript-p1;Tb11.v5.1024.1-p1;Tb10.v4.0183:pseudogenic_transcript-p1;Tb10.v4.0085:pseudogenic_transcript-p1;Tb08.27P2.580:pseudogenic_transcript-p1;Tb11.v5.0334.1-p1;Tb927.11.20340:pseudogenic_transcript-p1;Tb927.11.18320.1-p1;Tb11.0690:pseudogenic_transcript-p1;Tb10.v4.0200:mRNA-p1;Tb11.v5.0313.1-p1;Tb11.v5.1047.1-p1;Tb927.11.17…	0	0	0	0	0	0	0	0	0	0	0	0	0	0	0	0	0	0	0	0	0	0	0	0
493	Tb427_000054200.1	hypothetical protein	Tb927.11.20120:pseudogenic_transcript-p1	Tb927.11.20120:pseudogenic_transcript-p1;Tb10.v4.0085:pseudogenic_transcript-p1;Tb927.11.19220:pseudogenic_transcript-p1;Tb11.v5.0334.1-p1;Tb927.11.20340:pseudogenic_transcript-p1;Tb927.3.210:mRNA-p1;Tb11.v5.1047.1-p1	0	0	0	0	0	0	0	0	0	0	0	0	0	0	0	0	0	0	0	0	0	0	0	0
494	Tb427_000054300.1	hypothetical protein%2C conserved	Tb11.v5.0137.1-p1	Tb11.v5.0137.1-p1;Tb11.0990:pseudogenic_transcript-p1;Tb927.9.18050:mRNA-p1;Tb10.v4.0107:mRNA-p1;Tb11.v5.0929.1-p1;Tb927.9.16520:pseudogenic_transcript-p1;Tb927.9.410:pseudogenic_transcript-p1;Tb08.27P2.510:pseudogenic_transcript-p1;Tb927.11.17250:mRNA-p1;Tb11.0670:mRNA-p1;Tb927.11.18340.1-p1;Tb927.6.5240:mRNA-p1;Tb927.9.16100:pseudogenic_transcript-p1;Tb927.10.16230:mRNA-p1;Tb927.6.5450:mRNA-p1;…	0	0	0	0	0	0	0	0	0	0	0	0	0	0	0	0	0	0	0	0	0	0	0.135582	0
495	Tb427_000054400.1	hypothetical protein%2C conserved	Tb10.v4.0258:mRNA-p1	Tb10.v4.0258:mRNA-p1;Tb927.1.240:pseudogenic_transcript-p1;Tb927.1.500:pseudogenic_transcript-p1;Tb927.11.18630.1-p1;Tb927.11.18610.1-p1	0	0	0	0	0	0	0	0	0	0	0	0	0	0	0	0	0	0	0	0	0	0	0	0
496	Tb427_000054500.1	hypothetical protein%2C conserved	Tb10.v4.0059:pseudogenic_transcript-p1	Tb10.v4.0059:pseudogenic_transcript-p1;Tb927.6.5310:pseudogenic_transcript-p1;Tb11.v5.0328.1-p1;Tb927.10.16340:pseudogenic_transcript-p1;Tb927.11.17990:mRNA-p1;Tb09.v4.0101:pseudogenic_transcript-p1;Tb927.5.5140:pseudogenic_transcript-p1;Tb09.v4.0080:mRNA-p1;Tb927.9.16800:pseudogenic_transcript-p1;Tb11.15.0005.1-p1;Tb10.v4.0103:pseudogenic_transcript-p1;Tb927.8.200:pseudogenic_transcript-p1;Tb08.…	0	0	0	0	0	0	0	0	0	0	0	0	0	0	0	0	0	0	0	0	0	0	0	0
497	Tb427_000054600.1	hypothetical protein	Tb08.27P2.160:pseudogenic_transcript-p1	Tb08.27P2.160:pseudogenic_transcript-p1;Tb927.8.450:pseudogenic_transcript-p1;Tb927.11.20150:pseudogenic_transcript-p1;Tb927.9.17900:pseudogenic_transcript-p1;Tb927.11.17180:mRNA-p1;Tb08.27P2.250:pseudogenic_transcript-p1;Tb11.15.0008b.1-p1;Tb09.v4.0132:pseudogenic_transcript-p1;Tb09.v4.0130:pseudogenic_transcript-p1;Tb09.v4.0115:pseudogenic_transcript-p1;Tb927.3.460:pseudogenic_transcript-p1;Tb1…	0	0	0	0	0	0	0	0	0	0	0	0	0	0	0	0	0	0	0	0	0	0	0	0
498	Tb427_000054700.1	Trypanosomal VSG domain containing protein%2C putative	Tb927.8.460:mRNA-p1	Tb927.8.460:mRNA-p1;Tb11.v5.0610.1-p1;Tb927.3.300:pseudogenic_transcript-p1;Tb09.v4.0156:pseudogenic_transcript-p1;Tb11.v5.0125.1-p1;Tb927.11.20140:pseudogenic_transcript-p1;Tb927.9.16830:pseudogenic_transcript-p1;Tb927.11.19270:pseudogenic_transcript-p1;Tb11.v5.0386.1-p1;Tb11.0150:pseudogenic_transcript-p1;Tb09.v4.0139:pseudogenic_transcript-p1;Tb927.11.19960:pseudogenic_transcript-p1;Tb927.11.1…	0	0	0	0	0	0	0	0	0	0	0	0	0	0	0	0	0	0	0	0	0	0	0.12621	0
499	Tb427_000054900:rRNA	NA	NA		0.921649	0.983108	0.617552	0.402744	0.360381	1.3988	1.8231	0.574118	0.416872	0.858069	0.402055	1.49351	0.753751	0.840433	0.897183	0.906507	0.690917	1.09231	0.565318	0.182636	0.785866	0.500893	0.636303	2.99979
500	Tb427_000055000.1	Trypanosomal VSG domain containing protein%2C putative	Tb927.5.4970:pseudogenic_transcript-p1	Tb927.5.4970:pseudogenic_transcript-p1;Tb927.11.17380:mRNA-p1;Tb927.8.130:mRNA-p1;Tb927.11.19880:pseudogenic_transcript-p1;Tb09.v4.0174:pseudogenic_transcript-p1;Tb927.6.5650:pseudogenic_transcript-p1;Tb927.11.19690:pseudogenic_transcript-p1;Tb11.v5.0981.1-p1;Tb927.11.20470:mRNA-p1;Tb11.0750:mRNA-p1;Tb927.6.5470:pseudogenic_transcript-p1;Tb09.v4.0121:pseudogenic_transcript-p1;Tb927.11.19570:pseud…	0	0	0	0	0	0	0	0	0	0	0	0	0	0	0	0	0	0	0	0	0	0	0	0
501	Tb427_000055100.1	Trypanosome variant surface glycoprotein (A-type)%2C putative	Tb09.v4.0204:pseudogenic_transcript-p1	Tb09.v4.0204:pseudogenic_transcript-p1;Tb927.9.16920:pseudogenic_transcript-p1;Tb927.10.16310:pseudogenic_transcript-p1;Tb10.v4.0116:pseudogenic_transcript-p1;Tb08.27P2.220:mRNA-p1;Tb09.v4.0133:pseudogenic_transcript-p1;Tb927.6.5630:pseudogenic_transcript-p1;Tb11.v5.0112.1-p1;Tb11.v5.0754.1-p1;Tb10.v4.0124:pseudogenic_transcript-p1;Tb927.11.20320:pseudogenic_transcript-p1;Tb10.v4.0229:pseudogenic…	0	0	0	0	0	0	0	0	0	0	0	0	0	0	0	0	0	0	0	0	0	0	0	0
502	Tb427_000055200.1	Reverse transcriptase (RNA-dependent DNA polymerase)/RNase H%2C putative	Tb927.1.240:pseudogenic_transcript-p1	Tb927.1.240:pseudogenic_transcript-p1;Tb927.1.500:pseudogenic_transcript-p1;Tb927.11.18630.1-p1;Tb927.10.16200:mRNA-p1;Tb927.11.18610.1-p1;Tb10.v4.0258:mRNA-p1;Tb927.1.300:pseudogenic_transcript-p1;Tb10.v4.0050:mRNA-p1	0	0	0	0	0	0	0	0	0	0	0	0	0	0	0	0	0	0	0	0	0	0	0	0
503	Tb427_000055300.1	Endonuclease-reverse transcriptase%2C putative	Tb927.1.240:pseudogenic_transcript-p1	Tb927.1.240:pseudogenic_transcript-p1;Tb927.10.16200:mRNA-p1;Tb927.1.450:pseudogenic_transcript-p1;Tb927.1.430:pseudogenic_transcript-p1;Tb11.v5.1020.1-p1;Tb927.1.500:pseudogenic_transcript-p1;Tb927.11.17660:mRNA-p1;Tb11.v5.0655.1-p1;Tb10.v4.0259:mRNA-p1	0	0	0	0	0	0	0	0	0	0.130967	0	0	0	0	0	0	0	0	0	0	0	0	0	0
504	Tb427_000055400.1	hypothetical protein%2C conserved	Tb927.9.17090:pseudogenic_transcript-p1	Tb927.9.17090:pseudogenic_transcript-p1;Tb927.4.5650:pseudogenic_transcript-p1;Tb09.v4.0026:mRNA-p1;Tb927.3.120:mRNA-p1;Tb11.v5.0673.1-p1;Tb927.5.5680.1-p1;Tb08.27P2.120:pseudogenic_transcript-p1;Tb927.9.17330:pseudogenic_transcript-p1;Tb11.v5.0682.1-p1;Tb10.v4.0189:mRNA-p1;Tb11.v5.0316.1-p1;Tb09.v4.0198:pseudogenic_transcript-p1;Tb10.v4.0235:pseudogenic_transcript-p1;Tb05.5K5.470:pseudogenic_tra…	0	0	0	0	0	0	0	0	0	0	0	0	0	0	0	0	0	0	0	0	0	0	0	0
505	Tb427_000055500.1	Trypanosomal VSG domain containing protein%2C putative	Tb927.8.400:pseudogenic_transcript-p1	Tb927.8.400:pseudogenic_transcript-p1;Tb08.27P2.140:mRNA-p1;Tb927.11.19690:pseudogenic_transcript-p1;Tb09.v4.0031:mRNA-p1;Tb10.v4.0100:mRNA-p1;Tb09.v4.0205:pseudogenic_transcript-p1;Tb11.0610:mRNA-p1;Tb09.v4.0129:pseudogenic_transcript-p1;Tb11.v5.0131.1-p1;Tb10.v4.0061:pseudogenic_transcript-p1;Tb927.11.19410:mRNA-p1;Tb927.9.16940:pseudogenic_transcript-p1;Tb11.v5.0948.1-p1;Tb927.5.5260:pseudogen…	0	0	0	0	0	0	0	0	0	0	0	0	0	0	0	0	0	0	0	0	0	0	0	0
506	Tb427_000055600.1	Trypanosome variant surface glycoprotein (A-type)%2C putative	Tb927.11.17670:mRNA-p1	Tb927.11.17670:mRNA-p1;Tb11.v5.0952.1-p1;Tb927.5.5300:pseudogenic_transcript-p1;Tb10.v4.0212:pseudogenic_transcript-p1;Tb11.v5.0599.1-p1;Tb11.0500:pseudogenic_transcript-p1;Tb09.v4.0196:pseudogenic_transcript-p1;Tb927.11.19450:mRNA-p1;Tb11.1130:mRNA-p1;Tb09.v4.0136:mRNA-p1;Tb927.3.280:pseudogenic_transcript-p1;Tb927.11.19170:pseudogenic_transcript-p1;Tb927.4.5720:pseudogenic_transcript-p1	0	0	0	0	0	0	0	0	0	0	0	0	0	0	0	0	0	0	0	0	0	0	0	0
507	Tb427_000055700.1	Trypanosomal VSG domain/Trypanosome variant surface glycoprotein C-terminal domain containing protein%2C putative	Tb08.27P2.240:mRNA-p1	Tb08.27P2.240:mRNA-p1;Tb927.3.170:pseudogenic_transcript-p1;Tb10.v4.0058:mRNA-p1;Tb11.v5.0283.1-p1;Tb927.5.4650:pseudogenic_transcript-p1;Tb09.v4.0063:pseudogenic_transcript-p1;Tb11.v5.0144.1-p1;Tb05.5K5.300:pseudogenic_transcript-p1;Tb927.11.17720:mRNA-p1;Tb11.1460:pseudogenic_transcript-p1;Tb927.11.18440:pseudogenic_transcript-p1;Tb09.v4.0026:mRNA-p1;Tb927.6.5300:pseudogenic_transcript-p1;Tb08.…	0	0	0	0	0	0	0	0	0	0	0	0	0	0	0	0	0	0	0	0	0	0	0.106566	0
508	Tb427_000055800.1	Trypanosome variant surface glycoprotein (A-type)%2C putative	Tb927.9.230:pseudogenic_transcript-p1	Tb927.9.230:pseudogenic_transcript-p1;Tb927.11.18280.1-p1;Tb927.4.5500:pseudogenic_transcript-p1;Tb927.11.18220:mRNA-p1;Tb927.11.19670:pseudogenic_transcript-p1;Tb08.27P2.435:pseudogenic_transcript-p1;Tb927.11.19350:pseudogenic_transcript-p1;Tb927.11.19170:pseudogenic_transcript-p1;Tb10.v4.0150:pseudogenic_transcript-p1;Tb11.v5.0140.1-p1;Tb927.11.20230:pseudogenic_transcript-p1;Tb927.10.16510:pse…	0	0	0	0	0	0	0	0	0	0	0	0	0	0	0	0	0	0	0	0	0	0	0	0
509	Tb427_000055900.1	hypothetical protein%2C conserved	Tb927.9.17430:pseudogenic_transcript-p1	Tb927.9.17430:pseudogenic_transcript-p1;Tb09.v4.0187:pseudogenic_transcript-p1;Tb11.v5.0350.1-p1;Tb927.11.17230:mRNA-p1;Tb927.9.16100:pseudogenic_transcript-p1;Tb11.v5.0929.1-p1;Tb927.11.18520.1-p1;Tb927.11.18850.1-p1;Tb927.9.1110:mRNA-p1;Tb927.9.410:pseudogenic_transcript-p1;Tb09.v4.0145:pseudogenic_transcript-p1;Tb927.11.18110:mRNA-p1;Tb10.v4.0107:mRNA-p1;Tb11.0990:pseudogenic_transcript-p1;Tb9…	0	0	0	0	0	0	0	0	0	0	0	0	0	0	0	0	0	0	0	0	0	0	0	0
510	Tb427_000056000.1	Trypanosomal VSG domain/Trypanosome variant surface glycoprotein C-terminal domain containing protein%2C putative	Tb09.v4.0188:pseudogenic_transcript-p1	Tb09.v4.0188:pseudogenic_transcript-p1;Tb927.6.5650:pseudogenic_transcript-p1;Tb927.4.5690:pseudogenic_transcript-p1;Tb927.9.1170:pseudogenic_transcript-p1;Tb09.v4.0174:pseudogenic_transcript-p1;Tb927.11.19880:pseudogenic_transcript-p1;Tb927.9.310:pseudogenic_transcript-p1;Tb927.9.17280:pseudogenic_transcript-p1;Tb11.0960:pseudogenic_transcript-p1;Tb09.v4.0026:mRNA-p1;Tb08.27P2.480:pseudogenic_tr…	0	0	0	0	0	0	0	0	0	0	0	0	0	0	0	0	0	0	0	0.121171	0	0	0	0
511	Tb427_000056100.1	hypothetical protein%2C conserved	Tb10.v4.0259:mRNA-p1	Tb10.v4.0259:mRNA-p1;Tb927.10.16200:mRNA-p1;Tb927.1.240:pseudogenic_transcript-p1;Tb927.1.450:pseudogenic_transcript-p1;Tb927.1.430:pseudogenic_transcript-p1	0	0	0	0	0	0	0	0	0	0	0	0	0	0	0	0	0	0	0	0	0	0	0.225412	0
512	Tb427_000056200.1	hypothetical protein%2C conserved	Tb927.1.240:pseudogenic_transcript-p1	Tb927.1.240:pseudogenic_transcript-p1;Tb927.10.16200:mRNA-p1;Tb927.1.500:pseudogenic_transcript-p1	0	0	0	0	0	0	0	0	0	0	0	0	0	0	0	0	0	0	0	0	0	0	0	0
513	Tb427_000056300.1	Reverse transcriptase (RNA-dependent DNA polymerase)%2C putative	Tb927.11.18610.1-p1	Tb927.11.18610.1-p1;Tb927.1.500:pseudogenic_transcript-p1;Tb927.1.240:pseudogenic_transcript-p1;Tb927.11.18630.1-p1;Tb927.10.16200:mRNA-p1;Tb927.10.16210:mRNA-p1;Tb927.1.300:pseudogenic_transcript-p1;Tb927.1.450:pseudogenic_transcript-p1;Tb927.1.430:pseudogenic_transcript-p1;Tb10.v4.0258:mRNA-p1	0	0	0	0	0	0	0	0	0	0	0	0	0	0	0	0	0	0	0	0	0	0.0692667	0	0
514	Tb427_000056400.1	hypothetical protein	Tb08.27P2.330:pseudogenic_transcript-p1	Tb08.27P2.330:pseudogenic_transcript-p1;Tb09.v4.0154:pseudogenic_transcript-p1;Tb927.8.450:pseudogenic_transcript-p1;Tb08.27P2.160:pseudogenic_transcript-p1;Tb09.v4.0132:pseudogenic_transcript-p1;Tb09.v4.0130:pseudogenic_transcript-p1;Tb927.11.18180:mRNA-p1;Tb08.27P2.250:pseudogenic_transcript-p1;Tb927.11.17180:mRNA-p1;Tb927.9.17900:pseudogenic_transcript-p1;Tb927.11.17690:mRNA-p1;Tb09.v4.0160:ps…	0	0	0	0	0	0	0	0	0	0	0	0	0	0	0	0	0	0	0	0	0	0	0	0
515	Tb427_000056500.1	Trypanosomal VSG domain containing protein%2C putative	Tb927.9.16270:pseudogenic_transcript-p1	Tb927.9.16270:pseudogenic_transcript-p1;Tb927.11.19050:pseudogenic_transcript-p1;Tb11.v5.0120.1-p1;Tb11.0100:pseudogenic_transcript-p1;Tb927.11.19750:pseudogenic_transcript-p1;Tb09.v4.0099:pseudogenic_transcript-p1;Tb927.9.190:mRNA-p1;Tb11.15.0007.1-p1;Tb11.15.0007b.1-p1;Tb11.v5.0287.1-p1;Tb11.0650:pseudogenic_transcript-p1;Tb927.5.4700:pseudogenic_transcript-p1;Tb927.11.20640:pseudogenic_transcr…	0	0	0	0	0	0	0	0	0	0	0	0	0	0	0	0	0	0	0	0	0	0	0	0
516	Tb427_000056600.1	hypothetical protein%2C conserved	Tb927.10.16460:pseudogenic_transcript-p1	Tb927.10.16460:pseudogenic_transcript-p1;Tb10.v4.0078:mRNA-p1;Tb927.11.19660:pseudogenic_transcript-p1;Tb10.v4.0079:pseudogenic_transcript-p1;Tb10.v4.0117:mRNA-p1;Tb927.9.890:mRNA-p1;Tb09.v4.0050:mRNA-p1;Tb927.11.20530:pseudogenic_transcript-p1;Tb927.4.5540:pseudogenic_transcript-p1;Tb11.v5.0143.1-p1;Tb927.3.5880:pseudogenic_transcript-p1;Tb11.v5.1019.1-p1;Tb927.11.19740:pseudogenic_transcript-p1…	0	0	0	0	0	0	0	0	0	0	0	0	0	0	0	0	0	0	0	0	0	0	0	0
517	Tb427_000056700.1	hypothetical protein%2C conserved	Tb927.11.18620.1-p1	Tb927.11.18620.1-p1;Tb927.11.19850.1-p1;Tb927.11.18640.1-p1;Tb11.v5.0317.1-p1	0	0	0	0	0	0	0	0	0	0.148324	0	0	0	0	0	0	0	0	0	0	0	0	0.10999	0
518	Tb427_000056800.1	Trypanosome variant surface glycoprotein (A-type)/Trypanosome variant surface glycoprotein C-terminal domain containing protein%2C putative	Tb09.v4.0111:pseudogenic_transcript-p1	Tb09.v4.0111:pseudogenic_transcript-p1;Tb927.11.17140:mRNA-p1;Tb927.9.16500:mRNA-p1;Tb927.11.18480.1-p1;Tb927.11.17680:mRNA-p1;Tb927.11.20660:mRNA-p1;Tb10.v4.0088:mRNA-p1;Tb927.9.16460:mRNA-p1;Tb927.11.20090:mRNA-p1;Tb10.v4.0251:pseudogenic_transcript-p1;Tb11.v4.0044.1-p1;Tb927.5.180:pseudogenic_transcript-p1;Tb09.v4.0039:pseudogenic_transcript-p1;Tb927.11.19540:mRNA-p1;Tb09.v4.0113:mRNA-p1;Tb09.…	0	0	0	0	0	0	0	0	0	0	0	0	0	0	0	0	0	0	0	0	0	0	0	0
519	Tb427_000056900.1	Trypanosome variant surface glycoprotein (A-type)/Trypanosome variant surface glycoprotein C-terminal domain containing protein%2C putative	Tb927.9.17250:pseudogenic_transcript-p1	Tb927.9.17250:pseudogenic_transcript-p1;Tb11.v5.0894.1-p1;Tb927.11.18050:mRNA-p1;Tb927.3.180:mRNA-p1;Tb927.5.5080:mRNA-p1;Tb11.v5.0932.1-p1;Tb09.v4.0194:pseudogenic_transcript-p1;Tb927.11.18480.1-p1;Tb11.v5.0389.1-p1;Tb11.v5.0976.1-p1;Tb10.v4.0150:pseudogenic_transcript-p1;Tb927.10.16220:mRNA-p1;Tb11.v5.0416.1-p1;Tb10.v4.0209:mRNA-p1;Tb927.11.20650:pseudogenic_transcript-p1;Tb10.v4.0163:mRNA-p1;T…	0	0	0	0	0	0	0	0	0	0	0	0	0	0	0	0	0	0	0	0	0	0	0.125057	0
520	Tb427_000057000.1	hypothetical protein	Tb09.v4.0195:pseudogenic_transcript-p1	Tb09.v4.0195:pseudogenic_transcript-p1;Tb10.v4.0257:mRNA-p1;Tb927.9.17140:mRNA-p1;Tb10.v4.0193:pseudogenic_transcript-p1;Tb09.v4.0112:pseudogenic_transcript-p1;Tb927.8.110:pseudogenic_transcript-p1;Tb927.11.19380:mRNA-p1;Tb11.0570:pseudogenic_transcript-p1;Tb927.11.18060:mRNA-p1;Tb09.v4.0141:pseudogenic_transcript-p1;Tb927.4.5460:mRNA-p1;Tb927.11.17120:mRNA-p1;Tb927.9.17850:mRNA-p1;Tb927.8.330:ps…	0	0	0	0	0	0	0	0	0	0	0	0	0	0	0	0	0	0	0	0	0	0	0	0
521	Tb427_000057100.1	Trypanosome variant surface glycoprotein (A-type)%2C putative	Tb927.10.16220:mRNA-p1	Tb927.10.16220:mRNA-p1;Tb11.v5.0416.1-p1;Tb10.v4.0209:mRNA-p1;Tb927.11.18510.1-p1;Tb11.v5.0351.1-p1	0	0	0	0	0	0	0	0	0	0	0	0	0	0	0	0	0	0	0	0	0	0	0	0
522	Tb427_000057200.1	hypothetical protein	NA		0	0	0	0	0	0	0	0	0	0	0	0	0	0	0	0	0	0	0	0	0	0	0	0
523	Tb427_000057300.1	Trypanosome variant surface glycoprotein C-terminal domain containing protein%2C putative	Tb927.9.17050:mRNA-p1	Tb927.9.17050:mRNA-p1;Tb09.v4.0189:pseudogenic_transcript-p1;Tb11.v5.0759.1-p1;Tb10.v4.0119:pseudogenic_transcript-p1;Tb927.9.16540:pseudogenic_transcript-p1;Tb927.5.4780:pseudogenic_transcript-p1;Tb11.15.0006.1-p1;Tb11.15.0006b.1-p1;Tb927.10.16450:pseudogenic_transcript-p1;Tb927.11.20580:pseudogenic_transcript-p1;Tb927.5.230:mRNA-p1;Tb10.v4.0163:mRNA-p1;Tb927.6.5550:mRNA-p1;Tb09.v4.0194:pseudoge…	0	0	0	0	0	0	0	0	0	0	0	0	0	0	0	0	0	0	0	0	0	0	0	0
524	Tb427_000057400.1	hypothetical protein	Tb927.11.20070:pseudogenic_transcript-p1	Tb927.11.20070:pseudogenic_transcript-p1;Tb10.v4.0234:pseudogenic_transcript-p1;Tb927.11.18100:mRNA-p1;Tb08.27P2.250:pseudogenic_transcript-p1;Tb927.11.20560:pseudogenic_transcript-p1;Tb08.27P2.160:pseudogenic_transcript-p1;Tb927.3.460:pseudogenic_transcript-p1;Tb927.4.5660:pseudogenic_transcript-p1;Tb08.27P2.520:pseudogenic_transcript-p1;Tb927.8.370:pseudogenic_transcript-p1;Tb927.11.19900:pseud…	0	0	0	0	0	0	0	0	0	0	0	0	0	0	0	0	0	0	0	0	0	0	0	0
525	Tb427_000057500.1	Trypanosomal VSG domain containing protein%2C putative	Tb10.v4.0223:pseudogenic_transcript-p1	Tb10.v4.0223:pseudogenic_transcript-p1;Tb927.5.4750:pseudogenic_transcript-p1	0	0	0	0	0	0	0	0	0	0	0	0	0	0	0	0	0	0	0	0	0	0	0	0
526	Tb427_000057600.1	Trypanosomal VSG domain containing protein%2C putative	Tb05.5K5.410:pseudogenic_transcript-p1	Tb05.5K5.410:pseudogenic_transcript-p1;Tb10.v4.0222:pseudogenic_transcript-p1;Tb11.57.0049.1-p1;Tb11.1060:pseudogenic_transcript-p1;Tb927.11.19480:pseudogenic_transcript-p1;Tb927.5.5690.1-p1;Tb927.5.5210:mRNA-p1;Tb11.v5.0945.1-p1;Tb927.11.17060.1-p1;Tb927.5.270:pseudogenic_transcript-p1;Tb10.v4.0232:pseudogenic_transcript-p1;Tb927.6.5330:pseudogenic_transcript-p1;Tb927.9.17020:pseudogenic_transcr…	0	0	0	0	0	0	0	0	0	0	0	0	0	0	0	0	0	0	0	0	0	0	0	0
527	Tb427_000057700.1	hypothetical protein%2C conserved	Tb927.1.530.2:mRNA-p1	Tb927.1.530.2:mRNA-p1;Tb927.9.17640:mRNA-p1;Tb927.1.530.1:mRNA-p1;Tb927.6.5200:mRNA-p1	0	0	0	0	0	0	0	0	0	0	0	0	0	0	0	0	0	0	0	0	0	0	0	0
528	Tb427_000057800.1	RNA polymerase Rpb2%2C domain 6%2C putative	Tb927.2.490:pseudogenic_transcript-p1	Tb927.2.490:pseudogenic_transcript-p1;Tb927.2.1200:pseudogenic_transcript-p1;Tb927.2.1110:pseudogenic_transcript-p1;Tb11.v5.0349.1-p1;Tb927.6.5190:pseudogenic_transcript-p1;Tb927.1.100:pseudogenic_transcript-p1;Tb927.1.540:mRNA-p1;Tb927.2.420:pseudogenic_transcript-p1;Tb927.2.300:pseudogenic_transcript-p1;Tb927.4.230:pseudogenic_transcript-p1;Tb927.2.540:pseudogenic_transcript-p1;Tb927.4.3810:mRN…	0	0	0	0.0754095	0	0.392866	0.0930969	0.0806231	0.117082	0	0.112921	0.359542	0	0.188835	0.100793	0.254601	0	0	0.10585	0.10259	0.110359	0.187574	0	0.21063
529	Tb427_000057900.1	Retrotransposon hot spot protein%2C putative	Tb927.1.70:mRNA-p1	Tb927.1.70:mRNA-p1;Tb927.4.240:pseudogenic_transcript-p1;Tb927.2.510:mRNA-p1;Tb927.2.1120:pseudogenic_transcript-p1;Tb11.0820:pseudogenic_transcript-p1;Tb927.2.470:mRNA-p1;Tb927.2.450:mRNA-p1;Tb927.2.340:mRNA-p1;Tb927.2.1210:mRNA-p1;Tb927.1.120:mRNA-p1;Tb927.2.560:mRNA-p1;Tb927.7.2010:mRNA-p1;Tb927.7.2000:mRNA-p1;Tb927.7.2020:mRNA-p1;Tb11.v5.0353.1-p1;Tb927.7.2030:mRNA-p1;Tb927.7.1980:mRNA-p1;Tb9…	0	0	0	0	0	0	0	0.149764	0	0	0.104879	0	0	0	0	0.0788234	0	0	0	0	0	0	0.0829925	0
530	Tb427_000058000.1	Retrotransposon hot spot protein%2C putative	Tb927.2.1130:pseudogenic_transcript-p1	Tb927.2.1130:pseudogenic_transcript-p1;Tb927.1.410:pseudogenic_transcript-p1;Tb927.6.150:pseudogenic_transcript-p1;Tb927.2.1180:mRNA-p1;Tb927.9.15810:mRNA-p1;Tb927.6.5160:pseudogenic_transcript-p1;Tb927.4.300:mRNA-p1;Tb927.4.260:mRNA-p1;Tb927.4.270:mRNA-p1;Tb927.4.280:mRNA-p1;Tb927.4.290:mRNA-p1;Tb09.v4.0013:mRNA-p1;Tb927.2.1100:pseudogenic_transcript-p1;Tb927.2.450:mRNA-p1;Tb927.7.2010:mRNA-p1;T…	0	0	0	0	0	0	0	0	0	0	0	0	0.267018	0	0.254263	0.214088	0	0	0	0.258796	0	0	0	0
531	Tb427_000058100.1	hypothetical protein%2C conserved	Tb927.1.240:pseudogenic_transcript-p1	Tb927.1.240:pseudogenic_transcript-p1;Tb927.1.500:pseudogenic_transcript-p1;Tb927.11.18630.1-p1;Tb927.11.18610.1-p1;Tb927.10.16210:mRNA-p1;Tb927.1.300:pseudogenic_transcript-p1;Tb10.v4.0258:mRNA-p1	0	0	0.094761	0	0	0	0	0	0	0	0	0	0	0	0	0	0	0.111741	0	0	0	0	0	0.115077
532	Tb427_000058200.1	hypothetical protein%2C conserved	Tb10.v4.0059:pseudogenic_transcript-p1	Tb10.v4.0059:pseudogenic_transcript-p1;Tb10.v4.0103:pseudogenic_transcript-p1;Tb927.5.5140:pseudogenic_transcript-p1;Tb11.15.0005.1-p1;Tb09.v4.0038:pseudogenic_transcript-p1;Tb09.v4.0101:pseudogenic_transcript-p1;Tb11.v5.0328.1-p1;Tb927.6.5310:pseudogenic_transcript-p1;Tb927.10.16340:pseudogenic_transcript-p1;Tb927.8.200:pseudogenic_transcript-p1;Tb927.11.17310:mRNA-p1;Tb08.27P2.555:pseudogenic_t…	0	0	0	0	0	0	0	0	0	0	0	0	0	0	0	0	0	0	0	0	0	0	0	0
533	Tb427_000058300.1	Trypanosomal VSG domain containing protein%2C putative	Tb11.v5.0933.1-p1	Tb11.v5.0933.1-p1;Tb927.5.5090:pseudogenic_transcript-p1;Tb927.9.17470:pseudogenic_transcript-p1;Tb927.9.16550:pseudogenic_transcript-p1;Tb09.v4.0030:mRNA-p1;Tb927.2.6380:pseudogenic_transcript-p1;Tb927.9.16460:mRNA-p1;Tb927.11.20010:pseudogenic_transcript-p1;Tb927.6.5740:mRNA-p1;Tb927.9.640:pseudogenic_transcript-p1;Tb927.11.18720.1-p1;Tb11.1040:mRNA-p1;Tb927.5.4930:pseudogenic_transcript-p1;Tb1…	0	0	0	0	0	0	0	0	0	0	0	0	0	0	0	0	0	0	0	0	0	0	0	0
534	Tb427_000058400.1	Trypanosome variant surface glycoprotein (A-type)%2C putative	Tb927.11.19670:pseudogenic_transcript-p1	Tb927.11.19670:pseudogenic_transcript-p1;Tb927.9.18010:pseudogenic_transcript-p1;Tb927.10.16510:pseudogenic_transcript-p1;Tb927.3.5860:pseudogenic_transcript-p1;Tb927.11.100:mRNA-p1;Tb927.9.230:pseudogenic_transcript-p1;Tb927.11.18220:mRNA-p1;Tb09.v4.0036:pseudogenic_transcript-p1;Tb927.5.5400.1-p1;Tb05.5K5.380:pseudogenic_transcript-p1;Tb927.5.5510.1-p1;Tb10.v4.0140:pseudogenic_transcript-p1;Tb9…	0	0	0	0	0	0	0	0	0	0	0	0	0	0	0	0	0	0	0	0	0	0	0	0
535	Tb427_000058500.1	Trypanosome variant surface glycoprotein (A-type)%2C putative	Tb927.4.5590:pseudogenic_transcript-p1	Tb927.4.5590:pseudogenic_transcript-p1;Tb11.v5.0389.1-p1;Tb09.v4.0194:pseudogenic_transcript-p1;Tb927.11.18050:mRNA-p1;Tb927.9.1050:mRNA-p1;Tb927.3.180:mRNA-p1;Tb927.4.5570:pseudogenic_transcript-p1;Tb11.v5.1017.1-p1;Tb927.11.19620:pseudogenic_transcript-p1;Tb10.v4.0088:mRNA-p1;Tb927.11.20650:pseudogenic_transcript-p1;Tb10.v4.0150:pseudogenic_transcript-p1	0	0	0	0	0	0	0	0	0	0	0	0	0	0	0	0	0	0	0	0	0	0	0	0
536	Tb427_000058600.1	hypothetical protein	Tb09.v4.0195:pseudogenic_transcript-p1	Tb09.v4.0195:pseudogenic_transcript-p1;Tb927.6.5320:pseudogenic_transcript-p1;Tb927.8.110:pseudogenic_transcript-p1;Tb10.v4.0193:pseudogenic_transcript-p1;Tb09.v4.0141:pseudogenic_transcript-p1;Tb08.27P2.720:pseudogenic_transcript-p1;Tb927.9.17140:mRNA-p1;Tb927.11.19380:mRNA-p1;Tb11.0570:pseudogenic_transcript-p1;Tb10.v4.0257:mRNA-p1	0	0	0	0	0	0	0	0	0	0	0	0	0	0	0	0	0	0	0	0	0	0	0	0
537	Tb427_000058700.1	Reverse transcriptase (RNA-dependent DNA polymerase)%2C putative	Tb927.11.18610.1-p1	Tb927.11.18610.1-p1;Tb927.11.18630.1-p1;Tb927.1.240:pseudogenic_transcript-p1;Tb927.1.500:pseudogenic_transcript-p1;Tb927.10.16200:mRNA-p1;Tb927.10.16210:mRNA-p1;Tb927.1.300:pseudogenic_transcript-p1;Tb927.1.450:pseudogenic_transcript-p1;Tb10.v4.0258:mRNA-p1;Tb927.1.430:pseudogenic_transcript-p1	0	0	0	0	0	0	0	0	0	0	0	0	0	0	0	0	0.0716584	0	0	0	0	0	0	0
538	Tb427_000058800.1	hypothetical protein%2C conserved	Tb927.4.5620:pseudogenic_transcript-p1	Tb927.4.5620:pseudogenic_transcript-p1;Tb08.27P2.530:pseudogenic_transcript-p1;Tb11.v5.0938.1-p1;Tb11.v5.0942.1-p1;Tb927.5.5160:pseudogenic_transcript-p1;Tb11.1720.1-p1;Tb927.9.100:pseudogenic_transcript-p1;Tb927.11.18750.1-p1;Tb11.1180:pseudogenic_transcript-p1;Tb927.6.5350:pseudogenic_transcript-p1;Tb927.10.16520:pseudogenic_transcript-p1;Tb927.5.5350:pseudogenic_transcript-p1	0	0	0	0	0	0	0	0	0	0	0	0	0	0	0	0	0	0	0	0	0	0	0	0
539	Tb427_000058900.1	hypothetical protein%2C conserved	Tb927.6.5440:pseudogenic_transcript-p1	Tb927.6.5440:pseudogenic_transcript-p1;Tb927.11.18530.1-p1;Tb927.11.18830.1-p1;Tb11.v5.0395.1-p1;Tb11.1080:pseudogenic_transcript-p1;Tb927.9.16520:pseudogenic_transcript-p1;Tb927.11.17800:mRNA-p1;Tb11.v5.0134.1-p1;Tb927.10.16230:mRNA-p1;Tb11.0670:mRNA-p1;Tb927.11.18340.1-p1;Tb10.v4.0127:pseudogenic_transcript-p1;Tb10.v4.0095:mRNA-p1;Tb11.0680:mRNA-p1;Tb927.11.18330.1-p1;Tb927.11.17250:mRNA-p1;Tb9…	0	0	0	0	0	0	0	0	0	0	0	0	0	0	0	0	0	0	0	0	0	0	0	0
540	Tb427_000059000.1	hypothetical protein%2C conserved	Tb927.9.16520:pseudogenic_transcript-p1	Tb927.9.16520:pseudogenic_transcript-p1;Tb11.v5.0134.1-p1;Tb927.5.4670:mRNA-p1;Tb11.v5.0284.1-p1;Tb927.6.5440:pseudogenic_transcript-p1;Tb927.9.16770:pseudogenic_transcript-p1;Tb927.11.18530.1-p1;Tb05.5K5.320:mRNA-p1;Tb927.10.16440:mRNA-p1;Tb09.v4.0061:pseudogenic_transcript-p1;Tb927.9.1110:mRNA-p1;Tb10.v4.0237:pseudogenic_transcript-p1;Tb10.v4.0179:pseudogenic_transcript-p1;Tb08.27P2.530:pseudog…	0	0	0	0	0	0	0	0	0	0	0	0	0	0	0	0	0	0	0	0	0	0	0	0
541	Tb427_000059100.1	hypothetical protein	Tb10.v4.0059:pseudogenic_transcript-p1	Tb10.v4.0059:pseudogenic_transcript-p1;Tb927.6.5310:pseudogenic_transcript-p1;Tb10.v4.0103:pseudogenic_transcript-p1;Tb09.v4.0080:mRNA-p1;Tb09.v4.0101:pseudogenic_transcript-p1;Tb11.v5.0328.1-p1;Tb927.10.16340:pseudogenic_transcript-p1;Tb927.9.16800:pseudogenic_transcript-p1;Tb11.15.0005.1-p1;Tb927.11.17990:mRNA-p1;Tb09.v4.0167:pseudogenic_transcript-p1;Tb927.5.5140:pseudogenic_transcript-p1;Tb10…	0	0	0	0	0	0	0	0	0	0	0	0	0	0	0	0	0	0	0	0	0	0	0	0
542	Tb427_000059200.1	Trypanosomal VSG domain containing protein%2C putative	Tb927.9.16320:mRNA-p1	Tb927.9.16320:mRNA-p1;Tb927.11.20470:mRNA-p1;Tb11.0750:mRNA-p1;Tb927.11.19690:pseudogenic_transcript-p1;Tb09.v4.0073:mRNA-p1;Tb927.9.16790:pseudogenic_transcript-p1;Tb927.11.19010:mRNA-p1;Tb11.1510:pseudogenic_transcript-p1;Tb927.9.17830:pseudogenic_transcript-p1;Tb927.7.6530:pseudogenic_transcript-p1;Tb927.11.19180:mRNA-p1;Tb11.1090:pseudogenic_transcript-p1;Tb927.11.17440:mRNA-p1;Tb927.9.390:ps…	0	0	0	0	0	0	0	0	0	0	0	0	0	0	0	0	0	0	0	0	0	0	0.248413	0
543	Tb427_000059300.1	hypothetical protein%2C conserved	Tb09.v4.0114:mRNA-p1	Tb09.v4.0114:mRNA-p1;Tb09.v4.0191:mRNA-p1;Tb10.v4.0179:pseudogenic_transcript-p1;Tb927.10.16480:pseudogenic_transcript-p1;Tb927.10.16470:pseudogenic_transcript-p1;Tb10.v4.0122:mRNA-p1;Tb927.11.18980:pseudogenic_transcript-p1;Tb927.5.4920:pseudogenic_transcript-p1;Tb11.v5.0913.1-p1;Tb927.9.16680:pseudogenic_transcript-p1	0	0	0	0	0	0	0	0	0	0	0	0	0	0	0	0	0	0	0	0	0	0	0	0
544	Tb427_000059400.1	Trypanosomal VSG domain containing protein%2C putative	Tb927.9.310:pseudogenic_transcript-p1	Tb927.9.310:pseudogenic_transcript-p1;Tb11.v5.0981.1-p1;Tb09.v4.0174:pseudogenic_transcript-p1;Tb927.6.5470:pseudogenic_transcript-p1;Tb927.11.19880:pseudogenic_transcript-p1;Tb927.6.5650:pseudogenic_transcript-p1;Tb927.11.17380:mRNA-p1;Tb927.11.18720.1-p1;Tb11.1040:mRNA-p1;Tb10.v4.0252:pseudogenic_transcript-p1;Tb927.4.5690:pseudogenic_transcript-p1;Tb927.6.5640:pseudogenic_transcript-p1;Tb927.8…	0	0	0	0	0	0	0	0	0	0	0	0	0	0	0	0	0	0	0	0	0	0	0	0
545	Tb427_000059500.1	Reverse transcriptase (RNA-dependent DNA polymerase)%2C putative	Tb927.11.18610.1-p1	Tb927.11.18610.1-p1;Tb927.1.240:pseudogenic_transcript-p1;Tb927.11.18630.1-p1;Tb927.1.500:pseudogenic_transcript-p1;Tb927.10.16200:mRNA-p1;Tb927.10.16210:mRNA-p1;Tb927.1.300:pseudogenic_transcript-p1;Tb10.v4.0258:mRNA-p1;Tb927.1.450:pseudogenic_transcript-p1;Tb927.1.430:pseudogenic_transcript-p1	0.0637258	0	0	0	0	0	0	0	0	0	0	0	0	0	0	0	0	0.0755261	0	0	0	0	0.0659941	0
546	Tb427_000059600.1	hypothetical protein%2C conserved	Tb10.v4.0190:pseudogenic_transcript-p1	Tb10.v4.0190:pseudogenic_transcript-p1;Tb927.3.320:pseudogenic_transcript-p1;Tb927.6.5790:pseudogenic_transcript-p1;Tb927.8.330:pseudogenic_transcript-p1;Tb09.v4.0143:pseudogenic_transcript-p1;Tb927.9.17850:mRNA-p1;Tb927.4.5460:mRNA-p1;Tb927.11.17120:mRNA-p1;Tb08.27P2.720:pseudogenic_transcript-p1;Tb927.9.18040:pseudogenic_transcript-p1;Tb08.27P2.650:pseudogenic_transcript-p1;Tb927.3.5880:pseudog…	0	0	0	0	0	0	0	0	0	0	0	0	0	0	0	0	0	0	0	0	0	0	0	0
547	Tb427_000059700.1	hypothetical protein%2C conserved	Tb10.v4.0237:pseudogenic_transcript-p1	Tb10.v4.0237:pseudogenic_transcript-p1;Tb927.9.16250:mRNA-p1;Tb10.v4.0179:pseudogenic_transcript-p1;Tb10.v4.0122:mRNA-p1;Tb927.10.16480:pseudogenic_transcript-p1;Tb927.10.16470:pseudogenic_transcript-p1;Tb927.5.4920:pseudogenic_transcript-p1;Tb927.5.4670:mRNA-p1;Tb11.v5.0284.1-p1;Tb09.v4.0191:mRNA-p1;Tb05.5K5.320:mRNA-p1;Tb09.v4.0061:pseudogenic_transcript-p1;Tb927.9.1110:mRNA-p1;Tb11.v5.0913.1-p…	0	0	0	0	0	0	0	0	0	0	0	0	0	0	0	0	0	0	0	0	0	0	0	0
548	Tb427_000059800.1	Trypanosomal VSG domain/Trypanosome variant surface glycoprotein C-terminal domain containing protein%2C putative	Tb11.v5.0926.1-p1	Tb11.v5.0926.1-p1;Tb10.v4.0232:pseudogenic_transcript-p1;Tb11.0250:pseudogenic_transcript-p1;Tb927.9.820:pseudogenic_transcript-p1;Tb927.6.5600:pseudogenic_transcript-p1;Tb09.v4.0113:mRNA-p1;Tb927.11.17720:mRNA-p1;Tb927.9.17770:pseudogenic_transcript-p1;Tb927.7.150:pseudogenic_transcript-p1;Tb08.27P2.670:mRNA-p1;Tb927.9.330:pseudogenic_transcript-p1;Tb10.v4.0139:mRNA-p1;Tb09.v4.0030:mRNA-p1;Tb09.…	0	0	0	0	0	0	0	0	0	0	0	0	0	0	0	0	0	0	0	0	0	0	0	0
549	Tb427_000059900.1	Trypanosomal VSG domain containing protein%2C putative	Tb927.5.5170:pseudogenic_transcript-p1	Tb927.5.5170:pseudogenic_transcript-p1;Tb09.v4.0037:pseudogenic_transcript-p1;Tb11.1560:pseudogenic_transcript-p1;Tb927.11.18470.1-p1;Tb927.4.5640:pseudogenic_transcript-p1;Tb927.5.5130:pseudogenic_transcript-p1;Tb10.v4.0175:pseudogenic_transcript-p1;Tb927.6.5330:pseudogenic_transcript-p1;Tb11.v5.0943.1-p1;Tb927.11.17090.1-p1;Tb09.v4.0075:pseudogenic_transcript-p1;Tb10.v4.0152:mRNA-p1;Tb11.v5.013…	0	0	0	0	0	0	0	0	0	0	0	0	0	0	0	0	0	0	0	0	0	0	0	0
550	Tb427_000060000.1	hypothetical protein%2C conserved	Tb927.11.18620.1-p1	Tb927.11.18620.1-p1;Tb927.11.19850.1-p1;Tb927.11.18640.1-p1;Tb11.v5.0317.1-p1	0	0	0	0	0	0	0	0	0	0	0	0	0	0	0	0	0	0	0	0	0	0	0	0
551	Tb427_000060100.1	Trypanosomal VSG domain containing protein%2C putative	Tb11.v5.0129.1-p1	Tb11.v5.0129.1-p1;Tb927.11.17770:mRNA-p1;Tb927.9.17970:pseudogenic_transcript-p1;Tb11.0190:pseudogenic_transcript-p1;Tb927.11.17290:mRNA-p1;Tb927.9.16170:pseudogenic_transcript-p1;Tb927.11.20350:mRNA-p1;Tb11.1580:pseudogenic_transcript-p1;Tb11.v5.1018.1-p1;Tb09.v4.0092:pseudogenic_transcript-p1;Tb927.5.5610.1-p1;Tb11.v5.0953.1-p1;Tb927.5.5310:pseudogenic_transcript-p1;Tb927.11.20190:mRNA-p1;Tb927…	0	0	0	0	0	0	0	0	0	0	0	0	0	0	0	0	0	0	0	0	0	0	0	0
552	Tb427_000060200.1	Trypanosomal VSG domain containing protein%2C putative	Tb927.9.220:pseudogenic_transcript-p1	Tb927.9.220:pseudogenic_transcript-p1;Tb927.3.400:pseudogenic_transcript-p1;Tb08.27P2.680:pseudogenic_transcript-p1;Tb927.9.17160:pseudogenic_transcript-p1;Tb11.v5.0138.1-p1;Tb10.v4.0182:pseudogenic_transcript-p1;Tb927.11.17350:mRNA-p1;Tb11.v5.0682.1-p1;Tb927.8.380:pseudogenic_transcript-p1;Tb10.v4.0189:mRNA-p1;Tb927.9.16570:pseudogenic_transcript-p1;Tb927.11.17650:mRNA-p1;Tb927.3.120:mRNA-p1;Tb0…	0	0	0	0	0	0	0	0	0	0	0	0	0	0	0	0	0	0	0	0	0	0	0	0
553	Tb427_000060300.1	Trypanosome variant surface glycoprotein (A-type)%2C putative	Tb927.9.230:pseudogenic_transcript-p1	Tb927.9.230:pseudogenic_transcript-p1;Tb927.11.18280.1-p1;Tb927.11.19670:pseudogenic_transcript-p1;Tb927.11.18220:mRNA-p1;Tb09.v4.0036:pseudogenic_transcript-p1;Tb08.27P2.435:pseudogenic_transcript-p1;Tb927.9.17130:pseudogenic_transcript-p1;Tb927.10.16500:mRNA-p1;Tb10.v4.0150:pseudogenic_transcript-p1;Tb927.11.19350:pseudogenic_transcript-p1;Tb927.11.20230:pseudogenic_transcript-p1;Tb927.9.18010:…	0	0	0	0	0	0	0	0	0	0	0	0	0	0	0	0	0	0	0	0	0	0	0	0
554	Tb427_000060400.1	Trypanosomal VSG domain containing protein%2C putative	Tb05.5K5.440:pseudogenic_transcript-p1	Tb05.5K5.440:pseudogenic_transcript-p1;Tb05.5K5.460:mRNA-p1;Tb11.v5.0313.1-p1;Tb927.11.19220:pseudogenic_transcript-p1;Tb11.1260:pseudogenic_transcript-p1;Tb927.11.18410:pseudogenic_transcript-p1;Tb927.11.17920:mRNA-p1;Tb927.9.16640:mRNA-p1;Tb10.v4.0085:pseudogenic_transcript-p1;Tb927.11.18870.1-p1;Tb10.v4.0072:pseudogenic_transcript-p1;Tb09.v4.0163:pseudogenic_transcript-p1;Tb11.v5.1024.1-p1	0	0	0	0	0	0	0	0	0	0	0	0	0	0	0	0	0	0	0	0	0	0	0	0
555	Tb427_000060500.1	Trypanosome variant surface glycoprotein (A-type)%2C putative	Tb08.27P2.610:pseudogenic_transcript-p1	Tb08.27P2.610:pseudogenic_transcript-p1;Tb927.9.17380:mRNA-p1;Tb11.v5.0695.1-p1;Tb10.v4.0088:mRNA-p1;Tb10.v4.0253:pseudogenic_transcript-p1;Tb927.2.6435:pseudogenic_transcript-p1;Tb927.11.20090:mRNA-p1;Tb09.v4.0103:pseudogenic_transcript-p1;Tb09.v4.0043:pseudogenic_transcript-p1;Tb08.27P2.370:pseudogenic_transcript-p1;Tb11.v5.0896.1-p1;Tb10.v4.0154:pseudogenic_transcript-p1;Tb927.9.17370:pseudoge…	0	0	0	0	0	0	0	0	0	0	0	0	0	0	0	0	0	0	0	0	0	0	0	0
556	Tb427_000060600.1	Trypanosome variant surface glycoprotein C-terminal domain containing protein%2C putative	Tb927.11.18900.1-p1	Tb927.11.18900.1-p1;Tb11.v5.0297.1-p1;Tb11.0910:mRNA-p1;Tb927.8.170:mRNA-p1;Tb927.6.5780:pseudogenic_transcript-p1;Tb10.v4.0263:mRNA-p1;Tb10.v4.0070:mRNA-p1;Tb927.7.6500:mRNA-p1;Tb09.v4.0193:pseudogenic_transcript-p1;Tb927.11.20710:pseudogenic_transcript-p1;Tb927.9.1010:pseudogenic_transcript-p1;Tb927.8.280:pseudogenic_transcript-p1;Tb927.5.5650.1-p1;Tb11.v5.0949.1-p1;Tb10.v4.0113:pseudogenic_tra…	0	0	0	0	0	0	0	0	0	0	0	0	0	0	0	0	0	0	0	0	0	0	0.115804	0
557	Tb427_000060700.1	Trypanosome variant surface glycoprotein (A-type)/Trypanosome variant surface glycoprotein C-terminal domain containing protein%2C putative	Tb927.3.180:mRNA-p1	Tb927.3.180:mRNA-p1;Tb927.11.18050:mRNA-p1;Tb09.v4.0194:pseudogenic_transcript-p1;Tb11.v5.0389.1-p1;Tb10.v4.0163:mRNA-p1;Tb927.5.4820:pseudogenic_transcript-p1;Tb11.v5.1017.1-p1;Tb927.9.17250:pseudogenic_transcript-p1;Tb05.5K5.380:pseudogenic_transcript-p1;Tb927.9.1050:mRNA-p1;Tb927.11.18480.1-p1;Tb927.11.20580:pseudogenic_transcript-p1;Tb08.27P2.260:mRNA-p1;Tb11.v5.0976.1-p1;Tb11.v5.0894.1-p1;Tb…	0	0	0	0	0	0	0	0	0	0	0	0	0	0	0	0	0	0	0	0	0	0.118052	0	0
558	Tb427_000060800.1	hypothetical protein%2C conserved	Tb927.9.500:pseudogenic_transcript-p1	Tb927.9.500:pseudogenic_transcript-p1;Tb927.11.19560:pseudogenic_transcript-p1;Tb11.1050:pseudogenic_transcript-p1	0	0	0	0	0	0	0	0	0	0	0	0	0	0	0	0	0	0	0	0	0	0	0	0
559	Tb427_000060900.1	Trypanosomal VSG domain/Trypanosome variant surface glycoprotein C-terminal domain containing protein%2C putative	Tb927.9.270:mRNA-p1	Tb927.9.270:mRNA-p1;Tb10.v4.0157:pseudogenic_transcript-p1;Tb08.27P2.710:pseudogenic_transcript-p1;Tb09.v4.0023:mRNA-p1;Tb927.9.17180:pseudogenic_transcript-p1;Tb05.5K5.300:pseudogenic_transcript-p1;Tb11.v5.0283.1-p1;Tb927.5.4650:pseudogenic_transcript-p1;Tb09.v4.0063:pseudogenic_transcript-p1;Tb08.27P2.580:pseudogenic_transcript-p1;Tb927.11.19890:pseudogenic_transcript-p1;Tb10.v4.0076:pseudogeni…	0	0	0	0	0	0	0	0	0	0	0	0	0	0	0	0	0	0	0	0	0	0	0	0
560	Tb427_000061000.1	hypothetical protein%2C conserved	Tb09.v4.0193:pseudogenic_transcript-p1	Tb09.v4.0193:pseudogenic_transcript-p1;Tb927.7.6500:mRNA-p1;Tb927.8.280:pseudogenic_transcript-p1;Tb927.11.18970:pseudogenic_transcript-p1;Tb11.v5.1033.1-p1;Tb10.v4.0113:pseudogenic_transcript-p1;Tb10.v4.0263:mRNA-p1;Tb927.6.5780:pseudogenic_transcript-p1;Tb927.1.5300:mRNA-p1;Tb10.v4.0070:mRNA-p1;Tb927.11.18900.1-p1;Tb11.v5.0297.1-p1;Tb11.0910:mRNA-p1	0	0	0	0	0.488548	0	0	0	0	0	0	0	0	0	0	0	0	0	0	0	0	0	0	0
561	Tb427_000061100.1	hypothetical protein%2C conserved	NA		0	0	0	0	0	0	0	0	0	0	0	0	0	0	0	0	0	0.526779	0	0	0	0	0	0
562	Tb427_000061200.1	Trypanosome variant surface glycoprotein (A-type)%2C putative	Tb927.3.5860:pseudogenic_transcript-p1	Tb927.3.5860:pseudogenic_transcript-p1;Tb927.5.5400.1-p1;Tb05.5K5.380:pseudogenic_transcript-p1;Tb10.v4.0064:pseudogenic_transcript-p1;Tb927.11.20500:mRNA-p1;Tb927.5.5150:pseudogenic_transcript-p1;Tb927.9.600:pseudogenic_transcript-p1;Tb10.v4.0096:mRNA-p1;Tb927.9.1250:mRNA-p1;Tb11.v5.0937.1-p1;Tb11.v5.0941.1-p1	0	0	0	0	0	0	0	0	0	0	0	0	0	0	0	0	0	0	0	0	0	0	0	0
563	Tb427_000061300.1	Trypanosomal VSG domain/Trypanosome variant surface glycoprotein C-terminal domain containing protein%2C putative	Tb10.v4.0076:pseudogenic_transcript-p1	Tb10.v4.0076:pseudogenic_transcript-p1;Tb927.3.5900:pseudogenic_transcript-p1;Tb927.11.19570:pseudogenic_transcript-p1;Tb927.11.19140:pseudogenic_transcript-p1;Tb927.9.270:mRNA-p1;Tb927.11.18260.1-p1;Tb11.v5.0122.1-p1;Tb08.27P2.710:pseudogenic_transcript-p1;Tb927.9.17180:pseudogenic_transcript-p1;Tb11.15.0007.1-p1;Tb11.15.0007b.1-p1;Tb927.11.18420:pseudogenic_transcript-p1;Tb09.v4.0023:mRNA-p1;Tb…	0	0	0	0	0	0	0	0	0	0	0	0	0	0	0	0	0	0	0	0	0	0	0	0
564	Tb427_000061400.1	Trypanosomal VSG domain containing protein%2C putative	Tb927.5.5130:pseudogenic_transcript-p1	Tb927.5.5130:pseudogenic_transcript-p1;Tb927.11.18930.1-p1;Tb927.5.5170:pseudogenic_transcript-p1;Tb927.4.5640:pseudogenic_transcript-p1;Tb10.v4.0175:pseudogenic_transcript-p1;Tb11.0950:pseudogenic_transcript-p1;Tb11.1560:pseudogenic_transcript-p1;Tb927.11.18470.1-p1;Tb09.v4.0037:pseudogenic_transcript-p1;Tb927.6.5330:pseudogenic_transcript-p1;Tb927.11.17090.1-p1;Tb11.v5.0943.1-p1;Tb10.v4.0152:mR…	0	0	0.129031	0	0	0	0	0	0	0	0	0	0	0	0	0	0	0	0	0	0	0	0	0
565	Tb427_000061500.1	Trypanosome variant surface glycoprotein (A-type)/Trypanosome variant surface glycoprotein C-terminal domain containing protein%2C putative	Tb10.v4.0150:pseudogenic_transcript-p1	Tb10.v4.0150:pseudogenic_transcript-p1;Tb927.11.20230:pseudogenic_transcript-p1;Tb927.11.20650:pseudogenic_transcript-p1;Tb927.5.5080:mRNA-p1;Tb11.v5.0932.1-p1;Tb927.9.17250:pseudogenic_transcript-p1;Tb927.5.5510.1-p1;Tb11.0630:pseudogenic_transcript-p1;Tb09.v4.0126:pseudogenic_transcript-p1;Tb927.9.17080:pseudogenic_transcript-p1;Tb11.v5.0894.1-p1;Tb09.v4.0036:pseudogenic_transcript-p1;Tb927.11.…	0	0	0	0	0	0	0	0	0	0	0	0	0	0	0	0	0	0	0	0	0	0	0	0
566	Tb427_000061600.1	hypothetical protein%2C conserved	Tb10.v4.0149:pseudogenic_transcript-p1	Tb10.v4.0149:pseudogenic_transcript-p1;Tb10.v4.0123:pseudogenic_transcript-p1;Tb927.6.5620:pseudogenic_transcript-p1;Tb927.11.17790:mRNA-p1;Tb11.v5.0111.1-p1;Tb09.v4.0077:mRNA-p1;Tb927.11.20370:pseudogenic_transcript-p1;Tb11.1600:pseudogenic_transcript-p1;Tb927.9.570:mRNA-p1;Tb927.11.17440:mRNA-p1;Tb11.v5.0133.1-p1;Tb927.9.210:pseudogenic_transcript-p1;Tb10.v4.0135:mRNA-p1;Tb927.11.17760:mRNA-p1;…	0	0	0	0	0	0	0	0	0	0	0	0	0	0	0	0	0	0	0	0	0	0	0	0
567	Tb427_000061700.1	hypothetical protein%2C conserved	Tb10.v4.0148:pseudogenic_transcript-p1	Tb10.v4.0148:pseudogenic_transcript-p1;Tb927.11.19740:pseudogenic_transcript-p1;Tb11.v5.0119.1-p1;Tb927.9.17140:mRNA-p1;Tb08.27P2.460:mRNA-p1;Tb09.v4.0195:pseudogenic_transcript-p1;Tb927.11.19950:pseudogenic_transcript-p1;Tb927.11.19380:mRNA-p1;Tb11.0570:pseudogenic_transcript-p1;Tb927.3.5880:pseudogenic_transcript-p1;Tb927.11.17150:mRNA-p1;Tb08.27P2.650:pseudogenic_transcript-p1;Tb927.9.17850:mR…	0	0	0	0	0	0	0	0	0	0	0	0	0	0	0	0	0	0	0	0	0	0	0	0
568	Tb427_000061800.1	hypothetical protein	Tb08.27P2.160:pseudogenic_transcript-p1	Tb08.27P2.160:pseudogenic_transcript-p1;Tb927.11.19900:pseudogenic_transcript-p1;Tb10.v4.0147:pseudogenic_transcript-p1;Tb08.27P2.250:pseudogenic_transcript-p1;Tb11.15.0008b.1-p1;Tb927.1.5340:pseudogenic_transcript-p1;Tb09.v4.0132:pseudogenic_transcript-p1;Tb927.11.20150:pseudogenic_transcript-p1;Tb927.11.19760:pseudogenic_transcript-p1;Tb927.8.450:pseudogenic_transcript-p1;Tb08.27P2.400:pseudoge…	0	0	0	0	0	0	0	0	0	0	0	0	0	0	0	0	0	0	0	0	0	0	0	0
569	Tb427_000061900.1	Trypanosomal VSG domain containing protein%2C putative	Tb10.v4.0146:pseudogenic_transcript-p1	Tb10.v4.0146:pseudogenic_transcript-p1;Tb11.v5.0872.1-p1;Tb927.9.17910:mRNA-p1;Tb10.v4.0142:mRNA-p1;Tb927.11.18770.1-p1;Tb11.1170:pseudogenic_transcript-p1;Tb927.11.17320:mRNA-p1;Tb927.9.16200:mRNA-p1;Tb927.9.810:pseudogenic_transcript-p1;Tb09.v4.0190:pseudogenic_transcript-p1;Tb11.v5.0145.1-p1;Tb10.v4.0256:pseudogenic_transcript-p1;Tb09.v4.0048:pseudogenic_transcript-p1;Tb927.11.17460:mRNA-p1;Tb…	0	0	0	0	0	0	0	0	0	0	0	0	0	0	0	0	0	0	0	0	0	0	0	0
570	Tb427_000062000.1	hypothetical protein%2C conserved	Tb927.6.5490:pseudogenic_transcript-p1	Tb927.6.5490:pseudogenic_transcript-p1;Tb08.27P2.160:pseudogenic_transcript-p1;Tb05.5K5.420:pseudogenic_transcript-p1;Tb09.v4.0132:pseudogenic_transcript-p1;Tb927.11.19900:pseudogenic_transcript-p1;Tb08.27P2.250:pseudogenic_transcript-p1;Tb11.1140:pseudogenic_transcript-p1;Tb09.v4.0154:pseudogenic_transcript-p1;Tb05.5K5.500:pseudogenic_transcript-p1;Tb927.3.250:pseudogenic_transcript-p1;Tb927.11.…	0	0	0	0	0	0	0	0	0	0	0	0	0	0	0	0	0	0	0	0	0	0	0	0
571	Tb427_000062100.1	Trypanosomal VSG domain/Trypanosome variant surface glycoprotein C-terminal domain containing protein%2C putative	Tb927.3.170:pseudogenic_transcript-p1	Tb927.3.170:pseudogenic_transcript-p1;Tb08.27P2.240:mRNA-p1;Tb11.v5.0283.1-p1;Tb927.5.4650:pseudogenic_transcript-p1;Tb09.v4.0063:pseudogenic_transcript-p1;Tb11.v5.0144.1-p1;Tb10.v4.0058:mRNA-p1;Tb05.5K5.300:pseudogenic_transcript-p1;Tb927.9.270:mRNA-p1;Tb927.8.130:mRNA-p1;Tb08.27P2.680:pseudogenic_transcript-p1;Tb09.v4.0026:mRNA-p1;Tb11.v5.1047.1-p1;Tb927.8.460:mRNA-p1;Tb11.15.0007.1-p1;Tb11.15.…	0	0	0	0	0	0	0	0	0	0	0	0	0	0	0	0	0	0	0	0	0	0	0	0
572	Tb427_000062200.1	hypothetical protein	Tb10.v4.0059:pseudogenic_transcript-p1	Tb10.v4.0059:pseudogenic_transcript-p1;Tb927.6.5310:pseudogenic_transcript-p1;Tb09.v4.0080:mRNA-p1;Tb927.9.800:mRNA-p1;Tb11.v5.0328.1-p1;Tb927.10.16340:pseudogenic_transcript-p1;Tb927.8.200:pseudogenic_transcript-p1;Tb927.9.16800:pseudogenic_transcript-p1;Tb927.5.5140:pseudogenic_transcript-p1;Tb10.v4.0103:pseudogenic_transcript-p1;Tb927.11.17990:mRNA-p1;Tb927.11.17310:mRNA-p1;Tb11.15.0005.1-p1;T…	0	0	0	0	0	0	0	0	0	0	0	0	0	0	0	0	0	0	0	0	0	0	0	0
573	Tb427_000062300.1	Trypanosomal VSG domain/Trypanosome variant surface glycoprotein C-terminal domain containing protein%2C putative	Tb08.27P2.580:pseudogenic_transcript-p1	Tb08.27P2.580:pseudogenic_transcript-p1;Tb927.4.5710:pseudogenic_transcript-p1;Tb09.v4.0163:pseudogenic_transcript-p1;Tb11.v5.1047.1-p1;Tb10.v4.0183:pseudogenic_transcript-p1;Tb927.3.210:mRNA-p1;Tb927.11.17920:mRNA-p1;Tb10.v4.0072:pseudogenic_transcript-p1;Tb11.v5.1024.1-p1;Tb927.4.5560:mRNA-p1;Tb10.v4.0085:pseudogenic_transcript-p1;Tb10.v4.0200:mRNA-p1;Tb927.9.510:pseudogenic_transcript-p1;Tb09.…	0	0	0	0	0	0	0	0	0	0	0	0	0	0	0	0	0	0	0	0	0	0	0	0
574	Tb427_000062400.1	hypothetical protein%2C conserved	Tb927.6.5440:pseudogenic_transcript-p1	Tb927.6.5440:pseudogenic_transcript-p1;Tb927.11.18530.1-p1;Tb927.11.18830.1-p1;Tb11.v5.0395.1-p1;Tb11.1080:pseudogenic_transcript-p1;Tb11.0670:mRNA-p1;Tb927.11.18340.1-p1;Tb927.9.16520:pseudogenic_transcript-p1;Tb927.11.17800:mRNA-p1;Tb927.6.5240:mRNA-p1;Tb11.v5.0134.1-p1;Tb927.10.16230:mRNA-p1;Tb927.3.190:mRNA-p1;Tb10.v4.0095:mRNA-p1;Tb10.v4.0127:pseudogenic_transcript-p1;Tb10.v4.0065:mRNA-p1;Tb…	0	0	0	0	0	0	0	0	0	0	0	0	0	0	0	0	0	0	0	0	0	0	0	0
575	Tb427_000062500.1	hypothetical protein%2C conserved	Tb927.6.5430:pseudogenic_transcript-p1	Tb927.6.5430:pseudogenic_transcript-p1;Tb927.3.480:pseudogenic_transcript-p1;Tb927.11.18850.1-p1;Tb927.11.20380:pseudogenic_transcript-p1	0	0	0	0	0	0	0	0	0	0	0	0	0	0	0	0	0	0	0	0	0	0	0	0
576	Tb427_000062600.1	hypothetical protein%2C conserved	Tb927.5.4860:pseudogenic_transcript-p1	Tb927.5.4860:pseudogenic_transcript-p1;Tb05.5K5.350:pseudogenic_transcript-p1;Tb08.27P2.160:pseudogenic_transcript-p1;Tb05.5K5.420:pseudogenic_transcript-p1;Tb09.v4.0154:pseudogenic_transcript-p1;Tb09.v4.0132:pseudogenic_transcript-p1;Tb05.5K5.500:pseudogenic_transcript-p1;Tb08.27P2.250:pseudogenic_transcript-p1;Tb927.3.250:pseudogenic_transcript-p1;Tb927.3.290:pseudogenic_transcript-p1;Tb08.27P2…	0	0	0	0	0	0	0	0	0	0	0	0	0	0	0	0	0	0	0	0	0	0	0	0
577	Tb427_000062700.1	Trypanosome variant surface glycoprotein (A-type)%2C putative	Tb927.11.18860.1-p1	Tb927.11.18860.1-p1;Tb927.11.20260:pseudogenic_transcript-p1;Tb10.v4.0239:pseudogenic_transcript-p1;Tb08.27P2.490:pseudogenic_transcript-p1;Tb09.v4.0029:pseudogenic_transcript-p1;Tb10.v4.0094:pseudogenic_transcript-p1;Tb10.v4.0171:pseudogenic_transcript-p1;Tb927.9.360:pseudogenic_transcript-p1;Tb927.11.20620:pseudogenic_transcript-p1;Tb927.4.5740:pseudogenic_transcript-p1;Tb10.v4.0185:pseudogenic…	0	0	0.104854	0	0	0	0	0	0	0	0	0	0	0	0	0	0	0	0	0	0	0	0	0
578	Tb427_000062800.1	Trypanosomal VSG domain/Trypanosome variant surface glycoprotein C-terminal domain containing protein%2C putative	Tb927.11.18870.1-p1	Tb927.11.18870.1-p1;Tb927.9.16640:mRNA-p1;Tb927.9.18110:pseudogenic_transcript-p1;Tb05.5K5.360:pseudogenic_transcript-p1;Tb927.7.150:pseudogenic_transcript-p1;Tb927.6.5230:pseudogenic_transcript-p1;Tb927.9.1070:pseudogenic_transcript-p1;Tb09.v4.0127:pseudogenic_transcript-p1;Tb09.v4.0199:pseudogenic_transcript-p1;Tb08.27P2.660:pseudogenic_transcript-p1;Tb927.9.580:mRNA-p1;Tb927.10.16360:pseudogen…	0	0	0	0	0	0	0	0	0	0	0	0	0	0	0	0	0	0	0	0	0	0	0	0
579	Tb427_000062900.1	hypothetical protein%2C conserved	Tb11.0670:mRNA-p1	Tb11.0670:mRNA-p1;Tb927.11.18340.1-p1	0	0	0	0	0	0	0	0	0	0	0	0	0	0	0	0	0	0	0	0	0	0	0	0
580	Tb427_000063000.1	Trypanosome variant surface glycoprotein (A-type)/Trypanosome variant surface glycoprotein C-terminal domain containing protein%2C putative	Tb09.v4.0074:pseudogenic_transcript-p1	Tb09.v4.0074:pseudogenic_transcript-p1;Tb927.6.5550:mRNA-p1;Tb927.9.16640:mRNA-p1;Tb09.v4.0085:pseudogenic_transcript-p1;Tb09.v4.0142:mRNA-p1;Tb927.9.16490:mRNA-p1;Tb927.9.16670:pseudogenic_transcript-p1;Tb927.1.05:mRNA-p1;Tb08.27P2.340:pseudogenic_transcript-p1;Tb927.11.20020:pseudogenic_transcript-p1;Tb927.11.18480.1-p1;Tb10.v4.0169:pseudogenic_transcript-p1;Tb927.11.18420:pseudogenic_transcrip…	0	0	0	0	0	0	0	0	0	0	0	0	0	0	0	0	0	0	0	0	0	0	0	0
581	Tb427_000063100.1	hypothetical protein%2C conserved	Tb10.v4.0176:pseudogenic_transcript-p1	Tb10.v4.0176:pseudogenic_transcript-p1;Tb927.9.17290:pseudogenic_transcript-p1;Tb927.6.5420:pseudogenic_transcript-p1;Tb10.v4.0237:pseudogenic_transcript-p1;Tb927.9.16250:mRNA-p1;Tb927.10.16480:pseudogenic_transcript-p1;Tb927.10.16470:pseudogenic_transcript-p1;Tb09.v4.0114:mRNA-p1;Tb10.v4.0179:pseudogenic_transcript-p1;Tb10.v4.0122:mRNA-p1;Tb09.v4.0191:mRNA-p1;Tb927.5.4920:pseudogenic_transcript-…	0	0	0	0	0.123844	0	0	0	0	0	0	0	0	0	0	0	0	0	0	0	0	0	0	0
582	Tb427_000063200.1	Trypanosomal VSG domain/Trypanosome variant surface glycoprotein C-terminal domain containing protein%2C putative	Tb927.11.19400:mRNA-p1	Tb927.11.19400:mRNA-p1;Tb11.0590:mRNA-p1;Tb927.11.20660:mRNA-p1;Tb927.11.19010:mRNA-p1;Tb10.v4.0100:mRNA-p1;Tb11.1510:pseudogenic_transcript-p1;Tb11.v5.1023.1-p1;Tb10.v4.0061:pseudogenic_transcript-p1;Tb927.11.20700:mRNA-p1;Tb08.27P2.290:mRNA-p1;Tb927.9.580:mRNA-p1;Tb11.0610:mRNA-p1;Tb11.v5.0131.1-p1;Tb927.5.5260:pseudogenic_transcript-p1;Tb927.9.17600:mRNA-p1;Tb09.v4.0185:mRNA-p1;Tb11.v5.0447.1-…	0	0	0	0	0	0	0	0	0	0	0	0	0	0	0	0	0	0	0	0	0	0	0.209866	0.247349
583	Tb427_000063300.1	Trypanosomal VSG domain/Trypanosome variant surface glycoprotein C-terminal domain containing protein%2C putative	Tb927.3.5900:pseudogenic_transcript-p1	Tb927.3.5900:pseudogenic_transcript-p1;Tb927.11.19570:pseudogenic_transcript-p1;Tb927.11.18260.1-p1;Tb927.11.19140:pseudogenic_transcript-p1;Tb10.v4.0076:pseudogenic_transcript-p1;Tb11.v5.0122.1-p1;Tb927.11.20390:mRNA-p1;Tb09.v4.0023:mRNA-p1;Tb927.9.270:mRNA-p1;Tb927.9.1230:pseudogenic_transcript-p1;Tb08.27P2.710:pseudogenic_transcript-p1;Tb10.v4.0157:pseudogenic_transcript-p1;Tb927.11.19890:pseu…	0	0	0	0	0	0	0	0	0	0	0	0	0	0	0	0	0	0	0	0	0	0	0	0
584	Tb427_000063400.1	hypothetical protein%2C conserved	Tb11.1720.1-p1	Tb11.1720.1-p1;Tb927.9.100:pseudogenic_transcript-p1;Tb927.6.5350:pseudogenic_transcript-p1;Tb08.27P2.530:pseudogenic_transcript-p1;Tb927.11.18750.1-p1;Tb11.1180:pseudogenic_transcript-p1;Tb11.v5.0938.1-p1;Tb11.v5.0942.1-p1;Tb927.5.5160:pseudogenic_transcript-p1;Tb927.4.5620:pseudogenic_transcript-p1;Tb10.v4.0225:pseudogenic_transcript-p1;Tb927.3.230:pseudogenic_transcript-p1;Tb927.11.18460:mRNA-…	0	0	0	0	0	0	0	0	0	0	0	0	0	0	0	0	0	0	0	0	0	0	0.103937	0
585	Tb427_000063500.1	Trypanosome variant surface glycoprotein C-terminal domain containing protein%2C putative	Tb11.v4.0062.1-p1	Tb11.v4.0062.1-p1;Tb08.27P2.220:mRNA-p1;Tb927.11.18420:pseudogenic_transcript-p1;Tb11.1460:pseudogenic_transcript-p1;Tb927.11.18440:pseudogenic_transcript-p1;Tb927.9.270:mRNA-p1;Tb927.5.5050:mRNA-p1;Tb11.v5.0924.1-p1;Tb09.v4.0026:mRNA-p1;Tb08.27P2.550:pseudogenic_transcript-p1;Tb927.3.210:mRNA-p1;Tb08.27P2.240:mRNA-p1;Tb927.9.17330:pseudogenic_transcript-p1;Tb927.3.410:pseudogenic_transcript-p1;T…	0	0	0	0	0	0	0	0	0	0	0	0	0	0	0	0	0	0	0	0	0	0	0	0
586	Tb427_000063600.1	Trypanosomal VSG domain containing protein%2C putative	Tb927.11.19290:pseudogenic_transcript-p1	Tb927.11.19290:pseudogenic_transcript-p1;Tb927.11.18890.1-p1;Tb11.v5.1029.1-p1;Tb10.v4.0114:pseudogenic_transcript-p1;Tb11.v5.0298.1-p1;Tb927.11.17220:mRNA-p1;Tb09.v4.0182:pseudogenic_transcript-p1;Tb927.9.17830:pseudogenic_transcript-p1;Tb11.v5.1032.1-p1;Tb08.27P2.480:pseudogenic_transcript-p1;Tb927.11.19130:mRNA-p1;Tb11.0230:mRNA-p1;Tb927.4.5470:pseudogenic_transcript-p1;Tb927.6.5760:pseudogeni…	0	0	0	0	0	0	0	0	0	0	0	0	0	0	0	0	0	0	0	0	0	0	0	0
587	Tb427_000063700.1	hypothetical protein%2C conserved	Tb11.v5.1033.1-p1	Tb11.v5.1033.1-p1;Tb927.8.280:pseudogenic_transcript-p1;Tb927.11.18970:pseudogenic_transcript-p1;Tb10.v4.0113:pseudogenic_transcript-p1;Tb09.v4.0193:pseudogenic_transcript-p1;Tb927.7.6500:mRNA-p1;Tb927.11.18900.1-p1;Tb11.v5.0297.1-p1;Tb11.0910:mRNA-p1;Tb927.6.5780:pseudogenic_transcript-p1;Tb10.v4.0070:mRNA-p1;Tb10.v4.0263:mRNA-p1;Tb927.8.170:mRNA-p1;Tb927.1.5300:mRNA-p1;Tb05.5K5.530:mRNA-p1;Tb92…	0	0	0	0	0	0	0	0	0	0	0	0	0	0	0	0	0	0	0	0	0	0	0	0
588	Tb427_000063800.1	hypothetical protein%2C conserved	Tb10.v4.0112:pseudogenic_transcript-p1	Tb10.v4.0112:pseudogenic_transcript-p1;Tb927.11.17780:mRNA-p1;Tb927.9.17850:mRNA-p1;Tb927.3.5880:pseudogenic_transcript-p1;Tb08.27P2.720:pseudogenic_transcript-p1;Tb927.3.320:pseudogenic_transcript-p1;Tb927.8.110:pseudogenic_transcript-p1;Tb927.9.18040:pseudogenic_transcript-p1;Tb927.11.19740:pseudogenic_transcript-p1;Tb927.9.17140:mRNA-p1;Tb08.27P2.650:pseudogenic_transcript-p1;Tb927.11.17120:mR…	0	0	0	0	0	0	0	0	0	0	0	0	0	0	0	0	0	0	0	0	0	0	0	0
589	Tb427_000063900.1	hypothetical protein%2C conserved	Tb927.10.16250:pseudogenic_transcript-p1	Tb927.10.16250:pseudogenic_transcript-p1	0	0	0	0	0	0	0	0	0	0	0	0	0	0	0	0	0	0	0	0	0	0	0	0
590	Tb427_000064000.1	Trypanosomal VSG domain/Trypanosome variant surface glycoprotein C-terminal domain containing protein%2C putative	Tb927.11.17770:mRNA-p1	Tb927.11.17770:mRNA-p1;Tb09.v4.0091:pseudogenic_transcript-p1;Tb10.v4.0111:pseudogenic_transcript-p1;Tb09.v4.0092:pseudogenic_transcript-p1;Tb11.v5.0129.1-p1;Tb11.0190:pseudogenic_transcript-p1;Tb927.9.17970:pseudogenic_transcript-p1;Tb927.9.16170:pseudogenic_transcript-p1;Tb927.11.17290:mRNA-p1;Tb927.11.20350:mRNA-p1;Tb11.1580:pseudogenic_transcript-p1;Tb927.11.18420:pseudogenic_transcript-p1;Tb…	0	0	0	0	0	0	0	0	0	0	0	0	0	0	0	0	0	0	0	0	0	0	0	0
591	Tb427_000064100.1	Trypanosome variant surface glycoprotein C-terminal domain containing protein%2C putative	Tb10.v4.0060:pseudogenic_transcript-p1	Tb10.v4.0060:pseudogenic_transcript-p1;Tb927.9.1210:pseudogenic_transcript-p1;Tb927.11.17170:pseudogenic_transcript-p1;Tb05.5K5.300:pseudogenic_transcript-p1;Tb09.v4.0063:pseudogenic_transcript-p1;Tb11.v5.0283.1-p1;Tb927.5.4650:pseudogenic_transcript-p1;Tb927.5.5010:pseudogenic_transcript-p1;Tb10.v4.0143:pseudogenic_transcript-p1;Tb927.11.17400:mRNA-p1;Tb927.3.450:pseudogenic_transcript-p1;Tb08.2…	0	0	0	0	0	0	0	0	0	0	0	0	0	0	0	0	0	0	0	0	0	0	0	0
592	Tb427_000064200.1	hypothetical protein	Tb927.11.19610:pseudogenic_transcript-p1	Tb927.11.19610:pseudogenic_transcript-p1;Tb11.0670:mRNA-p1;Tb927.11.18340.1-p1;Tb927.6.5240:mRNA-p1;Tb11.v5.0363.1-p1;Tb927.11.17250:mRNA-p1;Tb927.9.16130:pseudogenic_transcript-p1;Tb10.v4.0065:mRNA-p1;Tb09.v4.0145:pseudogenic_transcript-p1;Tb927.5.4670:mRNA-p1;Tb11.v5.0284.1-p1;Tb10.v4.0191:pseudogenic_transcript-p1;Tb11.1480b.1-p1;Tb927.11.18580.1-p1;Tb927.9.16770:pseudogenic_transcript-p1;Tb92…	0	0	0	0	0	0	0	0	0	0	0	0	0	0	0	0	0	0	0	0	0	0	0	0
593	Tb427_000064300.1	Trypanosome variant surface glycoprotein C-terminal domain containing protein%2C putative	Tb927.9.17060:pseudogenic_transcript-p1	Tb927.9.17060:pseudogenic_transcript-p1;Tb927.11.18070:mRNA-p1;Tb927.5.4970:pseudogenic_transcript-p1;Tb11.v5.1047.1-p1;Tb927.3.210:mRNA-p1;Tb10.v4.0157:pseudogenic_transcript-p1;Tb09.v4.0063:pseudogenic_transcript-p1;Tb09.v4.0113:mRNA-p1;Tb09.v4.0026:mRNA-p1;Tb09.v4.0023:mRNA-p1;Tb05.5K5.300:pseudogenic_transcript-p1;Tb927.9.17330:pseudogenic_transcript-p1;Tb11.v5.0283.1-p1;Tb927.5.4650:pseudoge…	0	0	0	0	0	0	0	0	0	0	0	0	0	0	0	0	0	0	0	0	0	0	0	0
594	Tb427_000064400.1	Trypanosomal VSG domain containing protein%2C putative	Tb927.8.130:mRNA-p1	Tb927.8.130:mRNA-p1;Tb927.9.16220:pseudogenic_transcript-p1;Tb927.11.19720:pseudogenic_transcript-p1;Tb927.5.4970:pseudogenic_transcript-p1;Tb10.v4.0135:mRNA-p1;Tb927.11.17380:mRNA-p1;Tb09.v4.0121:pseudogenic_transcript-p1;Tb927.6.5470:pseudogenic_transcript-p1;Tb09.v4.0174:pseudogenic_transcript-p1;Tb11.15.0006.1-p1;Tb927.11.19880:pseudogenic_transcript-p1;Tb927.6.5740:mRNA-p1;Tb927.6.5640:pseud…	0	0	0	0	0	0	0	0	0	0	0	0	0	0	0	0	0	0	0	0	0	0	0	0
595	Tb427_000064500.1	Trypanosomal VSG domain/Trypanosome variant surface glycoprotein C-terminal domain containing protein%2C putative	Tb05.5K5.410:pseudogenic_transcript-p1	Tb05.5K5.410:pseudogenic_transcript-p1;Tb11.57.0049.1-p1;Tb11.1060:pseudogenic_transcript-p1;Tb927.8.400:pseudogenic_transcript-p1;Tb10.v4.0222:pseudogenic_transcript-p1;Tb11.v5.1023.1-p1;Tb927.9.17020:pseudogenic_transcript-p1;Tb927.1.5330:mRNA-p1;Tb927.11.17960:mRNA-p1;Tb927.9.1070:pseudogenic_transcript-p1;Tb10.v4.0142:mRNA-p1;Tb927.1.05:mRNA-p1;Tb927.11.18420:pseudogenic_transcript-p1;Tb927.8…	0	0	0	0	0	0	0	0	0	0	0	0	0	0	0	0	0	0	0	0	0	0	0	0
596	Tb427_000064600.1	hypothetical protein	Tb08.27P2.160:pseudogenic_transcript-p1	Tb08.27P2.160:pseudogenic_transcript-p1;Tb927.8.450:pseudogenic_transcript-p1;Tb08.27P2.250:pseudogenic_transcript-p1;Tb927.11.17180:mRNA-p1;Tb08.27P2.400:pseudogenic_transcript-p1;Tb927.11.20150:pseudogenic_transcript-p1;Tb11.15.0008b.1-p1;Tb927.9.17900:pseudogenic_transcript-p1;Tb09.v4.0132:pseudogenic_transcript-p1;Tb10.v4.0147:pseudogenic_transcript-p1;Tb927.11.19470:pseudogenic_transcript-p1…	0	0	0	0	0	0	0	0	0	0	0	0	0	0	0	0	0	0	0	0	0	0	0	0
597	Tb427_000064700.1	hypothetical protein%2C conserved	Tb927.9.16280:pseudogenic_transcript-p1	Tb927.9.16280:pseudogenic_transcript-p1;Tb11.v5.0915.1-p1;Tb927.5.4940:pseudogenic_transcript-p1;Tb08.27P2.270:pseudogenic_transcript-p1;Tb927.11.20720:mRNA-p1;Tb927.11.20550:mRNA-p1;Tb927.9.990:pseudogenic_transcript-p1;Tb09.v4.0186:pseudogenic_transcript-p1;Tb927.9.1180:pseudogenic_transcript-p1;Tb927.9.16720:pseudogenic_transcript-p1	0	0	0	0	0	0	0	0	0	0	0	0	0	0	0	0	0	0	0	0	0	0	0	0
598	Tb427_000064800.1	Trypanosomal VSG domain containing protein%2C putative	Tb927.5.5130:pseudogenic_transcript-p1	Tb927.5.5130:pseudogenic_transcript-p1;Tb10.v4.0175:pseudogenic_transcript-p1;Tb09.v4.0037:pseudogenic_transcript-p1;Tb927.5.5170:pseudogenic_transcript-p1;Tb927.4.5640:pseudogenic_transcript-p1;Tb927.11.18470.1-p1;Tb11.1560:pseudogenic_transcript-p1;Tb11.v5.0943.1-p1;Tb927.11.17090.1-p1;Tb927.6.5330:pseudogenic_transcript-p1;Tb927.6.5600:pseudogenic_transcript-p1;Tb927.11.17540:pseudogenic_trans…	0	0	0	0	0	0	0	0	0	0	0	0	0	0	0	0	0	0	0	0	0	0	0	0
599	Tb427_000064900.1	hypothetical protein	Tb10.v4.0059:pseudogenic_transcript-p1	Tb10.v4.0059:pseudogenic_transcript-p1;Tb927.5.5140:pseudogenic_transcript-p1;Tb09.v4.0038:pseudogenic_transcript-p1;Tb09.v4.0080:mRNA-p1;Tb927.6.5310:pseudogenic_transcript-p1;Tb927.8.200:pseudogenic_transcript-p1;Tb11.15.0005.1-p1;Tb927.4.5790:mRNA-p1;Tb10.v4.0103:pseudogenic_transcript-p1;Tb927.9.800:mRNA-p1;Tb927.11.17310:mRNA-p1;Tb927.9.16800:pseudogenic_transcript-p1;Tb11.v5.0328.1-p1;Tb927…	0	0	0	0	0	0	0	0	0	0	0	0	0	0	0	0	0	0	0	0	0	0	0	0
600	Tb427_000065000.1	hypothetical protein%2C conserved	Tb927.11.20710:pseudogenic_transcript-p1	Tb927.11.20710:pseudogenic_transcript-p1;Tb927.9.1010:pseudogenic_transcript-p1;Tb927.5.5650.1-p1;Tb11.v5.0949.1-p1;Tb10.v4.0263:mRNA-p1;Tb05.5K5.530:mRNA-p1;Tb927.5.5270:pseudogenic_transcript-p1;Tb10.v4.0070:mRNA-p1;Tb927.8.170:mRNA-p1;Tb927.9.17880:pseudogenic_transcript-p1;Tb927.6.5780:pseudogenic_transcript-p1;Tb927.1.5300:mRNA-p1;Tb09.v4.0193:pseudogenic_transcript-p1;Tb927.11.20060:mRNA-p1…	0	0	0	0	0	0	0	0	0	0	0	0	0	0	0	0	0	0	0	0	0	0	0	0
601	Tb427_000065100.1	Trypanosomal VSG domain/Trypanosome variant surface glycoprotein C-terminal domain containing protein%2C putative	Tb09.v4.0102:mRNA-p1	Tb09.v4.0102:mRNA-p1;Tb927.9.16470:pseudogenic_transcript-p1;Tb08.27P2.390:pseudogenic_transcript-p1;Tb927.11.17770:mRNA-p1;Tb927.11.17720:mRNA-p1;Tb09.v4.0023:mRNA-p1;Tb927.4.5560:mRNA-p1;Tb927.11.17350:mRNA-p1;Tb10.v4.0157:pseudogenic_transcript-p1;Tb927.9.16320:mRNA-p1;Tb09.v4.0131:pseudogenic_transcript-p1;Tb09.v4.0113:mRNA-p1;Tb927.11.19010:mRNA-p1;Tb927.9.270:mRNA-p1;Tb11.1510:pseudogenic_t…	0	0	0	0	0	0	0	0	0	0	0	0	0	0	0	0	0	0	0	0	0	0	0	0
602	Tb427_000065200.1	hypothetical protein	Tb927.8.200:pseudogenic_transcript-p1	Tb927.8.200:pseudogenic_transcript-p1;Tb927.9.800:mRNA-p1;Tb927.4.5790:mRNA-p1;Tb10.v4.0106:pseudogenic_transcript-p1;Tb09.v4.0167:pseudogenic_transcript-p1;Tb08.27P2.555:pseudogenic_transcript-p1;Tb927.5.5020:pseudogenic_transcript-p1;Tb927.11.17310:mRNA-p1;Tb11.15.0005.1-p1;Tb09.v4.0209:pseudogenic_transcript-p1;Tb10.v4.0059:pseudogenic_transcript-p1;Tb927.4.5520:pseudogenic_transcript-p1;Tb09.…	0	0	0	0	0	0	0	0	0	0	0	0	0	0	0	0	0	0	0	0	0	0	0	0
603	Tb427_000065300.1	hypothetical protein%2C conserved	Tb10.v4.0122:mRNA-p1	Tb10.v4.0122:mRNA-p1;Tb10.v4.0179:pseudogenic_transcript-p1;Tb927.9.16250:mRNA-p1;Tb927.5.4920:pseudogenic_transcript-p1;Tb927.10.16470:pseudogenic_transcript-p1;Tb927.10.16480:pseudogenic_transcript-p1;Tb09.v4.0114:mRNA-p1;Tb09.v4.0191:mRNA-p1;Tb10.v4.0237:pseudogenic_transcript-p1;Tb11.v5.0913.1-p1;Tb927.9.1110:mRNA-p1;Tb11.v5.0143.1-p1;Tb927.11.18980:pseudogenic_transcript-p1;Tb05.5K5.320:mRNA…	0	0	0	0	0	0	0	0	0	0	0	0	0	0	0	0	0	0	0	0	0	0	0	0
604	Tb427_000065400.1	Trypanosome variant surface glycoprotein (A-type)%2C putative	Tb927.11.19580:pseudogenic_transcript-p1	Tb927.11.19580:pseudogenic_transcript-p1;Tb927.9.16540:pseudogenic_transcript-p1;Tb09.v4.0111:pseudogenic_transcript-p1;Tb10.v4.0192:pseudogenic_transcript-p1;Tb10.v4.0154:pseudogenic_transcript-p1;Tb927.11.17720:mRNA-p1;Tb927.9.17050:mRNA-p1;Tb09.v4.0087:pseudogenic_transcript-p1;Tb10.v4.0184:pseudogenic_transcript-p1;Tb09.v4.0202:mRNA-p1;Tb927.9.17890:pseudogenic_transcript-p1;Tb927.9.360:pseud…	0	0	0	0	0	0	0	0	0	0	0	0	0	0	0	0	0	0	0	0	0	0	0	0
605	Tb427_000065500.1	hypothetical protein	Tb09.v4.0021:pseudogenic_transcript-p1	Tb09.v4.0021:pseudogenic_transcript-p1;Tb927.9.940:pseudogenic_transcript-p1;Tb11.v4.0041.1-p1;Tb10.v4.0132:mRNA-p1;Tb927.11.19500:pseudogenic_transcript-p1;Tb927.9.860:mRNA-p1;Tb927.11.20360:pseudogenic_transcript-p1;Tb927.6.5450:mRNA-p1;Tb09.v4.0145:pseudogenic_transcript-p1;Tb05.5K5.320:mRNA-p1;Tb927.11.20330:pseudogenic_transcript-p1;Tb927.5.4670:mRNA-p1;Tb11.v5.0284.1-p1;Tb927.11.19060:pseud…	0	0	0	0	0	0	0	0	0	0	0	0	0	0	0	0	0	0	0	0	0	0	0	0
606	Tb427_000065600.1	Trypanosomal VSG domain containing protein%2C putative	Tb10.v4.0200:mRNA-p1	Tb10.v4.0200:mRNA-p1;Tb10.v4.0072:pseudogenic_transcript-p1;Tb10.v4.0085:pseudogenic_transcript-p1;Tb10.v4.0183:pseudogenic_transcript-p1;Tb09.v4.0163:pseudogenic_transcript-p1;Tb11.v5.1047.1-p1;Tb927.3.210:mRNA-p1;Tb927.9.510:pseudogenic_transcript-p1;Tb11.v5.1024.1-p1;Tb08.27P2.580:pseudogenic_transcript-p1;Tb11.v5.0313.1-p1;Tb927.4.5710:pseudogenic_transcript-p1;Tb10.v4.0226:pseudogenic_transc…	0	0	0	0	0	0	0	0	0	0	0	0	0	0	0	0	0	0	0	0	0	0.222835	0	0
607	Tb427_000065700.1	hypothetical protein%2C conserved	Tb11.v5.0117.1-p1	Tb11.v5.0117.1-p1;Tb927.9.17350:pseudogenic_transcript-p1;Tb927.2.6410:mRNA-p1	0	0	0	0	0	0	0	0	0	0	0	0	0	0	0	0	0	0	0	0	0	0	0	0
608	Tb427_000065800.1	Trypanosomal VSG domain containing protein%2C putative	Tb927.6.5260:mRNA-p1	Tb927.6.5260:mRNA-p1;Tb927.11.17810:mRNA-p1;Tb08.27P2.710:pseudogenic_transcript-p1;Tb927.9.17180:pseudogenic_transcript-p1;Tb927.9.1230:pseudogenic_transcript-p1;Tb10.v4.0075:pseudogenic_transcript-p1;Tb927.11.19890:pseudogenic_transcript-p1;Tb927.11.20390:mRNA-p1;Tb927.9.270:mRNA-p1;Tb11.v5.0979.1-p1;Tb927.11.20160:pseudogenic_transcript-p1;Tb09.v4.0173:pseudogenic_transcript-p1;Tb10.v4.0076:ps…	0	0	0	0	0	0	0	0	0	0	0	0	0	0	0	0	0	0	0	0	0	0	0	0
609	Tb427_000065900.1	hypothetical protein	Tb11.15.0008b.1-p1	Tb11.15.0008b.1-p1;Tb08.27P2.250:pseudogenic_transcript-p1;Tb08.27P2.160:pseudogenic_transcript-p1;Tb09.v4.0132:pseudogenic_transcript-p1;Tb927.8.450:pseudogenic_transcript-p1;Tb09.v4.0154:pseudogenic_transcript-p1;Tb08.27P2.400:pseudogenic_transcript-p1;Tb927.11.19470:pseudogenic_transcript-p1;Tb927.11.20560:pseudogenic_transcript-p1;Tb927.1.5340:pseudogenic_transcript-p1;Tb927.11.19650:pseudoge…	0	0	0	0	0	0	0	0	0	0	0	0	0	0	0	0	0	0	0	0	0	0	0	0
610	Tb427_000066000.1	Trypanosomal VSG domain/Trypanosome variant surface glycoprotein C-terminal domain containing protein%2C putative	Tb927.11.20660:mRNA-p1	Tb927.11.20660:mRNA-p1;Tb09.v4.0200:pseudogenic_transcript-p1;Tb927.9.16200:mRNA-p1;Tb927.11.17320:mRNA-p1;Tb09.v4.0129:pseudogenic_transcript-p1;Tb09.v4.0185:mRNA-p1;Tb927.8.250:pseudogenic_transcript-p1;Tb09.v4.0168:pseudogenic_transcript-p1;Tb10.v4.0105:pseudogenic_transcript-p1;Tb11.0980:mRNA-p1;Tb11.v5.0136.1-p1;Tb927.11.18120:mRNA-p1;Tb11.v5.0974.1-p1;Tb927.11.19540:mRNA-p1;Tb927.9.17910:mR…	0	0	0	0	0	0	0	0	0	0	0	0	0	0	0	0	0	0	0	0	0	0	0.107613	0
611	Tb427_000066100.1	Trypanosomal VSG domain/Trypanosome variant surface glycoprotein C-terminal domain containing protein%2C putative	Tb927.5.4930:pseudogenic_transcript-p1	Tb927.5.4930:pseudogenic_transcript-p1;Tb11.v5.0914.1-p1;Tb10.v4.0172:pseudogenic_transcript-p1;Tb927.5.5430.1-p1;Tb11.v5.0977.1-p1;Tb11.v5.0127.1-p1;Tb11.0170:mRNA-p1;Tb927.6.5500:pseudogenic_transcript-p1;Tb11.v5.0927.1-p1;Tb11.v5.0850.1-p1;Tb09.v4.0030:mRNA-p1;Tb927.9.16460:mRNA-p1;Tb927.11.20580:pseudogenic_transcript-p1;Tb11.15.0006.1-p1;Tb927.6.5740:mRNA-p1;Tb927.11.20010:pseudogenic_transc…	0	0	0	0	0	0	0	0	0	0	0	0	0	0	0	0	0	0	0	0	0	0	0	0
612	Tb427_000066200.1	Reverse transcriptase (RNA-dependent DNA polymerase)%2C putative	Tb927.11.18610.1-p1	Tb927.11.18610.1-p1;Tb927.1.240:pseudogenic_transcript-p1;Tb927.1.500:pseudogenic_transcript-p1;Tb927.11.18630.1-p1;Tb927.10.16200:mRNA-p1;Tb927.10.16210:mRNA-p1;Tb927.1.300:pseudogenic_transcript-p1;Tb10.v4.0258:mRNA-p1;Tb927.1.450:pseudogenic_transcript-p1;Tb927.1.430:pseudogenic_transcript-p1	0	0	0	0	0	0	0	0	0.0863676	0	0	0	0	0	0	0	0	0	0	0	0	0	0	0
613	Tb427_000066300.1	hypothetical protein	Tb08.27P2.160:pseudogenic_transcript-p1	Tb08.27P2.160:pseudogenic_transcript-p1;Tb08.27P2.250:pseudogenic_transcript-p1;Tb927.9.17900:pseudogenic_transcript-p1;Tb11.15.0008b.1-p1;Tb927.5.5230:pseudogenic_transcript-p1;Tb927.11.19900:pseudogenic_transcript-p1;Tb927.9.16880:pseudogenic_transcript-p1;Tb09.v4.0132:pseudogenic_transcript-p1;Tb927.11.17180:mRNA-p1;Tb927.11.20150:pseudogenic_transcript-p1;Tb09.v4.0130:pseudogenic_transcript-p…	0	0	0	0	0	0	0	0	0	0	0	0	0	0	0	0	0	0	0	0	0	0	0	0
614	Tb427_000066400.1	Trypanosomal VSG domain/Trypanosome variant surface glycoprotein C-terminal domain containing protein%2C putative	Tb927.11.19010:mRNA-p1	Tb927.11.19010:mRNA-p1;Tb11.1510:pseudogenic_transcript-p1;Tb927.3.440:mRNA-p1;Tb927.11.20660:mRNA-p1;Tb09.v4.0123:pseudogenic_transcript-p1;Tb927.10.16450:pseudogenic_transcript-p1;Tb927.5.5390.1-p1;Tb11.v5.0958.1-p1;Tb927.9.390:pseudogenic_transcript-p1;Tb927.9.16320:mRNA-p1;Tb10.v4.0061:pseudogenic_transcript-p1;Tb11.1490:mRNA-p1;Tb927.11.18990:pseudogenic_transcript-p1;Tb11.v5.1023.1-p1;Tb927…	0	0	0	0	0	0	0	0.0923775	0	0	0	0	0	0	0	0	0	0	0	0	0	0	0	0
615	Tb427_000066500.1	Trypanosome variant surface glycoprotein C-terminal domain containing protein%2C putative	Tb927.11.20570:mRNA-p1	Tb927.11.20570:mRNA-p1;Tb927.11.19190:pseudogenic_transcript-p1;Tb11.0260:pseudogenic_transcript-p1;Tb10.v4.0139:mRNA-p1;Tb927.11.18990:pseudogenic_transcript-p1;Tb11.1490:mRNA-p1;Tb11.v5.0847.1-p1;Tb10.v4.0187:pseudogenic_transcript-p1;Tb927.11.17590:mRNA-p1;Tb927.9.18130:pseudogenic_transcript-p1;Tb10.v4.0173:pseudogenic_transcript-p1;Tb09.v4.0084:pseudogenic_transcript-p1;Tb08.27P2.640:pseudog…	0	0	0	0	0	0	0	0	0	0	0	0	0	0	0	0	0	0	0	0	0	0	0	0
616	Tb427_000066600.1	Reverse transcriptase (RNA-dependent DNA polymerase)%2C putative	Tb927.11.18610.1-p1	Tb927.11.18610.1-p1;Tb927.1.240:pseudogenic_transcript-p1;Tb927.1.500:pseudogenic_transcript-p1;Tb927.11.18630.1-p1;Tb927.10.16200:mRNA-p1;Tb927.10.16210:mRNA-p1;Tb927.1.300:pseudogenic_transcript-p1;Tb927.1.450:pseudogenic_transcript-p1;Tb927.1.430:pseudogenic_transcript-p1;Tb10.v4.0258:mRNA-p1	0.0636491	0	0	0	0	0	0	0	0	0	0	0	0	0	0	0	0	0	0	0	0	0	0	0
617	Tb427_000066700.1	hypothetical protein%2C conserved	Tb11.v5.0445.1-p1	Tb11.v5.0445.1-p1;Tb927.11.17050:pseudogenic_transcript-p1	0	0	0	0	0	0	0	0	0	0	0	0	0	0	0	0	0	0	0	0	0	0	0	0
618	Tb427_000066800.1	hypothetical protein%2C conserved	Tb09.v4.0179:pseudogenic_transcript-p1	Tb09.v4.0179:pseudogenic_transcript-p1;Tb09.v4.0090:pseudogenic_transcript-p1;Tb927.9.16310:pseudogenic_transcript-p1;Tb927.10.16440:mRNA-p1;Tb11.0640:pseudogenic_transcript-p1;Tb927.5.4690:mRNA-p1;Tb11.v5.0286.1-p1;Tb927.5.4670:mRNA-p1;Tb11.v5.0284.1-p1;Tb927.9.1110:mRNA-p1;Tb927.9.16250:mRNA-p1;Tb09.v4.0061:pseudogenic_transcript-p1;Tb05.5K5.320:mRNA-p1;Tb927.5.4730:mRNA-p1;Tb11.v5.1037.1-p1;Tb…	0	0	0	0	0	0	0	0	0	0	0	0	0	0	0	0	0	0	0	0	0	0	0	0
619	Tb427_000066900.1	hypothetical protein%2C conserved	Tb10.v4.0258:mRNA-p1	Tb10.v4.0258:mRNA-p1;Tb927.1.240:pseudogenic_transcript-p1;Tb927.1.500:pseudogenic_transcript-p1;Tb927.11.18610.1-p1;Tb927.11.18630.1-p1	0	0	0	0	0	0	0	0	0	0	0	0	0	0	0	0	0	0	0	0	0	0	0	0
620	Tb427_000067000.1	hypothetical protein%2C conserved	Tb10.v4.0197:pseudogenic_transcript-p1	Tb10.v4.0197:pseudogenic_transcript-p1;Tb10.v4.0059:pseudogenic_transcript-p1;Tb09.v4.0080:mRNA-p1;Tb927.6.5310:pseudogenic_transcript-p1;Tb09.v4.0101:pseudogenic_transcript-p1;Tb10.v4.0103:pseudogenic_transcript-p1;Tb927.9.16800:pseudogenic_transcript-p1;Tb927.9.800:mRNA-p1;Tb927.8.200:pseudogenic_transcript-p1;Tb11.v5.0328.1-p1;Tb927.10.16340:pseudogenic_transcript-p1;Tb927.5.5140:pseudogenic_t…	0	0	0	0	0	0	0	0	0	0	0	0	0	0	0	0	0	0	0	0	0	0	0	0
621	Tb427_000067100.1	Trypanosomal VSG domain/Trypanosome variant surface glycoprotein C-terminal domain containing protein%2C putative	Tb09.v4.0102:mRNA-p1	Tb09.v4.0102:mRNA-p1;Tb10.v4.0198:pseudogenic_transcript-p1;Tb927.11.17770:mRNA-p1;Tb927.5.5610.1-p1;Tb11.v5.0953.1-p1;Tb927.5.5310:pseudogenic_transcript-p1;Tb927.9.16470:pseudogenic_transcript-p1;Tb08.27P2.390:pseudogenic_transcript-p1;Tb10.v4.0055:pseudogenic_transcript-p1;Tb11.v5.1018.1-p1;Tb11.v5.0129.1-p1;Tb11.0190:pseudogenic_transcript-p1;Tb927.11.20430:mRNA-p1;Tb927.11.20190:mRNA-p1;Tb09…	0	0	0	0	0	0	0	0	0	0	0	0	0	0	0	0	0	0	0	0	0	0	0	0
622	Tb427_000067200.1	hypothetical protein%2C conserved	Tb10.v4.0199:pseudogenic_transcript-p1	Tb10.v4.0199:pseudogenic_transcript-p1	0	0	0	0	0	0	0	0	0	0	0	0	0	0	0	0	0	0	0	0	0	0	0	0
623	Tb427_000067300.1	Trypanosomal VSG domain containing protein%2C putative	Tb10.v4.0200:mRNA-p1	Tb10.v4.0200:mRNA-p1;Tb927.9.510:pseudogenic_transcript-p1;Tb927.11.17480:mRNA-p1;Tb927.11.17070.1-p1;Tb10.v4.0226:pseudogenic_transcript-p1;Tb927.9.930:pseudogenic_transcript-p1;Tb09.v4.0053:mRNA-p1;Tb10.v4.0183:pseudogenic_transcript-p1;Tb927.3.210:mRNA-p1;Tb927.4.5680:pseudogenic_transcript-p1;Tb09.v4.0163:pseudogenic_transcript-p1;Tb927.9.17930:pseudogenic_transcript-p1;Tb927.11.19220:pseudog…	0	0	0	0	0	0	0	0	0	0	0	0	0	0	0	0	0	0	0	0	0	0	0	0
624	Tb427_000067400.1	Trypanosome variant surface glycoprotein C-terminal domain containing protein%2C putative	Tb10.v4.0200:mRNA-p1	Tb10.v4.0200:mRNA-p1;Tb927.9.510:pseudogenic_transcript-p1;Tb08.27P2.580:pseudogenic_transcript-p1;Tb927.3.210:mRNA-p1;Tb09.v4.0119:pseudogenic_transcript-p1;Tb11.v5.1047.1-p1;Tb09.v4.0026:mRNA-p1;Tb10.v4.0072:pseudogenic_transcript-p1;Tb05.5K5.300:pseudogenic_transcript-p1;Tb927.11.17170:pseudogenic_transcript-p1;Tb09.v4.0072:pseudogenic_transcript-p1;Tb09.v4.0063:pseudogenic_transcript-p1;Tb927…	0	0	0	0	0	0	0	0	0	0	0	0	0	0	0	0	0	0	0	0	0	0	0	0
625	Tb427_000067500.1	hypothetical protein%2C conserved	Tb10.v4.0197:pseudogenic_transcript-p1	Tb10.v4.0197:pseudogenic_transcript-p1;Tb10.v4.0059:pseudogenic_transcript-p1;Tb09.v4.0080:mRNA-p1;Tb927.6.5310:pseudogenic_transcript-p1;Tb09.v4.0101:pseudogenic_transcript-p1;Tb927.9.16800:pseudogenic_transcript-p1;Tb10.v4.0103:pseudogenic_transcript-p1;Tb927.9.800:mRNA-p1;Tb927.8.200:pseudogenic_transcript-p1;Tb11.v5.0328.1-p1;Tb927.10.16340:pseudogenic_transcript-p1;Tb927.5.5140:pseudogenic_t…	0	0	0	0	0	0	0	0	0	0	0	0	0	0	0	0	0	0	0	0	0	0	0	0
626	Tb427_000067600.1	Trypanosomal VSG domain/Trypanosome variant surface glycoprotein C-terminal domain containing protein%2C putative	Tb09.v4.0102:mRNA-p1	Tb09.v4.0102:mRNA-p1;Tb10.v4.0198:pseudogenic_transcript-p1;Tb927.11.17770:mRNA-p1;Tb927.5.5610.1-p1;Tb11.v5.0953.1-p1;Tb927.5.5310:pseudogenic_transcript-p1;Tb927.9.16470:pseudogenic_transcript-p1;Tb08.27P2.390:pseudogenic_transcript-p1;Tb10.v4.0055:pseudogenic_transcript-p1;Tb11.v5.1018.1-p1;Tb11.v5.0129.1-p1;Tb11.0190:pseudogenic_transcript-p1;Tb927.11.20430:mRNA-p1;Tb927.11.20190:mRNA-p1;Tb09…	0	0	0	0	0	0	0	0	0	0	0	0	0	0	0	0	0	0	0	0	0	0	0	0
627	Tb427_000067700.1	hypothetical protein%2C conserved	Tb10.v4.0199:pseudogenic_transcript-p1	Tb10.v4.0199:pseudogenic_transcript-p1	0	0	0	0	0	0	0	0	0	0	0	0	0	0	0	0	0	0	0	0	0	0	0	0
628	Tb427_000067800.1	Trypanosomal VSG domain containing protein%2C putative	Tb10.v4.0200:mRNA-p1	Tb10.v4.0200:mRNA-p1;Tb927.9.510:pseudogenic_transcript-p1;Tb927.11.17480:mRNA-p1;Tb927.11.17070.1-p1;Tb10.v4.0226:pseudogenic_transcript-p1;Tb927.9.930:pseudogenic_transcript-p1;Tb09.v4.0053:mRNA-p1;Tb10.v4.0183:pseudogenic_transcript-p1;Tb927.3.210:mRNA-p1;Tb927.4.5680:pseudogenic_transcript-p1;Tb09.v4.0163:pseudogenic_transcript-p1;Tb927.9.17930:pseudogenic_transcript-p1;Tb927.11.19220:pseudog…	0	0	0	0	0	0	0	0	0	0	0	0	0	0	0	0	0	0	0	0	0	0	0	0
629	Tb427_000067900.1	Trypanosome variant surface glycoprotein C-terminal domain containing protein%2C putative	Tb10.v4.0200:mRNA-p1	Tb10.v4.0200:mRNA-p1;Tb927.9.510:pseudogenic_transcript-p1;Tb08.27P2.580:pseudogenic_transcript-p1;Tb927.3.210:mRNA-p1;Tb09.v4.0119:pseudogenic_transcript-p1;Tb11.v5.1047.1-p1;Tb09.v4.0026:mRNA-p1;Tb10.v4.0072:pseudogenic_transcript-p1;Tb05.5K5.300:pseudogenic_transcript-p1;Tb927.11.17170:pseudogenic_transcript-p1;Tb09.v4.0072:pseudogenic_transcript-p1;Tb09.v4.0063:pseudogenic_transcript-p1;Tb927…	0	0	0	0	0	0	0	0	0	0	0	0	0	0	0	0	0	0	0	0	0	0	0	0
630	Tb427_000068000.1	hypothetical protein%2C conserved	Tb10.v4.0197:pseudogenic_transcript-p1	Tb10.v4.0197:pseudogenic_transcript-p1;Tb10.v4.0059:pseudogenic_transcript-p1;Tb09.v4.0080:mRNA-p1;Tb927.6.5310:pseudogenic_transcript-p1;Tb09.v4.0101:pseudogenic_transcript-p1;Tb927.9.16800:pseudogenic_transcript-p1;Tb10.v4.0103:pseudogenic_transcript-p1;Tb927.9.800:mRNA-p1;Tb927.8.200:pseudogenic_transcript-p1;Tb11.v5.0328.1-p1;Tb927.10.16340:pseudogenic_transcript-p1;Tb927.5.5140:pseudogenic_t…	0	0	0	0	0	0	0	0	0	0	0	0	0	0	0	0	0	0	0	0	0	0	0	0
631	Tb427_000068100.1	Trypanosomal VSG domain/Trypanosome variant surface glycoprotein C-terminal domain containing protein%2C putative	Tb09.v4.0102:mRNA-p1	Tb09.v4.0102:mRNA-p1;Tb10.v4.0198:pseudogenic_transcript-p1;Tb927.11.17770:mRNA-p1;Tb927.5.5610.1-p1;Tb11.v5.0953.1-p1;Tb927.5.5310:pseudogenic_transcript-p1;Tb927.9.16470:pseudogenic_transcript-p1;Tb08.27P2.390:pseudogenic_transcript-p1;Tb10.v4.0055:pseudogenic_transcript-p1;Tb11.v5.1018.1-p1;Tb11.v5.0129.1-p1;Tb11.0190:pseudogenic_transcript-p1;Tb927.11.20430:mRNA-p1;Tb927.11.20190:mRNA-p1;Tb09…	0	0	0	0	0	0	0	0	0	0	0	0	0	0	0	0	0	0	0	0	0	0	0	0
632	Tb427_000068200.1	hypothetical protein%2C conserved	Tb10.v4.0199:pseudogenic_transcript-p1	Tb10.v4.0199:pseudogenic_transcript-p1	0	0	0	0	0	0	0	0	0	0	0	0	0	0	0	0	0	0	0	0	0	0	0	0
633	Tb427_000068300.1	Trypanosomal VSG domain containing protein%2C putative	Tb10.v4.0200:mRNA-p1	Tb10.v4.0200:mRNA-p1;Tb927.9.510:pseudogenic_transcript-p1;Tb927.11.17480:mRNA-p1;Tb927.9.930:pseudogenic_transcript-p1;Tb09.v4.0053:mRNA-p1;Tb927.11.17070.1-p1;Tb10.v4.0226:pseudogenic_transcript-p1;Tb10.v4.0183:pseudogenic_transcript-p1;Tb927.3.210:mRNA-p1;Tb09.v4.0163:pseudogenic_transcript-p1;Tb927.4.5680:pseudogenic_transcript-p1;Tb927.11.19220:pseudogenic_transcript-p1;Tb927.9.17930:pseudog…	0	0	0	0	0	0	0	0	0	0	0	0	0	0	0	0	0	0	0	0	0	0	0	0
634	Tb427_000068400.1	Trypanosome variant surface glycoprotein C-terminal domain containing protein%2C putative	Tb10.v4.0200:mRNA-p1	Tb10.v4.0200:mRNA-p1;Tb927.9.510:pseudogenic_transcript-p1;Tb08.27P2.580:pseudogenic_transcript-p1;Tb927.3.210:mRNA-p1;Tb09.v4.0119:pseudogenic_transcript-p1;Tb11.v5.1047.1-p1;Tb09.v4.0026:mRNA-p1;Tb10.v4.0072:pseudogenic_transcript-p1;Tb05.5K5.300:pseudogenic_transcript-p1;Tb927.11.17170:pseudogenic_transcript-p1;Tb09.v4.0072:pseudogenic_transcript-p1;Tb09.v4.0063:pseudogenic_transcript-p1;Tb927…	0	0	0	0	0	0	0	0	0	0	0	0	0	0	0	0	0	0	0	0	0	0	0	0
635	Tb427_000068500.1	Trypanosomal VSG domain/Trypanosome variant surface glycoprotein C-terminal domain containing protein%2C putative	Tb927.6.5650:pseudogenic_transcript-p1	Tb927.6.5650:pseudogenic_transcript-p1;Tb927.4.5690:pseudogenic_transcript-p1;Tb927.9.1170:pseudogenic_transcript-p1;Tb09.v4.0174:pseudogenic_transcript-p1;Tb927.9.17280:pseudogenic_transcript-p1;Tb927.9.310:pseudogenic_transcript-p1;Tb11.0960:pseudogenic_transcript-p1;Tb927.11.19880:pseudogenic_transcript-p1;Tb11.v5.0927.1-p1;Tb927.9.270:mRNA-p1;Tb11.v5.0283.1-p1;Tb927.5.4650:pseudogenic_transcr…	0	0	0	0	0	0	0	0	0	0	0	0	0	0	0	0	0	0	0	0	0	0	0	0
636	Tb427_000068600.1	Trypanosomal VSG domain containing protein%2C putative	Tb927.6.5640:pseudogenic_transcript-p1	Tb927.6.5640:pseudogenic_transcript-p1;Tb11.v5.0113.1-p1;Tb10.v4.0125:pseudogenic_transcript-p1;Tb927.2.6380:pseudogenic_transcript-p1;Tb927.9.16460:mRNA-p1;Tb927.6.5740:mRNA-p1;Tb927.11.20010:pseudogenic_transcript-p1;Tb927.11.18720.1-p1;Tb11.1040:mRNA-p1;Tb10.v4.0172:pseudogenic_transcript-p1;Tb09.v4.0030:mRNA-p1;Tb927.5.4930:pseudogenic_transcript-p1;Tb11.v5.0914.1-p1;Tb10.v4.0135:mRNA-p1;Tb10…	0	0	0	0	0	0	0	0	0	0	0	0	0	0	0	0	0	0	0	0	0	0	0	0
637	Tb427_000068700.1	hypothetical protein%2C conserved	Tb927.11.17690:mRNA-p1	Tb927.11.17690:mRNA-p1;Tb927.8.450:pseudogenic_transcript-p1;Tb08.27P2.160:pseudogenic_transcript-p1;Tb927.11.18180:mRNA-p1;Tb09.v4.0132:pseudogenic_transcript-p1;Tb927.11.17180:mRNA-p1;Tb10.v4.0147:pseudogenic_transcript-p1;Tb927.11.20150:pseudogenic_transcript-p1;Tb11.15.0008b.1-p1;Tb10.v4.0234:pseudogenic_transcript-p1;Tb927.9.17900:pseudogenic_transcript-p1;Tb08.27P2.250:pseudogenic_transcrip…	0	0	0	0	0	0	0	0	0	0	0	0	0	0	0	0	0	0	0	0	0	0	0	0
638	Tb427_000068800.1	Trypanosomal VSG domain/Trypanosome variant surface glycoprotein C-terminal domain containing protein%2C putative	Tb927.11.17680:mRNA-p1	Tb927.11.17680:mRNA-p1;Tb927.9.210:pseudogenic_transcript-p1;Tb927.9.570:mRNA-p1;Tb09.v4.0207:pseudogenic_transcript-p1;Tb11.0490:pseudogenic_transcript-p1;Tb927.11.18810.1-p1;Tb10.v4.0123:pseudogenic_transcript-p1;Tb927.11.20370:pseudogenic_transcript-p1;Tb09.v4.0031:mRNA-p1;Tb927.11.17440:mRNA-p1;Tb927.11.20660:mRNA-p1;Tb11.1600:pseudogenic_transcript-p1;Tb10.v4.0062:pseudogenic_transcript-p1;T…	0	0	0	0	0	0	0	0	0	0	0	0	0	0	0	0	0	0	0	0	0	0	0	0
639	Tb427_000068900.1	Trypanosome variant surface glycoprotein (A-type)%2C putative	Tb927.11.17670:mRNA-p1	Tb927.11.17670:mRNA-p1;Tb09.v4.0136:mRNA-p1;Tb11.v5.0599.1-p1;Tb10.v4.0212:pseudogenic_transcript-p1;Tb927.11.19450:mRNA-p1;Tb11.1130:mRNA-p1;Tb927.5.5300:pseudogenic_transcript-p1;Tb09.v4.0196:pseudogenic_transcript-p1;Tb11.v5.0952.1-p1;Tb927.3.280:pseudogenic_transcript-p1;Tb11.0500:pseudogenic_transcript-p1;Tb927.11.18140:mRNA-p1;Tb927.11.20200:pseudogenic_transcript-p1;Tb927.9.17250:pseudogen…	0	0	0	0	0	0	0	0	0	0	0	0	0	0	0	0	0	0	0	0	0	0	0	0
640	Tb427_000069000.1	Endonuclease-reverse transcriptase%2C putative	Tb927.1.450:pseudogenic_transcript-p1	Tb927.1.450:pseudogenic_transcript-p1;Tb927.1.430:pseudogenic_transcript-p1;Tb927.1.240:pseudogenic_transcript-p1;Tb927.10.16200:mRNA-p1;Tb11.v5.1020.1-p1;Tb927.11.17660:mRNA-p1;Tb11.v5.0655.1-p1;Tb10.v4.0259:mRNA-p1	0	0	0	0	0	0	0	0	0	0	0	0	0	0	0	0	0	0	0	0	0	0	0	0
641	Tb427_000069100.1	hypothetical protein%2C conserved	Tb927.1.240:pseudogenic_transcript-p1	Tb927.1.240:pseudogenic_transcript-p1;Tb927.1.500:pseudogenic_transcript-p1;Tb927.10.16200:mRNA-p1	0	0	0	0	0	0	0	0	0	0	0	0	0	0	0	0	0	0	0	0	0	0	0	0
642	Tb427_000069200.1	Reverse transcriptase (RNA-dependent DNA polymerase)%2C putative	Tb927.1.240:pseudogenic_transcript-p1	Tb927.1.240:pseudogenic_transcript-p1;Tb927.1.500:pseudogenic_transcript-p1;Tb927.11.18630.1-p1;Tb927.11.18610.1-p1;Tb927.10.16200:mRNA-p1;Tb10.v4.0258:mRNA-p1;Tb10.v4.0050:mRNA-p1	0	0	0	0	0	0	0	0	0	0	0	0	0	0	0	0	0	0	0	0	0	0	0	0
643	Tb427_000069300.1	Retrotransposon hot spot protein%2C putative	Tb927.2.1120:pseudogenic_transcript-p1	Tb927.2.1120:pseudogenic_transcript-p1;Tb11.0820:pseudogenic_transcript-p1;Tb09.v4.0067:pseudogenic_transcript-p1;Tb927.2.450:mRNA-p1;Tb927.2.470:mRNA-p1;Tb927.1.120:mRNA-p1;Tb927.2.340:mRNA-p1;Tb11.v5.0295.1-p1;Tb927.2.1210:mRNA-p1;Tb927.2.560:mRNA-p1;Tb927.6.5180:pseudogenic_transcript-p1;Tb927.4.240:pseudogenic_transcript-p1;Tb927.1.70:mRNA-p1;Tb927.2.510:mRNA-p1;Tb11.v5.0353.1-p1;Tb927.7.2010…	0	0	0	0	0	0	0	0	0	0	0	0	0	0	0	0	0	0	0	0	0	0	0.129492	0
644	Tb427_000069400.1	RNA polymerase Rpb2%2C domain 6%2C putative	Tb927.2.490:pseudogenic_transcript-p1	Tb927.2.490:pseudogenic_transcript-p1;Tb927.2.1200:pseudogenic_transcript-p1;Tb927.2.1110:pseudogenic_transcript-p1;Tb11.v5.0349.1-p1;Tb927.6.5190:pseudogenic_transcript-p1;Tb927.1.100:pseudogenic_transcript-p1;Tb927.1.540:mRNA-p1;Tb927.2.420:pseudogenic_transcript-p1;Tb927.2.300:pseudogenic_transcript-p1;Tb927.4.230:pseudogenic_transcript-p1;Tb927.2.540:pseudogenic_transcript-p1;Tb927.4.3810:mRN…	0.0862845	0.07889	0.0867226	0.0754095	0.101216	0	0.0930969	0.0806231	0.117082	0.120498	0	0.119847	0.423396	0.0944173	0	0.169734	0	0	0.10585	0.10259	0.331076	0.375148	0.178711	0.21063
645	Tb427_000069500.1	hypothetical protein%2C conserved	Tb927.1.530.2:mRNA-p1	Tb927.1.530.2:mRNA-p1;Tb927.9.17640:mRNA-p1;Tb927.1.530.1:mRNA-p1;Tb927.6.5200:mRNA-p1	0	0	0	0	0	0	0	0	0	0	0	0	0	0	0	0	0	0	0	0	0	0	0	0
646	Tb427_000069600.1	hypothetical protein%2C conserved	Tb10.v4.0259:mRNA-p1	Tb10.v4.0259:mRNA-p1;Tb927.1.240:pseudogenic_transcript-p1;Tb927.10.16200:mRNA-p1;Tb927.1.450:pseudogenic_transcript-p1;Tb927.1.430:pseudogenic_transcript-p1	0	0	0	0	0	0	0	0	0	0	0	0	0	0	0	0	0	0	0	0	0	0	0	0
647	Tb427_000069700.1	hypothetical protein	Tb927.9.17630:pseudogenic_transcript-p1	Tb927.9.17630:pseudogenic_transcript-p1;Tb10.v4.0115:pseudogenic_transcript-p1	0	0	0	0	0	0	0	0	0.652468	0	0	0	0	0	0.561691	0	0	0	0	0	0	0	0	0
648	Tb427_000069800.1	Trypanosome variant surface glycoprotein (A-type)%2C putative	Tb09.v4.0178:pseudogenic_transcript-p1	Tb09.v4.0178:pseudogenic_transcript-p1;Tb927.9.17620:pseudogenic_transcript-p1;Tb927.6.5210:pseudogenic_transcript-p1;Tb10.v4.0158:pseudogenic_transcript-p1;Tb10.v4.0092:pseudogenic_transcript-p1;Tb927.9.16180:pseudogenic_transcript-p1;Tb927.11.17300:mRNA-p1;Tb927.9.16500:mRNA-p1;Tb927.8.420:pseudogenic_transcript-p1;Tb927.9.400:pseudogenic_transcript-p1;Tb10.v4.0156:pseudogenic_transcript-p1;Tb9…	0	0	0	0	0	0	0	0	0	0	0	0	0	0	0	0	0	0	0	0	0	0	0	0
649	Tb427_000069900.1	Trypanosomal VSG domain containing protein%2C putative	Tb927.6.5600:pseudogenic_transcript-p1	Tb927.6.5600:pseudogenic_transcript-p1;Tb09.v4.0075:pseudogenic_transcript-p1;Tb10.v4.0175:pseudogenic_transcript-p1;Tb10.v4.0086:pseudogenic_transcript-p1;Tb927.11.18550.1-p1;Tb11.1560:pseudogenic_transcript-p1;Tb11.v5.0139.1-p1;Tb08.27P2.670:mRNA-p1;Tb927.4.5640:pseudogenic_transcript-p1;Tb927.6.5330:pseudogenic_transcript-p1;Tb09.v4.0037:pseudogenic_transcript-p1;Tb11.v5.0829.1-p1;Tb10.v4.0152…	0	0	0	0	0	0	0	0	0	0	0	0	0	0	0	0	0	0	0	0	0	0	0	0
650	Tb427_000070000.1	Trypanosome variant surface glycoprotein (A-type)/Trypanosome variant surface glycoprotein C-terminal domain containing protein%2C putative	Tb927.11.17580:mRNA-p1	Tb927.11.17580:mRNA-p1;Tb927.5.4840:mRNA-p1;Tb11.v5.0907.1-p1;Tb05.5K5.330:pseudogenic_transcript-p1;Tb927.11.18230:mRNA-p1;Tb927.11.100:mRNA-p1;Tb927.5.4770:mRNA-p1;Tb927.9.1050:mRNA-p1;Tb11.1451.1-p1;Tb11.1450.1-p1;Tb927.11.17190:mRNA-p1;Tb11.1110:pseudogenic_transcript-p1;Tb927.9.17580:pseudogenic_transcript-p1;Tb11.v5.0132.1-p1;Tb927.11.18360.1-p1;Tb927.5.5080:mRNA-p1;Tb11.v5.0932.1-p1;Tb927.…	0	0	0	0	0	0	0	0	0	0	0	0	0	0	0	0	0	0	0	0	0	0	0	0
651	Tb427_000070100.1	Trypanosome variant surface glycoprotein (A-type)%2C putative	Tb927.5.5080:mRNA-p1	Tb927.5.5080:mRNA-p1;Tb11.v5.0932.1-p1;Tb11.v5.0936.1-p1;Tb927.9.17250:pseudogenic_transcript-p1;Tb11.v5.0894.1-p1	0	0	0	0	0	0	0	0	0	0	0	0	0	0	0	0	0	0	0	0	0	0	0	0
652	Tb427_000070200.1	Trypanosome variant surface glycoprotein (A-type)%2C putative	Tb927.5.5080:mRNA-p1	Tb927.5.5080:mRNA-p1;Tb11.v5.0932.1-p1;Tb11.v5.0401.1-p1;Tb09.v4.0057:pseudogenic_transcript-p1;Tb927.4.5570:pseudogenic_transcript-p1;Tb927.11.20230:pseudogenic_transcript-p1;Tb927.11.20650:pseudogenic_transcript-p1;Tb927.10.16300:mRNA-p1	0	0	0	0	0	0	0	0	0	0	0	0	0	0	0	0	0	0	0	0	0	0	0.41813	0
653	Tb427_000070300.1	Reverse transcriptase (RNA-dependent DNA polymerase)%2C putative	Tb927.1.240:pseudogenic_transcript-p1	Tb927.1.240:pseudogenic_transcript-p1;Tb927.1.500:pseudogenic_transcript-p1;Tb927.11.18610.1-p1;Tb927.11.18630.1-p1;Tb927.10.16200:mRNA-p1;Tb927.10.16210:mRNA-p1;Tb927.1.300:pseudogenic_transcript-p1;Tb10.v4.0258:mRNA-p1;Tb927.1.450:pseudogenic_transcript-p1;Tb927.1.430:pseudogenic_transcript-p1	0	0	0	0	0	0	0	0	0.0797461	0	0	0	0	0	0	0	0	0	0	0	0	0	0	0
654	Tb427_000070400.1	Trypanosome variant surface glycoprotein C-terminal domain containing protein%2C putative	Tb10.v4.0073:pseudogenic_transcript-p1	Tb10.v4.0073:pseudogenic_transcript-p1;Tb927.11.18020:mRNA-p1;Tb927.6.5250:pseudogenic_transcript-p1;Tb927.11.17430:pseudogenic_transcript-p1;Tb10.v4.0177:pseudogenic_transcript-p1;Tb927.11.17260:mRNA-p1;Tb927.3.5870:pseudogenic_transcript-p1;Tb10.v4.0109:pseudogenic_transcript-p1;Tb927.9.16140:pseudogenic_transcript-p1;Tb927.11.20630:pseudogenic_transcript-p1;Tb927.7.6520:pseudogenic_transcript-…	0	0	0	0	0	0	0	0	0	0	0	0	0	0	0	0	0	0	0	0	0	0	0	0
655	Tb427_000070500.1	Trypanosomal VSG domain containing protein%2C putative	Tb927.9.17020:pseudogenic_transcript-p1	Tb927.9.17020:pseudogenic_transcript-p1;Tb927.1.05:mRNA-p1;Tb927.7.150:pseudogenic_transcript-p1;Tb927.5.220:pseudogenic_transcript-p1;Tb927.2.2060:mRNA-p1;Tb09.v4.0113:mRNA-p1;Tb11.v5.0873.1-p1;Tb09.v4.0158:pseudogenic_transcript-p1;Tb927.9.1070:pseudogenic_transcript-p1;Tb927.5.660.2:mRNA-p1;Tb927.5.660.1:mRNA-p1;Tb927.10.16330:pseudogenic_transcript-p1;Tb927.3.2500:mRNA-p1;Tb05.5K5.410:pseudog…	0	0	0	0	0	0	0	0	0	0	0	0	0	0	0	0	0	0	0	0	0	0	0	0
656	Tb427_000070600.1	Trypanosomal VSG domain containing protein%2C putative	Tb09.v4.0139:pseudogenic_transcript-p1	Tb09.v4.0139:pseudogenic_transcript-p1;Tb927.9.17030:pseudogenic_transcript-p1;Tb927.11.19270:pseudogenic_transcript-p1;Tb11.v5.0125.1-p1;Tb11.v5.0610.1-p1;Tb927.3.300:pseudogenic_transcript-p1;Tb927.8.460:mRNA-p1;Tb927.11.20490:mRNA-p1;Tb11.0710:mRNA-p1;Tb09.v4.0156:pseudogenic_transcript-p1;Tb927.11.20140:pseudogenic_transcript-p1;Tb927.9.16790:pseudogenic_transcript-p1;Tb08.27P2.150:pseudogeni…	0	0	0	0	0	0	0	0	0	0	0	0	0	0	0	0	0	0	0	0	0	0	0	0
657	Tb427_000070700.1	hypothetical protein	Tb927.8.450:pseudogenic_transcript-p1	Tb927.8.450:pseudogenic_transcript-p1;Tb927.11.17180:mRNA-p1;Tb09.v4.0132:pseudogenic_transcript-p1;Tb08.27P2.160:pseudogenic_transcript-p1;Tb927.9.17900:pseudogenic_transcript-p1;Tb927.11.20150:pseudogenic_transcript-p1;Tb08.27P2.520:pseudogenic_transcript-p1;Tb09.v4.0130:pseudogenic_transcript-p1;Tb08.27P2.250:pseudogenic_transcript-p1;Tb927.9.16880:pseudogenic_transcript-p1;Tb10.v4.0255:pseudo…	0	0	0	0	0	0	0	0	0	0	0	0	0	0	0	0	0	0	0	0	0	0	0	0
658	Tb427_000070800.1	Trypanosomal VSG domain containing protein%2C putative	Tb11.v5.0933.1-p1	Tb11.v5.0933.1-p1;Tb927.5.5090:pseudogenic_transcript-p1;Tb927.9.17470:pseudogenic_transcript-p1;Tb927.9.16550:pseudogenic_transcript-p1;Tb09.v4.0030:mRNA-p1;Tb927.2.6380:pseudogenic_transcript-p1;Tb927.11.20010:pseudogenic_transcript-p1;Tb927.9.16460:mRNA-p1;Tb927.6.5740:mRNA-p1;Tb927.9.640:pseudogenic_transcript-p1;Tb927.11.18720.1-p1;Tb11.1040:mRNA-p1;Tb927.5.4930:pseudogenic_transcript-p1;Tb1…	0	0	0	0	0	0	0	0	0	0	0	0	0	0	0	0	0	0	0	0	0	0	0	0
659	Tb427_000070900.1	Trypanosome variant surface glycoprotein (A-type)%2C putative	Tb09.v4.0054:pseudogenic_transcript-p1	Tb09.v4.0054:pseudogenic_transcript-p1;Tb927.11.18820.1-p1;Tb11.0510:pseudogenic_transcript-p1;Tb08.27P2.220:mRNA-p1;Tb927.9.300:pseudogenic_transcript-p1;Tb11.v5.0870.1-p1;Tb09.v4.0175:pseudogenic_transcript-p1;Tb11.v5.0112.1-p1;Tb927.9.17050:mRNA-p1;Tb09.v4.0133:pseudogenic_transcript-p1;Tb927.9.17890:pseudogenic_transcript-p1;Tb09.v4.0189:pseudogenic_transcript-p1;Tb10.v4.0124:pseudogenic_tran…	0	0	0	0	0	0	0	0	0	0	0	0	0	0	0	0	0	0	0	0	0	0	0	0
660	Tb427_000071000.1	hypothetical protein%2C conserved	Tb11.0280:pseudogenic_transcript-p1	Tb11.0280:pseudogenic_transcript-p1;Tb927.11.19210:pseudogenic_transcript-p1;Tb09.v4.0055:pseudogenic_transcript-p1;Tb927.3.5850:pseudogenic_transcript-p1;Tb08.27P2.720:pseudogenic_transcript-p1;Tb08.27P2.650:pseudogenic_transcript-p1;Tb927.3.5880:pseudogenic_transcript-p1	0	0	0	0	0	0	0	0	0	0	0	0	0	0	0	0	0	0	0	0	0	0	0	0
661	Tb427_000071100.1	hypothetical protein%2C conserved	Tb927.1.450:pseudogenic_transcript-p1	Tb927.1.450:pseudogenic_transcript-p1;Tb927.1.240:pseudogenic_transcript-p1;Tb927.1.430:pseudogenic_transcript-p1;Tb927.10.16200:mRNA-p1;Tb11.v5.1020.1-p1;Tb927.11.17660:mRNA-p1;Tb10.v4.0259:mRNA-p1	0	0	0	0	0	0	0	0	0	0	0	0	0	0	0	0	0	0	0	0	0	0	0	0
662	Tb427_000071200.1	Reverse transcriptase (RNA-dependent DNA polymerase)%2C putative	Tb927.1.240:pseudogenic_transcript-p1	Tb927.1.240:pseudogenic_transcript-p1;Tb927.1.500:pseudogenic_transcript-p1;Tb927.10.16200:mRNA-p1;Tb927.11.18630.1-p1;Tb927.11.18610.1-p1	0	0	0	0	0	0	0	0	0	0	0	0	0	0	0	0	0	0	0	0	0	0	0	0
663	Tb427_000071300.1	hypothetical protein%2C conserved	Tb927.1.240:pseudogenic_transcript-p1	Tb927.1.240:pseudogenic_transcript-p1;Tb927.1.500:pseudogenic_transcript-p1;Tb927.11.18610.1-p1;Tb927.11.18630.1-p1;Tb927.10.16210:mRNA-p1;Tb927.10.16200:mRNA-p1;Tb927.1.300:pseudogenic_transcript-p1;Tb10.v4.0258:mRNA-p1;Tb10.v4.0050:mRNA-p1	0	0	0	0	0	0	0	0.053778	0	0	0	0	0	0	0	0.113217	0	0	0	0	0	0	0	0
664	Tb427_000071400.1	hypothetical protein%2C conserved	Tb927.4.5450:pseudogenic_transcript-p1	Tb927.4.5450:pseudogenic_transcript-p1;Tb927.11.17130:mRNA-p1;Tb10.v4.0240:pseudogenic_transcript-p1;Tb927.9.16730:pseudogenic_transcript-p1;Tb927.6.5690:pseudogenic_transcript-p1;Tb10.v4.0257:mRNA-p1;Tb10.v4.0168:pseudogenic_transcript-p1;Tb09.v4.0192:mRNA-p1	0	0	0	0	0	0	0	0	0	0	0	0	0	0	0	0	0	0	0	0	0	0	0	0
665	Tb427_000071500.1	hypothetical protein	Tb927.11.20100:mRNA-p1	Tb927.11.20100:mRNA-p1;Tb10.v4.0208:pseudogenic_transcript-p1;Tb927.9.130:pseudogenic_transcript-p1;Tb927.3.140:pseudogenic_transcript-p1;Tb11.v5.0417.1-p1;Tb11.v5.0911.1-p1;Tb09.v4.0070:pseudogenic_transcript-p1;Tb927.3.490:mRNA-p1;Tb927.9.16500:mRNA-p1;Tb927.5.5410.1-p1;Tb10.v4.0132:mRNA-p1;Tb927.11.17610:mRNA-p1;Tb927.11.18460:mRNA-p1	0	0	0	0	0	0	0	0	0	0	0	0	0	0	0	0	0	0	0	0	0	0	0	0
666	Tb427_000071600.1	hypothetical protein%2C conserved	Tb927.6.5450:mRNA-p1	Tb927.6.5450:mRNA-p1;Tb927.9.940:pseudogenic_transcript-p1;Tb11.v4.0041.1-p1;Tb927.3.190:mRNA-p1;Tb10.v4.0160:pseudogenic_transcript-p1;Tb09.v4.0021:pseudogenic_transcript-p1;Tb11.0180:pseudogenic_transcript-p1;Tb927.10.16230:mRNA-p1;Tb927.11.20030:pseudogenic_transcript-p1;Tb10.v4.0127:pseudogenic_transcript-p1;Tb11.v5.0929.1-p1;Tb927.5.4670:mRNA-p1;Tb11.v5.0284.1-p1;Tb09.v4.0145:pseudogenic_tra…	0	0	0	0	0	0	0	0	0	0	0	0	0	0	0	0	0	0	0	0	0	0	0	0
667	Tb427_000071700.1	Trypanosomal VSG domain/Trypanosome variant surface glycoprotein C-terminal domain containing protein%2C putative	Tb927.11.20010:pseudogenic_transcript-p1	Tb927.11.20010:pseudogenic_transcript-p1;Tb09.v4.0030:mRNA-p1;Tb927.9.16460:mRNA-p1;Tb11.v5.0933.1-p1;Tb927.5.5090:pseudogenic_transcript-p1;Tb927.6.5740:mRNA-p1;Tb927.2.6380:pseudogenic_transcript-p1;Tb11.v5.0127.1-p1;Tb11.0170:mRNA-p1;Tb927.9.640:pseudogenic_transcript-p1;Tb927.11.18720.1-p1;Tb11.1040:mRNA-p1;Tb10.v4.0071:pseudogenic_transcript-p1;Tb927.6.5640:pseudogenic_transcript-p1;Tb08.27P…	0	0	0	0	0	0	0	0	0	0	0	0	0	0	0	0	0	0	0	0	0	0	0	0
668	Tb427_000071800.1	hypothetical protein	Tb927.9.1090:pseudogenic_transcript-p1	Tb927.9.1090:pseudogenic_transcript-p1;Tb08.27P2.510:pseudogenic_transcript-p1;Tb10.v4.0065:mRNA-p1;Tb927.2.6410:mRNA-p1;Tb927.3.490:mRNA-p1;Tb927.11.19440:pseudogenic_transcript-p1;Tb927.11.19510:pseudogenic_transcript-p1;Tb10.v4.0054:mRNA-p1;Tb11.v5.0117.1-p1;Tb08.27P2.650:pseudogenic_transcript-p1;Tb927.11.17370:mRNA-p1;Tb927.11.18210:mRNA-p1;Tb927.9.17350:pseudogenic_transcript-p1;Tb927.11.18…	0	0	0	0	0	0	0	0	0	0	0	0	0	0	0	0	0	0	0	0	0	0	0	0
669	Tb427_000071900.1	hypothetical protein	Tb10.v4.0234:pseudogenic_transcript-p1	Tb10.v4.0234:pseudogenic_transcript-p1;Tb08.27P2.520:pseudogenic_transcript-p1;Tb08.27P2.250:pseudogenic_transcript-p1;Tb927.11.18100:mRNA-p1;Tb09.v4.0130:pseudogenic_transcript-p1;Tb927.11.20070:pseudogenic_transcript-p1;Tb08.27P2.160:pseudogenic_transcript-p1;Tb927.3.460:pseudogenic_transcript-p1;Tb927.4.5660:pseudogenic_transcript-p1;Tb11.15.0008b.1-p1;Tb927.11.20560:pseudogenic_transcript-p1;…	0	0	0	0	0	0	0	0	0	0	0	0	0	0	0	0	0	0	0	0	0	0	0	0
670	Tb427_000072000.1	Trypanosomal VSG domain containing protein%2C putative	Tb09.v4.0163:pseudogenic_transcript-p1	Tb09.v4.0163:pseudogenic_transcript-p1;Tb10.v4.0183:pseudogenic_transcript-p1;Tb927.4.5710:pseudogenic_transcript-p1;Tb08.27P2.580:pseudogenic_transcript-p1;Tb927.11.17920:mRNA-p1;Tb927.3.210:mRNA-p1;Tb10.v4.0200:mRNA-p1;Tb11.v5.1047.1-p1;Tb11.v5.1024.1-p1;Tb10.v4.0072:pseudogenic_transcript-p1;Tb10.v4.0085:pseudogenic_transcript-p1;Tb927.9.17930:pseudogenic_transcript-p1;Tb927.11.18410:pseudogen…	0	0	0	0	0	0	0	0	0	0	0	0	0	0	0	0	0	0	0	0	0	0	0	0
671	Tb427_000072100.1	hypothetical protein	Tb10.v4.0059:pseudogenic_transcript-p1	Tb10.v4.0059:pseudogenic_transcript-p1;Tb927.6.5310:pseudogenic_transcript-p1;Tb11.v5.0328.1-p1;Tb927.10.16340:pseudogenic_transcript-p1;Tb09.v4.0080:mRNA-p1;Tb927.9.16800:pseudogenic_transcript-p1;Tb927.11.17310:mRNA-p1;Tb927.4.5790:mRNA-p1;Tb927.9.800:mRNA-p1;Tb927.5.5140:pseudogenic_transcript-p1;Tb927.11.17990:mRNA-p1;Tb09.v4.0038:pseudogenic_transcript-p1;Tb10.v4.0197:pseudogenic_transcript-…	0	0	0	0	0	0	0	0	0	0	0	0	0	0	0	0	0	0	0	0	0	0	0	0
672	Tb427_000072200.1	Trypanosomal VSG domain containing protein%2C putative	Tb11.v5.0610.1-p1	Tb11.v5.0610.1-p1;Tb927.3.300:pseudogenic_transcript-p1;Tb927.11.20140:pseudogenic_transcript-p1;Tb11.v5.0125.1-p1;Tb927.8.460:mRNA-p1;Tb927.11.19270:pseudogenic_transcript-p1;Tb11.v5.0386.1-p1;Tb11.0150:pseudogenic_transcript-p1;Tb09.v4.0139:pseudogenic_transcript-p1;Tb927.11.17210:mRNA-p1;Tb927.11.20490:mRNA-p1;Tb11.0710:mRNA-p1;Tb09.v4.0156:pseudogenic_transcript-p1;Tb10.v4.0056:mRNA-p1;Tb927.…	0	0	0	0	0	0	0	0	0	0	0	0	0	0	0	0	0	0	0	0	0	0	0	0
673	Tb427_000072300.1	hypothetical protein%2C conserved	Tb927.11.20150:pseudogenic_transcript-p1	Tb927.11.20150:pseudogenic_transcript-p1;Tb08.27P2.160:pseudogenic_transcript-p1;Tb927.11.19760:pseudogenic_transcript-p1;Tb11.15.0008b.1-p1;Tb08.27P2.250:pseudogenic_transcript-p1;Tb927.5.5230:pseudogenic_transcript-p1;Tb08.27P2.520:pseudogenic_transcript-p1;Tb927.1.5340:pseudogenic_transcript-p1;Tb927.11.17180:mRNA-p1;Tb09.v4.0115:pseudogenic_transcript-p1;Tb09.v4.0132:pseudogenic_transcript-p1…	0	0	0	0	0	0	0	0	0	0	0	0	0	0	0	0	0	0	0	0	0	0	0	0
674	Tb427_000072400.1	hypothetical protein	Tb927.3.280:pseudogenic_transcript-p1	Tb927.3.280:pseudogenic_transcript-p1;Tb927.4.5580:mRNA-p1;Tb10.v4.0212:pseudogenic_transcript-p1;Tb11.v5.0599.1-p1;Tb09.v4.0196:pseudogenic_transcript-p1;Tb927.5.5300:pseudogenic_transcript-p1;Tb927.11.18140:mRNA-p1;Tb927.11.19450:mRNA-p1;Tb11.1130:mRNA-p1;Tb927.9.16660:pseudogenic_transcript-p1;Tb09.v4.0136:mRNA-p1;Tb927.11.100:mRNA-p1;Tb927.9.900:mRNA-p1;Tb09.v4.0051:mRNA-p1;Tb09.v4.0197:pseud…	0	0	0	0	0	0	0	0	0	0	0	0	0	0	0	0	0	0	0	0	0	0	0	0
675	Tb427_000072500.1	hypothetical protein%2C conserved	Tb927.1.450:pseudogenic_transcript-p1	Tb927.1.450:pseudogenic_transcript-p1;Tb927.1.240:pseudogenic_transcript-p1;Tb11.v5.1020.1-p1;Tb927.1.430:pseudogenic_transcript-p1;Tb927.10.16200:mRNA-p1;Tb927.11.17660:mRNA-p1;Tb11.v5.0655.1-p1	0	0	0	0	0	0	0	0	0	0	0	0	0	0	0	0	0	0	0	0	0	0	0	0
676	Tb427_000072600.1	hypothetical protein	Tb927.1.240:pseudogenic_transcript-p1	Tb927.1.240:pseudogenic_transcript-p1;Tb927.10.16200:mRNA-p1;Tb927.1.500:pseudogenic_transcript-p1;Tb927.1.450:pseudogenic_transcript-p1;Tb927.1.430:pseudogenic_transcript-p1;Tb10.v4.0259:mRNA-p1	0	0	0	0	0	0	0	0	0	0	0	0	0	0	0	0	0	0	0	0	0	0	0	0
677	Tb427_000072700.1	Reverse transcriptase (RNA-dependent DNA polymerase)%2C putative	Tb927.1.240:pseudogenic_transcript-p1	Tb927.1.240:pseudogenic_transcript-p1;Tb927.1.500:pseudogenic_transcript-p1;Tb927.10.16200:mRNA-p1;Tb927.11.18630.1-p1;Tb927.11.18610.1-p1	0	0	0	0	0	0	0	0.0944971	0	0	0	0	0	0	0	0	0	0	0	0	0	0	0	0
678	Tb427_000072800.1	Trypanosomal VSG domain/Trypanosome variant surface glycoprotein C-terminal domain containing protein%2C putative	Tb927.11.17350:mRNA-p1	Tb927.11.17350:mRNA-p1;Tb09.v4.0026:mRNA-p1;Tb927.3.120:mRNA-p1;Tb927.4.5650:pseudogenic_transcript-p1;Tb09.v4.0198:pseudogenic_transcript-p1;Tb10.v4.0189:mRNA-p1;Tb11.v5.0682.1-p1;Tb10.v4.0235:pseudogenic_transcript-p1;Tb927.5.5680.1-p1;Tb927.9.17330:pseudogenic_transcript-p1;Tb10.v4.0182:pseudogenic_transcript-p1;Tb927.3.470:pseudogenic_transcript-p1;Tb927.11.18090:mRNA-p1;Tb927.9.17090:pseudog…	0	0	0	0	0	0	0	0	0	0	0	0	0	0	0	0	0	0	0	0	0	0	0	0
679	Tb427_000072900.1	Trypanosome variant surface glycoprotein (A-type)%2C putative	Tb927.11.20590:pseudogenic_transcript-p1	Tb927.11.20590:pseudogenic_transcript-p1;Tb09.v4.0161:pseudogenic_transcript-p1;Tb927.9.16890:pseudogenic_transcript-p1;Tb10.v4.0251:pseudogenic_transcript-p1;Tb09.v4.0204:pseudogenic_transcript-p1;Tb10.v4.0229:pseudogenic_transcript-p1;Tb10.v4.0124:pseudogenic_transcript-p1;Tb10.v4.0186:pseudogenic_transcript-p1;Tb927.11.19920:pseudogenic_transcript-p1;Tb09.v4.0175:pseudogenic_transcript-p1;Tb09…	0	0	0	0	0	0	0	0	0	0	0	0	0	0	0	0	0	0	0	0	0	0	0	0
680	Tb427_000073000.1	hypothetical protein%2C conserved	Tb927.11.18620.1-p1	Tb927.11.18620.1-p1;Tb927.11.19850.1-p1;Tb927.11.18640.1-p1;Tb11.v5.0317.1-p1	0	0	0	0	0	0	0	0	0	0	0	0	0	0	0	0	0	0	0	0	0	0	0	0
681	Tb427_000073100.1	hypothetical protein%2C conserved	Tb11.0280:pseudogenic_transcript-p1	Tb11.0280:pseudogenic_transcript-p1;Tb927.11.19210:pseudogenic_transcript-p1;Tb09.v4.0055:pseudogenic_transcript-p1;Tb927.3.5850:pseudogenic_transcript-p1;Tb08.27P2.720:pseudogenic_transcript-p1;Tb927.3.5880:pseudogenic_transcript-p1;Tb08.27P2.650:pseudogenic_transcript-p1;Tb927.9.17850:mRNA-p1;Tb10.v4.0190:pseudogenic_transcript-p1	0	0	0	0	0	0	0	0	0	0	0	0	0	0	0	0	0	0	0	0	0	0	0	0
682	Tb427_000073200.1	Trypanosomal VSG domain containing protein%2C putative	Tb09.v4.0056:pseudogenic_transcript-p1	Tb09.v4.0056:pseudogenic_transcript-p1;Tb927.11.18090:mRNA-p1;Tb927.8.380:pseudogenic_transcript-p1;Tb927.5.5680.1-p1;Tb927.3.470:pseudogenic_transcript-p1;Tb08.27P2.680:pseudogenic_transcript-p1;Tb927.9.17160:pseudogenic_transcript-p1;Tb927.3.400:pseudogenic_transcript-p1;Tb11.v5.0316.1-p1;Tb927.9.220:pseudogenic_transcript-p1;Tb09.v4.0198:pseudogenic_transcript-p1;Tb927.4.5650:pseudogenic_trans…	0	0	0	0	0	0	0	0	0	0	0	0	0	0	0	0	0	0	0	0	0	0	0	0
683	Tb427_000073300.1	hypothetical protein	Tb08.27P2.250:pseudogenic_transcript-p1	Tb08.27P2.250:pseudogenic_transcript-p1;Tb08.27P2.160:pseudogenic_transcript-p1;Tb09.v4.0132:pseudogenic_transcript-p1;Tb927.11.18040:mRNA-p1;Tb08.27P2.400:pseudogenic_transcript-p1;Tb10.v4.0234:pseudogenic_transcript-p1;Tb927.3.460:pseudogenic_transcript-p1;Tb927.11.18100:mRNA-p1;Tb927.11.19900:pseudogenic_transcript-p1;Tb05.5K5.420:pseudogenic_transcript-p1;Tb927.8.450:pseudogenic_transcript-p1…	0	0	0	0	0	0	0	0	0	0	0	0	0	0	0	0	0	0	0	0	0	0	0	0
684	Tb427_000073400.1	hypothetical protein%2C conserved	Tb927.9.1110:mRNA-p1	Tb927.9.1110:mRNA-p1;Tb09.v4.0079:pseudogenic_transcript-p1;Tb09.v4.0078:pseudogenic_transcript-p1;Tb10.v4.0260:pseudogenic_transcript-p1;Tb927.5.4810:mRNA-p1;Tb11.v5.0299.1-p1;Tb927.11.18450:pseudogenic_transcript-p1;Tb09.v4.0025:pseudogenic_transcript-p1;Tb11.1470:pseudogenic_transcript-p1;Tb927.11.18110:mRNA-p1;Tb927.9.850:pseudogenic_transcript-p1;Tb09.v4.0169:pseudogenic_transcript-p1;Tb10.v…	0	0	0	0	0	0	0	0	0	0	0	0	0	0	0	0	0	0	0	0	0.170403	0	0	0
685	Tb427_000073500.1	Trypanosome variant surface glycoprotein (A-type)%2C putative	Tb927.6.5660:pseudogenic_transcript-p1	Tb927.6.5660:pseudogenic_transcript-p1;Tb927.9.16350:pseudogenic_transcript-p1;Tb10.v4.0121:pseudogenic_transcript-p1;Tb11.v5.0622.1-p1;Tb927.9.17440:pseudogenic_transcript-p1;Tb927.9.420:pseudogenic_transcript-p1;Tb927.11.19620:pseudogenic_transcript-p1;Tb11.v5.0362.1-p1;Tb927.11.19920:pseudogenic_transcript-p1;Tb927.9.160:mRNA-p1;Tb11.v5.0918.1-p1;Tb927.5.4980:pseudogenic_transcript-p1;Tb927.9.…	0	0	0	0	0	0	0	0	0	0	0	0	0	0	0	0	0	0	0	0	0	0	0	0
686	Tb427_000073600.1	Trypanosomal VSG domain containing protein%2C putative	Tb927.8.130:mRNA-p1	Tb927.8.130:mRNA-p1;Tb927.9.16220:pseudogenic_transcript-p1;Tb927.11.19720:pseudogenic_transcript-p1;Tb927.5.4970:pseudogenic_transcript-p1;Tb10.v4.0172:pseudogenic_transcript-p1;Tb927.9.270:mRNA-p1;Tb09.v4.0174:pseudogenic_transcript-p1;Tb927.11.18070:mRNA-p1;Tb10.v4.0135:mRNA-p1;Tb927.11.19880:pseudogenic_transcript-p1;Tb927.9.16460:mRNA-p1;Tb927.2.6380:pseudogenic_transcript-p1;Tb927.3.410:pse…	0	0	0	0	0	0	0	0	0	0	0	0	0	0	0	0	0	0	0	0	0	0	0	0
687	Tb427_000073700.1	hypothetical protein%2C conserved	Tb927.11.19800.1-p1	Tb927.11.19800.1-p1;Tb11.v5.0381.1-p1;Tb10.v4.0128:mRNA-p1;Tb10.v4.0129:pseudogenic_transcript-p1	3.01459	2.25511	2.75445	2.87416	1.92888	0.935856	0.887074	1.53643	0	2.67906	1.43462	1.90327	0	1.49942	1.28054	1.07821	1.23267	0.649603	0.336196	0.325842	0.350518	0.297883	2.27047	1.67249
688	Tb427_000073800.1	Trypanosomal VSG domain containing protein%2C putative	Tb09.v4.0031:mRNA-p1	Tb09.v4.0031:mRNA-p1;Tb09.v4.0077:mRNA-p1;Tb927.2.6372:pseudogenic_transcript-p1;Tb927.11.17440:mRNA-p1;Tb927.11.17760:mRNA-p1;Tb927.11.20370:pseudogenic_transcript-p1;Tb11.1600:pseudogenic_transcript-p1;Tb11.v5.0133.1-p1;Tb927.9.210:pseudogenic_transcript-p1;Tb09.v4.0207:pseudogenic_transcript-p1;Tb927.11.19400:mRNA-p1;Tb11.0590:mRNA-p1;Tb11.v5.0327.1-p1;Tb927.10.16350:pseudogenic_transcript-p1;…	0	0	0	0	0	0	0	0	0	0	0	0	0	0	0	0	0	0	0	0	0	0	0	0
689	Tb427_000073900.1	hypothetical protein	Tb927.8.450:pseudogenic_transcript-p1	Tb927.8.450:pseudogenic_transcript-p1;Tb08.27P2.160:pseudogenic_transcript-p1;Tb927.11.20150:pseudogenic_transcript-p1;Tb08.27P2.250:pseudogenic_transcript-p1;Tb09.v4.0083:pseudogenic_transcript-p1;Tb927.9.17900:pseudogenic_transcript-p1;Tb927.11.17180:mRNA-p1;Tb09.v4.0132:pseudogenic_transcript-p1;Tb09.v4.0154:pseudogenic_transcript-p1;Tb927.11.18100:mRNA-p1;Tb927.9.16880:pseudogenic_transcript-…	0	0	0	0	0	0	0	0	0	0	0	0	0	0	0	0	0	0	0	0	0	0	0	0
690	Tb427_000074000.1	hypothetical protein%2C conserved	Tb927.1.240:pseudogenic_transcript-p1	Tb927.1.240:pseudogenic_transcript-p1;Tb927.1.500:pseudogenic_transcript-p1;Tb927.11.18630.1-p1;Tb927.11.18610.1-p1;Tb927.10.16210:mRNA-p1;Tb927.1.300:pseudogenic_transcript-p1	0	0	0	0.156169	0	0.203401	0	0	0	0	0.233853	0	0	0	0	0	0	0	0	0	0	0.194228	0	0
691	Tb427_000074100.1	Reverse transcriptase (RNA-dependent DNA polymerase)%2C putative	Tb927.1.240:pseudogenic_transcript-p1	Tb927.1.240:pseudogenic_transcript-p1;Tb927.10.16200:mRNA-p1;Tb927.1.500:pseudogenic_transcript-p1;Tb927.11.18630.1-p1;Tb927.11.18610.1-p1;Tb927.1.450:pseudogenic_transcript-p1;Tb927.1.430:pseudogenic_transcript-p1;Tb927.9.14660:mRNA-p1;Tb10.v4.0259:mRNA-p1	0	0	0	0	0	0.0858869	0	0.0705021	0	0	0	0	0	0	0	0	0	0	0	0	0	0	0.0781385	0
692	Tb427_000074200:rRNA	NA	NA		0.48674	0.801048	0.587053	0.59555	0.342583	0.775669	1.05034	0.545764	0.396284	0.815692	0.382199	1.35214	0.238842	0.958712	0.454866	0.765989	0.328398	0.80762	0.59711	0.347232	0.747055	0.317437	0.907317	2.37637
693	Tb427_000074400.1	RNase H%2C putative	Tb927.1.240:pseudogenic_transcript-p1	Tb927.1.240:pseudogenic_transcript-p1;Tb927.1.500:pseudogenic_transcript-p1;Tb927.11.18630.1-p1;Tb927.11.18610.1-p1;Tb927.10.16200:mRNA-p1;Tb10.v4.0258:mRNA-p1;Tb10.v4.0050:mRNA-p1	0	0	0	0	0	0	0	0	0	0	0	0	0	0	0	0	0	0	0	0	0	0	0	0
694	Tb427_000074500.1	Reverse transcriptase (RNA-dependent DNA polymerase)%2C putative	Tb927.1.240:pseudogenic_transcript-p1	Tb927.1.240:pseudogenic_transcript-p1;Tb927.10.16200:mRNA-p1;Tb927.1.500:pseudogenic_transcript-p1;Tb927.11.18630.1-p1;Tb927.11.18610.1-p1;Tb927.1.450:pseudogenic_transcript-p1;Tb927.1.430:pseudogenic_transcript-p1;Tb927.1.300:pseudogenic_transcript-p1	0	0	0	0	0	0	0	0	0	0	0	0	0	0	0	0	0	0	0	0	0	0	0	0
695	Tb427_000074600.1	hypothetical protein%2C conserved	Tb927.1.450:pseudogenic_transcript-p1	Tb927.1.450:pseudogenic_transcript-p1;Tb927.1.240:pseudogenic_transcript-p1;Tb927.1.430:pseudogenic_transcript-p1;Tb927.10.16200:mRNA-p1;Tb11.v5.1020.1-p1;Tb927.11.17660:mRNA-p1;Tb927.1.300:pseudogenic_transcript-p1;Tb10.v4.0259:mRNA-p1	0	0	0	0	0	0	0	0	0	0	0	0	0	0	0	0	0	0	0	0	0	0	0	0
696	Tb427_000074700.1	Trypanosome variant surface glycoprotein (A-type)/Trypanosome variant surface glycoprotein C-terminal domain containing protein%2C putative	Tb927.9.17250:pseudogenic_transcript-p1	Tb927.9.17250:pseudogenic_transcript-p1;Tb11.v5.0894.1-p1;Tb927.11.20650:pseudogenic_transcript-p1;Tb09.v4.0126:pseudogenic_transcript-p1;Tb927.3.180:mRNA-p1;Tb10.v4.0163:mRNA-p1;Tb927.5.5080:mRNA-p1;Tb11.v5.0932.1-p1;Tb927.11.18050:mRNA-p1;Tb09.v4.0194:pseudogenic_transcript-p1;Tb11.1451.1-p1;Tb11.1450.1-p1;Tb10.v4.0150:pseudogenic_transcript-p1;Tb11.v5.0936.1-p1;Tb927.10.16220:mRNA-p1;Tb11.v5.0…	0	0	0	0	0	0	0	0	0	0	0	0	0	0	0	0	0	0	0	0	0	0	0	0
697	Tb427_000074800.1	hypothetical protein%2C conserved	Tb927.9.1010:pseudogenic_transcript-p1	Tb927.9.1010:pseudogenic_transcript-p1;Tb927.11.20710:pseudogenic_transcript-p1;Tb927.5.5650.1-p1;Tb11.v5.0949.1-p1;Tb10.v4.0263:mRNA-p1;Tb05.5K5.530:mRNA-p1;Tb927.5.5270:pseudogenic_transcript-p1;Tb10.v4.0070:mRNA-p1;Tb927.8.170:mRNA-p1;Tb927.9.17880:pseudogenic_transcript-p1;Tb927.1.5300:mRNA-p1;Tb927.6.5780:pseudogenic_transcript-p1;Tb09.v4.0193:pseudogenic_transcript-p1;Tb10.v4.0113:pseudogen…	0	0	0	0	0	0	0	0	0	0	0	0	0	0	0	0	0	0	0	0	0	0	0	0
698	Tb427_000074900.1	Trypanosomal VSG domain containing protein%2C putative	Tb11.v5.0447.1-p1	Tb11.v5.0447.1-p1;Tb10.v4.0145:mRNA-p1;Tb09.v4.0123:pseudogenic_transcript-p1;Tb927.5.5640.1-p1;Tb11.v5.0950.1-p1;Tb927.5.5280:pseudogenic_transcript-p1;Tb09.v4.0159:pseudogenic_transcript-p1;Tb927.11.17980:pseudogenic_transcript-p1;Tb11.v5.0327.1-p1;Tb927.10.16350:pseudogenic_transcript-p1;Tb927.9.17570:pseudogenic_transcript-p1;Tb927.11.20630:pseudogenic_transcript-p1;Tb10.v4.0109:pseudogenic_t…	0	0	0	0	0	0	0	0	0	0	0	0	0	0	0	0	0	0	0	0	0.154805	0	0	0
699	Tb427_000075000.1	Trypanosome variant surface glycoprotein (A-type)/Trypanosome variant surface glycoprotein C-terminal domain containing protein%2C putative	Tb927.5.4820:pseudogenic_transcript-p1	Tb927.5.4820:pseudogenic_transcript-p1;Tb927.11.17550:mRNA-p1;Tb10.v4.0163:mRNA-p1;Tb11.v5.0449.1-p1;Tb08.27P2.260:mRNA-p1;Tb927.5.230:mRNA-p1;Tb927.9.16490:mRNA-p1;Tb927.11.18480.1-p1;Tb09.v4.0039:pseudogenic_transcript-p1;Tb10.v4.0192:pseudogenic_transcript-p1;Tb927.3.180:mRNA-p1;Tb927.7.6540:mRNA-p1;Tb927.10.16500:mRNA-p1;Tb05.5K5.380:pseudogenic_transcript-p1;Tb927.4.5730:pseudogenic_transcri…	0	0	0	0	0	0	0	0	0	0	0	0	0	0	0	0	0	0	0	0	0	0	0	0.256692
700	Tb427_000075100:rRNA	NA	NA		0.284368	0.173332	0.476352	0.165685	0.222386	0.431589	0	0.17714	0.257245	0.661877	0.496204	0.26332	0.116282	0.207447	0	0.186464	0.106589	0.449367	0.116283	0.112702	0.121236	0.309093	1.17796	1.27265
701	Tb427_000075300.1	Trypanosome variant surface glycoprotein (A-type)/Trypanosome variant surface glycoprotein C-terminal domain containing protein%2C putative	Tb927.11.19670:pseudogenic_transcript-p1	Tb927.11.19670:pseudogenic_transcript-p1;Tb927.9.18010:pseudogenic_transcript-p1;Tb927.10.16510:pseudogenic_transcript-p1;Tb927.5.5510.1-p1;Tb05.5K5.380:pseudogenic_transcript-p1;Tb927.11.20230:pseudogenic_transcript-p1;Tb927.9.17130:pseudogenic_transcript-p1;Tb10.v4.0096:mRNA-p1;Tb09.v4.0036:pseudogenic_transcript-p1;Tb927.5.5400.1-p1;Tb10.v4.0185:pseudogenic_transcript-p1;Tb927.11.19350:pseudog…	0	0	0	0	0	0	0	0	0	0	0	0	0	0	0	0	0	0	0	0	0	0	0.10977	0
702	Tb427_000075400.1	hypothetical protein%2C conserved	Tb10.v4.0258:mRNA-p1	Tb10.v4.0258:mRNA-p1;Tb927.1.240:pseudogenic_transcript-p1;Tb927.1.500:pseudogenic_transcript-p1;Tb927.11.18630.1-p1;Tb927.11.18610.1-p1	0.238254	0	0	0	0	0	0	0	0	0	0	0.33093	0	0	0	0	0	0	0	0	0	0	0	0
703	Tb427_000075500.1	hypothetical protein%2C conserved	Tb11.v5.0137.1-p1	Tb11.v5.0137.1-p1;Tb11.0990:pseudogenic_transcript-p1;Tb927.9.16520:pseudogenic_transcript-p1;Tb927.9.18050:mRNA-p1;Tb10.v4.0107:mRNA-p1;Tb11.v5.0929.1-p1;Tb927.9.410:pseudogenic_transcript-p1;Tb927.11.17250:mRNA-p1;Tb11.0670:mRNA-p1;Tb927.11.18340.1-p1;Tb08.27P2.510:pseudogenic_transcript-p1;Tb927.9.16100:pseudogenic_transcript-p1;Tb927.6.5450:mRNA-p1;Tb927.6.5240:mRNA-p1;Tb927.10.16230:mRNA-p1;…	0	0	0	0	0	0	0	0	0	0	0	0	0	0	0	0	0	0	0	0	0	0	0	0
704	Tb427_000075600.1	hypothetical protein	Tb927.1.450:pseudogenic_transcript-p1	Tb927.1.450:pseudogenic_transcript-p1;Tb927.1.240:pseudogenic_transcript-p1;Tb927.1.430:pseudogenic_transcript-p1;Tb927.10.16200:mRNA-p1;Tb11.v5.1020.1-p1;Tb10.v4.0259:mRNA-p1	0	0	0	0	0	0	0	0	0	0	0	0	0	0	0	0	0	0	0	0	0	0	0	0
705	Tb427_000075700.1	Trypanosome variant surface glycoprotein (A-type)%2C putative	Tb927.11.17670:mRNA-p1	Tb927.11.17670:mRNA-p1;Tb09.v4.0136:mRNA-p1;Tb11.v5.0599.1-p1;Tb10.v4.0212:pseudogenic_transcript-p1;Tb927.11.19450:mRNA-p1;Tb11.1130:mRNA-p1;Tb927.5.5300:pseudogenic_transcript-p1;Tb09.v4.0196:pseudogenic_transcript-p1;Tb927.3.280:pseudogenic_transcript-p1;Tb11.v5.0952.1-p1;Tb11.0500:pseudogenic_transcript-p1;Tb927.11.18140:mRNA-p1;Tb927.9.900:mRNA-p1;Tb09.v4.0051:mRNA-p1;Tb927.4.5580:mRNA-p1;Tb…	0	0	0	0	0	0	0	0	0	0	0	0	0	0	0	0	0	0	0	0	0	0	0	0
706	Tb427_000075800.1	Trypanosomal VSG domain/Trypanosome variant surface glycoprotein C-terminal domain containing protein%2C putative	Tb927.11.17680:mRNA-p1	Tb927.11.17680:mRNA-p1;Tb927.9.210:pseudogenic_transcript-p1;Tb09.v4.0207:pseudogenic_transcript-p1;Tb927.9.570:mRNA-p1;Tb10.v4.0123:pseudogenic_transcript-p1;Tb11.0490:pseudogenic_transcript-p1;Tb927.11.18810.1-p1;Tb927.11.20370:pseudogenic_transcript-p1;Tb927.11.17440:mRNA-p1;Tb927.11.17760:mRNA-p1;Tb09.v4.0031:mRNA-p1;Tb10.v4.0062:pseudogenic_transcript-p1;Tb927.11.20660:mRNA-p1;Tb11.1600:pseu…	0	0	0	0	0	0	0	0	0	0	0	0	0	0	0	0	0	0	0	0	0	0	0	0
707	Tb427_000075900.1	hypothetical protein	Tb927.11.17690:mRNA-p1	Tb927.11.17690:mRNA-p1;Tb11.v5.0752.1-p1;Tb08.27P2.160:pseudogenic_transcript-p1;Tb927.1.5340:pseudogenic_transcript-p1;Tb11.15.0008b.1-p1;Tb927.11.19650:pseudogenic_transcript-p1;Tb09.v4.0132:pseudogenic_transcript-p1;Tb927.11.20560:pseudogenic_transcript-p1;Tb927.11.19900:pseudogenic_transcript-p1;Tb11.0700:pseudogenic_transcript-p1;Tb08.27P2.250:pseudogenic_transcript-p1;Tb927.9.16880:pseudoge…	0	0	0	0	0	0	0	0	0	0	0	0	0	0	0	0	0	0	0	0	0	0	0	0
708	Tb427_000076000.1	Trypanosomal VSG domain/Trypanosome variant surface glycoprotein C-terminal domain containing protein%2C putative	Tb927.11.17720:mRNA-p1	Tb927.11.17720:mRNA-p1;Tb08.27P2.390:pseudogenic_transcript-p1;Tb09.v4.0131:pseudogenic_transcript-p1;Tb927.9.16320:mRNA-p1;Tb09.v4.0120:pseudogenic_transcript-p1;Tb11.v5.0129.1-p1;Tb927.11.17770:mRNA-p1;Tb927.9.17180:pseudogenic_transcript-p1;Tb08.27P2.710:pseudogenic_transcript-p1;Tb927.11.20190:mRNA-p1;Tb11.0190:pseudogenic_transcript-p1;Tb09.v4.0087:pseudogenic_transcript-p1;Tb10.v4.0184:pseu…	0	0	0	0	0	0	0	0	0	0	0	0	0	0	0	0	0	0	0	0	0	0	0	0
709	Tb427_000076100.1	hypothetical protein%2C conserved	Tb927.11.17730:mRNA-p1	Tb927.11.17730:mRNA-p1;Tb10.v4.0205:pseudogenic_transcript-p1;Tb09.v4.0192:mRNA-p1;Tb927.6.5410:pseudogenic_transcript-p1;Tb927.5.4830:pseudogenic_transcript-p1;Tb11.v5.0906.1-p1;Tb927.8.100:pseudogenic_transcript-p1;Tb927.11.18210:mRNA-p1;Tb927.11.18460:mRNA-p1;Tb10.v4.0054:mRNA-p1;Tb09.v4.0070:pseudogenic_transcript-p1	0	0	0	0	0	0	0	0	0	0	0	0	0	0	0	0	0	0	0	0	0	0	0	0
710	Tb427_000076200.1	Trypanosomal VSG domain containing protein%2C putative	Tb927.11.17740:mRNA-p1	Tb927.11.17740:mRNA-p1;Tb09.v4.0099:pseudogenic_transcript-p1;Tb11.v5.0287.1-p1;Tb927.5.4700:pseudogenic_transcript-p1;Tb927.11.19050:pseudogenic_transcript-p1;Tb11.v5.0928.1-p1	0	0	0	0	0	0	0	0	0	0	0	0	0	0	0	0	0	0	0	0	0	0	0	0
711	Tb427_000076300.1	hypothetical protein%2C conserved	Tb927.11.17750:mRNA-p1	Tb927.11.17750:mRNA-p1;Tb08.27P2.380:pseudogenic_transcript-p1;Tb09.v4.0103:pseudogenic_transcript-p1;Tb927.8.440:pseudogenic_transcript-p1;Tb927.11.20160:pseudogenic_transcript-p1;Tb927.7.6540:mRNA-p1;Tb927.9.17700:pseudogenic_transcript-p1;Tb09.v4.0096:pseudogenic_transcript-p1;Tb09.v4.0043:pseudogenic_transcript-p1;Tb09.v4.0142:mRNA-p1;Tb10.v4.0158:pseudogenic_transcript-p1;Tb927.8.420:pseudog…	0	0	0	0	0	0	0	0	0	0	0	0	0	0	0	0	0	0	0	0	0	0	0	0
712	Tb427_000076400.1	Trypanosomal VSG domain containing protein%2C putative	Tb11.v5.0317.1-p1	Tb11.v5.0317.1-p1;Tb927.1.350:pseudogenic_transcript-p1;Tb927.11.19130:mRNA-p1;Tb11.0230:mRNA-p1;Tb927.11.3560.1-p1;Tb927.11.18020:mRNA-p1;Tb927.9.17830:pseudogenic_transcript-p1;Tb11.v5.1032.1-p1;Tb927.4.5470:pseudogenic_transcript-p1;Tb10.v4.0114:pseudogenic_transcript-p1;Tb927.6.5760:pseudogenic_transcript-p1;Tb927.11.19290:pseudogenic_transcript-p1;Tb927.11.7980:mRNA-p1;Tb927.11.17220:mRNA-p1…	0	0	0	0	0	0	0	0	0	0	0	0	0	0	0	0	0	0	0	0	0	0	0	0
713	Tb427_000076500.1	hypothetical protein	Tb08.27P2.160:pseudogenic_transcript-p1	Tb08.27P2.160:pseudogenic_transcript-p1;Tb08.27P2.250:pseudogenic_transcript-p1;Tb927.11.20150:pseudogenic_transcript-p1;Tb927.11.19900:pseudogenic_transcript-p1;Tb08.27P2.520:pseudogenic_transcript-p1;Tb09.v4.0130:pseudogenic_transcript-p1;Tb927.9.17900:pseudogenic_transcript-p1;Tb927.11.17180:mRNA-p1;Tb09.v4.0132:pseudogenic_transcript-p1;Tb927.8.450:pseudogenic_transcript-p1;Tb927.1.5340:pseud…	0	0	0	0	0	0	0	0	0	0.268602	0	0	0	0	0	0	0	0	0	0	0	0.20906	0.199182	0
714	Tb427_000076600.1	Trypanosomal VSG domain containing protein%2C putative	Tb927.6.5390:pseudogenic_transcript-p1	Tb927.6.5390:pseudogenic_transcript-p1;Tb11.v5.0662.1-p1;Tb11.v5.1009.1-p1;Tb927.3.440:mRNA-p1;Tb927.11.19010:mRNA-p1;Tb11.1510:pseudogenic_transcript-p1;Tb927.9.390:pseudogenic_transcript-p1;Tb927.10.16450:pseudogenic_transcript-p1;Tb10.v4.0056:mRNA-p1;Tb11.v5.0118.1-p1;Tb927.2.6430:pseudogenic_transcript-p1;Tb927.11.17630:mRNA-p1;Tb09.v4.0116:pseudogenic_transcript-p1;Tb927.5.4950:mRNA-p1;Tb11.…	0	0	0	0	0	0.177079	0	0	0	0	0	0	0	0	0	0	0	0	0	0	0	0	0	0
715	Tb427_000076700.1	Trypanosomal VSG domain containing protein%2C putative	Tb927.11.17760:mRNA-p1	Tb927.11.17760:mRNA-p1;Tb927.11.17440:mRNA-p1;Tb09.v4.0031:mRNA-p1;Tb927.11.20370:pseudogenic_transcript-p1;Tb11.1600:pseudogenic_transcript-p1;Tb09.v4.0077:mRNA-p1;Tb11.v5.0133.1-p1;Tb927.6.5620:pseudogenic_transcript-p1;Tb10.v4.0123:pseudogenic_transcript-p1;Tb11.0490:pseudogenic_transcript-p1;Tb927.11.18810.1-p1;Tb10.v4.0062:pseudogenic_transcript-p1;Tb927.9.210:pseudogenic_transcript-p1;Tb927…	0	0	0	0	0	0	0	0	0	0	0	0	0	0	0	0	0	0	0	0	0	0	0	0
716	Tb427_000076800.1	Trypanosomal VSG domain/Trypanosome variant surface glycoprotein C-terminal domain containing protein%2C putative	Tb10.v4.0062:pseudogenic_transcript-p1	Tb10.v4.0062:pseudogenic_transcript-p1;Tb927.11.20370:pseudogenic_transcript-p1;Tb11.1600:pseudogenic_transcript-p1;Tb11.v5.0133.1-p1;Tb927.10.16270:mRNA-p1;Tb10.v4.0123:pseudogenic_transcript-p1;Tb927.11.17760:mRNA-p1;Tb927.9.210:pseudogenic_transcript-p1;Tb927.11.17440:mRNA-p1;Tb09.v4.0077:mRNA-p1;Tb927.9.570:mRNA-p1;Tb927.5.5640.1-p1;Tb11.v5.0950.1-p1;Tb927.5.5280:pseudogenic_transcript-p1;Tb1…	0	0	0	0	0	0	0	0	0	0	0	0	0	0	0	0	0	0	0	0	0	0	0	0
717	Tb427_000076900.1	Trypanosomal VSG domain/Trypanosome variant surface glycoprotein C-terminal domain containing protein%2C putative	Tb927.11.17770:mRNA-p1	Tb927.11.17770:mRNA-p1;Tb09.v4.0091:pseudogenic_transcript-p1;Tb09.v4.0092:pseudogenic_transcript-p1;Tb10.v4.0111:pseudogenic_transcript-p1;Tb11.0190:pseudogenic_transcript-p1;Tb11.v5.0129.1-p1;Tb927.11.17290:mRNA-p1;Tb927.9.16170:pseudogenic_transcript-p1;Tb927.9.17970:pseudogenic_transcript-p1;Tb11.v5.1018.1-p1;Tb927.5.5610.1-p1;Tb11.v5.0953.1-p1;Tb927.5.5310:pseudogenic_transcript-p1;Tb08.27P2…	0	0	0	0	0	0	0	0	0	0	0	0	0	0	0	0	0	0	0	0	0	0	0	0
718	Tb427_000077000.1	hypothetical protein%2C conserved	Tb927.10.16250:pseudogenic_transcript-p1	Tb927.10.16250:pseudogenic_transcript-p1	0	0	0	0	0	0	0	0	0	0	0	0	0	0	0	0	0	0	0	0	0	0	0	0
719	Tb427_000077100.1	hypothetical protein%2C conserved	Tb10.v4.0112:pseudogenic_transcript-p1	Tb10.v4.0112:pseudogenic_transcript-p1;Tb927.3.5880:pseudogenic_transcript-p1;Tb927.11.17780:mRNA-p1;Tb927.9.17850:mRNA-p1;Tb08.27P2.650:pseudogenic_transcript-p1;Tb08.27P2.720:pseudogenic_transcript-p1;Tb927.3.320:pseudogenic_transcript-p1;Tb08.27P2.460:mRNA-p1;Tb927.11.17120:mRNA-p1;Tb927.9.17140:mRNA-p1;Tb927.9.18040:pseudogenic_transcript-p1;Tb927.11.19740:pseudogenic_transcript-p1;Tb927.8.33…	0	0	0	0	0	0	0	0	0	0	0	0	0	0	0	0	0	0	0	0	0	0	0	0
720	Tb427_000077200.1	hypothetical protein%2C conserved	Tb927.11.17790:mRNA-p1	Tb927.11.17790:mRNA-p1;Tb10.v4.0123:pseudogenic_transcript-p1;Tb927.6.5620:pseudogenic_transcript-p1;Tb11.v5.0111.1-p1;Tb10.v4.0149:pseudogenic_transcript-p1;Tb09.v4.0031:mRNA-p1;Tb09.v4.0077:mRNA-p1;Tb11.v5.0133.1-p1;Tb927.11.17760:mRNA-p1;Tb927.11.20370:pseudogenic_transcript-p1;Tb11.1600:pseudogenic_transcript-p1;Tb10.v4.0062:pseudogenic_transcript-p1;Tb927.9.570:mRNA-p1;Tb927.11.17440:mRNA-p1…	0	0	0	0	0	0	0	0	0	0	0	0	0	0	0	0	0	0	0	0	0	0	0	0
721	Tb427_000077300.1	Trypanosomal VSG domain containing protein%2C putative	Tb927.11.17810:mRNA-p1	Tb927.11.17810:mRNA-p1;Tb927.6.5260:mRNA-p1;Tb08.27P2.710:pseudogenic_transcript-p1;Tb927.9.17180:pseudogenic_transcript-p1;Tb927.11.19890:pseudogenic_transcript-p1;Tb10.v4.0075:pseudogenic_transcript-p1;Tb11.v5.0979.1-p1;Tb927.9.1230:pseudogenic_transcript-p1;Tb927.11.20390:mRNA-p1;Tb927.3.5900:pseudogenic_transcript-p1;Tb927.9.630:pseudogenic_transcript-p1;Tb10.v4.0076:pseudogenic_transcript-p1…	0	0	0	0	0	0	0	0	0	0	0	0	0	0	0	0	0	0	0	0	0	0	0	0
722	Tb427_000077400.1	hypothetical protein	Tb08.27P2.160:pseudogenic_transcript-p1	Tb08.27P2.160:pseudogenic_transcript-p1;Tb927.8.450:pseudogenic_transcript-p1;Tb08.27P2.400:pseudogenic_transcript-p1;Tb927.11.20150:pseudogenic_transcript-p1;Tb09.v4.0132:pseudogenic_transcript-p1;Tb927.11.17180:mRNA-p1;Tb08.27P2.250:pseudogenic_transcript-p1;Tb927.5.5230:pseudogenic_transcript-p1;Tb09.v4.0083:pseudogenic_transcript-p1;Tb927.9.17900:pseudogenic_transcript-p1;Tb11.15.0008b.1-p1;T…	0	0	0	0	0	0	0	0	0	0	0	0	0	0	0	0	0	0	0	0	0	0	0	0
723	Tb427_000077500.1	Trypanosomal VSG domain/Trypanosome variant surface glycoprotein C-terminal domain containing protein%2C putative	Tb927.9.16940:pseudogenic_transcript-p1	Tb927.9.16940:pseudogenic_transcript-p1;Tb09.v4.0205:pseudogenic_transcript-p1;Tb927.11.19410:mRNA-p1;Tb927.11.20270:pseudogenic_transcript-p1;Tb927.5.5390.1-p1;Tb11.v5.0958.1-p1;Tb10.v4.0100:mRNA-p1;Tb08.27P2.290:mRNA-p1;Tb08.27P2.140:mRNA-p1;Tb09.v4.0087:pseudogenic_transcript-p1;Tb927.11.20700:mRNA-p1;Tb09.v4.0116:pseudogenic_transcript-p1;Tb09.v4.0123:pseudogenic_transcript-p1;Tb927.9.17600:m…	0	0	0	0	0	0	0	0	0	0	0	0	0	0	0	0	0	0	0	0	0	0	0	0
724	Tb427_000077600.1	hypothetical protein	Tb927.6.5440:pseudogenic_transcript-p1	Tb927.6.5440:pseudogenic_transcript-p1;Tb927.11.18530.1-p1;Tb927.11.18830.1-p1;Tb11.v5.0395.1-p1;Tb11.1080:pseudogenic_transcript-p1;Tb927.11.17800:mRNA-p1;Tb927.9.16520:pseudogenic_transcript-p1;Tb927.10.16230:mRNA-p1;Tb11.v5.0134.1-p1;Tb927.8.100:pseudogenic_transcript-p1;Tb927.3.190:mRNA-p1;Tb10.v4.0095:mRNA-p1;Tb11.0670:mRNA-p1;Tb927.11.18340.1-p1;Tb10.v4.0127:pseudogenic_transcript-p1;Tb09.v…	0	0	0	0	0	0	0	0	0	0	0	0	0	0	0	0	0	0	0	0	0	0	0	0
725	Tb427_000077700.1	hypothetical protein%2C conserved	Tb927.6.5350:pseudogenic_transcript-p1	Tb927.6.5350:pseudogenic_transcript-p1;Tb927.9.100:pseudogenic_transcript-p1;Tb11.1720.1-p1;Tb08.27P2.530:pseudogenic_transcript-p1;Tb11.v5.0938.1-p1;Tb11.v5.0942.1-p1;Tb927.5.5160:pseudogenic_transcript-p1;Tb927.3.230:pseudogenic_transcript-p1;Tb927.11.18750.1-p1;Tb11.1180:pseudogenic_transcript-p1;Tb927.11.17950:mRNA-p1;Tb927.6.5520:pseudogenic_transcript-p1;Tb927.3.5850:pseudogenic_transcript-…	0	0	0	0	0	0	0	0	0	0	0	0	0	0	0	0	0	0	0	0	0	0	0	0
726	Tb427_000077800.1	Trypanosomal VSG domain/Trypanosome variant surface glycoprotein C-terminal domain containing protein%2C putative	Tb927.6.5230:pseudogenic_transcript-p1	Tb927.6.5230:pseudogenic_transcript-p1;Tb927.9.16640:mRNA-p1;Tb927.11.18870.1-p1;Tb927.9.1070:pseudogenic_transcript-p1;Tb927.9.18110:pseudogenic_transcript-p1;Tb927.3.440:mRNA-p1;Tb08.27P2.140:mRNA-p1;Tb05.5K5.360:pseudogenic_transcript-p1;Tb927.5.5260:pseudogenic_transcript-p1;Tb927.1.05:mRNA-p1;Tb927.6.5390:pseudogenic_transcript-p1;Tb927.9.470:pseudogenic_transcript-p1;Tb927.7.150:pseudogenic…	0	0	0	0	0	0	0	0	0	0	0	0	0.129254	0	0	0	0	0	0	0	0	0	0	0
727	Tb427_000077900.1	Trypanosomal VSG domain/Trypanosome variant surface glycoprotein C-terminal domain containing protein%2C putative	Tb927.11.18550.1-p1	Tb927.11.18550.1-p1;Tb927.6.5600:pseudogenic_transcript-p1;Tb09.v4.0075:pseudogenic_transcript-p1;Tb927.11.18420:pseudogenic_transcript-p1;Tb927.5.5170:pseudogenic_transcript-p1;Tb10.v4.0175:pseudogenic_transcript-p1;Tb09.v4.0037:pseudogenic_transcript-p1;Tb08.27P2.670:mRNA-p1;Tb927.4.5640:pseudogenic_transcript-p1;Tb11.1560:pseudogenic_transcript-p1;Tb11.v5.0943.1-p1;Tb927.9.820:pseudogenic_tran…	0	0	0	0	0	0	0	0	0	0	0	0	0	0	0	0	0	0	0	0	0	0	0	0
728	Tb427_000078000.1	Trypanosomal VSG domain/Trypanosome variant surface glycoprotein C-terminal domain containing protein%2C putative	Tb927.11.20660:mRNA-p1	Tb927.11.20660:mRNA-p1;Tb10.v4.0100:mRNA-p1;Tb927.9.17600:mRNA-p1;Tb927.9.17910:mRNA-p1;Tb11.v5.1023.1-p1;Tb09.v4.0089:pseudogenic_transcript-p1;Tb10.v4.0142:mRNA-p1;Tb09.v4.0185:mRNA-p1;Tb10.v4.0061:pseudogenic_transcript-p1;Tb11.v5.0974.1-p1;Tb11.v5.0145.1-p1;Tb10.v4.0105:pseudogenic_transcript-p1;Tb10.v4.0184:pseudogenic_transcript-p1;Tb927.5.5050:mRNA-p1;Tb11.v5.0924.1-p1;Tb927.9.16200:mRNA-p…	0	0	0	0	0	0	0	0	0	0	0	0	0	0	0	0	0	0	0	0.125274	0	0	0.109114	0
729	Tb427_000078100.1	hypothetical protein	Tb08.27P2.160:pseudogenic_transcript-p1	Tb08.27P2.160:pseudogenic_transcript-p1;Tb08.27P2.250:pseudogenic_transcript-p1;Tb11.15.0008b.1-p1;Tb927.8.450:pseudogenic_transcript-p1;Tb09.v4.0132:pseudogenic_transcript-p1;Tb927.11.17690:mRNA-p1;Tb927.11.20560:pseudogenic_transcript-p1;Tb927.11.17180:mRNA-p1;Tb927.5.210:pseudogenic_transcript-p1;Tb927.11.19760:pseudogenic_transcript-p1;Tb927.11.19900:pseudogenic_transcript-p1;Tb927.11.19650:p…	0	0	0	0	0	0	0	0	0	0	0	0	0	0	0	0	0	0	0	0	0	0	0	0
730	Tb427_000078200.1	Trypanosomal VSG domain containing protein%2C putative	Tb927.11.20630:pseudogenic_transcript-p1	Tb927.11.20630:pseudogenic_transcript-p1;Tb927.11.19410:mRNA-p1;Tb08.27P2.140:mRNA-p1;Tb10.v4.0100:mRNA-p1;Tb927.5.5640.1-p1;Tb11.v5.0950.1-p1;Tb927.5.5280:pseudogenic_transcript-p1;Tb11.v5.0974.1-p1;Tb927.3.340:mRNA-p1;Tb927.11.20270:pseudogenic_transcript-p1;Tb10.v4.0109:pseudogenic_transcript-p1;Tb927.9.580:mRNA-p1;Tb927.1.5330:mRNA-p1;Tb11.v5.0610.1-p1;Tb927.3.300:pseudogenic_transcript-p1;Tb…	0	0	0	0	0	0	0	0	0	0	0	0	0	0	0	0	0	0	0	0	0	0	0	0
731	Tb427_000078300.1	hypothetical protein	Tb11.v5.0622.1-p1	Tb11.v5.0622.1-p1;Tb05.5K5.330:pseudogenic_transcript-p1;Tb09.v4.0057:pseudogenic_transcript-p1;Tb927.9.1050:mRNA-p1;Tb927.11.17580:mRNA-p1;Tb927.11.100:mRNA-p1;Tb09.v4.0102:mRNA-p1;Tb927.10.16220:mRNA-p1;Tb11.v5.0416.1-p1;Tb10.v4.0209:mRNA-p1;Tb10.v4.0096:mRNA-p1;Tb927.9.340:pseudogenic_transcript-p1;Tb927.9.160:mRNA-p1;Tb09.v4.0177:mRNA-p1;Tb05.5K5.480:pseudogenic_transcript-p1;Tb927.5.4840:mRN…	0	0	0	0	0	0	0	0	0	0	0	0	0	0.263081	0	0	0	0	0	0	0	0	0	0
732	Tb427_000078400.1	Trypanosomal VSG domain containing protein%2C putative	Tb927.9.16940:pseudogenic_transcript-p1	Tb927.9.16940:pseudogenic_transcript-p1;Tb927.11.19410:mRNA-p1;Tb10.v4.0100:mRNA-p1;Tb927.11.20270:pseudogenic_transcript-p1;Tb09.v4.0205:pseudogenic_transcript-p1;Tb08.27P2.290:mRNA-p1;Tb927.1.5330:mRNA-p1;Tb927.9.17600:mRNA-p1;Tb927.11.18120:mRNA-p1;Tb927.9.1130:pseudogenic_transcript-p1;Tb09.v4.0185:mRNA-p1;Tb927.11.20660:mRNA-p1;Tb11.v5.0974.1-p1;Tb08.27P2.140:mRNA-p1;Tb927.5.5390.1-p1;Tb11.v…	0	0	0	0	0	0	0	0	0	0	0	0	0	0	0	0	0	0	0	0	0	0	0.119336	0
733	Tb427_000078500.1	Trypanosomal VSG domain containing protein%2C putative	Tb11.v5.0873.1-p1	Tb11.v5.0873.1-p1;Tb09.v4.0158:pseudogenic_transcript-p1;Tb927.9.16860:pseudogenic_transcript-p1;Tb927.9.830:pseudogenic_transcript-p1;Tb10.v4.0091:pseudogenic_transcript-p1;Tb927.1.05:mRNA-p1;Tb927.7.150:pseudogenic_transcript-p1;Tb11.57.0049.1-p1;Tb11.1060:pseudogenic_transcript-p1;Tb927.7.6510:pseudogenic_transcript-p1;Tb11.1250:pseudogenic_transcript-p1;Tb927.11.18420:pseudogenic_transcript-p…	0	0	0	0	0	0	0	0	0	0	0	0	0	0	0	0	0	0	0	0	0	0	0.493469	0
734	Tb427_000078600.1	Trypanosomal VSG domain containing protein%2C putative	Tb927.9.16860:pseudogenic_transcript-p1	Tb927.9.16860:pseudogenic_transcript-p1;Tb11.v5.0873.1-p1;Tb09.v4.0158:pseudogenic_transcript-p1;Tb11.v5.0944.1-p1;Tb11.v5.0400.1-p1;Tb927.9.830:pseudogenic_transcript-p1;Tb927.1.05:mRNA-p1;Tb927.11.18420:pseudogenic_transcript-p1;Tb927.7.150:pseudogenic_transcript-p1;Tb927.5.5690.1-p1;Tb927.5.5210:mRNA-p1;Tb11.v5.0945.1-p1;Tb927.9.17020:pseudogenic_transcript-p1;Tb927.11.18870.1-p1;Tb927.11.1948…	0	0	0	0	0	0	0	0	0	0	0	0	0	0	0	0	0	0	0	0	0	0	0	0
735	Tb427_000078700.1	Trypanosomal VSG domain containing protein%2C putative	Tb10.v4.0180:pseudogenic_transcript-p1	Tb10.v4.0180:pseudogenic_transcript-p1;Tb927.9.16850:pseudogenic_transcript-p1;Tb09.v4.0157:pseudogenic_transcript-p1;Tb927.9.17600:mRNA-p1;Tb927.11.19400:mRNA-p1;Tb11.0590:mRNA-p1;Tb11.0610:mRNA-p1;Tb927.8.250:pseudogenic_transcript-p1;Tb11.v5.0131.1-p1;Tb927.9.17680:pseudogenic_transcript-p1;Tb09.v4.0208:pseudogenic_transcript-p1;Tb927.11.17980:pseudogenic_transcript-p1;Tb10.v4.0236:pseudogenic…	0	0	0	0	0	0	0	0	0	0	0	0	0	0	0	0	0	0	0	0	0	0	0.338118	0
736	Tb427_000078800.1	hypothetical protein%2C conserved	Tb927.9.16840:pseudogenic_transcript-p1	Tb927.9.16840:pseudogenic_transcript-p1;Tb927.8.450:pseudogenic_transcript-p1;Tb10.v4.0147:pseudogenic_transcript-p1;Tb09.v4.0132:pseudogenic_transcript-p1;Tb927.11.20150:pseudogenic_transcript-p1;Tb08.27P2.160:pseudogenic_transcript-p1;Tb08.27P2.250:pseudogenic_transcript-p1;Tb09.v4.0130:pseudogenic_transcript-p1;Tb927.11.17180:mRNA-p1;Tb927.11.18180:mRNA-p1;Tb09.v4.0115:pseudogenic_transcript-p…	0	0	0	0	0	0	0	0	0	0	0	0	0	0	0	0	0	0	0	0	0	0	0	0
737	Tb427_000078900.1	Trypanosomal VSG domain containing protein%2C putative	Tb09.v4.0156:pseudogenic_transcript-p1	Tb09.v4.0156:pseudogenic_transcript-p1;Tb927.9.16830:pseudogenic_transcript-p1;Tb927.8.460:mRNA-p1;Tb11.v5.0125.1-p1;Tb11.v5.0610.1-p1;Tb927.3.300:pseudogenic_transcript-p1;Tb11.v5.0386.1-p1;Tb11.0150:pseudogenic_transcript-p1;Tb927.11.19270:pseudogenic_transcript-p1;Tb927.11.20140:pseudogenic_transcript-p1;Tb09.v4.0139:pseudogenic_transcript-p1;Tb927.11.17210:mRNA-p1;Tb927.8.400:pseudogenic_tran…	0	0	0	0	0	0	0	0	0	0	0	0	0	0	0	0	0	0	0	0	0	0	0	0
738	Tb427_000079000.1	Trypanosome variant surface glycoprotein C-terminal domain containing protein%2C putative	Tb927.9.16820:pseudogenic_transcript-p1	Tb927.9.16820:pseudogenic_transcript-p1;Tb927.11.20250:pseudogenic_transcript-p1;Tb927.11.20170:pseudogenic_transcript-p1;Tb927.11.20210:pseudogenic_transcript-p1;Tb927.11.17240:mRNA-p1;Tb09.v4.0200:pseudogenic_transcript-p1;Tb09.v4.0102:mRNA-p1;Tb927.4.5640:pseudogenic_transcript-p1;Tb927.11.19170:pseudogenic_transcript-p1;Tb927.11.17940:mRNA-p1	0	0	0	0	0	0	0	0	0	0	0	0	0	0	0	0	0	0	0	0	0	0	0	0
739	Tb427_000079100.1	Trypanosomal VSG domain/Trypanosome variant surface glycoprotein C-terminal domain containing protein%2C putative	Tb09.v4.0076:pseudogenic_transcript-p1	Tb09.v4.0076:pseudogenic_transcript-p1;Tb10.v4.0061:pseudogenic_transcript-p1;Tb10.v4.0100:mRNA-p1;Tb09.v4.0089:pseudogenic_transcript-p1;Tb927.11.20660:mRNA-p1;Tb927.9.17600:mRNA-p1;Tb09.v4.0185:mRNA-p1;Tb927.11.18120:mRNA-p1;Tb927.8.250:pseudogenic_transcript-p1;Tb927.11.17530:mRNA-p1;Tb10.v4.0142:mRNA-p1;Tb11.0610:mRNA-p1;Tb11.v5.0131.1-p1;Tb11.v5.0592.1-p1;Tb11.0980:mRNA-p1;Tb11.v5.0136.1-p1;…	0	0	0	0	0	0	0	0	0	0	0	0	0	0	0	0	0	0	0.123828	0	0	0	0	0
740	Tb427_000079200.1	hypothetical protein%2C conserved	Tb927.10.16460:pseudogenic_transcript-p1	Tb927.10.16460:pseudogenic_transcript-p1;Tb10.v4.0117:mRNA-p1;Tb927.11.19660:pseudogenic_transcript-p1;Tb927.4.5540:pseudogenic_transcript-p1;Tb927.11.20530:pseudogenic_transcript-p1;Tb927.9.890:mRNA-p1;Tb09.v4.0050:mRNA-p1;Tb11.v5.0143.1-p1;Tb927.11.19560:pseudogenic_transcript-p1;Tb11.1050:pseudogenic_transcript-p1	0	0	0	0	0	0	0	0	0	0	0	0	0	0.149942	0	0	0	0	0	0	0	0	0	0
741	Tb427_000079300.1	Trypanosomal VSG domain containing protein%2C putative	Tb09.v4.0208:pseudogenic_transcript-p1	Tb09.v4.0208:pseudogenic_transcript-p1;Tb927.9.16980:pseudogenic_transcript-p1;Tb11.v5.0447.1-p1;Tb10.v4.0145:mRNA-p1;Tb927.11.17110.1-p1;Tb927.11.19040:pseudogenic_transcript-p1;Tb09.v4.0123:pseudogenic_transcript-p1;Tb927.5.5640.1-p1;Tb11.v5.0950.1-p1;Tb927.5.5280:pseudogenic_transcript-p1;Tb927.9.18080:pseudogenic_transcript-p1;Tb927.9.17680:pseudogenic_transcript-p1;Tb09.v4.0087:pseudogenic_t…	0	0	0	0	0	0	0	0	0	0	0	0	0	0	0	0	0	0	0	0	0	0	0	0
742	Tb427_000079400.1	Trypanosome variant surface glycoprotein (A-type)/Trypanosome variant surface glycoprotein C-terminal domain containing protein%2C putative	Tb10.v4.0124:pseudogenic_transcript-p1	Tb10.v4.0124:pseudogenic_transcript-p1;Tb927.6.5630:pseudogenic_transcript-p1;Tb11.v5.0112.1-p1;Tb09.v4.0133:pseudogenic_transcript-p1;Tb10.v4.0229:pseudogenic_transcript-p1;Tb11.v5.0754.1-p1;Tb927.11.20320:pseudogenic_transcript-p1;Tb927.11.18270.1-p1;Tb927.9.16530:pseudogenic_transcript-p1;Tb927.10.16310:pseudogenic_transcript-p1;Tb927.9.17260:pseudogenic_transcript-p1;Tb09.v4.0204:pseudogenic_…	0	0	0	0	0	0	0	0	0	0	0	0	0	0	0	0	0	0	0	0	0	0	0	0
743	Tb427_000079500.1	Trypanosome variant surface glycoprotein (A-type)%2C putative	Tb09.v4.0111:pseudogenic_transcript-p1	Tb09.v4.0111:pseudogenic_transcript-p1;Tb927.11.17140:mRNA-p1;Tb927.9.16500:mRNA-p1;Tb09.v4.0119:pseudogenic_transcript-p1;Tb927.11.20660:mRNA-p1;Tb10.v4.0157:pseudogenic_transcript-p1;Tb08.27P2.260:mRNA-p1;Tb09.v4.0023:mRNA-p1;Tb11.v4.0044.1-p1;Tb927.5.180:pseudogenic_transcript-p1;Tb927.9.900:mRNA-p1;Tb09.v4.0051:mRNA-p1;Tb927.11.18510.1-p1;Tb11.v5.0351.1-p1;Tb09.v4.0200:pseudogenic_transcript-…	0	0	0	0	0	0	0	0	0	0	0	0	0	0	0	0	0	0	0	0	0.141527	0.120275	0.114592	0
744	Tb427_000079600.1	hypothetical protein%2C conserved	Tb10.v4.0258:mRNA-p1	Tb10.v4.0258:mRNA-p1;Tb927.1.240:pseudogenic_transcript-p1;Tb927.1.500:pseudogenic_transcript-p1;Tb927.11.18630.1-p1;Tb927.11.18610.1-p1	0	0	0	0	0	0	0	0	0	0	0	0	0	0	0	0	0	0	0	0	0	0	0	0
745	Tb427_000079700.1	Trypanosomal VSG domain/Trypanosome variant surface glycoprotein C-terminal domain containing protein%2C putative	Tb927.3.5900:pseudogenic_transcript-p1	Tb927.3.5900:pseudogenic_transcript-p1;Tb927.11.18260.1-p1;Tb927.11.19140:pseudogenic_transcript-p1;Tb927.11.19570:pseudogenic_transcript-p1;Tb10.v4.0076:pseudogenic_transcript-p1;Tb11.v5.0122.1-p1;Tb11.15.0007.1-p1;Tb11.15.0007b.1-p1;Tb11.0120:pseudogenic_transcript-p1;Tb927.11.17770:mRNA-p1;Tb927.11.18420:pseudogenic_transcript-p1;Tb927.11.20390:mRNA-p1;Tb927.9.1230:pseudogenic_transcript-p1;Tb…	0	0	0	0	0	0	0	0	0	0	0	0	0	0	0	0	0	0.156326	0	0	0	0	0	0
746	Tb427_000079800.1	hypothetical protein%2C conserved	Tb927.11.18060:mRNA-p1	Tb927.11.18060:mRNA-p1;Tb10.v4.0257:mRNA-p1;Tb927.11.20300:mRNA-p1;Tb11.v5.0312.1-p1;Tb927.11.20130:pseudogenic_transcript-p1;Tb09.v4.0141:pseudogenic_transcript-p1;Tb927.9.17310:pseudogenic_transcript-p1;Tb09.v4.0195:pseudogenic_transcript-p1;Tb927.9.17850:mRNA-p1;Tb927.8.110:pseudogenic_transcript-p1;Tb927.11.19380:mRNA-p1;Tb11.0570:pseudogenic_transcript-p1;Tb10.v4.0193:pseudogenic_transcript-…	0	0	0	0	0	0	0	0	0	0	0	0.164723	0	0	0	0	0	0	0	0	0	0	0	0
747	Tb427_000079900.1	hypothetical protein%2C conserved	NA		0	0	0	0	0	0	0	0	0	0	0	0	0	0	0	0	0	0	0	0	0	0	0	0
748	Tb427_000080000.1	Trypanosomal VSG domain containing protein%2C putative	Tb09.v4.0081:pseudogenic_transcript-p1	Tb09.v4.0081:pseudogenic_transcript-p1;Tb927.9.1130:pseudogenic_transcript-p1;Tb927.11.18120:mRNA-p1;Tb11.v5.0974.1-p1;Tb927.10.16370:mRNA-p1;Tb08.27P2.640:pseudogenic_transcript-p1;Tb11.v5.0919.1-p1;Tb927.5.4990:pseudogenic_transcript-p1;Tb927.8.210:pseudogenic_transcript-p1;Tb09.v4.0137:pseudogenic_transcript-p1;Tb927.9.580:mRNA-p1;Tb10.v4.0105:pseudogenic_transcript-p1;Tb927.11.20400:mRNA-p1;T…	0	0	0	0	0	0	0	0	0	0	0	0	0	0	0	0	0	0	0	0	0	0	0	0
749	Tb427_000080100.1	hypothetical protein	Tb09.v4.0080:mRNA-p1	Tb09.v4.0080:mRNA-p1;Tb10.v4.0059:pseudogenic_transcript-p1;Tb927.6.5310:pseudogenic_transcript-p1;Tb927.9.16800:pseudogenic_transcript-p1;Tb927.9.800:mRNA-p1;Tb927.8.200:pseudogenic_transcript-p1;Tb11.v5.0328.1-p1;Tb927.10.16340:pseudogenic_transcript-p1;Tb927.11.17310:mRNA-p1;Tb927.4.5790:mRNA-p1;Tb927.5.5140:pseudogenic_transcript-p1;Tb11.15.0005.1-p1;Tb08.27P2.555:pseudogenic_transcript-p1;Tb…	0	0	0	0	0	0	0	0	0	0	0	0	0	0	0	0	0	0	0	0	0	0	0	0
750	Tb427_000080200.1	hypothetical protein%2C conserved	Tb927.9.1110:mRNA-p1	Tb927.9.1110:mRNA-p1;Tb09.v4.0079:pseudogenic_transcript-p1;Tb927.5.4810:mRNA-p1;Tb11.v5.0299.1-p1;Tb10.v4.0260:pseudogenic_transcript-p1;Tb09.v4.0025:pseudogenic_transcript-p1;Tb927.11.18450:pseudogenic_transcript-p1;Tb09.v4.0078:pseudogenic_transcript-p1;Tb11.1470:pseudogenic_transcript-p1;Tb11.0930:pseudogenic_transcript-p1;Tb927.11.18110:mRNA-p1;Tb927.9.850:pseudogenic_transcript-p1;Tb10.v4.0…	0	0	0	0	0	0	0	0	0	0	0	0	0	0	0	0	0	0	0	0	0	0	0	0
751	Tb427_000080300.1	Trypanosomal VSG domain containing protein%2C putative	Tb927.1.05:mRNA-p1	Tb927.1.05:mRNA-p1;Tb927.11.19480:pseudogenic_transcript-p1;Tb09.v4.0127:pseudogenic_transcript-p1;Tb927.7.150:pseudogenic_transcript-p1;Tb927.5.5690.1-p1;Tb927.5.5210:mRNA-p1;Tb11.v5.0945.1-p1;Tb927.10.16330:pseudogenic_transcript-p1;Tb927.10.16360:pseudogenic_transcript-p1;Tb08.27P2.660:pseudogenic_transcript-p1;Tb11.0720:pseudogenic_transcript-p1;Tb927.11.20480:pseudogenic_transcript-p1;Tb927.…	0	0	0	0	0	0	0	0	0	0	0	0	0	0	0	0	0	0	0	0	0	0	0	0
752	Tb427_000080400.1	Trypanosomal VSG domain/Trypanosome variant surface glycoprotein C-terminal domain containing protein%2C putative	Tb927.5.4650:pseudogenic_transcript-p1	Tb927.5.4650:pseudogenic_transcript-p1;Tb11.v5.0283.1-p1;Tb09.v4.0063:pseudogenic_transcript-p1;Tb05.5K5.300:pseudogenic_transcript-p1;Tb927.3.170:pseudogenic_transcript-p1;Tb08.27P2.240:mRNA-p1;Tb10.v4.0058:mRNA-p1;Tb08.27P2.580:pseudogenic_transcript-p1;Tb10.v4.0060:pseudogenic_transcript-p1;Tb927.6.5300:pseudogenic_transcript-p1;Tb927.11.17170:pseudogenic_transcript-p1;Tb927.9.1210:pseudogenic…	0	0	0	0	0	0	0	0	0	0	0	0	0	0	0	0	0	0	0	0	0	0	0	0
753	Tb427_000080500.1	hypothetical protein	Tb08.27P2.160:pseudogenic_transcript-p1	Tb08.27P2.160:pseudogenic_transcript-p1;Tb927.11.19900:pseudogenic_transcript-p1;Tb09.v4.0132:pseudogenic_transcript-p1;Tb08.27P2.250:pseudogenic_transcript-p1;Tb10.v4.0057:pseudogenic_transcript-p1;Tb927.11.18040:mRNA-p1;Tb927.9.16880:pseudogenic_transcript-p1;Tb927.11.19470:pseudogenic_transcript-p1;Tb10.v4.0234:pseudogenic_transcript-p1;Tb927.3.460:pseudogenic_transcript-p1;Tb09.v4.0154:pseudo…	0	0	0	0	0	0	0	0	0	0	0	0	0	0	0	0	0	0	0	0	0	0	0	0
754	Tb427_000080600.1	Trypanosomal VSG domain containing protein%2C putative	Tb927.9.17770:pseudogenic_transcript-p1	Tb927.9.17770:pseudogenic_transcript-p1;Tb927.10.16330:pseudogenic_transcript-p1;Tb10.v4.0232:pseudogenic_transcript-p1;Tb927.9.820:pseudogenic_transcript-p1;Tb09.v4.0075:pseudogenic_transcript-p1;Tb927.11.17600:mRNA-p1;Tb927.9.18110:pseudogenic_transcript-p1;Tb11.v5.0926.1-p1;Tb927.6.5600:pseudogenic_transcript-p1;Tb927.11.18870.1-p1;Tb927.8.380:pseudogenic_transcript-p1;Tb11.0250:pseudogenic_tr…	0	0	0	0	0	0	0	0	0	0	0	0	0	0	0	0	0	0	0	0	0	0	0	0
755	Tb427_000080700.1	Trypanosomal VSG domain containing protein%2C putative	Tb927.11.17590:mRNA-p1	Tb927.11.17590:mRNA-p1;Tb09.v4.0084:pseudogenic_transcript-p1;Tb10.v4.0139:mRNA-p1;Tb11.1490:mRNA-p1;Tb927.11.18990:pseudogenic_transcript-p1;Tb927.11.20570:mRNA-p1;Tb927.9.16710:pseudogenic_transcript-p1;Tb927.11.19190:pseudogenic_transcript-p1;Tb11.0260:pseudogenic_transcript-p1;Tb10.v4.0173:pseudogenic_transcript-p1;Tb927.9.18130:pseudogenic_transcript-p1;Tb10.v4.0187:pseudogenic_transcript-p1…	0	0	0	0	0	0	0	0	0	0	0	0	0	0	0	0	0	0	0	0	0	0	0	0
756	Tb427_000080800.1	hypothetical protein	Tb08.27P2.160:pseudogenic_transcript-p1	Tb08.27P2.160:pseudogenic_transcript-p1;Tb927.11.20150:pseudogenic_transcript-p1;Tb927.8.450:pseudogenic_transcript-p1;Tb09.v4.0132:pseudogenic_transcript-p1;Tb927.11.19760:pseudogenic_transcript-p1;Tb08.27P2.400:pseudogenic_transcript-p1;Tb11.15.0008b.1-p1;Tb08.27P2.250:pseudogenic_transcript-p1;Tb927.11.17180:mRNA-p1;Tb09.v4.0083:pseudogenic_transcript-p1;Tb927.9.17900:pseudogenic_transcript-p1…	0	0	0	0	0	0	0	0	0	0	0	0	0	0	0	0	0	0	0	0	0	0	0	0
757	Tb427_000080900.1	hypothetical protein	Tb927.9.1090:pseudogenic_transcript-p1	Tb927.9.1090:pseudogenic_transcript-p1;Tb08.27P2.510:pseudogenic_transcript-p1;Tb11.v5.0296.1-p1;Tb11.0920:pseudogenic_transcript-p1;Tb927.11.18910.1-p1;Tb09.v4.0117:pseudogenic_transcript-p1	0	0	0	0	0	0	0	0	0	0	0	0	0	0	0	0	0	0	0	0	0	0	0	0
758	Tb427_000081000.1	hypothetical protein	Tb09.v4.0130:pseudogenic_transcript-p1	Tb09.v4.0130:pseudogenic_transcript-p1;Tb08.27P2.520:pseudogenic_transcript-p1;Tb08.27P2.160:pseudogenic_transcript-p1;Tb927.8.450:pseudogenic_transcript-p1;Tb927.11.20150:pseudogenic_transcript-p1;Tb08.27P2.250:pseudogenic_transcript-p1;Tb10.v4.0234:pseudogenic_transcript-p1;Tb927.11.17180:mRNA-p1;Tb09.v4.0132:pseudogenic_transcript-p1;Tb927.11.19900:pseudogenic_transcript-p1;Tb10.v4.0090:pseudo…	0	0	0	0	0	0	0	0	0	0	0	0	0	0	0	0	0	0	0	0	0	0	0	0
759	Tb427_000081100.1	Reverse transcriptase (RNA-dependent DNA polymerase)%2C putative	Tb927.1.240:pseudogenic_transcript-p1	Tb927.1.240:pseudogenic_transcript-p1;Tb927.10.16200:mRNA-p1;Tb927.1.500:pseudogenic_transcript-p1;Tb10.v4.0259:mRNA-p1;Tb927.11.18630.1-p1	0	0	0	0	0	0	0	0	0	0	0	0	0	0	0	0	0	0	0	0	0	0	0	0
760	Tb427_000081200.1	hypothetical protein%2C conserved	Tb10.v4.0050:mRNA-p1	Tb10.v4.0050:mRNA-p1;Tb927.1.240:pseudogenic_transcript-p1;Tb927.1.500:pseudogenic_transcript-p1;Tb10.v4.0258:mRNA-p1	0	0	0	0	0.278232	0	0	0	0	0	0	0	0	0	0	0	0	0	0	0	0	0	0	0
761	Tb427_000081300.1	hypothetical protein%2C conserved	Tb927.4.5440:mRNA-p1	Tb927.4.5440:mRNA-p1	0	0	0	0	0	0	0	0	0	0	0	0	0	0	0	0	0	0	0	0	0	0	0.447143	0
762	Tb427_000081400.1	hypothetical protein	NA		0	0	0	0	0	0	0	0	0	0	0.653023	0	0	0	0	0	0	0	0	0	0	0	0	0
763	Tb427_000081500.1	hypothetical protein%2C conserved	Tb927.10.16460:pseudogenic_transcript-p1	Tb927.10.16460:pseudogenic_transcript-p1;Tb10.v4.0117:mRNA-p1;Tb927.11.19660:pseudogenic_transcript-p1;Tb927.4.5540:pseudogenic_transcript-p1;Tb927.9.890:mRNA-p1;Tb09.v4.0050:mRNA-p1;Tb927.11.20530:pseudogenic_transcript-p1;Tb11.v5.0143.1-p1;Tb927.11.19560:pseudogenic_transcript-p1;Tb11.1050:pseudogenic_transcript-p1;Tb10.v4.0079:pseudogenic_transcript-p1;Tb11.0090:pseudogenic_transcript-p1;Tb11.…	0	0	0	0	0	0	0	0	0	0	0	0	0	0	0	0	0	0	0	0	0	0	0.134914	0
764	Tb427_000081600.1	Trypanosome variant surface glycoprotein (A-type)%2C putative	Tb927.11.20240:mRNA-p1	Tb927.11.20240:mRNA-p1;Tb10.v4.0134:mRNA-p1;Tb09.v4.0082:pseudogenic_transcript-p1;Tb927.11.19710:pseudogenic_transcript-p1;Tb927.9.17410:mRNA-p1;Tb927.9.1140:pseudogenic_transcript-p1;Tb927.11.20310:pseudogenic_transcript-p1;Tb927.11.20180:pseudogenic_transcript-p1;Tb09.v4.0171:pseudogenic_transcript-p1;Tb927.9.120:pseudogenic_transcript-p1;Tb927.9.430:pseudogenic_transcript-p1;Tb11.v5.1019.1-p1…	0	0	0	0	0	0	0	0	0	0	0	0	0	0	0	0	0	0	0	0	0	0	0.120916	0
765	Tb427_000081700.1	hypothetical protein%2C conserved	Tb927.11.19580:pseudogenic_transcript-p1	Tb927.11.19580:pseudogenic_transcript-p1	0	0	0	0	0	0	0	0	0	0	0	0	0	0	0	0	0	0	0	0	0	0	0	0
766	Tb427_000081800.1	Trypanosome variant surface glycoprotein (A-type)%2C putative	Tb927.11.19580:pseudogenic_transcript-p1	Tb927.11.19580:pseudogenic_transcript-p1;Tb927.10.5680:mRNA-p1;Tb927.10.10210:mRNA-p1;Tb927.10.16410:pseudogenic_transcript-p1	0	0	0	0	0	0	0	0	0	0	0	0	0	0	0	0	0	0	0	0	0	0	0	0
767	Tb427_000081900.1	Reverse transcriptase (RNA-dependent DNA polymerase)/Zinc finger%2C C2H2 type%2C putative	Tb927.1.500:pseudogenic_transcript-p1	Tb927.1.500:pseudogenic_transcript-p1;Tb927.1.240:pseudogenic_transcript-p1;Tb927.11.18630.1-p1;Tb927.11.18610.1-p1;Tb927.10.16200:mRNA-p1;Tb10.v4.0258:mRNA-p1;Tb11.1520:mRNA-p1;Tb11.v5.0439.1-p1;Tb927.1.300:pseudogenic_transcript-p1;Tb927.10.16210:mRNA-p1;Tb927.6.1680:mRNA-p1	0	0	0	0	0	0	0	0	0	0	0	0	0	0	0	0	0	0.0616995	0	0	0.0665846	0	0	0
768	Tb427_000082000.1	Trypanosomal VSG domain containing protein%2C putative	Tb927.11.17720:mRNA-p1	Tb927.11.17720:mRNA-p1;Tb08.27P2.390:pseudogenic_transcript-p1;Tb09.v4.0131:pseudogenic_transcript-p1;Tb927.9.16320:mRNA-p1;Tb927.11.20190:mRNA-p1;Tb11.v5.0129.1-p1;Tb11.0190:pseudogenic_transcript-p1;Tb927.11.17770:mRNA-p1;Tb08.27P2.710:pseudogenic_transcript-p1;Tb927.9.17180:pseudogenic_transcript-p1;Tb09.v4.0087:pseudogenic_transcript-p1;Tb927.11.20350:mRNA-p1;Tb11.1580:pseudogenic_transcript-…	0	0	0.117873	0	0	0	0	0	0	0	0	0	0	0	0	0	0	0	0	0	0	0	0.121452	0
769	Tb427_000082100.1	Reverse transcriptase (RNA-dependent DNA polymerase)%2C putative	Tb927.11.18610.1-p1	Tb927.11.18610.1-p1;Tb927.1.240:pseudogenic_transcript-p1;Tb927.1.500:pseudogenic_transcript-p1;Tb927.11.18630.1-p1;Tb927.10.16200:mRNA-p1;Tb927.10.16210:mRNA-p1;Tb927.1.300:pseudogenic_transcript-p1;Tb927.1.450:pseudogenic_transcript-p1;Tb10.v4.0258:mRNA-p1;Tb927.1.430:pseudogenic_transcript-p1	0	0	0	0	0.0744846	0	0	0	0	0	0	0	0	0	0	0	0	0	0	0	0	0	0	0
770	Tb427_000082200.1	Trypanosomal VSG domain/Trypanosome variant surface glycoprotein C-terminal domain containing protein%2C putative	Tb05.5K5.440:pseudogenic_transcript-p1	Tb05.5K5.440:pseudogenic_transcript-p1;Tb05.5K5.460:mRNA-p1;Tb927.4.5710:pseudogenic_transcript-p1;Tb08.27P2.580:pseudogenic_transcript-p1;Tb927.11.17920:mRNA-p1;Tb10.v4.0085:pseudogenic_transcript-p1;Tb927.3.210:mRNA-p1;Tb11.v5.1024.1-p1;Tb10.v4.0072:pseudogenic_transcript-p1;Tb10.v4.0183:pseudogenic_transcript-p1;Tb11.v5.1047.1-p1;Tb927.11.20340:pseudogenic_transcript-p1;Tb10.v4.0200:mRNA-p1;Tb…	0	0	0	0	0	0	0	0	0	0	0	0	0	0	0	0	0	0	0	0	0	0	0	0
771	Tb427_000082300.1	hypothetical protein%2C conserved	Tb927.8.280:pseudogenic_transcript-p1	Tb927.8.280:pseudogenic_transcript-p1;Tb11.v5.1033.1-p1;Tb10.v4.0113:pseudogenic_transcript-p1;Tb927.11.18970:pseudogenic_transcript-p1;Tb927.11.18900.1-p1;Tb11.v5.0297.1-p1;Tb11.0910:mRNA-p1;Tb927.8.170:mRNA-p1;Tb10.v4.0263:mRNA-p1;Tb10.v4.0070:mRNA-p1;Tb927.6.5780:pseudogenic_transcript-p1;Tb05.5K5.530:mRNA-p1;Tb927.1.5300:mRNA-p1;Tb927.7.6500:mRNA-p1;Tb09.v4.0193:pseudogenic_transcript-p1;Tb92…	0	0	0	0	0	0	0	0	0	0	0	0	0	0	0	0	0	0	0	0	0	0	0	0
772	Tb427_000082400.1	hypothetical protein%2C conserved	Tb927.8.450:pseudogenic_transcript-p1	Tb927.8.450:pseudogenic_transcript-p1;Tb08.27P2.160:pseudogenic_transcript-p1;Tb08.27P2.520:pseudogenic_transcript-p1;Tb927.11.20150:pseudogenic_transcript-p1;Tb09.v4.0132:pseudogenic_transcript-p1;Tb09.v4.0024:pseudogenic_transcript-p1;Tb09.v4.0130:pseudogenic_transcript-p1;Tb927.6.5490:pseudogenic_transcript-p1;Tb927.11.19900:pseudogenic_transcript-p1;Tb09.v4.0154:pseudogenic_transcript-p1;Tb10…	0	0	0	0	0	0	0	0	0	0	0	0	0	0	0	0	0	0	0	0	0	0	0	0
773	Tb427_000082500.1	hypothetical protein	Tb08.27P2.160:pseudogenic_transcript-p1	Tb08.27P2.160:pseudogenic_transcript-p1;Tb927.9.17900:pseudogenic_transcript-p1;Tb927.11.17180:mRNA-p1;Tb08.27P2.250:pseudogenic_transcript-p1;Tb927.8.450:pseudogenic_transcript-p1;Tb927.11.20150:pseudogenic_transcript-p1;Tb08.27P2.520:pseudogenic_transcript-p1;Tb09.v4.0130:pseudogenic_transcript-p1;Tb927.3.460:pseudogenic_transcript-p1;Tb927.11.19470:pseudogenic_transcript-p1;Tb10.v4.0090:pseudo…	0	0	0	0	0	0	0	0	0	0	0	0	0	0	0	0	0	0	0	0	0	0	0	0
774	Tb427_000082600.1	Trypanosome variant surface glycoprotein (A-type)%2C putative	Tb927.11.20240:mRNA-p1	Tb927.11.20240:mRNA-p1;Tb927.11.19710:pseudogenic_transcript-p1;Tb927.9.17410:mRNA-p1;Tb10.v4.0134:mRNA-p1;Tb09.v4.0082:pseudogenic_transcript-p1;Tb09.v4.0171:pseudogenic_transcript-p1;Tb927.11.20180:pseudogenic_transcript-p1;Tb927.9.1140:pseudogenic_transcript-p1;Tb927.11.20310:pseudogenic_transcript-p1;Tb11.v5.1019.1-p1;Tb927.9.120:pseudogenic_transcript-p1;Tb927.6.5360:pseudogenic_transcript-p…	0	0	0	0	0	0	0	0	0	0	0	0	0	0	0	0	0	0	0.141672	0	0	0.125527	0	0
775	Tb427_000082700.1	hypothetical protein	Tb927.8.200:pseudogenic_transcript-p1	Tb927.8.200:pseudogenic_transcript-p1;Tb927.4.5520:pseudogenic_transcript-p1;Tb11.v5.0116.1-p1;Tb11.0730:mRNA-p1;Tb10.v4.0188:mRNA-p1;Tb11.15.0005b.1-p1;Tb11.15.0005.1-p1;Tb10.v4.0059:pseudogenic_transcript-p1;Tb927.11.20420:mRNA-p1;Tb10.v4.0103:pseudogenic_transcript-p1;Tb05.5K5.510:pseudogenic_transcript-p1;Tb09.v4.0038:pseudogenic_transcript-p1;Tb09.v4.0209:pseudogenic_transcript-p1;Tb927.5.51…	0	0	0	0	0	0	0	0	0	0	0	0	0	0	0	0	0	0	0	0	0	0	0	0
776	Tb427_000082800.1	RNase H%2C putative	Tb927.1.240:pseudogenic_transcript-p1	Tb927.1.240:pseudogenic_transcript-p1;Tb927.1.500:pseudogenic_transcript-p1;Tb927.11.18630.1-p1;Tb927.11.18610.1-p1;Tb927.10.16210:mRNA-p1;Tb927.1.300:pseudogenic_transcript-p1;Tb927.10.16200:mRNA-p1;Tb10.v4.0258:mRNA-p1;Tb10.v4.0050:mRNA-p1	0	0	0	0	0	0	0	0	0	0	0	0	0	0	0	0	0	0	0	0	0	0	0	0
777	Tb427_000082900.1	Reverse transcriptase (RNA-dependent DNA polymerase)%2C putative	Tb927.1.240:pseudogenic_transcript-p1	Tb927.1.240:pseudogenic_transcript-p1;Tb927.10.16200:mRNA-p1;Tb927.1.500:pseudogenic_transcript-p1;Tb927.11.18630.1-p1;Tb927.11.18610.1-p1;Tb927.1.450:pseudogenic_transcript-p1;Tb927.1.430:pseudogenic_transcript-p1;Tb927.9.14660:mRNA-p1	0	0	0	0	0	0	0	0	0	0	0	0	0	0	0	0	0.113073	0	0	0	0	0	0	0
778	Tb427_000083000.1	hypothetical protein%2C conserved	Tb927.1.450:pseudogenic_transcript-p1	Tb927.1.450:pseudogenic_transcript-p1;Tb927.1.240:pseudogenic_transcript-p1;Tb11.v5.1020.1-p1;Tb927.1.430:pseudogenic_transcript-p1;Tb927.10.16200:mRNA-p1;Tb927.11.17660:mRNA-p1;Tb11.v5.0655.1-p1;Tb927.1.300:pseudogenic_transcript-p1	0	0	0	0	0	0	0	0	0.263866	0	0	0	0	0	0	0	0	0	0	0	0	0	0	0
779	Tb427_000083200:rRNA	NA	NA		0.938919	0	0	0.82058	2.2028	1.06876	0	0	0	0	0	0	0	0	0	0	0	0	2.30364	0	0	2.04111	0	0
780	Tb427_000083300.1	Reverse transcriptase (RNA-dependent DNA polymerase)%2C putative	Tb927.11.18610.1-p1	Tb927.11.18610.1-p1;Tb927.1.240:pseudogenic_transcript-p1;Tb927.1.500:pseudogenic_transcript-p1;Tb927.11.18630.1-p1;Tb927.10.16200:mRNA-p1;Tb927.10.16210:mRNA-p1;Tb927.1.300:pseudogenic_transcript-p1;Tb10.v4.0258:mRNA-p1;Tb927.1.450:pseudogenic_transcript-p1;Tb927.1.430:pseudogenic_transcript-p1	0	0	0	0	0	0	0.0685918	0	0	0	0	0	0.0779873	0	0	0	0.0714861	0	0	0.075586	0	0	0	0
781	Tb427_000083400.1	hypothetical protein%2C conserved	Tb927.11.18620.1-p1	Tb927.11.18620.1-p1;Tb927.11.19850.1-p1;Tb927.11.18640.1-p1;Tb11.v5.0317.1-p1	0	0	0	0	0	0	0	0	0	0	0	0	0	0	0	0	0	0	0	0	0	0	0	0
782	Tb427_000083500.1	Trypanosomal VSG domain containing protein%2C putative	Tb08.27P2.580:pseudogenic_transcript-p1	Tb08.27P2.580:pseudogenic_transcript-p1;Tb927.4.5710:pseudogenic_transcript-p1;Tb927.11.17920:mRNA-p1;Tb927.3.210:mRNA-p1;Tb09.v4.0163:pseudogenic_transcript-p1;Tb10.v4.0085:pseudogenic_transcript-p1;Tb11.v5.1047.1-p1;Tb10.v4.0200:mRNA-p1;Tb11.v5.1024.1-p1;Tb10.v4.0183:pseudogenic_transcript-p1;Tb10.v4.0072:pseudogenic_transcript-p1;Tb927.11.20120:pseudogenic_transcript-p1;Tb927.9.510:pseudogenic…	0	0	0	0	0	0	0	0	0	0	0	0	0	0	0	0	0	0	0	0	0	0	0	0
783	Tb427_000083600.1	Trypanosome variant surface glycoprotein (A-type)%2C putative	Tb927.11.20090:mRNA-p1	Tb927.11.20090:mRNA-p1;Tb10.v4.0164:pseudogenic_transcript-p1;Tb08.27P2.370:pseudogenic_transcript-p1;Tb10.v4.0088:mRNA-p1;Tb11.0660:mRNA-p1;Tb927.11.18350.1-p1;Tb11.v5.0695.1-p1;Tb927.4.5530:mRNA-p1;Tb10.v4.0102:pseudogenic_transcript-p1;Tb927.9.17380:mRNA-p1;Tb09.v4.0103:pseudogenic_transcript-p1;Tb927.11.20600:pseudogenic_transcript-p1;Tb927.5.5080:mRNA-p1;Tb11.v5.0932.1-p1;Tb927.11.18510.1-p1…	0	0	0	0	0	0	0	0	0	0	0	0	0	0	0	0	0	0	0	0	0	0	0	0
784	Tb427_000083700.1	Trypanosome variant surface glycoprotein C-terminal domain containing protein%2C putative	Tb927.3.470:pseudogenic_transcript-p1	Tb927.3.470:pseudogenic_transcript-p1;Tb927.9.16570:pseudogenic_transcript-p1;Tb10.v4.0189:mRNA-p1;Tb11.v5.0682.1-p1;Tb11.v5.0138.1-p1;Tb10.v4.0182:pseudogenic_transcript-p1;Tb927.11.18090:mRNA-p1;Tb927.9.220:pseudogenic_transcript-p1;Tb08.27P2.680:pseudogenic_transcript-p1;Tb09.v4.0026:mRNA-p1;Tb927.11.17350:mRNA-p1;Tb05.5K5.470:pseudogenic_transcript-p1;Tb927.8.380:pseudogenic_transcript-p1;Tb9…	0	0	0	0	0	0	0	0	0	0	0	0	0	0	0	0	0	0	0	0	0	0	0	0
785	Tb427_000083800.1	hypothetical protein%2C conserved	Tb08.27P2.160:pseudogenic_transcript-p1	Tb08.27P2.160:pseudogenic_transcript-p1;Tb927.11.20150:pseudogenic_transcript-p1;Tb08.27P2.250:pseudogenic_transcript-p1;Tb927.11.19900:pseudogenic_transcript-p1;Tb927.8.450:pseudogenic_transcript-p1;Tb927.11.17180:mRNA-p1;Tb09.v4.0132:pseudogenic_transcript-p1;Tb09.v4.0130:pseudogenic_transcript-p1;Tb11.15.0008b.1-p1;Tb10.v4.0147:pseudogenic_transcript-p1;Tb09.v4.0115:pseudogenic_transcript-p1;T…	0	0	0	0	0	0	0	0	0	0	0	0	0	0	0	0	0	0	0	0	0	0	0	0
786	Tb427_000083900.1	hypothetical protein%2C conserved	Tb927.9.860:mRNA-p1	Tb927.9.860:mRNA-p1;Tb09.v4.0047:pseudogenic_transcript-p1;Tb927.9.410:pseudogenic_transcript-p1;Tb927.11.19500:pseudogenic_transcript-p1;Tb927.11.20330:pseudogenic_transcript-p1;Tb927.11.19060:pseudogenic_transcript-p1;Tb927.6.5450:mRNA-p1;Tb11.v5.0929.1-p1;Tb927.11.20030:pseudogenic_transcript-p1;Tb10.v4.0160:pseudogenic_transcript-p1;Tb927.9.16100:pseudogenic_transcript-p1;Tb05.5K5.320:mRNA-p1…	0	0	0	0	0	0	0	0	0	0	0	0	0	0	0	0	0	0	0	0	0	0	0	0
787	Tb427_000084000.1	Trypanosome variant surface glycoprotein (A-type)%2C putative	Tb927.3.420:pseudogenic_transcript-p1	Tb927.3.420:pseudogenic_transcript-p1;Tb927.10.16410:pseudogenic_transcript-p1;Tb11.v5.0115.1-p1;Tb927.11.18480.1-p1;Tb11.v4.0044.1-p1;Tb927.5.180:pseudogenic_transcript-p1;Tb927.9.370:pseudogenic_transcript-p1;Tb927.11.18510.1-p1;Tb11.v5.0351.1-p1;Tb10.v4.0081:pseudogenic_transcript-p1;Tb10.v4.0102:pseudogenic_transcript-p1;Tb927.9.17380:mRNA-p1;Tb11.v5.0896.1-p1;Tb10.v4.0154:pseudogenic_transcr…	0	0	0	0	0	0	0	0	0	0	0	0	0	0	0	0	0	0	0	0	0	0	0	0
788	Tb427_000084100.1	ESAG protein%2C putative	Tb927.1.4910:mRNA-p1	Tb927.1.4910:mRNA-p1;Tb927.1.4870:mRNA-p1;Tb927.1.5120:mRNA-p1;Tb927.1.5240:mRNA-p1;Tb927.10.20:mRNA-p1;Tb927.3.520:mRNA-p1;Tb09.v4.0065:mRNA-p1;Tb10.v4.0218:mRNA-p1;Tb927.9.660:mRNA-p1;Tb927.11.18650.1-p1;Tb11.1020:mRNA-p1;Tb927.3.2520:mRNA-p1;Tb927.4.1200:mRNA-p1;Tb927.11.17890:mRNA-p1;Tb927.1.5200:mRNA-p1;Tb10.v4.0213:mRNA-p1;Tb927.3.5830:mRNA-p1;Tb05.5K5.280:pseudogenic_transcript-p1;Tb927.5.…	0	0	0	0	0	0	0	0	0	0	0	0	0	0	0	0	0	0	0	0	0	0	0	0
789	Tb427_000084200.1	Trypanosome variant surface glycoprotein (A-type)/Trypanosome variant surface glycoprotein C-terminal domain containing protein%2C putative	Tb927.5.5150:pseudogenic_transcript-p1	Tb927.5.5150:pseudogenic_transcript-p1;Tb927.9.600:pseudogenic_transcript-p1;Tb10.v4.0064:pseudogenic_transcript-p1;Tb11.v5.0937.1-p1;Tb11.v5.0941.1-p1;Tb927.3.5860:pseudogenic_transcript-p1;Tb927.5.5400.1-p1;Tb927.5.5040:pseudogenic_transcript-p1;Tb927.11.20500:mRNA-p1;Tb05.5K5.380:pseudogenic_transcript-p1;Tb927.9.16490:mRNA-p1;Tb927.7.6540:mRNA-p1;Tb11.1120:pseudogenic_transcript-p1;Tb927.11.1…	0	0	0	0	0	0	0	0	0	0	0	0	0	0	0	0	0	0	0	0	0	0	0	0
790	Tb427_000084300.1	Trypanosome variant surface glycoprotein C-terminal domain containing protein%2C putative	Tb10.v4.0143:pseudogenic_transcript-p1	Tb10.v4.0143:pseudogenic_transcript-p1;Tb927.8.180:pseudogenic_transcript-p1;Tb927.3.450:pseudogenic_transcript-p1;Tb05.5K5.300:pseudogenic_transcript-p1;Tb09.v4.0128:pseudogenic_transcript-p1;Tb11.v5.0283.1-p1;Tb927.5.4650:pseudogenic_transcript-p1;Tb09.v4.0063:pseudogenic_transcript-p1;Tb927.5.5010:pseudogenic_transcript-p1;Tb927.11.17170:pseudogenic_transcript-p1;Tb10.v4.0060:pseudogenic_trans…	0	0	0	0	0	0	0	0	0	0	0	0	0	0	0	0	0	0	0	0	0	0	0	0
791	Tb427_000084400.1	Trypanosomal VSG domain/Trypanosome variant surface glycoprotein C-terminal domain containing protein%2C putative	Tb927.10.16360:pseudogenic_transcript-p1	Tb927.10.16360:pseudogenic_transcript-p1;Tb09.v4.0127:pseudogenic_transcript-p1;Tb11.0720:pseudogenic_transcript-p1;Tb927.11.20480:pseudogenic_transcript-p1;Tb08.27P2.660:pseudogenic_transcript-p1;Tb927.8.190:pseudogenic_transcript-p1;Tb09.v4.0199:pseudogenic_transcript-p1;Tb11.v5.0722.1-p1;Tb927.7.150:pseudogenic_transcript-p1;Tb927.11.18870.1-p1;Tb927.11.20140:pseudogenic_transcript-p1;Tb927.8.…	0	0	0	0	0	0	0.114826	0	0	0	0	0	0	0	0	0	0	0	0	0	0	0	0	0
792	Tb427_000084500.1	Trypanosome variant surface glycoprotein C-terminal domain containing protein%2C putative	Tb10.v4.0132:mRNA-p1	Tb10.v4.0132:mRNA-p1;Tb927.11.18460:mRNA-p1;Tb09.v4.0070:pseudogenic_transcript-p1;Tb927.11.18170:mRNA-p1;Tb927.11.18430:mRNA-p1;Tb927.9.17750:pseudogenic_transcript-p1;Tb927.8.410:pseudogenic_transcript-p1;Tb09.v4.0166:mRNA-p1;Tb927.11.20380:pseudogenic_transcript-p1;Tb11.1470:pseudogenic_transcript-p1;Tb927.11.17950:mRNA-p1;Tb927.11.18740.1-p1;Tb09.v4.0134:pseudogenic_transcript-p1;Tb10.v4.0157…	0	0	0	0	0	0	0	0	0	0	0	0	0	0	0	0	0	0	0	0	0	0	0	0
793	Tb427_000084600.1	Trypanosome variant surface glycoprotein C-terminal domain containing protein%2C putative	Tb08.27P2.550:pseudogenic_transcript-p1	Tb08.27P2.550:pseudogenic_transcript-p1;Tb10.v4.0104:pseudogenic_transcript-p1;Tb927.8.400:pseudogenic_transcript-p1;Tb11.1460:pseudogenic_transcript-p1;Tb927.11.18440:pseudogenic_transcript-p1;Tb10.v4.0169:pseudogenic_transcript-p1;Tb927.7.6530:pseudogenic_transcript-p1;Tb08.27P2.220:mRNA-p1;Tb11.v5.1047.1-p1;Tb11.v5.1023.1-p1;Tb08.27P2.680:pseudogenic_transcript-p1;Tb927.9.270:mRNA-p1;Tb927.4.5…	0	0	0	0	0	0	0	0	0	0	0	0	0	0	0	0	0	0	0	0	0	0	0	0
794	Tb427_000084700.1	hypothetical protein%2C conserved	Tb927.5.5490.1-p1	Tb927.5.5490.1-p1	0	0	0	0	0	0	0	0	0	0	0	0	0	0	0	0	0	0	0	0	0	0	0	0
795	Tb427_000084800.1	hypothetical protein%2C conserved	Tb927.6.5310:pseudogenic_transcript-p1	Tb927.6.5310:pseudogenic_transcript-p1;Tb10.v4.0059:pseudogenic_transcript-p1;Tb09.v4.0080:mRNA-p1;Tb11.v5.0328.1-p1;Tb927.10.16340:pseudogenic_transcript-p1;Tb927.8.200:pseudogenic_transcript-p1;Tb927.5.5140:pseudogenic_transcript-p1;Tb10.v4.0103:pseudogenic_transcript-p1;Tb927.9.16800:pseudogenic_transcript-p1;Tb09.v4.0101:pseudogenic_transcript-p1;Tb927.9.800:mRNA-p1;Tb10.v4.0197:pseudogenic_t…	0	0	0	0	0	0	0	0	0	0	0	0	0	0	0	0	0	0	0	0	0	0	0	0
796	Tb427_000084900.1	hypothetical protein	Tb08.27P2.160:pseudogenic_transcript-p1	Tb08.27P2.160:pseudogenic_transcript-p1;Tb09.v4.0132:pseudogenic_transcript-p1;Tb09.v4.0083:pseudogenic_transcript-p1;Tb927.8.450:pseudogenic_transcript-p1;Tb927.11.20150:pseudogenic_transcript-p1;Tb09.v4.0130:pseudogenic_transcript-p1;Tb927.11.17180:mRNA-p1;Tb08.27P2.250:pseudogenic_transcript-p1;Tb927.11.19900:pseudogenic_transcript-p1;Tb927.9.17900:pseudogenic_transcript-p1;Tb927.11.19470:pseu…	0	0	0	0	0	0	0	0	0	0	0	0	0	0	0	0	0	0	0	0	0	0	0	0
797	Tb427_000085000.1	Trypanosomal VSG domain/Trypanosome variant surface glycoprotein C-terminal domain containing protein%2C putative	Tb10.v4.0139:mRNA-p1	Tb10.v4.0139:mRNA-p1;Tb11.1490:mRNA-p1;Tb927.11.18990:pseudogenic_transcript-p1;Tb09.v4.0084:pseudogenic_transcript-p1;Tb927.11.17590:mRNA-p1;Tb927.11.20570:mRNA-p1;Tb10.v4.0187:pseudogenic_transcript-p1;Tb927.11.19190:pseudogenic_transcript-p1;Tb11.0260:pseudogenic_transcript-p1;Tb927.9.18130:pseudogenic_transcript-p1;Tb10.v4.0173:pseudogenic_transcript-p1;Tb10.v4.0093:pseudogenic_transcript-p1;…	0	0	0	0	0	0	0	0	0	0	0	0	0	0	0	0	0	0	0	0	0	0	0	0
798	Tb427_000085100.1	Trypanosomal VSG domain containing protein%2C putative	Tb927.11.18120:mRNA-p1	Tb927.11.18120:mRNA-p1;Tb10.v4.0105:pseudogenic_transcript-p1;Tb11.v5.0974.1-p1;Tb11.v5.0592.1-p1;Tb927.11.20660:mRNA-p1;Tb927.9.580:mRNA-p1;Tb08.27P2.640:pseudogenic_transcript-p1;Tb09.v4.0168:pseudogenic_transcript-p1;Tb927.8.210:pseudogenic_transcript-p1;Tb927.10.16370:mRNA-p1;Tb11.v5.0872.1-p1;Tb10.v4.0146:pseudogenic_transcript-p1;Tb927.11.17530:mRNA-p1;Tb10.v4.0256:pseudogenic_transcript-p1…	0	0	0	0	0	0	0	0	0	0	0	0	0	0	0	0	0	0	0	0	0	0	0	0
799	Tb427_000085200.1	Trypanosomal VSG domain containing protein%2C putative	Tb927.11.20010:pseudogenic_transcript-p1	Tb927.11.20010:pseudogenic_transcript-p1;Tb09.v4.0030:mRNA-p1;Tb927.2.6380:pseudogenic_transcript-p1;Tb11.v5.0933.1-p1;Tb927.5.5090:pseudogenic_transcript-p1;Tb927.9.16460:mRNA-p1;Tb927.6.5740:mRNA-p1;Tb927.11.18720.1-p1;Tb11.1040:mRNA-p1;Tb927.6.5640:pseudogenic_transcript-p1;Tb10.v4.0071:pseudogenic_transcript-p1;Tb927.9.17470:pseudogenic_transcript-p1;Tb11.v5.0113.1-p1;Tb927.9.640:pseudogenic_…	0	0	0	0	0	0	0	0	0	0	0	0	0	0	0	0	0	0	0	0	0	0	0	0
800	Tb427_000085300.1	hypothetical protein%2C conserved	Tb10.v4.0240:pseudogenic_transcript-p1	Tb10.v4.0240:pseudogenic_transcript-p1;Tb927.11.17130:mRNA-p1;Tb927.4.5450:pseudogenic_transcript-p1;Tb927.11.19740:pseudogenic_transcript-p1;Tb927.3.190:mRNA-p1;Tb11.v5.0119.1-p1;Tb927.9.17850:mRNA-p1;Tb11.0680:mRNA-p1;Tb927.11.18330.1-p1;Tb05.5K5.540:pseudogenic_transcript-p1;Tb11.0090:pseudogenic_transcript-p1;Tb10.v4.0095:mRNA-p1;Tb09.v4.0195:pseudogenic_transcript-p1;Tb927.3.5880:pseudogenic…	0	0	0	0	0	0	0	0	0	0	0	0	0	0	0	0	0	0	0	0	0	0	0	0
801	Tb427_000085400.1	Trypanosome variant surface glycoprotein C-terminal domain containing protein%2C putative	Tb927.10.16530:pseudogenic_transcript-p1	Tb927.10.16530:pseudogenic_transcript-p1;Tb09.v4.0090:pseudogenic_transcript-p1;Tb10.v4.0263:mRNA-p1;Tb09.v4.0036:pseudogenic_transcript-p1;Tb11.v5.1008.1-p1;Tb09.v4.0179:pseudogenic_transcript-p1;Tb927.11.19580:pseudogenic_transcript-p1;Tb927.9.16590:pseudogenic_transcript-p1;Tb927.9.17510:pseudogenic_transcript-p1;Tb927.8.170:mRNA-p1;Tb927.9.16310:pseudogenic_transcript-p1;Tb927.11.19870:mRNA-p…	0	0	0	0	0	0	0	0	0	0	0	0	0	0	0	0	0	0	0	0	0	0	0	0
802	Tb427_000085500.1	hypothetical protein%2C conserved	Tb927.11.17340:mRNA-p1	Tb927.11.17340:mRNA-p1;Tb927.3.160:pseudogenic_transcript-p1;Tb11.57.0050.1-p1;Tb927.6.5510:pseudogenic_transcript-p1;Tb927.9.560:pseudogenic_transcript-p1;Tb927.8.230:pseudogenic_transcript-p1;Tb05.5K5.310:pseudogenic_transcript-p1;Tb927.3.290:pseudogenic_transcript-p1;Tb09.v4.0172:pseudogenic_transcript-p1;Tb927.5.5340:pseudogenic_transcript-p1;Tb05.5K5.350:pseudogenic_transcript-p1;Tb927.7.130…	0	0	0	0	0	0	0	0	0	0	0	0	0	0	0	0	0	0	0	0	0	0	0	0
803	Tb427_000085600.1	Trypanosomal VSG domain containing protein%2C putative	Tb927.9.570:mRNA-p1	Tb927.9.570:mRNA-p1;Tb11.0490:pseudogenic_transcript-p1;Tb927.11.18810.1-p1;Tb927.9.210:pseudogenic_transcript-p1;Tb09.v4.0207:pseudogenic_transcript-p1;Tb927.11.20370:pseudogenic_transcript-p1;Tb11.1600:pseudogenic_transcript-p1;Tb11.v5.0133.1-p1;Tb09.v4.0143:pseudogenic_transcript-p1;Tb09.v4.0077:mRNA-p1;Tb09.v4.0031:mRNA-p1;Tb10.v4.0062:pseudogenic_transcript-p1;Tb927.11.17760:mRNA-p1;Tb10.v4.…	0	0	0	0	0	0	0.0901555	0	0	0	0	0	0	0	0	0	0	0	0	0	0	0.0908237	0	0
804	Tb427_000085700.1	hypothetical protein%2C conserved	Tb927.11.20060:mRNA-p1	Tb927.11.20060:mRNA-p1;Tb09.v4.0088:mRNA-p1;Tb927.9.540:pseudogenic_transcript-p1;Tb927.5.5100:pseudogenic_transcript-p1;Tb10.v4.0263:mRNA-p1;Tb927.9.1010:pseudogenic_transcript-p1;Tb927.11.20710:pseudogenic_transcript-p1;Tb927.11.17930:mRNA-p1;Tb927.9.17880:pseudogenic_transcript-p1;Tb10.v4.0070:mRNA-p1;Tb927.11.18790.1-p1;Tb11.v5.0934.1-p1;Tb927.5.5650.1-p1;Tb11.v5.0949.1-p1;Tb09.v4.0193:pseudo…	0	0	0	0	0	0	0	0	0	0	0	0	0	0	0	0	0	0	0	0	0	0	0	0
805	Tb427_000085800.1	hypothetical protein%2C conserved	Tb927.5.5200:pseudogenic_transcript-p1	Tb927.5.5200:pseudogenic_transcript-p1;Tb927.9.830:pseudogenic_transcript-p1	0	0	0	0	0	0	0	0	0	0	0	0	0	0	0	0	0	0	0	0	0	0	0	0
806	Tb427_000085900.1	Trypanosomal VSG domain/Trypanosome variant surface glycoprotein C-terminal domain containing protein%2C putative	Tb927.5.5190:pseudogenic_transcript-p1	Tb927.5.5190:pseudogenic_transcript-p1;Tb927.9.270:mRNA-p1;Tb08.27P2.710:pseudogenic_transcript-p1;Tb927.9.17180:pseudogenic_transcript-p1;Tb11.v5.0595.1-p1;Tb927.11.20390:mRNA-p1;Tb11.1460:pseudogenic_transcript-p1;Tb927.11.18440:pseudogenic_transcript-p1;Tb09.v4.0023:mRNA-p1;Tb11.v5.0122.1-p1;Tb927.8.380:pseudogenic_transcript-p1;Tb927.3.5900:pseudogenic_transcript-p1;Tb927.5.5430.1-p1;Tb11.v5.…	0	0	0	0	0	0	0	0	0	0	0	0	0	0	0	0	0	0	0	0	0	0	0	0
807	Tb427_000086000.1	Trypanosomal VSG domain/Trypanosome variant surface glycoprotein C-terminal domain containing protein%2C putative	Tb09.v4.0208:pseudogenic_transcript-p1	Tb09.v4.0208:pseudogenic_transcript-p1;Tb927.9.16980:pseudogenic_transcript-p1;Tb11.v5.0447.1-p1;Tb10.v4.0145:mRNA-p1;Tb927.9.17680:pseudogenic_transcript-p1;Tb927.11.20630:pseudogenic_transcript-p1;Tb11.v5.1023.1-p1;Tb927.5.5640.1-p1;Tb11.v5.0950.1-p1;Tb927.5.5280:pseudogenic_transcript-p1;Tb09.v4.0123:pseudogenic_transcript-p1;Tb09.v4.0087:pseudogenic_transcript-p1;Tb927.9.18080:pseudogenic_tra…	0	0	0	0	0	0	0	0	0	0	0	0	0	0	0	0	0	0	0	0	0	0	0	0
808	Tb427_000086100.1	hypothetical protein%2C conserved	Tb09.v4.0174:pseudogenic_transcript-p1	Tb09.v4.0174:pseudogenic_transcript-p1;Tb927.6.5740:mRNA-p1;Tb927.8.130:mRNA-p1	0	0	0	0	0	0	0	0	0	0	0	0	0	0	0	0	0	0	0	0	0	0	0	0
809	Tb427_000086200.1	Trypanosomal VSG domain/Trypanosome variant surface glycoprotein C-terminal domain containing protein%2C putative	Tb10.v4.0187:pseudogenic_transcript-p1	Tb10.v4.0187:pseudogenic_transcript-p1;Tb927.11.19190:pseudogenic_transcript-p1;Tb11.0260:pseudogenic_transcript-p1;Tb927.11.17590:mRNA-p1;Tb927.11.20570:mRNA-p1;Tb10.v4.0139:mRNA-p1;Tb927.9.18130:pseudogenic_transcript-p1;Tb11.1490:mRNA-p1;Tb927.11.18990:pseudogenic_transcript-p1;Tb09.v4.0084:pseudogenic_transcript-p1;Tb927.11.19130:mRNA-p1;Tb11.0230:mRNA-p1;Tb927.11.19050:pseudogenic_transcript…	0	0	0	0	0	0	0	0	0	0	0	0	0	0	0	0	0	0	0	0	0	0	0	0
810	Tb427_000086300.1	Trypanosomal VSG domain/Trypanosome variant surface glycoprotein C-terminal domain containing protein%2C putative	Tb927.9.1070:pseudogenic_transcript-p1	Tb927.9.1070:pseudogenic_transcript-p1;Tb05.5K5.360:pseudogenic_transcript-p1;Tb927.9.470:pseudogenic_transcript-p1;Tb927.9.16640:mRNA-p1;Tb927.11.18870.1-p1;Tb927.5.4870:pseudogenic_transcript-p1;Tb927.11.18420:pseudogenic_transcript-p1;Tb927.9.18110:pseudogenic_transcript-p1;Tb11.v5.0909.1-p1;Tb927.1.05:mRNA-p1;Tb927.10.16330:pseudogenic_transcript-p1;Tb927.9.17020:pseudogenic_transcript-p1;Tb9…	0	0	0	0	0	0	0	0	0	0	0	0	0	0	0	0	0	0	0	0	0	0	0.110211	0
811	Tb427_000086400.1	hypothetical protein	Tb927.11.18100:mRNA-p1	Tb927.11.18100:mRNA-p1;Tb08.27P2.520:pseudogenic_transcript-p1;Tb927.3.460:pseudogenic_transcript-p1;Tb927.8.450:pseudogenic_transcript-p1;Tb08.27P2.160:pseudogenic_transcript-p1;Tb09.v4.0172:pseudogenic_transcript-p1;Tb08.27P2.250:pseudogenic_transcript-p1;Tb09.v4.0027:pseudogenic_transcript-p1;Tb10.v4.0147:pseudogenic_transcript-p1;Tb927.11.20560:pseudogenic_transcript-p1;Tb927.5.5230:pseudogen…	0	0	0	0	0	0	0	0	0	0	0	0	0	0	0	0	0	0	0	0	0	0	0	0.204297
812	Tb427_000086500.1	Trypanosomal VSG domain/Trypanosome variant surface glycoprotein C-terminal domain containing protein%2C putative	Tb927.6.5500:pseudogenic_transcript-p1	Tb927.6.5500:pseudogenic_transcript-p1;Tb11.v5.0850.1-p1;Tb927.5.5430.1-p1;Tb11.v5.0977.1-p1;Tb11.v5.0127.1-p1;Tb11.0170:mRNA-p1;Tb10.v4.0172:pseudogenic_transcript-p1;Tb927.5.4930:pseudogenic_transcript-p1;Tb11.v5.0914.1-p1;Tb09.v4.0030:mRNA-p1;Tb11.v5.0927.1-p1;Tb11.15.0006.1-p1;Tb927.9.16460:mRNA-p1;Tb927.6.5740:mRNA-p1;Tb09.v4.0123:pseudogenic_transcript-p1;Tb927.11.19010:mRNA-p1;Tb927.11.205…	0	0	0	0	0	0	0	0	0	0	0	0	0	0	0	0	0	0	0	0	0	0	0	0
[truncated: 16,431 more rows]

## Sheet: 0d vs 2d down
Gene_ID	Gene_name	best_orthologs	orthologs	baseMean	log2FoldChange	lfcSE	stat	pvalue	padj
[truncated: 1,587 more rows]

## Sheet: 0d vs 2d up
Gene_ID	Gene_name	best_orthologs	orthologs	baseMean	log2FoldChange	lfcSE	stat	pvalue	padj
[truncated: 1,221 more rows]

## Sheet: 0d vs 3d down
Gene_ID	Gene_name	best_orthologs	orthologs	baseMean	log2FoldChange	lfcSE	stat	pvalue	padj
[truncated: 1,604 more rows]

## Sheet: 0d vs 3d up
Gene_ID	Gene_name	best_orthologs	orthologs	baseMean	log2FoldChange	lfcSE	stat	pvalue	padj
[truncated: 1,440 more rows]

[truncated: 6 more sheets: 0d vs 4d down, 0d vs 4d up, 0d vs 6d down, 0d vs 6d up, 0d vs 8d down, 0d vs 8d up]
