# Supplementary material for: Cell-based and multi-omics profiling reveals dynamic metabolic repurposing of mitochondria to drive developmental progression of Trypanosoma brucei
Source: PLoS Biol. 2020 Jun 10;18(6):e3000741. doi: 10.1371/journal.pbio.3000741 (PMC7307792; doi:10.1371/journal.pbio.3000741)
Supplement: S2 Table — Gene IDs belonging to four different clusters from time-course expression profiling based on K-medoids. GO enrichment analyses performed using GO Term annotations TriTrypDB-36_TbruceiLister427_GO.gaf from TriTrypDB version 36 and Fisher’s exact test. GO, Gene Ontology. (XLSX) [file pbio.3000741.s010.xlsx]

## Sheet: Cluster assignments
	gene_ID	Cluster	gene_name	alt_gene_name
3065	Tb427_110073700.1	1	Tb427_110073700	14-3-3 protein, putative
3167	Tb427_110103300.1	1	Tb427_110103300	14-3-3 protein, putative
476	Tb427_030032900.1	1	Tb427_030032900	16S rRNA methyltransferase RsmB/F, putative
387	Tb427_030009300.1	1	Tb427_030009300	2OG-Fe(II) oxygenase superfamily, putative
814	Tb427_050014500.1	1	Tb427_050014500	2OG-Fe(II) oxygenase superfamily, putative
418	Tb427_030018100.1	1	Tb427_030018100	3-oxo-5-alpha-steroid 4-dehydrogenase, putative
539	Tb427_030051000.1	1	Tb427_030051000	50S ribosome-binding GTPase/Dynamin family/Dynamin central region/Dynamin GTPase effector domain containing protein, putative
2400	Tb427_100072500.1	1	Tb427_100072500	50S ribosome-binding GTPase/Ferrous iron transport protein B/C-terminal region of MMR_HSR1 domain/TGS domain containing protein, putative
318	Tb427_020019700.1	1	Tb427_020019700	50S ribosome-binding GTPase/Ferrous iron transport protein B/Protein of unknown function (DUF933), putative
336	Tb427_020025500.1	1	Tb427_020025500	50S ribosome-binding GTPase/Protein of unknown function (DUF933), putative
838	Tb427_050021000.1	1	Tb427_050021000	AAA domain (dynein-related subfamily)/AAA domain (Cdc48 subfamily)/ATPase family associated with various cellular activities (AAA)/C-terminal, D2-small domain, of ClpB protein, putative
2235	Tb427_100029600.1	1	Tb427_100029600	AAA domain/Adenylate kinase/Adenylate kinase, active site lid, putative
1579	Tb427_080040700.1	1	Tb427_080040700	AAA domain/PIF1-like helicase, putative
721	Tb427_040043200.1	1	Tb427_040043200	ABC transporter transmembrane region 2/ABC transporter, putative
2915	Tb427_110036300.1	1	Tb427_110036300	ABC transporter transmembrane region 2/ABC transporter, putative
1525	Tb427_080024700.1	1	Tb427_080024700	ABC transporter transmembrane region/ABC transporter, putative
3447	Tb427_110189200.1	1	Tb427_110189200	ABC transporter transmembrane region/ABC transporter, putative
2430	Tb427_100083600.1	1	Tb427_100083600	ABC transporter/ABC-2 type transporter, putative
2461	Tb427_100094100.1	1	Tb427_100094100	ABC1 family/RIO1 family, putative
3255	Tb427_110134400.1	1	Tb427_110134400	Acetyl-CoA dehydrogenase C-terminal like, putative
1492	Tb427_080016500.1	1	Tb427_080016500	Acyl-CoA dehydrogenase, N-terminal domain containing protein, putative
543	Tb427_030051600.1	1	Tb427_030051600	Acyltransferase, putative
874	Tb427_050029000.1	1	Tb427_050029000	Acyltransferase, putative
3378	Tb427_110170000.1	1	Tb427_110170000	Acyltransferase, putative
2931	Tb427_110042100.1	1	Tb427_110042100	Adenylosuccinate synthetase, putative
397	Tb427_030010900.1	1	Tb427_030010900	ADP-ribosylation factor family/Ras of Complex, Roc, domain of DAPkinase/Ras family, putative
3288	Tb427_110146200.1	1	Tb427_110146200	ADP-ribosylation factor family/Ras of Complex, Roc, domain of DAPkinase/Ras family, putative
1085	Tb427_060041400.1	1	Tb427_060041400	ADP-ribosylation factor family/Signal recognition particle receptor beta subunit/50S ribosome-binding GTPase/Ras of Complex, Roc, domain of DAPkinase/Gtr1/RagA G protein conserved region/Ras family, putative
2087	Tb427_090081900.1	1	Tb427_090081900	ADP-ribosylation factor family/Signal recognition particle receptor beta subunit/50S ribosome-binding GTPase/Ras of Complex, Roc, domain of DAPkinase/Gtr1/RagA G protein conserved region/Ras family, putative
1518	Tb427_080022800.1	1	Tb427_080022800	AhpC/TSA family/Redoxin/C-terminal domain of 1-Cys peroxiredoxin, putative
1882	Tb427_090031800.1	1	Tb427_090031800	AhpC/TSA family/Redoxin/C-terminal domain of 1-Cys peroxiredoxin, putative
1307	Tb427_070050700.1	1	Tb427_070050700	AhpC/TSA family/Thioredoxin-like, putative
640	Tb427_040022600.1	1	Tb427_040022600	Alba, putative
641	Tb427_040022700.1	1	Tb427_040022700	Alba, putative
1917	Tb427_090040400.1	1	Tb427_090040400	Alcohol dehydrogenase GroES-like domain containing protein, putative
1111	Tb427_060047000.1	1	Tb427_060047000	Aldehyde dehydrogenase family, putative
2376	Tb427_100066100.1	1	Tb427_100066100	Aldehyde dehydrogenase family, putative
613	Tb427_040015900.1	1	Tb427_040015900	Aldose 1-epimerase, putative
2390	Tb427_100069900.1	1	Tb427_100069900	ALG3 protein, putative
1679	Tb427_080061700.1	1	Tb427_080061700	Amidohydrolase family, putative
2628	Tb427_100136100.1	1	Tb427_100136100	Aminoacyl-tRNA editing domain/tRNA synthetase class II core domain (G, H, P, S and T)/Anticodon binding domain/Prolyl-tRNA synthetase, C-terminal, putative
2083	Tb427_090080800.1	1	Tb427_090080800	Aminopeptidase P, N-terminal domain/Metallopeptidase family M24, putative
1700	Tb427_080066300.1	1	Tb427_080066300	Aminotransferase class I and II/Beta-eliminating lyase/Serine hydroxymethyltransferase, putative
1023	Tb427_060024400.1	1	Tb427_060024400	AMP-binding enzyme, putative
1859	Tb427_090024800.1	1	Tb427_090024800	AMP-binding enzyme, putative
2270	Tb427_100037500.1	1	Tb427_100037500	AMP-binding enzyme, putative
3083	Tb427_110078600.1	1	Tb427_110078600	AMP-binding enzyme/Fumble, putative
1966	Tb427_090050200.1	1	Tb427_090050200	Ankyrin repeats (3 copies)/Ankyrin repeat, putative
2119	Tb427_090089700.1	1	Tb427_090089700	Ankyrin repeats (3 copies)/Ankyrin repeats (many copies)/Ankyrin repeat, putative
813	Tb427_050014000.1	1	Tb427_050014000	ApbE family/Alanine dehydrogenase/PNT, C-terminal domain/Pyridine nucleotide-disulphide oxidoreductase/Glucose inhibited division protein A/FAD dependent oxidoreductase/FAD binding domain/NAD(P)-binding Rossmann-like domain/Oxidoreductase FAD-binding domain/Oxidoreductase NAD-binding domain containing protein, putative
992	Tb427_060015300.1	1	Tb427_060015300	Aph-1 protein, putative
573	Tb427_040005500.1	1	Tb427_040005500	ARD/ARD' family, putative
2832	Tb427_110020300.1	1	Tb427_110020300	ARD/ARD' family/Eukaryotic protein of unknown function (DUF953), putative
2853	Tb427_110024700.1	1	Tb427_110024700	Arginyl tRNA synthetase N terminal domain/tRNA synthetases class I (R)/DALR anticodon binding domain containing protein, putative
1043	Tb427_060031500.1	1	Tb427_060031500	Armadillo/beta-catenin-like repeat/HEAT-like repeat/Atypical Arm repeat, putative
932	Tb427_050044800.1	1	Tb427_050044800	Aspartate/ornithine carbamoyltransferase, carbamoyl-P binding domain/Aspartate/ornithine carbamoyltransferase, Asp/Orn binding domain containing protein, putative
3110	Tb427_110085600.1	1	Tb427_110085600	ATP cone domain/Ribonucleotide reductase, all-alpha domain/Ribonucleotide reductase, barrel domain containing protein, putative
403	Tb427_030013500.1	1	Tb427_030013500	ATP synthase alpha/beta family, beta-barrel domain/ATP synthase alpha/beta family, nucleotide-binding domain containing protein, putative
1441	Tb427_070081800.1	1	Tb427_070081800	ATP synthase alpha/beta family, nucleotide-binding domain/ATP synthase alpha/beta chain, C terminal domain containing protein, putative
1442	Tb427_070081900.1	1	Tb427_070081900	ATP synthase alpha/beta family, nucleotide-binding domain/ATP synthase alpha/beta chain, C terminal domain containing protein, putative
2437	Tb427_100087100.1	1	Tb427_100087100	ATP synthase delta (OSCP) subunit, putative
1203	Tb427_070019000.1	1	Tb427_070019000	ATP synthase subunit C, putative
2198	Tb427_100018700.1	1	Tb427_100018700	ATP synthase subunit C, putative
2994	Tb427_110057900.1	1	Tb427_110057900	ATP synthase subunit C, putative
1135	Tb427_060054900.1	1	Tb427_060054900	ATP synthase, Delta/Epsilon chain, beta-sandwich domain containing protein, putative
2141	Tb427_100005200.1	1	Tb427_100005200	ATP synthase, putative
1888	Tb427_090034500.1	1	Tb427_090034500	ATP:guanido phosphotransferase, N-terminal domain/ATP:guanido phosphotransferase, C-terminal catalytic domain containing protein, putative
298	Tb427_020013100.1	1	Tb427_020013100	ATPase family associated with various cellular activities (AAA)/AAA lid domain/AAA domain (Cdc48 subfamily)/AAA domain (dynein-related subfamily)/C-terminal, D2-small domain, of ClpB protein, putative
730	Tb427_040044800.1	1	Tb427_040044800	ATPase family associated with various cellular activities (AAA)/AAA+ lid domain/Peptidase family M41, putative
3306	Tb427_110151400.1	1	Tb427_110151400	ATPase family associated with various cellular activities (AAA)/Zonular occludens toxin (Zot), putative
308	Tb427_020017800.1	1	Tb427_020017800	Beta-ketoacyl synthase, N-terminal domain/Beta-ketoacyl synthase, C-terminal domain containing protein, putative
3267	Tb427_110138200.1	1	Tb427_110138200	BILBO1 N-terminal domain/EF-hand domain pair, putative
1736	Tb427_080076000.1	1	Tb427_080076000	Biotin carboxylase, N-terminal domain/Carbamoyl-phosphate synthase L chain, ATP binding domain/ATP-grasp domain/D-ala D-ala ligase C-terminus/Biotin carboxylase C-terminal domain/Biotin-lipoyl like/Biotin-requiring enzyme, putative
774	Tb427_040056800.1	1	Tb427_040056800	Biotin carboxylase, N-terminal domain/Carbamoyl-phosphate synthase L chain, ATP binding domain/D-ala D-ala ligase C-terminus/Biotin carboxylase C-terminal domain/Biotin-lipoyl like/Biotin-requiring enzyme, putative
3194	Tb427_110109100.1	1	Tb427_110109100	Biotin/lipoate A/B protein ligase family, putative
2475	Tb427_100098000.1	1	Tb427_100098000	BT1 family, putative
1965	Tb427_090050100.1	1	Tb427_090050100	CAAX prenyl protease N-terminal, five membrane helices/Peptidase family M48, putative
249	Tb427_010028100.1	1	Tb427_010028100	Calcineurin-like phosphoesterase, putative
1656	Tb427_080057700.1	1	Tb427_080057700	Calcium-dependent channel, 7TM region, putative phosphate, putative
762	Tb427_040053500.1	1	Tb427_040053500	Calreticulin family, putative
3052	Tb427_110071300.1	1	Tb427_110071300	Carboxyl transferase domain containing protein, putative
852	Tb427_050023400.1	1	Tb427_050023400	Carboxylesterase family/Alpha/beta hydrolase family/alpha/beta hydrolase fold, putative
2876	Tb427_110029900.1	1	Tb427_110029900	Carboxypeptidase Taq (M32) metallopeptidase, putative
3218	Tb427_110123400.1	1	Tb427_110123400	Casein kinase II regulatory subunit, putative
1758	Tb427_080080400.1	1	Tb427_080080400	Cation efflux family, putative
917	Tb427_050040500.1	1	Tb427_050040500	Cation transporter/ATPase, N-terminus/E1-E2 ATPase/haloacid dehalogenase-like hydrolase/Cation transport ATPase (P-type)/Cation transporting ATPase, C-terminus, putative
2122	Tb427_090090000.1	1	Tb427_090090000	Cation transporter/ATPase, N-terminus/E1-E2 ATPase/haloacid dehalogenase-like hydrolase/Cation transport ATPase (P-type)/Cation transporting ATPase, C-terminus, putative
2891	Tb427_110032000.1	1	Tb427_110032000	CDC45-like protein, putative
2648	Tb427_100140000.1	1	Tb427_100140000	CDP-alcohol phosphatidyltransferase, putative
2358	Tb427_100061800.1	1	Tb427_100061800	Cell division protein 48 (CDC48), N-terminal domain/Cell division protein 48 (CDC48), domain 2/Holliday junction DNA helicase RuvB P-loop domain/AAA domain (Cdc48 subfamily)/ATPase family associated with various cellular activities (AAA)/AAA+ lid domain containing protein, putative
3113	Tb427_110086200.1	1	Tb427_110086200	'Cold-shock' DNA-binding domain containing protein, putative
3085	Tb427_110079200.1	1	Tb427_110079200	Core histone H2A/H2B/H3/H4, putative
1253	Tb427_070033800.1	1	Tb427_070033800	Core histone H2A/H2B/H3/H4/C-terminus of histone H2A, putative
3429	Tb427_110183100.1	1	Tb427_110183100	Cornichon protein, putative
429	Tb427_030020600.1	1	Tb427_030020600	Creatinase/Prolidase N-terminal domain/Metallopeptidase family M24/C-terminal region of peptidase_M24, putative
3387	Tb427_110172800.1	1	Tb427_110172800	CSN8/PSMD8/EIF3K family, putative
187	Tb427_010010600.1	1	Tb427_010010600	CTP synthase N-terminus/Glutamine amidotransferase class-I/Peptidase C26, putative
263	Tb427_020005200.1	1	Tb427_020005200	Cyclophilin type peptidyl-prolyl cis-trans isomerase/CLD, putative
264	Tb427_020005400.1	1	Tb427_020005400	Cyclophilin type peptidyl-prolyl cis-trans isomerase/CLD, putative
1147	Tb427_070006400.1	1	Tb427_070006400	Cyclophilin type peptidyl-prolyl cis-trans isomerase/CLD, putative
2793	Tb427_110013500.1	1	Tb427_110013500	Cyclophilin type peptidyl-prolyl cis-trans isomerase/CLD, putative
448	Tb427_030027100.1	1	Tb427_030027100	Cytochrome C oxidase copper chaperone (COX17), putative
1653	Tb427_080056500.1	1	Tb427_080056500	Cytochrome c, putative
1513	Tb427_080021700.1	1	Tb427_080021700	Cytochrome C1 family, putative
374	Tb427_030006500.1	1	Tb427_030006500	Cytochrome P450, putative
1558	Tb427_080035100.1	1	Tb427_080035100	Cytosol aminopeptidase family, catalytic domain containing protein, putative
938	Tb427_050046100.1	1	Tb427_050046100	DEAD/DEAH box helicase/Helicase conserved C-terminal domain containing protein, putative
1081	Tb427_060040700.1	1	Tb427_060040700	DEAD/DEAH box helicase/Helicase conserved C-terminal domain containing protein, putative
1497	Tb427_080017400.1	1	Tb427_080017400	DEAD/DEAH box helicase/Helicase conserved C-terminal domain containing protein, putative
1868	Tb427_090027000.1	1	Tb427_090027000	DEAD/DEAH box helicase/Helicase conserved C-terminal domain containing protein, putative
2064	Tb427_090072800.1	1	Tb427_090072800	DEAD/DEAH box helicase/Helicase conserved C-terminal domain containing protein, putative
2305	Tb427_100044400.1	1	Tb427_100044400	DEAD/DEAH box helicase/Helicase conserved C-terminal domain containing protein, putative
951	Tb427_050051600.1	1	Tb427_050051600	DEAD/DEAH box helicase/Helicase conserved C-terminal domain/GUCT (NUC152) domain containing protein, putative
2478	Tb427_100098500.1	1	Tb427_100098500	DEAD/DEAH box helicase/Helicase conserved C-terminal domain/Helicase associated domain (HA2)/Oligonucleotide/oligosaccharide-binding (OB)-fold, putative
446	Tb427_030026600.1	1	Tb427_030026600	DEAD/DEAH box helicase/Type III restriction enzyme, res subunit/Helicase conserved C-terminal domain containing protein, putative
2156	Tb427_100008600.1	1	Tb427_100008600	DEAD/DEAH box helicase/Type III restriction enzyme, res subunit/Helicase conserved C-terminal domain containing protein, putative
3145	Tb427_110095300.1	1	Tb427_110095300	DEAD/DEAH box helicase/Type III restriction enzyme, res subunit/Helicase conserved C-terminal domain containing protein, putative
2422	Tb427_100080400.1	1	Tb427_100080400	DEAD/DEAH box helicase/Type III restriction enzyme, res subunit/Helicase conserved C-terminal domain/rRNA-processing arch domain/DSHCT (NUC185) domain containing protein, putative
875	Tb427_050029100.1	1	Tb427_050029100	DEAD/DEAH box helicase/Type III restriction enzyme, res subunit/Helicase conserved C-terminal domain/Sec63 Brl domain containing protein, putative
2959	Tb427_110049000.1	1	Tb427_110049000	DEAD/DEAH box helicase/Type III restriction enzyme, res subunit/Helicase conserved C-terminal domain/Sec63 Brl domain containing protein, putative
2860	Tb427_110027000.1	1	Tb427_110027000	Diacylglycerol acyltransferase, putative
1393	Tb427_070070200.1	1	Tb427_070070200	Dihydrouridine synthase (Dus), putative
2140	Tb427_100005100.1	1	Tb427_100005100	DKCLD (NUC011) domain/TruB family pseudouridylate synthase (N terminal domain)/tRNA pseudouridylate synthase B C-terminal domain/PUA domain containing protein, putative
1949	Tb427_090047100.1	1	Tb427_090047100	DnaJ domain/DnaJ C terminal domain containing protein, putative
2069	Tb427_090075300.1	1	Tb427_090075300	DnaJ domain/DnaJ C terminal domain/DnaJ central domain containing protein, putative
2248	Tb427_100032100.1	1	Tb427_100032100	Domain found in IF2B/IF5, putative
714	Tb427_040042400.1	1	Tb427_040042400	Domain of unknown function (DUF1935)/Calpain family cysteine protease, putative
2453	Tb427_100091000.1	1	Tb427_100091000	Domain of unknown function (DUF3385)/FAT domain/FKBP12-rapamycin binding domain/Phosphatidylinositol 3- and 4-kinase/FATC domain containing protein, putative
3151	Tb427_110098100.1	1	Tb427_110098100	Double-stranded DNA-binding domain containing protein, putative
618	Tb427_040017300.1	1	Tb427_040017300	Double-stranded RNA binding motif/DEAD/DEAH box helicase/Helicase conserved C-terminal domain/Helicase associated domain (HA2), putative
2429	Tb427_100083500.1	1	Tb427_100083500	DUF1126 PH-like domain containing protein, putative
593	Tb427_040010600.1	1	Tb427_040010600	Dynein heavy chain, N-terminal region 1/Dynein heavy chain, N-terminal region 2/Hydrolytic ATP binding site of dynein motor region/AAA domain (dynein-related subfamily)/Dynein heavy chain AAA lid domain/P-loop containing dynein motor region/AAA+ lid domain/P-loop containing dynein motor region D4/Microtubule-binding stalk of dynein motor/ATP-binding dynein motor region/Dynein heavy chain region D…
1565	Tb427_080037000.1	1	Tb427_080037000	Dynein heavy chain, N-terminal region 1/Dynein heavy chain, N-terminal region 2/Hydrolytic ATP binding site of dynein motor region/AAA domain (dynein-related subfamily)/Dynein heavy chain AAA lid domain/P-loop containing dynein motor region/AAA+ lid domain/P-loop containing dynein motor region D4/Microtubule-binding stalk of dynein motor/ATP-binding dynein motor region/Dynein heavy chain region D…
2919	Tb427_110037600.1	1	Tb427_110037600	Dynein heavy chain, N-terminal region 1/Dynein heavy chain, N-terminal region 2/Hydrolytic ATP binding site of dynein motor region/AAA domain (dynein-related subfamily)/Dynein heavy chain AAA lid domain/P-loop containing dynein motor region/AAA+ lid domain/P-loop containing dynein motor region D4/Microtubule-binding stalk of dynein motor/ATP-binding dynein motor region/Dynein heavy chain region D…
384	Tb427_030009000.1	1	Tb427_030009000	Dynein heavy chain, N-terminal region 1/Dynein heavy chain, N-terminal region 2/Hydrolytic ATP binding site of dynein motor region/Dynein heavy chain AAA lid domain/P-loop containing dynein motor region/AAA+ lid domain/P-loop containing dynein motor region D4/Microtubule-binding stalk of dynein motor/ATP-binding dynein motor region/Dynein heavy chain region D6 P-loop domain/Dynein heavy chain C-t…
1181	Tb427_070012600.1	1	Tb427_070012600	Dynein heavy chain, N-terminal region 2/Hydrolytic ATP binding site of dynein motor region/AAA domain (dynein-related subfamily)/Dynein heavy chain AAA lid domain/P-loop containing dynein motor region/AAA+ lid domain/P-loop containing dynein motor region D4/Microtubule-binding stalk of dynein motor/ATP-binding dynein motor region/Dynein heavy chain region D6 P-loop domain/Dynein heavy chain C-ter…
3231	Tb427_110127700.1	1	Tb427_110127700	Dynein heavy chain, N-terminal region 2/Hydrolytic ATP binding site of dynein motor region/AAA domain (dynein-related subfamily)/Dynein heavy chain AAA lid domain/P-loop containing dynein motor region/AAA+ lid domain/P-loop containing dynein motor region D4/Microtubule-binding stalk of dynein motor/ATP-binding dynein motor region/Dynein heavy chain region D6 P-loop domain/Dynein heavy chain C-ter…
2784	Tb427_110011500.1	1	Tb427_110011500	Dynein light chain type 1, putative
3240	Tb427_110130800.1	1	Tb427_110130800	Dynein light chain type 1, putative
3292	Tb427_110147000.1	1	Tb427_110147000	EF hand/EF-hand domain/EF-hand domain pair/Cytoskeletal-regulatory complex EF hand, putative
3293	Tb427_110147300.1	1	Tb427_110147300	EF hand/EF-hand domain/EF-hand domain pair/Cytoskeletal-regulatory complex EF hand, putative
2361	Tb427_100062500.1	1	Tb427_100062500	EF-1 guanine nucleotide exchange domain containing protein, putative
624	Tb427_040019700.1	1	Tb427_040019700	EF-hand domain pair, putative
1267	Tb427_070039700.1	1	Tb427_070039700	EF-hand domain pair, putative
3247	Tb427_110132400.1	1	Tb427_110132400	eIF3 subunit 6 N terminal domain/PCI domain containing protein, putative
2340	Tb427_100057100.1	1	Tb427_100057100	eIF-6 family, putative
2786	Tb427_110012100.1	1	Tb427_110012100	Elongation factor P (EF-P) KOW-like domain/Eukaryotic elongation factor 5A hypusine, DNA-binding OB fold, putative
496	Tb427_030039100.1	1	Tb427_030039100	Elongation factor TS, putative
305	Tb427_020017500.1	1	Tb427_020017500	Elongation factor Tu GTP binding domain/50S ribosome-binding GTPase/Translation-initiation factor 2, putative
2762	Tb427_110005800.1	1	Tb427_110005800	Elongation factor Tu GTP binding domain/Elongation factor G C-terminus, putative
2332	Tb427_100054200.1	1	Tb427_100054200	Elongation factor Tu GTP binding domain/Elongation Factor G, domain II/Elongation factor G, domain IV/Elongation factor G C-terminus, putative
2650	Tb427_100140700.1	1	Tb427_100140700	Elongation factor Tu GTP binding domain/Elongation factor Tu C-terminal domain containing protein, putative
3024	Tb427_110066500.1	1	Tb427_110066500	Elongation factor Tu GTP binding domain/Elongation factor Tu C-terminal domain containing protein, putative
2320	Tb427_100049600.1	1	Tb427_100049600	Elongation factor Tu GTP binding domain/Elongation factor Tu domain 2/Elongation Factor G, domain II/Elongation factor G, domain IV/Elongation factor G C-terminus, putative
2321	Tb427_100049700.1	1	Tb427_100049700	Elongation factor Tu GTP binding domain/Elongation factor Tu domain 2/Elongation Factor G, domain II/Elongation factor G, domain IV/Elongation factor G C-terminus, putative
2837	Tb427_110021600.1	1	Tb427_110021600	Emopamil binding protein, putative
521	Tb427_030045000.1	1	Tb427_030045000	Endomembrane protein 70, putative
1761	Tb427_080081100.1	1	Tb427_080081100	Enoyl-CoA hydratase/isomerase, putative
3121	Tb427_110088900.1	1	Tb427_110088900	ER lumen protein retaining receptor, putative
2864	Tb427_110027900.1	1	Tb427_110027900	eRF1 domain 1/Bacterial archaeo-eukaryotic release factor family 10/eRF1 domain 2/Actinobacteria/chloroflexi VLRF1 release factor/eRF1 domain 3, putative
3392	Tb427_110173900.1	1	Tb427_110173900	Ergosterol biosynthesis ERG4/ERG24 family/Protein of unknown function (DUF1295), putative
1016	Tb427_060023000.1	1	Tb427_060023000	Eukaryotic initiation factor 4E, putative
2755	Tb427_100170300.1	1	Tb427_100170300	Eukaryotic initiation factor 4E, putative
1114	Tb427_060048800.1	1	Tb427_060048800	Eukaryotic translation initiation factor 3 subunit 7 (eIF-3), putative
2448	Tb427_100089600.1	1	Tb427_100089600	Eukaryotic translation initiation factor 3 subunit 8 N-terminus, putative
1001	Tb427_060017900.1	1	Tb427_060017900	FAD binding domain/FAD linked oxidases, C-terminal domain containing protein, putative
1693	Tb427_080065400.1	1	Tb427_080065400	Fatty acid desaturase/Cytochrome b5-like Heme/Steroid binding domain containing protein, putative
1564	Tb427_080036900.1	1	Tb427_080036900	Fatty acid hydroxylase superfamily, putative
1323	Tb427_070054200.1	1	Tb427_070054200	FHA domain containing protein, putative
2424	Tb427_100081000.1	1	Tb427_100081000	Fibrillarin/tRNA methyltransferase complex GCD14 subunit, putative
1808	Tb427_090008400.1	1	Tb427_090008400	Fibronectin type III domain containing protein, putative
3092	Tb427_110080900.1	1	Tb427_110080900	Flavodoxin/FAD binding domain/Oxidoreductase NAD-binding domain containing protein, putative
389	Tb427_030009800.1	1	Tb427_030009800	Frataxin-like domain containing protein, putative
2351	Tb427_100060200.1	1	Tb427_100060200	Fructose-bisphosphate aldolase class-I, putative
2352	Tb427_100060400.1	1	Tb427_100060400	Fructose-bisphosphate aldolase class-I, putative
530	Tb427_030048400.1	1	Tb427_030048400	Fumarate hydratase (Fumerase)/Fumarase C-terminus, putative
1872	Tb427_090028800.1	1	Tb427_090028800	GAF domain/3'5'-cyclic nucleotide phosphodiesterase, putative
578	Tb427_040006600.1	1	Tb427_040006600	Gar1/Naf1 RNA binding region containing protein, putative
2660	Tb427_100143400.1	1	Tb427_100143400	GHMP kinases N terminal domain/Mevalonate 5-diphosphate decarboxylase C-terminal domain containing protein, putative
2607	Tb427_100131100.1	1	Tb427_100131100	Glutamate-cysteine ligase, putative
1223	Tb427_070025500.1	1	Tb427_070025500	Glutamine amidotransferase class-I/Peptidase C26/NAD synthase/GMP synthase C terminal domain containing protein, putative
1327	Tb427_070055400.1	1	Tb427_070055400	Glutamine synthetase, beta-Grasp domain/Glutamine synthetase, catalytic domain containing protein, putative
1701	Tb427_080066500.1	1	Tb427_080066500	Glycerophosphoryl diester phosphodiesterase family, putative
1218	Tb427_070023900.1	1	Tb427_070023900	Glycine cleavage system P-protein/Beta-eliminating lyase, putative
3207	Tb427_110119800.1	1	Tb427_110119800	Glycosyl transferase family 4, putative
955	Tb427_050052700.1	1	Tb427_050052700	GNS1/SUR4 family, putative
1293	Tb427_070047000.1	1	Tb427_070047000	GNS1/SUR4 family, putative
1295	Tb427_070047200.1	1	Tb427_070047200	GNS1/SUR4 family, putative
1032	Tb427_060026000.1	1	Tb427_060026000	GrpE, putative
2575	Tb427_100124600.1	1	Tb427_100124600	Guanylate kinase/50S ribosome-binding GTPase/AAA domain containing protein, putative
2810	Tb427_110017100.1	1	Tb427_110017100	Heavy-metal-associated domain/E1-E2 ATPase/haloacid dehalogenase-like hydrolase, putative
491	Tb427_030038600.1	1	Tb427_030038600	Histidine kinase-, DNA gyrase B-, and HSP90-like ATPase/Hsp90 protein, putative
2886	Tb427_110031400.1	1	Tb427_110031400	Histidine kinase-, DNA gyrase B-, and HSP90-like ATPase/Hsp90 protein, putative
2690	Tb427_100152200.1	1	Tb427_100152200	Histone chaperone Rttp106-like, putative
165	Tb427_010005600.1	1	Tb427_010005600	Histone methylation protein DOT1/Methyltransferase domain containing protein, putative
383	Tb427_030008400.1	1	Tb427_030008400	Histone RNA hairpin-binding protein RNA-binding domain containing protein, putative
937	Tb427_050045900.1	1	Tb427_050045900	Holliday junction DNA helicase RuvB P-loop domain/ATPase family associated with various cellular activities (AAA), putative
1089	Tb427_060042300.1	1	Tb427_060042300	Hsp70 protein/MreB/Mbl protein, putative
1090	Tb427_060042400.1	1	Tb427_060042400	Hsp70 protein/MreB/Mbl protein, putative
1093	Tb427_060043000.1	1	Tb427_060043000	Hsp70 protein/MreB/Mbl protein, putative
1122	Tb427_060050500.1	1	Tb427_060050500	Hydroxymethylglutaryl-coenzyme A reductase, putative
1702	Tb427_080066800.1	1	Tb427_080066800	Hydroxymethylglutaryl-coenzyme A synthase N terminal/Hydroxymethylglutaryl-coenzyme A synthase C terminal, putative
190	Tb427_010011400.1	1	Tb427_010011400	hypothetical protein, conserved
213	Tb427_010016600.1	1	Tb427_010016600	hypothetical protein, conserved
220	Tb427_010020000.1	1	Tb427_010020000	hypothetical protein, conserved
392	Tb427_030010100.1	1	Tb427_030010100	hypothetical protein, conserved
443	Tb427_030024400.1	1	Tb427_030024400	hypothetical protein, conserved
532	Tb427_030049400.1	1	Tb427_030049400	hypothetical protein, conserved
786	Tb427_050007500.1	1	Tb427_050007500	hypothetical protein, conserved
868	Tb427_050026600.1	1	Tb427_050026600	hypothetical protein, conserved
995	Tb427_060016500.1	1	Tb427_060016500	hypothetical protein, conserved
1030	Tb427_060025700.1	1	Tb427_060025700	hypothetical protein, conserved
1031	Tb427_060025800.1	1	Tb427_060025800	hypothetical protein, conserved
1034	Tb427_060026400.1	1	Tb427_060026400	hypothetical protein, conserved
1118	Tb427_060049800.1	1	Tb427_060049800	hypothetical protein, conserved
1229	Tb427_070027000.1	1	Tb427_070027000	hypothetical protein, conserved
1457	Tb427_080005700.1	1	Tb427_080005700	hypothetical protein, conserved
1461	Tb427_080006300.1	1	Tb427_080006300	hypothetical protein, conserved
1475	Tb427_080009200.1	1	Tb427_080009200	hypothetical protein, conserved
1609	Tb427_080047400.1	1	Tb427_080047400	hypothetical protein, conserved
2222	Tb427_100026800.1	1	Tb427_100026800	hypothetical protein, conserved
2339	Tb427_100056300.1	1	Tb427_100056300	hypothetical protein, conserved
2427	Tb427_100081900.1	1	Tb427_100081900	hypothetical protein, conserved
2444	Tb427_100089000.1	1	Tb427_100089000	hypothetical protein, conserved
2502	Tb427_100104900.1	1	Tb427_100104900	hypothetical protein, conserved
2550	Tb427_100119200.1	1	Tb427_100119200	hypothetical protein, conserved
2647	Tb427_100139900.1	1	Tb427_100139900	hypothetical protein, conserved
2723	Tb427_100161200.1	1	Tb427_100161200	hypothetical protein, conserved
2794	Tb427_110013600.1	1	Tb427_110013600	hypothetical protein, conserved
2868	Tb427_110028600.1	1	Tb427_110028600	hypothetical protein, conserved
2981	Tb427_110055300.1	1	Tb427_110055300	hypothetical protein, conserved
3015	Tb427_110063600.1	1	Tb427_110063600	hypothetical protein, conserved
3108	Tb427_110085000.1	1	Tb427_110085000	hypothetical protein, conserved
3213	Tb427_110122300.1	1	Tb427_110122300	hypothetical protein, conserved
3258	Tb427_110135100.1	1	Tb427_110135100	hypothetical protein, conserved
3345	Tb427_110160900.1	1	Tb427_110160900	hypothetical protein, conserved
3396	Tb427_110175000.1	1	Tb427_110175000	hypothetical protein, conserved
1197	Tb427_070017400.1	1	Tb427_070017400	Chaperonin 10 Kd subunit, putative
1199	Tb427_070017600.1	1	Tb427_070017600	Chaperonin 10 Kd subunit, putative
871	Tb427_050027200.1	1	Tb427_050027200	IMP dehydrogenase / GMP reductase domain/CBS domain containing protein, putative
3384	Tb427_110172200.1	1	Tb427_110172200	Importin repeat, putative
2255	Tb427_100033600.1	1	Tb427_100033600	Importin-beta N-terminal domain/HEAT-like repeat, putative
735	Tb427_040046900.1	1	Tb427_040046900	Inorganic H+ pyrophosphatase, putative
313	Tb427_020018900.1	1	Tb427_020018900	Insulinase (Peptidase family M16)/Peptidase M16 inactive domain containing protein, putative
817	Tb427_050015300.1	1	Tb427_050015300	Insulinase (Peptidase family M16)/Peptidase M16 inactive domain containing protein, putative
1864	Tb427_090026100.1	1	Tb427_090026100	Insulinase (Peptidase family M16)/Peptidase M16 inactive domain containing protein, putative
1511	Tb427_080021400.1	1	Tb427_080021400	Insulinase (Peptidase family M16)/Peptidase M16 inactive domain/Peptidase M16C associated, putative
2324	Tb427_100051700.1	1	Tb427_100051700	Integral membrane protein EMC3/TMCO1-like, putative
3411	Tb427_110178000.1	1	Tb427_110178000	Iron/manganese superoxide dismutases, alpha-hairpin domain/Iron/manganese superoxide dismutases, C-terminal domain containing protein, putative
653	Tb427_040026500.1	1	Tb427_040026500	Kelch motif containing protein, putative
1887	Tb427_090032800.1	1	Tb427_090032800	KH domain/Ribosomal protein S3, C-terminal domain containing protein, putative
2567	Tb427_100123000.1	1	Tb427_100123000	KH domain/Ribosomal protein S3, C-terminal domain containing protein, putative
547	Tb427_030053000.1	1	Tb427_030053000	Kinesin motor domain/Microtubule binding, putative
2088	Tb427_090082500.1	1	Tb427_090082500	Kinetoplastid membrane protein 11, putative
2089	Tb427_090082600.1	1	Tb427_090082600	Kinetoplastid membrane protein 11, putative
2090	Tb427_090082700.1	1	Tb427_090082700	Kinetoplastid membrane protein 11, putative
2091	Tb427_090082800.1	1	Tb427_090082800	Kinetoplastid membrane protein 11, putative
3409	Tb427_110177700.1	1	Tb427_110177700	KOW motif/Ribosomal L27e protein family, putative
3410	Tb427_110177900.1	1	Tb427_110177900	KOW motif/Ribosomal L27e protein family, putative
2229	Tb427_100027900.1	1	Tb427_100027900	La domain/RNA recognition motif. (a.k.a. RRM, RBD, or RNP domain), putative
2239	Tb427_100030200.1	1	Tb427_100030200	lactate/malate dehydrogenase, NAD binding domain/lactate/malate dehydrogenase, alpha/beta C-terminal domain containing protein, putative
2730	Tb427_100162700.1	1	Tb427_100162700	lactate/malate dehydrogenase, NAD binding domain/lactate/malate dehydrogenase, alpha/beta C-terminal domain containing protein, putative
3233	Tb427_110128000.1	1	Tb427_110128000	lactate/malate dehydrogenase, NAD binding domain/lactate/malate dehydrogenase, alpha/beta C-terminal domain containing protein, putative
159	Tb427_000839100.1	1	Tb427_000839100	Leucine Rich repeat, putative
1590	Tb427_080042800.1	1	Tb427_080042800	Leucine rich repeat, putative
2490	Tb427_100102600.1	1	Tb427_100102600	Leucine Rich repeat, putative
3036	Tb427_110068700.1	1	Tb427_110068700	Leucine Rich repeat, putative
3010	Tb427_110061900.1	1	Tb427_110061900	Leucine rich repeat/Leucine Rich repeats (2 copies), putative
3449	Tb427_110189900.1	1	Tb427_110189900	Leucine rich repeat/Leucine-rich repeat/Leucine Rich repeats (2 copies)/Glycogen recognition site of AMP-activated protein kinase, putative
1997	Tb427_090058100.1	1	Tb427_090058100	LSM domain containing protein, putative
1928	Tb427_090042800.1	1	Tb427_090042800	Lyase/Adenylosuccinate lyase C-terminal, putative
3050	Tb427_110070900.1	1	Tb427_110070900	M17 aminopeptidase N-terminal domain 2/Cytosol aminopeptidase family, catalytic domain containing protein, putative
1374	Tb427_070066000.1	1	Tb427_070066000	Major Facilitator Superfamily/Nodulin-like, putative
1002	Tb427_060018100.1	1	Tb427_060018100	Major intrinsic protein, putative
2998	Tb427_110059500.1	1	Tb427_110059500	Malic enzyme, N-terminal domain/Malic enzyme, NAD binding domain containing protein, putative
882	Tb427_050030600.1	1	Tb427_050030600	MatE, putative
2609	Tb427_100131400.1	1	Tb427_100131400	MatE, putative
2190	Tb427_100017200.1	1	Tb427_100017200	Metallopeptidase family M24, putative
1644	Tb427_080054800.1	1	Tb427_080054800	Microtubule binding/Kinesin motor domain containing protein, putative
3215	Tb427_110122800.1	1	Tb427_110122800	Microtubule binding/Kinesin motor domain containing protein, putative
1626	Tb427_080049900.1	1	Tb427_080049900	MIF4G domain containing protein, putative
3210	Tb427_110120900.1	1	Tb427_110120900	MIF4G domain containing protein, putative
3111	Tb427_110085800.1	1	Tb427_110085800	Mini-chromosome maintenance protein 2/MCM N-terminal domain/MCM OB domain/MCM P-loop domain/AAA domain (dynein-related subfamily)/Magnesium chelatase, subunit ChlI/MCM AAA-lid domain containing protein, putative
1916	Tb427_090040200.1	1	Tb427_090040200	Mitochondrial 39-S ribosomal protein L47 (MRP-L47), putative
2838	Tb427_110021800.1	1	Tb427_110021800	Mitochondrial RNA binding protein MRP, putative
3301	Tb427_110150600.1	1	Tb427_110150600	Mitochondrial RNA binding protein MRP, putative
3354	Tb427_110163600.1	1	Tb427_110163600	Mono-functional DNA-alkylating methyl methanesulfonate N-term/CPSF A subunit region containing protein, putative
2449	Tb427_100089900.1	1	Tb427_100089900	MOZ/SAS family, putative
2724	Tb427_100161400.1	1	Tb427_100161400	MYND finger/zf-MYND-like zinc finger, mRNA-binding/Metallopeptidase family M24, putative
35	Tb427_000286500.1	1	NA	NA
41	Tb427_000311600.1	1	NA	NA
59	Tb427_000481500.1	1	NA	NA
109	Tb427_000712700.1	1	NA	NA
120	Tb427_000741100.1	1	NA	NA
123	Tb427_000755000.1	1	NA	NA
125	Tb427_000756200.1	1	NA	NA
139	Tb427_000801100.1	1	NA	NA
143	Tb427_000806200.1	1	NA	NA
144	Tb427_000807600.1	1	NA	NA
151	Tb427_000809800.1	1	NA	NA
154	Tb427_000829300.1	1	NA	NA
155	Tb427_000832000.1	1	NA	NA
157	Tb427_000835500.1	1	NA	NA
172	Tb427_010006800.1	1	NA	NA
181	Tb427_010009000.1	1	NA	NA
191	Tb427_010011700.1	1	NA	NA
197	Tb427_010012400.1	1	NA	NA
214	Tb427_010016700.1	1	NA	NA
233	Tb427_010023900.1	1	NA	NA
250	Tb427_010028200.1	1	NA	NA
255	Tb427_010030100.1	1	NA	NA
273	Tb427_020008000.1	1	NA	NA
296	Tb427_020012700.1	1	NA	NA
299	Tb427_020016100.1	1	NA	NA
303	Tb427_020016900.1	1	NA	NA
306	Tb427_020017600.1	1	NA	NA
309	Tb427_020017900.1	1	NA	NA
320	Tb427_020020400.1	1	NA	NA
330	Tb427_020023500.1	1	NA	NA
335	Tb427_020024900.1	1	NA	NA
378	Tb427_030007400.1	1	NA	NA
385	Tb427_030009100.1	1	NA	NA
393	Tb427_030010200.1	1	NA	NA
402	Tb427_030013400.1	1	NA	NA
406	Tb427_030013800.1	1	NA	NA
410	Tb427_030015600.1	1	NA	NA
413	Tb427_030016500.1	1	NA	NA
414	Tb427_030016600.1	1	NA	NA
421	Tb427_030018700.1	1	NA	NA
424	Tb427_030019100.1	1	NA	NA
428	Tb427_030020200.1	1	NA	NA
435	Tb427_030021500.1	1	NA	NA
444	Tb427_030024500.1	1	NA	NA
453	Tb427_030027800.1	1	NA	NA
454	Tb427_030028000.1	1	NA	NA
459	Tb427_030029400.1	1	NA	NA
464	Tb427_030030200.1	1	NA	NA
473	Tb427_030032400.1	1	NA	NA
474	Tb427_030032700.1	1	NA	NA
490	Tb427_030038300.1	1	NA	NA
503	Tb427_030040300.1	1	NA	NA
507	Tb427_030041700.1	1	NA	NA
513	Tb427_030043200.1	1	NA	NA
531	Tb427_030048600.1	1	NA	NA
548	Tb427_030053500.1	1	NA	NA
559	Tb427_030057000.1	1	NA	NA
563	Tb427_030057600.1	1	NA	NA
567	Tb427_030059700.1	1	NA	NA
572	Tb427_040005200.1	1	NA	NA
581	Tb427_040007200.1	1	NA	NA
582	Tb427_040007300.1	1	NA	NA
586	Tb427_040007800.1	1	NA	NA
590	Tb427_040009100.1	1	NA	NA
592	Tb427_040009400.1	1	NA	NA
612	Tb427_040015300.1	1	NA	NA
637	Tb427_040022100.1	1	NA	NA
649	Tb427_040025700.1	1	NA	NA
656	Tb427_040027800.1	1	NA	NA
664	Tb427_040029600.1	1	NA	NA
671	Tb427_040030800.1	1	NA	NA
673	Tb427_040031200.1	1	NA	NA
676	Tb427_040031700.1	1	NA	NA
694	Tb427_040036900.1	1	NA	NA
696	Tb427_040037300.1	1	NA	NA
703	Tb427_040039400.1	1	NA	NA
704	Tb427_040039500.1	1	NA	NA
726	Tb427_040044200.1	1	NA	NA
727	Tb427_040044300.1	1	NA	NA
734	Tb427_040046800.1	1	NA	NA
742	Tb427_040048600.1	1	NA	NA
752	Tb427_040050800.1	1	NA	NA
756	Tb427_040051900.1	1	NA	NA
764	Tb427_040054100.1	1	NA	NA
768	Tb427_040055400.1	1	NA	NA
772	Tb427_040056500.1	1	NA	NA
797	Tb427_050009500.1	1	NA	NA
816	Tb427_050015200.1	1	NA	NA
822	Tb427_050016000.1	1	NA	NA
826	Tb427_050016600.1	1	NA	NA
827	Tb427_050016800.1	1	NA	NA
840	Tb427_050021300.1	1	NA	NA
848	Tb427_050022900.1	1	NA	NA
854	Tb427_050024500.1	1	NA	NA
855	Tb427_050024600.1	1	NA	NA
869	Tb427_050026700.1	1	NA	NA
873	Tb427_050028800.1	1	NA	NA
877	Tb427_050029400.1	1	NA	NA
889	Tb427_050032000.1	1	NA	NA
890	Tb427_050032100.1	1	NA	NA
900	Tb427_050035800.1	1	NA	NA
904	Tb427_050036900.1	1	NA	NA
906	Tb427_050037400.1	1	NA	NA
912	Tb427_050038800.1	1	NA	NA
915	Tb427_050039800.1	1	NA	NA
919	Tb427_050041200.1	1	NA	NA
943	Tb427_050048100.1	1	NA	NA
945	Tb427_050048400.1	1	NA	NA
973	Tb427_060009300.1	1	NA	NA
976	Tb427_060009900.1	1	NA	NA
989	Tb427_060014400.1	1	NA	NA
999	Tb427_060017600.1	1	NA	NA
1011	Tb427_060019900.1	1	NA	NA
1015	Tb427_060022900.1	1	NA	NA
1035	Tb427_060028500.1	1	NA	NA
1036	Tb427_060028700.1	1	NA	NA
1045	Tb427_060032100.1	1	NA	NA
1086	Tb427_060041600.1	1	NA	NA
1094	Tb427_060043100.1	1	NA	NA
1109	Tb427_060046300.1	1	NA	NA
1117	Tb427_060049500.1	1	NA	NA
1121	Tb427_060050100.1	1	NA	NA
1127	Tb427_060051900.1	1	NA	NA
1129	Tb427_060052200.1	1	NA	NA
1138	Tb427_060055700.1	1	NA	NA
1140	Tb427_060056500.1	1	NA	NA
1152	Tb427_070006900.1	1	NA	NA
1161	Tb427_070009300.1	1	NA	NA
1164	Tb427_070009800.1	1	NA	NA
1167	Tb427_070010200.1	1	NA	NA
1170	Tb427_070010500.1	1	NA	NA
1172	Tb427_070011000.1	1	NA	NA
1174	Tb427_070011400.1	1	NA	NA
1175	Tb427_070011800.1	1	NA	NA
1180	Tb427_070012400.1	1	NA	NA
1190	Tb427_070014500.1	1	NA	NA
1198	Tb427_070017500.1	1	NA	NA
1204	Tb427_070019300.1	1	NA	NA
1211	Tb427_070021000.1	1	NA	NA
1212	Tb427_070021600.1	1	NA	NA
1213	Tb427_070021900.1	1	NA	NA
1222	Tb427_070025300.1	1	NA	NA
1224	Tb427_070025700.1	1	NA	NA
1227	Tb427_070026700.1	1	NA	NA
1228	Tb427_070026900.1	1	NA	NA
1234	Tb427_070028200.1	1	NA	NA
1236	Tb427_070028500.1	1	NA	NA
1241	Tb427_070030200.1	1	NA	NA
1246	Tb427_070030900.1	1	NA	NA
1255	Tb427_070035900.1	1	NA	NA
1256	Tb427_070036400.1	1	NA	NA
1263	Tb427_070038000.1	1	NA	NA
1270	Tb427_070040800.1	1	NA	NA
1282	Tb427_070042800.1	1	NA	NA
1287	Tb427_070044800.1	1	NA	NA
1291	Tb427_070046600.1	1	NA	NA
1309	Tb427_070051200.1	1	NA	NA
1316	Tb427_070052400.1	1	NA	NA
1324	Tb427_070054400.1	1	NA	NA
1332	Tb427_070057300.1	1	NA	NA
1350	Tb427_070061500.1	1	NA	NA
1353	Tb427_070061900.1	1	NA	NA
1355	Tb427_070062400.1	1	NA	NA
1378	Tb427_070066900.1	1	NA	NA
1383	Tb427_070067800.1	1	NA	NA
1415	Tb427_070075200.1	1	NA	NA
1422	Tb427_070076500.1	1	NA	NA
1430	Tb427_070078100.1	1	NA	NA
1443	Tb427_070082000.1	1	NA	NA
1467	Tb427_080007500.1	1	NA	NA
1468	Tb427_080007600.1	1	NA	NA
1469	Tb427_080007700.1	1	NA	NA
1470	Tb427_080007800.1	1	NA	NA
1484	Tb427_080011900.1	1	NA	NA
1490	Tb427_080013400.1	1	NA	NA
1496	Tb427_080017200.1	1	NA	NA
1505	Tb427_080019600.1	1	NA	NA
1508	Tb427_080020200.1	1	NA	NA
1526	Tb427_080025300.1	1	NA	NA
1527	Tb427_080026000.1	1	NA	NA
1534	Tb427_080027800.1	1	NA	NA
1539	Tb427_080028900.1	1	NA	NA
1548	Tb427_080030800.1	1	NA	NA
1551	Tb427_080033100:snRNA	1	NA	NA
1559	Tb427_080035400.1	1	NA	NA
1563	Tb427_080036800.1	1	NA	NA
1571	Tb427_080038500.1	1	NA	NA
1573	Tb427_080039000.1	1	NA	NA
1578	Tb427_080040400.1	1	NA	NA
1589	Tb427_080042500.1	1	NA	NA
1592	Tb427_080043600.1	1	NA	NA
1598	Tb427_080045300.1	1	NA	NA
1601	Tb427_080045800.1	1	NA	NA
1605	Tb427_080046300.1	1	NA	NA
1635	Tb427_080053200.1	1	NA	NA
1661	Tb427_080058400.1	1	NA	NA
1666	Tb427_080059900.1	1	NA	NA
1709	Tb427_080069500.1	1	NA	NA
1730	Tb427_080073800.1	1	NA	NA
1731	Tb427_080073900.1	1	NA	NA
1756	Tb427_080080100.1	1	NA	NA
1765	Tb427_080081800.1	1	NA	NA
1769	Tb427_080082400.1	1	NA	NA
1770	Tb427_080083000.1	1	NA	NA
1788	Tb427_080087300.1	1	NA	NA
1789	Tb427_080087400.1	1	NA	NA
1794	Tb427_090005000.1	1	NA	NA
1796	Tb427_090005400.1	1	NA	NA
1797	Tb427_090005500.1	1	NA	NA
1799	Tb427_090006400.1	1	NA	NA
1801	Tb427_090006700.1	1	NA	NA
1813	Tb427_090009200.1	1	NA	NA
1817	Tb427_090012400.1	1	NA	NA
1824	Tb427_090013500.1	1	NA	NA
1828	Tb427_090014800.1	1	NA	NA
1829	Tb427_090014900.1	1	NA	NA
1869	Tb427_090027100.1	1	NA	NA
1873	Tb427_090029000.1	1	NA	NA
1876	Tb427_090029800.1	1	NA	NA
1880	Tb427_090031500.1	1	NA	NA
1890	Tb427_090034700.1	1	NA	NA
1937	Tb427_090044400.1	1	NA	NA
1952	Tb427_090047700.1	1	NA	NA
1959	Tb427_090049200.1	1	NA	NA
1963	Tb427_090049700.1	1	NA	NA
1964	Tb427_090049800.1	1	NA	NA
1973	Tb427_090052700.1	1	NA	NA
1974	Tb427_090052800.1	1	NA	NA
1980	Tb427_090054600.1	1	NA	NA
1981	Tb427_090055000.1	1	NA	NA
1983	Tb427_090055600.1	1	NA	NA
1996	Tb427_090058000.1	1	NA	NA
1998	Tb427_090058400.1	1	NA	NA
2003	Tb427_090060000.1	1	NA	NA
2012	Tb427_090061700.1	1	NA	NA
2023	Tb427_090064100.1	1	NA	NA
2028	Tb427_090065300.1	1	NA	NA
2030	Tb427_090065500.1	1	NA	NA
2042	Tb427_090067900.1	1	NA	NA
2048	Tb427_090069500.1	1	NA	NA
2063	Tb427_090072700.1	1	NA	NA
2085	Tb427_090081400.1	1	NA	NA
2099	Tb427_090084500.1	1	NA	NA
2103	Tb427_090085100.1	1	NA	NA
2110	Tb427_090088100.1	1	NA	NA
2150	Tb427_100007800.1	1	NA	NA
2154	Tb427_100008400.1	1	NA	NA
2210	Tb427_100022500.1	1	NA	NA
2215	Tb427_100024100.1	1	NA	NA
2218	Tb427_100026100.1	1	NA	NA
2220	Tb427_100026600.1	1	NA	NA
2228	Tb427_100027700.1	1	NA	NA
2250	Tb427_100032800.1	1	NA	NA
2262	Tb427_100035900.1	1	NA	NA
2264	Tb427_100036400.1	1	NA	NA
2274	Tb427_100038600.1	1	NA	NA
2275	Tb427_100038700.1	1	NA	NA
2280	Tb427_100040200.1	1	NA	NA
2281	Tb427_100040300.1	1	NA	NA
2285	Tb427_100041000.1	1	NA	NA
2297	Tb427_100042900.1	1	NA	NA
2307	Tb427_100045500.1	1	NA	NA
2308	Tb427_100045600.1	1	NA	NA
2309	Tb427_100045700.1	1	NA	NA
2312	Tb427_100046700.1	1	NA	NA
2314	Tb427_100047400.1	1	NA	NA
2328	Tb427_100053200.1	1	NA	NA
2343	Tb427_100057800.1	1	NA	NA
2344	Tb427_100058600.1	1	NA	NA
2356	Tb427_100061400.1	1	NA	NA
2357	Tb427_100061500.1	1	NA	NA
2375	Tb427_100066000.1	1	NA	NA
2377	Tb427_100066200.1	1	NA	NA
2385	Tb427_100067700.1	1	NA	NA
2393	Tb427_100070600.1	1	NA	NA
2402	Tb427_100072900.1	1	NA	NA
2412	Tb427_100077800.1	1	NA	NA
2414	Tb427_100078300.1	1	NA	NA
2420	Tb427_100080000.1	1	NA	NA
2428	Tb427_100082200.1	1	NA	NA
2443	Tb427_100088900.1	1	NA	NA
2450	Tb427_100090100.1	1	NA	NA
2454	Tb427_100091100.1	1	NA	NA
2462	Tb427_100094200.1	1	NA	NA
2466	Tb427_100095900.1	1	NA	NA
2467	Tb427_100096100.1	1	NA	NA
2469	Tb427_100096800.1	1	NA	NA
2470	Tb427_100096900.1	1	NA	NA
2473	Tb427_100097400.1	1	NA	NA
2503	Tb427_100105100.1	1	NA	NA
2505	Tb427_100105600.1	1	NA	NA
2506	Tb427_100105700.1	1	NA	NA
2509	Tb427_100106500.1	1	NA	NA
2512	Tb427_100106800.1	1	NA	NA
2516	Tb427_100108100.1	1	NA	NA
2528	Tb427_100113000.1	1	NA	NA
2536	Tb427_100114700.1	1	NA	NA
2539	Tb427_100115100.1	1	NA	NA
2540	Tb427_100115200.1	1	NA	NA
2544	Tb427_100117400.1	1	NA	NA
2545	Tb427_100117900.1	1	NA	NA
2546	Tb427_100118200.1	1	NA	NA
2555	Tb427_100120100.1	1	NA	NA
2556	Tb427_100120200.1	1	NA	NA
2557	Tb427_100120400.1	1	NA	NA
2565	Tb427_100122600.1	1	NA	NA
2576	Tb427_100124700.1	1	NA	NA
2598	Tb427_100129800.1	1	NA	NA
2601	Tb427_100130300.1	1	NA	NA
2614	Tb427_100133400.1	1	NA	NA
2618	Tb427_100134100.1	1	NA	NA
2626	Tb427_100135600.1	1	NA	NA
2662	Tb427_100143800.1	1	NA	NA
2686	Tb427_100151100.1	1	NA	NA
2704	Tb427_100156200.1	1	NA	NA
2705	Tb427_100156700.1	1	NA	NA
2714	Tb427_100157800.1	1	NA	NA
2722	Tb427_100160900.1	1	NA	NA
2743	Tb427_100167200.1	1	NA	NA
2750	Tb427_100168600.1	1	NA	NA
2751	Tb427_100168800.1	1	NA	NA
2754	Tb427_100170200.1	1	NA	NA
2756	Tb427_100170400.1	1	NA	NA
2761	Tb427_110005400.1	1	NA	NA
2779	Tb427_110009700.1	1	NA	NA
2781	Tb427_110010200.1	1	NA	NA
2792	Tb427_110013100.1	1	NA	NA
2799	Tb427_110014900.1	1	NA	NA
2800	Tb427_110015000.1	1	NA	NA
2807	Tb427_110016400.1	1	NA	NA
2809	Tb427_110017000.1	1	NA	NA
2811	Tb427_110017200.1	1	NA	NA
2816	Tb427_110017800.1	1	NA	NA
2817	Tb427_110017900.1	1	NA	NA
2820	Tb427_110018500.1	1	NA	NA
2821	Tb427_110018800.1	1	NA	NA
2835	Tb427_110020900.1	1	NA	NA
2836	Tb427_110021200.1	1	NA	NA
2844	Tb427_110023300.1	1	NA	NA
2847	Tb427_110023600.1	1	NA	NA
2855	Tb427_110024900.1	1	NA	NA
2865	Tb427_110028300.1	1	NA	NA
2871	Tb427_110029000.1	1	NA	NA
2874	Tb427_110029500.1	1	NA	NA
2879	Tb427_110030200.1	1	NA	NA
2880	Tb427_110030300.1	1	NA	NA
2881	Tb427_110030600.1	1	NA	NA
2882	Tb427_110030700.1	1	NA	NA
2883	Tb427_110031000.1	1	NA	NA
2887	Tb427_110031600.1	1	NA	NA
2890	Tb427_110031900.1	1	NA	NA
2930	Tb427_110042000.1	1	NA	NA
2950	Tb427_110047000.1	1	NA	NA
2956	Tb427_110048100.1	1	NA	NA
2957	Tb427_110048200.1	1	NA	NA
3001	Tb427_110060100.1	1	NA	NA
3006	Tb427_110061100.1	1	NA	NA
3013	Tb427_110063300.1	1	NA	NA
3029	Tb427_110067400.1	1	NA	NA
3062	Tb427_110072900.1	1	NA	NA
3090	Tb427_110080600.1	1	NA	NA
3091	Tb427_110080700.1	1	NA	NA
3093	Tb427_110081200.1	1	NA	NA
3112	Tb427_110085900.1	1	NA	NA
3114	Tb427_110087100.1	1	NA	NA
3128	Tb427_110090600.1	1	NA	NA
3131	Tb427_110091400.1	1	NA	NA
3147	Tb427_110095700.1	1	NA	NA
3153	Tb427_110098700.1	1	NA	NA
3156	Tb427_110099200.1	1	NA	NA
3164	Tb427_110101800.1	1	NA	NA
3175	Tb427_110105400.1	1	NA	NA
3189	Tb427_110108500.1	1	NA	NA
3192	Tb427_110108900.1	1	NA	NA
3193	Tb427_110109000.1	1	NA	NA
3196	Tb427_110110000.1	1	NA	NA
3203	Tb427_110118600.1	1	NA	NA
3216	Tb427_110123200.1	1	NA	NA
3236	Tb427_110128400.1	1	NA	NA
3238	Tb427_110130200.1	1	NA	NA
3243	Tb427_110131100.1	1	NA	NA
3269	Tb427_110138700.1	1	NA	NA
3278	Tb427_110141700.1	1	NA	NA
3287	Tb427_110146100.1	1	NA	NA
3318	Tb427_110153400.1	1	NA	NA
3334	Tb427_110158700.1	1	NA	NA
3340	Tb427_110159600.1	1	NA	NA
3346	Tb427_110161000.1	1	NA	NA
3353	Tb427_110163500.1	1	NA	NA
3360	Tb427_110165900.1	1	NA	NA
3363	Tb427_110166800.1	1	NA	NA
3370	Tb427_110168300.1	1	NA	NA
3374	Tb427_110169500.1	1	NA	NA
3375	Tb427_110169600.1	1	NA	NA
3416	Tb427_110179000.1	1	NA	NA
3420	Tb427_110180700.1	1	NA	NA
3424	Tb427_110181800.1	1	NA	NA
3430	Tb427_110183600.1	1	NA	NA
3435	Tb427_110184700.1	1	NA	NA
3437	Tb427_110185400.1	1	NA	NA
1940	Tb427_090045400.1	1	Tb427_090045400	NAC domain containing protein, putative
1941	Tb427_090045500.1	1	Tb427_090045500	NAC domain containing protein, putative
2733	Tb427_100163500.1	1	Tb427_100163500	NAD dependent epimerase/dehydratase family/Polysaccharide biosynthesis protein/RmlD substrate binding domain/GDP-mannose 4,6 dehydratase, putative
1576	Tb427_080040100.1	1	Tb427_080040100	NAD-dependent glycerol-3-phosphate dehydrogenase N-terminus/NAD-dependent glycerol-3-phosphate dehydrogenase C-terminus, putative
1577	Tb427_080040300.1	1	Tb427_080040300	NAD-dependent glycerol-3-phosphate dehydrogenase N-terminus/NAD-dependent glycerol-3-phosphate dehydrogenase C-terminus, putative
709	Tb427_040041400.1	1	Tb427_040041400	NLE (NUC135) domain/WD domain, G-beta repeat, putative
2355	Tb427_100060900.1	1	Tb427_100060900	NMDA receptor-regulated protein 1, putative
1372	Tb427_070065800.1	1	Tb427_070065800	Nodulin-like/Major Facilitator Superfamily, putative
2908	Tb427_110035300.1	1	Tb427_110035300	N-terminal domain of ribose phosphate pyrophosphokinase/Phosphoribosyl transferase domain/Phosphoribosyl synthetase-associated domain containing protein, putative
2798	Tb427_110014500.1	1	Tb427_110014500	Nucleoporin autopeptidase/Nuclear protein 96, putative
1924	Tb427_090042400.1	1	Tb427_090042400	Nucleoside transporter, putative
1881	Tb427_090031700.1	1	Tb427_090031700	Nucleosome assembly protein (NAP), putative
2721	Tb427_100160500.1	1	Tb427_100160500	Nucleosome assembly protein (NAP), putative
3155	Tb427_110099000.1	1	Tb427_110099000	OB-fold nucleic acid binding domain/Replication protein A OB domain/Cell division control protein 24, OB domain 3/Replication factor-A C terminal domain containing protein, putative
1017	Tb427_060023100.1	1	Tb427_060023100	OB-fold nucleic acid binding domain/tRNA synthetases class II (D, K and N), putative
1501	Tb427_080018400.1	1	Tb427_080018400	OB-fold nucleic acid binding domain/tRNA synthetases class II (D, K and N), putative
812	Tb427_050013800.1	1	Tb427_050013800	Oligosaccharyl transferase STT3 subunit, putative
931	Tb427_050044700.1	1	Tb427_050044700	Orotidine 5'-phosphate decarboxylase / HUMPS family/Phosphoribosyl transferase domain containing protein, putative
1251	Tb427_070031500.1	1	Tb427_070031500	Oxidoreductase FAD-binding domain/Oxidoreductase NAD-binding domain containing protein, putative
2937	Tb427_110043200.1	1	Tb427_110043200	Oxidoreductase FAD-binding domain/Oxidoreductase NAD-binding domain containing protein, putative
527	Tb427_030046300.1	1	Tb427_030046300	Paraflagellar rod protein, putative
1498	Tb427_080017800.1	1	Tb427_080017800	Paraflagellar rod protein, putative
1645	Tb427_080055200.1	1	Tb427_080055200	Paraflagellar rod protein, putative
3312	Tb427_110152700.1	1	Tb427_110152700	Paraflagellar rod protein, putative
437	Tb427_030022800.1	1	Tb427_030022800	Parkin co-regulated protein, putative
2541	Tb427_100115300.1	1	Tb427_100115300	PAZ domain/Piwi domain containing protein, putative
893	Tb427_050033400.1	1	Tb427_050033400	Peptidase C65 Otubain, putative
2599	Tb427_100130000.1	1	Tb427_100130000	Peptidase family M20/M25/M40/Peptidase dimerisation domain containing protein, putative
538	Tb427_030050900.1	1	Tb427_030050900	Peptidase M1 N-terminal domain/Peptidase family M1 domain/ERAP1-like C-terminal domain containing protein, putative
540	Tb427_030051300.1	1	Tb427_030051300	Peptidase M1 N-terminal domain/Peptidase family M1 domain/ERAP1-like C-terminal domain containing protein, putative
2926	Tb427_110041000.1	1	Tb427_110041000	Peptidase M1 N-terminal domain/Peptidase family M1 domain/ERAP1-like C-terminal domain containing protein, putative
2944	Tb427_110045300.1	1	Tb427_110045300	Peptidase M16 inactive domain containing protein, putative
1444	Tb427_070082300.1	1	Tb427_070082300	Periplasmic binding protein/Adenylate and Guanylate cyclase catalytic domain containing protein, putative
2033	Tb427_090066200.1	1	Tb427_090066200	Peroxisomal biogenesis factor 11 (PEX11), putative
1048	Tb427_060032500.1	1	Tb427_060032500	pfkB family carbohydrate kinase/Phosphomethylpyrimidine kinase, putative
3336	Tb427_110159000.1	1	Tb427_110159000	PheRS DNA binding domain 1/tRNA synthetases class II core domain (F), putative
2867	Tb427_110028500.1	1	Tb427_110028500	Phe-tRNA synthetase beta subunit B1 domain/B3/4 domain/tRNA synthetase B5 domain/Phenylalanyl tRNA synthetase beta chain CLM domain containing protein, putative
317	Tb427_020019500.1	1	Tb427_020019500	Phosphoenolpyruvate carboxykinase, putative
170	Tb427_010006600.1	1	Tb427_010006600	Phosphoglycerate kinase, putative
2869	Tb427_110028700.1	1	Tb427_110028700	Phosphoglycerate kinase, putative
512	Tb427_030043100.1	1	Tb427_030043100	Phosphoinositide 3-kinase family, accessory domain (PIK domain)/Phosphatidylinositol 3- and 4-kinase, putative
2192	Tb427_100017700.1	1	Tb427_100017700	Phosphoribosyl transferase domain containing protein, putative
1429	Tb427_070078000.1	1	Tb427_070078000	Phosphorylase superfamily, putative
1	Tb427_000012900.1	1	Tb427_000012900	Phosphotransferase enzyme family, putative
1507	Tb427_080019900.1	1	Tb427_080019900	Phosphotyrosyl phosphate activator (PTPA) protein, putative
3067	Tb427_110073900.1	1	Tb427_110073900	PIF1-like helicase/AAA domain containing protein, putative
3220	Tb427_110123800.1	1	Tb427_110123800	PIN domain of ribonuclease/Nin one binding (NOB1) Zn-ribbon like, putative
2068	Tb427_090075000.1	1	Tb427_090075000	Platelet-activating factor acetylhydrolase, isoform II, putative
621	Tb427_040018600.1	1	Tb427_040018600	PMC2NT (NUC016) domain/3'-5' exonuclease/HRDC domain containing protein, putative
2201	Tb427_100019400.1	1	Tb427_100019400	Possible Fer4-like domain in RNase L inhibitor, RLI/4Fe-4S binding domain/ABC transporter, putative
1538	Tb427_080028700.1	1	Tb427_080028700	Prim-pol family 5/Primase C terminal 2 (PriCT-2), putative
2021	Tb427_090063600.1	1	Tb427_090063600	PRO8NT (NUC069), PrP8 N-terminal domain/PROCN (NUC071) domain/RNA recognition motif of the spliceosomal PrP8/U5-snRNA binding site 2 of PrP8/U6-snRNA interacting domain of PrP8/PRP8 domain IV core/PROCT (NUC072) domain containing protein, putative
1162	Tb427_070009500.1	1	Tb427_070009500	Probable Zinc-ribbon domain/ATP dependent DNA ligase domain/DNA ligase OB-like domain containing protein, putative
1874	Tb427_090029200.1	1	Tb427_090029200	Proliferating cell nuclear antigen, N-terminal domain/Rad9/Proliferating cell nuclear antigen, C-terminal domain containing protein, putative
1326	Tb427_070055100.1	1	Tb427_070055100	Prolyl oligopeptidase, N-terminal beta-propeller domain/Prolyl oligopeptidase family, putative
2436	Tb427_100087000.1	1	Tb427_100087000	Prolyl oligopeptidase, N-terminal beta-propeller domain/Prolyl oligopeptidase family, putative
3200	Tb427_110111000.1	1	Tb427_110111000	Proteasome subunit, putative
1384	Tb427_070067900.1	1	Tb427_070067900	Protein kinase domain/Protein tyrosine kinase, putative
1842	Tb427_090019300.1	1	Tb427_090019300	Protein kinase domain/Protein tyrosine kinase, putative
3332	Tb427_110158500.1	1	Tb427_110158500	Protein kinase domain/Protein tyrosine kinase, putative
3125	Tb427_110089900.1	1	Tb427_110089900	Protein kinase domain/Protein tyrosine kinase/Kinase-like, putative
1735	Tb427_080075600.1	1	Tb427_080075600	Protein kinase domain/Protein tyrosine kinase/Kinase-like/PH domain containing protein, putative
2787	Tb427_110012300.1	1	Tb427_110012300	Protein phosphatase 2C, putative
433	Tb427_030021200.1	1	Tb427_030021200	Protein phosphatase 2C/Stage II sporulation protein E (SpoIIE), putative
2050	Tb427_090069700.1	1	Tb427_090069700	Putative death-receptor fusion protein (DUF2428), putative
1237	Tb427_070028600.1	1	Tb427_070028600	Putative tRNA binding domain containing protein, putative
2489	Tb427_100101600.1	1	Tb427_100101600	Pyridine nucleotide-disulphide oxidoreductase, putative
3442	Tb427_110187100.1	1	Tb427_110187100	Pyridine nucleotide-disulphide oxidoreductase/FAD binding domain/FAD dependent oxidoreductase/Glucose inhibited division protein A/NAD(P)-binding Rossmann-like domain/Pyridine nucleotide-disulphide oxidoreductase, dimerisation domain containing protein, putative
1084	Tb427_060041200.1	1	Tb427_060041200	Pyridoxal-dependent decarboxylase conserved domain/DegT/DnrJ/EryC1/StrS aminotransferase family/Aminotransferase class-V, putative
2678	Tb427_100149700.1	1	Tb427_100149700	Pyruvate kinase, barrel domain/HpcH/HpaI aldolase/citrate lyase family/Pyruvate kinase, alpha/beta domain containing protein, putative
3030	Tb427_110067700.1	1	Tb427_110067700	Pyruvate phosphate dikinase, PEP/pyruvate binding domain/PEP-utilising enzyme, mobile domain/PEP-utilising enzyme, TIM barrel domain containing protein, putative
1065	Tb427_060036400.1	1	Tb427_060036400	Queuine tRNA-ribosyltransferase, putative
1495	Tb427_080017100.1	1	Tb427_080017100	RAVE protein 1 C terminal, putative
504	Tb427_030040400.1	1	Tb427_030040400	Redoxin/AhpC/TSA family/Thioredoxin-like/Thioredoxin-like domain/Thioredoxin, putative
505	Tb427_030040600.1	1	Tb427_030040600	Redoxin/AhpC/TSA family/Thioredoxin-like/Thioredoxin-like domain/Thioredoxin, putative
1944	Tb427_090046300.1	1	Tb427_090046300	Rhomboid family, putative
1137	Tb427_060055400.1	1	Tb427_060055400	Ribosomal L15, putative
2113	Tb427_090088500.1	1	Tb427_090088500	Ribosomal L15, putative
2501	Tb427_100104800.1	1	Tb427_100104800	Ribosomal L22e protein family, putative
3197	Tb427_110110200.1	1	Tb427_110110200	Ribosomal L22e protein family, putative
1809	Tb427_090008800.1	1	Tb427_090008800	Ribosomal L29 protein, putative
1810	Tb427_090008900.1	1	Tb427_090008900	Ribosomal L29 protein, putative
3190	Tb427_110108700.1	1	Tb427_110108700	Ribosomal L29e protein family, putative
3191	Tb427_110108800.1	1	Tb427_110108800	Ribosomal L29e protein family, putative
2144	Tb427_100005600.1	1	Tb427_100005600	Ribosomal L37ae protein family, putative
2386	Tb427_100068100.1	1	Tb427_100068100	Ribosomal L37ae protein family, putative
2271	Tb427_100037700.1	1	Tb427_100037700	Ribosomal L38e protein family, putative
1657	Tb427_080057900.1	1	Tb427_080057900	Ribosomal L39 protein, putative
2112	Tb427_090088400.1	1	Tb427_090088400	Ribosomal large subunit proteins 60S L5, and 50S L18/Ribosomal L18 C-terminal region containing protein, putative
2857	Tb427_110025500.1	1	Tb427_110025500	Ribosomal protein L10/Insertion domain in 60S ribosomal protein L10P/60s Acidic ribosomal protein, putative
1696	Tb427_080065700.1	1	Tb427_080065700	Ribosomal protein L11, N-terminal domain/Ribosomal protein L11, RNA binding domain containing protein, putative
698	Tb427_040038300.1	1	Tb427_040038300	Ribosomal protein L13, putative
843	Tb427_050021900.1	1	Tb427_050021900	Ribosomal protein L13, putative
478	Tb427_030033800.1	1	Tb427_030033800	Ribosomal protein L13e, putative
981	Tb427_060010600.1	1	Tb427_060010600	Ribosomal protein L14, putative
3232	Tb427_110127800.1	1	Tb427_110127800	Ribosomal protein L14, putative
2026	Tb427_090065100.1	1	Tb427_090065100	Ribosomal protein L14p/L23e, putative
2027	Tb427_090065200.1	1	Tb427_090065200	Ribosomal protein L14p/L23e, putative
1939	Tb427_090045300.1	1	Tb427_090045300	Ribosomal protein L16p/L10e, putative
1950	Tb427_090047200.1	1	Tb427_090047200	Ribosomal protein L16p/L10e, putative
2657	Tb427_100142600.1	1	Tb427_100142600	Ribosomal protein L1p/L10e family, putative
3176	Tb427_110105500.1	1	Tb427_110105500	Ribosomal protein L1p/L10e family, putative
605	Tb427_040012900.1	1	Tb427_040012900	Ribosomal protein L21e, putative
2783	Tb427_110011100.1	1	Tb427_110011100	Ribosomal protein L21e, putative
2698	Tb427_100154100.1	1	Tb427_100154100	Ribosomal protein L22p/L17e, putative
2976	Tb427_110053300.1	1	Tb427_110053300	Ribosomal protein L22p/L17e, putative
2054	Tb427_090070500.1	1	Tb427_090070500	Ribosomal protein L31e, putative
2120	Tb427_090089800.1	1	Tb427_090089800	Ribosomal protein L32, putative
2145	Tb427_100006100.1	1	Tb427_100006100	Ribosomal protein L32, putative
3178	Tb427_110105700.1	1	Tb427_110105700	Ribosomal protein L34e, putative
644	Tb427_040024200.1	1	Tb427_040024200	Ribosomal protein L35Ae, putative
2114	Tb427_090088600.1	1	Tb427_090088600	Ribosomal protein L36e, putative
2199	Tb427_100018900.1	1	Tb427_100018900	Ribosomal protein L36e, putative
1697	Tb427_080065800.1	1	Tb427_080065800	Ribosomal protein L41, putative
1698	Tb427_080065900.1	1	Tb427_080065900	Ribosomal protein L41, putative
1699	Tb427_080066000.1	1	Tb427_080066000	Ribosomal protein L41, putative
363	Tb427_020032000.1	1	Tb427_020032000	Ribosomal protein L44, putative
2917	Tb427_110037400.1	1	Tb427_110037400	Ribosomal protein L44, putative
1929	Tb427_090043000.1	1	Tb427_090043000	Ribosomal protein L5/ribosomal L5P family C-terminus, putative
1930	Tb427_090043100.1	1	Tb427_090043100	Ribosomal protein L5/ribosomal L5P family C-terminus, putative
1128	Tb427_060052100.1	1	Tb427_060052100	Ribosomal protein L6, putative
2180	Tb427_100014600.1	1	Tb427_100014600	Ribosomal protein L6, putative
2560	Tb427_100120900.1	1	Tb427_100120900	Ribosomal protein L6e, putative
3104	Tb427_110083700.1	1	Tb427_110083700	Ribosomal protein S10p/S20e, putative
1134	Tb427_060054800.1	1	Tb427_060054800	Ribosomal protein S11, putative
3105	Tb427_110084200.1	1	Tb427_110084200	Ribosomal protein S11, putative
2181	Tb427_100014700.1	1	Tb427_100014700	Ribosomal protein S12/S23, putative
2182	Tb427_100014800.1	1	Tb427_100014800	Ribosomal protein S12/S23, putative
2341	Tb427_100057400.1	1	Tb427_100057400	Ribosomal protein S13/S18, putative
2342	Tb427_100057500.1	1	Tb427_100057500	Ribosomal protein S13/S18, putative
3244	Tb427_110131300.1	1	Tb427_110131300	Ribosomal protein S14p/S29e, putative
3253	Tb427_110133800.1	1	Tb427_110133800	Ribosomal protein S14p/S29e, putative
1232	Tb427_070028000.1	1	Tb427_070028000	Ribosomal protein S19, putative
1235	Tb427_070028300.1	1	Tb427_070028300	Ribosomal protein S19, putative
631	Tb427_040020900.1	1	Tb427_040020900	Ribosomal protein S19e, putative
3042	Tb427_110070000.1	1	Tb427_110070000	Ribosomal protein S21e, putative
3043	Tb427_110070100.1	1	Tb427_110070100	Ribosomal protein S21e, putative
2417	Tb427_100079200.1	1	Tb427_100079200	Ribosomal protein S24e, putative
2418	Tb427_100079300.1	1	Tb427_100079300	Ribosomal protein S24e, putative
3123	Tb427_110089700.1	1	Tb427_110089700	Ribosomal protein S26e, putative
2658	Tb427_100142900.1	1	Tb427_100142900	Ribosomal protein S27, putative
3177	Tb427_110105600.1	1	Tb427_110105600	Ribosomal protein S27, putative
1278	Tb427_070042200.1	1	Tb427_070042200	Ribosomal protein S27a, putative
2333	Tb427_100054400.1	1	Tb427_100054400	Ribosomal protein S27a, putative
1143	Tb427_070005900.1	1	Tb427_070005900	Ribosomal protein S28e, putative
1144	Tb427_070006000.1	1	Tb427_070006000	Ribosomal protein S28e, putative
1028	Tb427_060025300.1	1	Tb427_060025300	Ribosomal protein S30, putative
1029	Tb427_060025400.1	1	Tb427_060025400	Ribosomal protein S30, putative
1481	Tb427_080011300.1	1	Tb427_080011300	Ribosomal protein S4/S9 N-terminal domain/S4 domain containing protein, putative
2350	Tb427_100060100.1	1	Tb427_100060100	Ribosomal protein S4/S9 N-terminal domain/S4 domain containing protein, putative
2699	Tb427_100154300.1	1	Tb427_100154300	Ribosomal protein S5, N-terminal domain/Ribosomal protein S5, C-terminal domain containing protein, putative
2702	Tb427_100155400.1	1	Tb427_100155400	Ribosomal protein S5, N-terminal domain/Ribosomal protein S5, C-terminal domain containing protein, putative
2118	Tb427_090089500.1	1	Tb427_090089500	Ribosomal protein S6e, putative
2142	Tb427_100005300.1	1	Tb427_100005300	Ribosomal protein S6e, putative
3032	Tb427_110067900.1	1	Tb427_110067900	Ribosomal protein S7p/S5e, putative
3033	Tb427_110068000.1	1	Tb427_110068000	Ribosomal protein S7p/S5e, putative
528	Tb427_030046700.1	1	Tb427_030046700	Ribosomal protein S8, putative
3023	Tb427_110066300.1	1	Tb427_110066300	Ribosomal protein S8, putative
1703	Tb427_080067200.1	1	Tb427_080067200	Ribosomal protein S8e, putative
1704	Tb427_080067300.1	1	Tb427_080067300	Ribosomal protein S8e, putative
1187	Tb427_070014100.1	1	Tb427_070014100	Ribosomal protein S9/S16, putative
1188	Tb427_070014200.1	1	Tb427_070014200	Ribosomal protein S9/S16, putative
1189	Tb427_070014300.1	1	Tb427_070014300	Ribosomal protein S9/S16, putative
2298	Tb427_100043000.1	1	Tb427_100043000	Ribosomal proteins 50S-L18Ae/60S-L20/60S-L18A, putative
3337	Tb427_110159100.1	1	Tb427_110159100	Ribosomal proteins 50S-L18Ae/60S-L20/60S-L18A, putative
821	Tb427_050015800.1	1	Tb427_050015800	Ribosomal Proteins L2, RNA binding domain/Ribosomal Proteins L2, C-terminal domain containing protein, putative
1706	Tb427_080067500.1	1	Tb427_080067500	Ribosomal proteins L26 eukaryotic, L24P archaeal/KOW motif containing protein, putative
2105	Tb427_090085400.1	1	Tb427_090085400	Ribosomal proteins L26 eukaryotic, L24P archaeal/KOW motif containing protein, putative
359	Tb427_020031100.1	1	Tb427_020031100	Ribosomal S13/S15 N-terminal domain/Ribosomal protein S15, putative
2719	Tb427_100159900.1	1	Tb427_100159900	Ribosomal S13/S15 N-terminal domain/Ribosomal protein S15, putative
3257	Tb427_110134900.1	1	Tb427_110134900	Ribosomal S17, putative
2301	Tb427_100043900.1	1	Tb427_100043900	Ribosomal S3Ae family, putative
2302	Tb427_100044000.1	1	Tb427_100044000	Ribosomal S3Ae family, putative
229	Tb427_010022900.1	1	Tb427_010022900	Ribosomal_S17 N-terminal/Ribosomal protein S17, putative
2157	Tb427_100008800.1	1	Tb427_100008800	Ribosomal_S17 N-terminal/Ribosomal protein S17, putative
779	Tb427_050006000.1	1	Tb427_050006000	Ribulose-phosphate 3 epimerase family, putative
2096	Tb427_090084100.1	1	Tb427_090084100	Rieske [2Fe-2S] domain containing protein, putative
1051	Tb427_060033000.1	1	Tb427_060033000	RmlD substrate binding domain/Polysaccharide biosynthesis protein/NAD dependent epimerase/dehydratase family/3-beta hydroxysteroid dehydrogenase/isomerase family/GDP-mannose 4,6 dehydratase, putative
225	Tb427_010022000.1	1	Tb427_010022000	RNA ligase/T4 RNA ligase 2 C-terminal, putative
2322	Tb427_100050500.1	1	Tb427_100050500	RNA polymerase I-associated factor PAF67, putative
2728	Tb427_100162300.1	1	Tb427_100162300	RNA polymerase Rpb3/Rpb11 dimerisation domain/RNA polymerase Rpb3/RpoA insert domain containing protein, putative
2763	Tb427_110005900.1	1	Tb427_110005900	RNA polymerase Rpb6, putative
853	Tb427_050023500.1	1	Tb427_050023500	RNA pseudouridylate synthase, putative
486	Tb427_030037600.1	1	Tb427_030037600	RNA recognition motif. (a.k.a. RRM, RBD, or RNP domain), putative
1465	Tb427_080007300.1	1	Tb427_080007300	RNA recognition motif. (a.k.a. RRM, RBD, or RNP domain), putative
1712	Tb427_080070100.1	1	Tb427_080070100	RNA recognition motif. (a.k.a. RRM, RBD, or RNP domain), putative
1906	Tb427_090038300.1	1	Tb427_090038300	RNA recognition motif. (a.k.a. RRM, RBD, or RNP domain), putative
1958	Tb427_090049100.1	1	Tb427_090049100	RNA recognition motif. (a.k.a. RRM, RBD, or RNP domain), putative
2092	Tb427_090083000.1	1	Tb427_090083000	RNA recognition motif. (a.k.a. RRM, RBD, or RNP domain), putative
2538	Tb427_100115000.1	1	Tb427_100115000	RNA recognition motif. (a.k.a. RRM, RBD, or RNP domain), putative
2668	Tb427_100145300.1	1	Tb427_100145300	RNA recognition motif. (a.k.a. RRM, RBD, or RNP domain), putative
2768	Tb427_110007400.1	1	Tb427_110007400	RNA recognition motif. (a.k.a. RRM, RBD, or RNP domain), putative
2777	Tb427_110009200.1	1	Tb427_110009200	RNA recognition motif. (a.k.a. RRM, RBD, or RNP domain), putative
3328	Tb427_110157800.1	1	Tb427_110157800	RNA recognition motif. (a.k.a. RRM, RBD, or RNP domain), putative
3329	Tb427_110158000.1	1	Tb427_110158000	RNA recognition motif. (a.k.a. RRM, RBD, or RNP domain), putative
3335	Tb427_110158800.1	1	Tb427_110158800	RNA recognition motif. (a.k.a. RRM, RBD, or RNP domain), putative
1972	Tb427_090052600.1	1	Tb427_090052600	RNA recognition motif. (a.k.a. RRM, RBD, or RNP domain)/Poly-adenylate binding protein, unique domain containing protein, putative
327	Tb427_020022600.1	1	Tb427_020022600	RNA recognition motif. (a.k.a. RRM, RBD, or RNP domain)/Zinc knuckle, putative
2636	Tb427_100138200.1	1	Tb427_100138200	Roadblock/LC7 domain containing protein, putative
2928	Tb427_110041200.1	1	Tb427_110041200	RS4NT (NUC023) domain/S4 domain/Ribosomal family S4e/KOW motif/40S ribosomal protein S4 C-terminus, putative
2929	Tb427_110041300.1	1	Tb427_110041300	RS4NT (NUC023) domain/S4 domain/Ribosomal family S4e/KOW motif/40S ribosomal protein S4 C-terminus, putative
472	Tb427_030031900.1	1	Tb427_030031900	SAM domain (Sterile alpha motif), putative
1020	Tb427_060023600.1	1	Tb427_060023600	SAM domain (Sterile alpha motif), putative
3025	Tb427_110066600.1	1	Tb427_110066600	Sec23-binding domain of Sec16, putative
3119	Tb427_110088400.1	1	Tb427_110088400	Serine-threonine protein phosphatase N-terminal domain/Calcineurin-like phosphoesterase, putative
3076	Tb427_110076600.1	1	Tb427_110076600	Seryl-tRNA synthetase N-terminal domain/tRNA synthetase class II core domain (G, H, P, S and T), putative
260	Tb427_010031500.1	1	Tb427_010031500	SET domain containing protein, putative
2585	Tb427_100126700.1	1	Tb427_100126700	short chain dehydrogenase/KR domain/Enoyl-(Acyl carrier protein) reductase, putative
3118	Tb427_110088100.1	1	Tb427_110088100	SNARE associated Golgi protein, putative
432	Tb427_030021100.1	1	Tb427_030021100	SNF2 family N-terminal domain/Helicase conserved C-terminal domain containing protein, putative
1934	Tb427_090044000.1	1	Tb427_090044000	Spermidine synthase tetramerisation domain/Spermine/spermidine synthase domain containing protein, putative
2452	Tb427_100090700.1	1	Tb427_100090700	SPRY domain/HECT-domain (ubiquitin-transferase), putative
2921	Tb427_110039000.1	1	Tb427_110039000	SPRY domain/HECT-domain (ubiquitin-transferase), putative
469	Tb427_030030900.1	1	Tb427_030030900	START domain containing protein, putative
558	Tb427_030056900.1	1	Tb427_030056900	STI1 domain containing protein, putative
2968	Tb427_110051700.1	1	Tb427_110051700	SURF1 family, putative
2602	Tb427_100130500.1	1	Tb427_100130500	T5orf172 domain/Type III restriction enzyme, res subunit/Helicase conserved C-terminal domain containing protein, putative
449	Tb427_030027200.1	1	Tb427_030027200	TatD related DNase, putative
1106	Tb427_060045900.1	1	Tb427_060045900	TCP-1/cpn60 chaperonin family, putative
1561	Tb427_080036000.1	1	Tb427_080036000	TCP-1/cpn60 chaperonin family, putative
2025	Tb427_090064500.1	1	Tb427_090064500	TCP-1/cpn60 chaperonin family, putative
2184	Tb427_100015000.1	1	Tb427_100015000	TCP-1/cpn60 chaperonin family, putative
2387	Tb427_100068400.1	1	Tb427_100068400	TCP-1/cpn60 chaperonin family, putative
2389	Tb427_100069500.1	1	Tb427_100069500	TCP-1/cpn60 chaperonin family, putative
2442	Tb427_100088800.1	1	Tb427_100088800	TCP-1/cpn60 chaperonin family, putative
2848	Tb427_110023800.1	1	Tb427_110023800	TCP-1/cpn60 chaperonin family, putative
2918	Tb427_110037500.1	1	Tb427_110037500	TCP-1/cpn60 chaperonin family, putative
3342	Tb427_110160400.1	1	Tb427_110160400	TCP-1/cpn60 chaperonin family, putative
3372	Tb427_110168900.1	1	Tb427_110168900	TCP-1/cpn60 chaperonin family, putative
3444	Tb427_110187400.1	1	Tb427_110187400	TCP-1/cpn60 chaperonin family, putative
259	Tb427_010031200.1	1	Tb427_010031200	Tellurite resistance protein TehB/Protein of unknown function (DUF1698)/Methyltransferase domain/Ribosomal protein L11 methyltransferase (PrmA)/Mycolic acid cyclopropane synthetase/Methyltransferase small domain containing protein, putative
747	Tb427_040049600.1	1	Tb427_040049600	Tetrapyrrole (Corrin/Porphyrin) Methylases, putative
820	Tb427_050015700.1	1	Tb427_050015700	Tetratricopeptide repeat/TPR repeat, putative
1537	Tb427_080028600.1	1	Tb427_080028600	Thiolase, N-terminal domain/Beta-ketoacyl synthase, N-terminal domain/Thiolase, C-terminal domain containing protein, putative
1900	Tb427_090037100.1	1	Tb427_090037100	Threonyl and Alanyl tRNA synthetase second additional domain containing protein, putative
2170	Tb427_100011900.1	1	Tb427_100011900	Thymidine kinase, putative
638	Tb427_040022300.1	1	Tb427_040022300	TIP49 P-loop domain/DnaB-like helicase C terminal domain/ATPase family associated with various cellular activities (AAA)/TIP49 AAA-lid domain containing protein, putative
611	Tb427_040015000.1	1	Tb427_040015000	TIP49 P-loop domain/Holliday junction DNA helicase RuvB P-loop domain/ATPase family associated with various cellular activities (AAA)/TIP49 AAA-lid domain containing protein, putative
753	Tb427_040050900.1	1	Tb427_040050900	TLC domain containing protein, putative
1705	Tb427_080067400.1	1	Tb427_080067400	Transketolase, thiamine diphosphate binding domain/Transketolase, pyrimidine binding domain/Transketolase, C-terminal domain containing protein, putative
3014	Tb427_110063500.1	1	Tb427_110063500	Translation initiation factor SUI1, putative
3002	Tb427_110060300.1	1	Tb427_110060300	Triosephosphate isomerase, putative
3172	Tb427_110104700.1	1	Tb427_110104700	tRNA synthetase class II core domain (G, H, P, S and T)/Anticodon binding domain containing protein, putative
988	Tb427_060012900.1	1	Tb427_060012900	tRNA synthetases class I (C) catalytic domain containing protein, putative
1124	Tb427_060051100.1	1	Tb427_060051100	tRNA synthetases class I (E and Q), catalytic domain/tRNA synthetases class I (E and Q), anti-codon binding domain containing protein, putative
1119	Tb427_060049900.1	1	Tb427_060049900	tRNA synthetases class I (I, L, M and V)/tRNA synthetases class I (M)/Anticodon-binding domain of tRNA/Valyl tRNA synthetase tRNA binding arm, putative
2936	Tb427_110043000.1	1	Tb427_110043000	tRNA synthetases class I (I, L, M and V)/tRNA synthetases class I (M)/tRNA synthetases class I (C) catalytic domain/Anticodon-binding domain of tRNA, putative
1274	Tb427_070041500.1	1	Tb427_070041500	tRNA synthetases class I (W and Y), putative
217	Tb427_010017400.1	1	Tb427_010017400	Tubulin/FtsZ family, GTPase domain/Tubulin C-terminal domain containing protein, putative
831	Tb427_050017800.1	1	Tb427_050017800	UbiA prenyltransferase family, putative
2313	Tb427_100047100.1	1	Tb427_100047100	Ubiquinol-cytochrome C reductase complex 14kD subunit, putative
1009	Tb427_060019600.1	1	Tb427_060019600	Ubiquitin carboxyl-terminal hydrolase, putative
3290	Tb427_110146700.1	1	Tb427_110146700	Ubiquitin-2 like Rad60 SUMO-like/Ubiquitin family/Ribosomal L40e family, putative
3291	Tb427_110146800.1	1	Tb427_110146800	Ubiquitin-2 like Rad60 SUMO-like/Ubiquitin family/Ribosomal L40e family, putative
630	Tb427_040020600.1	1	Tb427_040020600	Urm1 (Ubiquitin related modifier)/ThiS family, putative
494	Tb427_030038900.1	1	Tb427_030038900	WD domain, G-beta repeat, putative
3099	Tb427_110082300.1	1	Tb427_110082300	WD domain, G-beta repeat, putative
3170	Tb427_110104400.1	1	Tb427_110104400	WD domain, G-beta repeat, putative
1608	Tb427_080047000.1	1	Tb427_080047000	WD domain, G-beta repeat/Anaphase-promoting complex subunit 4 WD40 domain containing protein, putative
577	Tb427_040006400.1	1	Tb427_040006400	WD domain, G-beta repeat/Coatomer WD associated region/Coatomer (COPI) alpha subunit C-terminus, putative
2024	Tb427_090064300.1	1	Tb427_090064300	WD domain, G-beta repeat/Sof1-like domain containing protein, putative
905	Tb427_050037000.1	1	Tb427_050037000	WGR domain/Poly(ADP-ribose) polymerase, regulatory domain/Poly(ADP-ribose) polymerase catalytic domain containing protein, putative
3367	Tb427_110167900.1	1	Tb427_110167900	WW domain containing protein, putative
934	Tb427_050045100.1	1	Tb427_050045100	XRN 5'-3' exonuclease N-terminus, putative
2852	Tb427_110024600.1	1	Tb427_110024600	Zinc finger C-x8-C-x5-C-x3-H type (and similar)/CCCH-type zinc finger/Helicase conserved C-terminal domain containing protein, putative
2265	Tb427_100037000.1	1	Tb427_100037000	Zinc knuckle, putative
2370	Tb427_100064800.1	1	Tb427_100064800	Zinc knuckle, putative
2371	Tb427_100064900.1	1	Tb427_100064900	Zinc knuckle, putative
3149	Tb427_110096500.1	1	Tb427_110096500	ZIP Zinc transporter, putative
894	Tb427_050033600.1	1	Tb427_050033600	ZPR1 zinc-finger domain containing protein, putative
3	Tb427_000106600.1	2	NA	NA
4	Tb427_000107500.1	2	NA	NA
7	Tb427_000108300.1	2	NA	NA
8	Tb427_000109000.1	2	NA	NA
11	Tb427_000173600.1	2	Tb427_000173600	Trypanosome variant surface glycoprotein (A-type), putative
12	Tb427_000174700.1	2	NA	NA
24	Tb427_000272500.1	2	NA	NA
25	Tb427_000272600.1	2	NA	NA
26	Tb427_000272800.1	2	Tb427_000272800	RNA polymerase Rpb2, domain 4, putative
37	Tb427_000288600.1	2	Tb427_000288600	Trypanosome variant surface glycoprotein (A-type), putative
38	Tb427_000288700.1	2	NA	NA
39	Tb427_000304300.1	2	Tb427_000304300	Trypanosome variant surface glycoprotein (A-type), putative
40	Tb427_000305100.1	2	NA	NA
52	Tb427_000369100.1	2	Tb427_000369100	Trypanosome variant surface glycoprotein (A-type)/Trypanosome variant surface glycoprotein C-terminal domain containing protein, putative
57	Tb427_000481200.1	2	NA	NA
67	Tb427_000498200.1	2	Tb427_000498200	RNA polymerase Rpb2, domain 4/RNA polymerase Rpb2, domain 6, putative
73	Tb427_000516000.1	2	NA	NA
74	Tb427_000524500.1	2	NA	NA
76	Tb427_000547600.1	2	NA	NA
77	Tb427_000578800.1	2	NA	NA
80	Tb427_000615900.1	2	Tb427_000615900	Trypanosome variant surface glycoprotein (A-type), putative
81	Tb427_000627000.1	2	Tb427_000627000	Trypanosome variant surface glycoprotein (A-type), putative
82	Tb427_000635100.1	2	NA	NA
88	Tb427_000641800.1	2	Tb427_000641800	RNA polymerase Rpb2, domain 4, putative
94	Tb427_000667900:rRNA	2	NA	NA
99	Tb427_000681300.1	2	NA	NA
110	Tb427_000713300.1	2	Tb427_000713300	hypothetical protein, conserved
111	Tb427_000713400.1	2	NA	NA
122	Tb427_000749000.1	2	NA	NA
149	Tb427_000809100.1	2	NA	NA
156	Tb427_000835200.1	2	NA	NA
166	Tb427_010005700.1	2	Tb427_010005700	Phosphate transporter family, putative
179	Tb427_010008100.1	2	NA	NA
182	Tb427_010009300.1	2	NA	NA
188	Tb427_010010700.1	2	NA	NA
196	Tb427_010012200.1	2	Tb427_010012200	Tubulin-tyrosine ligase family, putative
200	Tb427_010012900.1	2	NA	NA
202	Tb427_010013900.1	2	NA	NA
203	Tb427_010014300.1	2	NA	NA
204	Tb427_010014600.1	2	NA	NA
205	Tb427_010014700.1	2	Tb427_010014700	hypothetical protein, conserved
207	Tb427_010015300.1	2	NA	NA
210	Tb427_010016000.1	2	Tb427_010016000	Domain of unknown function (DUF1935)/Calpain family cysteine protease, putative
211	Tb427_010016200.1	2	NA	NA
212	Tb427_010016300.1	2	NA	NA
218	Tb427_010018500.1	2	Tb427_010018500	Reverse transcriptase (RNA-dependent DNA polymerase)/Zinc finger, C2H2 type, putative
221	Tb427_010020100.1	2	NA	NA
222	Tb427_010020600.1	2	Tb427_010020600	Lipase (class 3)/PGAP1-like protein, putative
223	Tb427_010020900.1	2	Tb427_010020900	Ubiquitin family, putative
228	Tb427_010022400.1	2	Tb427_010022400	Soluble NSF attachment protein, SNAP, putative
231	Tb427_010023100.1	2	NA	NA
232	Tb427_010023800.1	2	Tb427_010023800	Myotubularin-like phosphatase domain containing protein, putative
236	Tb427_010024500.1	2	NA	NA
238	Tb427_010024700.1	2	NA	NA
239	Tb427_010025200.1	2	NA	NA
240	Tb427_010025700:rRNA	2	NA	NA
243	Tb427_010027000.1	2	NA	NA
245	Tb427_010027200.1	2	Tb427_010027200	hypothetical protein, conserved
248	Tb427_010028000.1	2	NA	NA
253	Tb427_010029500.1	2	NA	NA
256	Tb427_010030300.1	2	NA	NA
257	Tb427_010031000.1	2	Tb427_010031000	hypothetical protein, conserved
262	Tb427_010032200.1	2	NA	NA
265	Tb427_020005500.1	2	NA	NA
266	Tb427_020005600.1	2	NA	NA
267	Tb427_020006200.1	2	Tb427_020006200	Glycosyltransferase Family 4/Glycosyl transferase 4-like domain/PIGA (GPI anchor biosynthesis)/Glycosyl transferases group 1, putative
272	Tb427_020007800.1	2	Tb427_020007800	Protein tyrosine kinase/Protein kinase domain containing protein, putative
275	Tb427_020008300.1	2	NA	NA
276	Tb427_020008800.1	2	Tb427_020008800	Exportin 1-like protein, putative
280	Tb427_020009700.1	2	NA	NA
282	Tb427_020010200.1	2	NA	NA
290	Tb427_020011700.1	2	Tb427_020011700	Protein kinase domain/Protein tyrosine kinase, putative
291	Tb427_020011800.1	2	NA	NA
293	Tb427_020012200.1	2	Tb427_020012200	ARP2/3 complex 20 kDa subunit (ARPC4), putative
297	Tb427_020012900.1	2	NA	NA
300	Tb427_020016300.1	2	NA	NA
302	Tb427_020016600.1	2	NA	NA
304	Tb427_020017300.1	2	NA	NA
310	Tb427_020018100.1	2	NA	NA
311	Tb427_020018200.1	2	NA	NA
314	Tb427_020019200.1	2	NA	NA
319	Tb427_020020000.1	2	NA	NA
321	Tb427_020021000.1	2	NA	NA
329	Tb427_020023000.1	2	NA	NA
332	Tb427_020024100.1	2	NA	NA
334	Tb427_020024600.1	2	NA	NA
337	Tb427_020025800.1	2	NA	NA
338	Tb427_020025900.1	2	NA	NA
341	Tb427_020026900.1	2	NA	NA
344	Tb427_020027600.1	2	NA	NA
345	Tb427_020027700.1	2	NA	NA
346	Tb427_020027800.1	2	NA	NA
347	Tb427_020028000.1	2	NA	NA
348	Tb427_020028100.1	2	NA	NA
350	Tb427_020028300.1	2	NA	NA
351	Tb427_020028400.1	2	NA	NA
360	Tb427_020031500.1	2	Tb427_020031500	Clp amino terminal domain, pathogenicity island component/ATPase family associated with various cellular activities (AAA)/AAA lid domain/Sigma-54 interaction domain/AAA domain (Cdc48 subfamily)/AAA domain (dynein-related subfamily)/C-terminal, D2-small domain, of ClpB protein, putative
361	Tb427_020031600.1	2	Tb427_020031600	Variant-surface-glycoprotein phospholipase C/Phosphatidylinositol-specific phospholipase C, X domain containing protein, putative
362	Tb427_020031900.1	2	NA	NA
365	Tb427_030005500.1	2	NA	NA
367	Tb427_030005700.1	2	NA	NA
370	Tb427_030006000.1	2	NA	NA
373	Tb427_030006400.1	2	NA	NA
377	Tb427_030007000.1	2	NA	NA
381	Tb427_030008100.1	2	NA	NA
382	Tb427_030008200.1	2	NA	NA
388	Tb427_030009700.1	2	NA	NA
391	Tb427_030010000.1	2	NA	NA
398	Tb427_030011200.1	2	NA	NA
399	Tb427_030011900.1	2	NA	NA
400	Tb427_030012000.1	2	Tb427_030012000	La HTH in kinetoplastid DICER domain/KptA in kinetoplastid DICER domain containing protein, putative
405	Tb427_030013700.1	2	Tb427_030013700	GNAT acetyltransferase, Mec-17, putative
411	Tb427_030016100.1	2	NA	NA
415	Tb427_030016700.1	2	Tb427_030016700	Diacylglycerol acyltransferase, putative
416	Tb427_030017400.1	2	Tb427_030017400	Leucine-rich repeat, putative
419	Tb427_030018200.1	2	Tb427_030018200	Protein tyrosine kinase/Protein kinase domain containing protein, putative
420	Tb427_030018400.1	2	NA	NA
426	Tb427_030019500.1	2	NA	NA
445	Tb427_030024600.1	2	NA	NA
447	Tb427_030026700.1	2	Tb427_030026700	PGAP1-like protein/Alpha/beta hydrolase family/Putative serine esterase (DUF676), putative
450	Tb427_030027500.1	2	Tb427_030027500	Protein kinase domain/Protein tyrosine kinase, putative
452	Tb427_030027700.1	2	Tb427_030027700	Ankyrin repeats (many copies)/Ankyrin repeats (3 copies)/Ankyrin repeat/6-phosphofructo-2-kinase, putative
460	Tb427_030029500.1	2	NA	NA
465	Tb427_030030300.1	2	NA	NA
468	Tb427_030030800.1	2	NA	NA
480	Tb427_030034000.1	2	Tb427_030034000	3'5'-cyclic nucleotide phosphodiesterase, putative
481	Tb427_030034200.1	2	Tb427_030034200	Acyltransferase, putative
482	Tb427_030034400.1	2	NA	NA
485	Tb427_030037500.1	2	NA	NA
493	Tb427_030038800.1	2	NA	NA
495	Tb427_030039000.1	2	NA	NA
500	Tb427_030039700.1	2	NA	NA
501	Tb427_030039800.1	2	NA	NA
511	Tb427_030042700.1	2	NA	NA
516	Tb427_030044100.1	2	NA	NA
517	Tb427_030044200:ncRNA	2	NA	NA
518	Tb427_030044600.1	2	Tb427_030044600	hypothetical protein, conserved
520	Tb427_030044900.1	2	NA	NA
523	Tb427_030045500.1	2	Tb427_030045500	hypothetical protein, conserved
529	Tb427_030047500.1	2	NA	NA
534	Tb427_030050000.1	2	Tb427_030050000	WD domain, G-beta repeat/Anaphase-promoting complex subunit 4 WD40 domain containing protein, putative
535	Tb427_030050100.1	2	Tb427_030050100	Protein kinase domain/Protein tyrosine kinase, putative
541	Tb427_030051400.1	2	NA	NA
542	Tb427_030051500.1	2	Tb427_030051500	DNA replication complex GINS protein SLD5 C-terminus, putative
544	Tb427_030051700.1	2	NA	NA
545	Tb427_030052000.1	2	Tb427_030052000	Protein tyrosine kinase/Protein kinase domain containing protein, putative
546	Tb427_030052300.1	2	Tb427_030052300	Ubiquinone biosynthesis protein COQ7, putative
550	Tb427_030054300.1	2	NA	NA
553	Tb427_030054700.1	2	Tb427_030054700	Ankyrin repeats (many copies), putative
554	Tb427_030054900.1	2	NA	NA
555	Tb427_030055200.1	2	NA	NA
556	Tb427_030055600.1	2	NA	NA
569	Tb427_030060000.1	2	Tb427_030060000	Protein kinase domain/Protein tyrosine kinase/Kinase-like, putative
579	Tb427_040006700.1	2	NA	NA
580	Tb427_040006900.1	2	Tb427_040006900	FHA domain containing protein, putative
585	Tb427_040007600.1	2	NA	NA
587	Tb427_040008300.1	2	NA	NA
588	Tb427_040008400.1	2	NA	NA
594	Tb427_040010900.1	2	Tb427_040010900	hypothetical protein, conserved
595	Tb427_040011000.1	2	NA	NA
596	Tb427_040011200.1	2	Tb427_040011200	Ribosomal protein L14p/L23e, putative
597	Tb427_040011500.1	2	Tb427_040011500	hypothetical protein, conserved
599	Tb427_040011900.1	2	NA	NA
600	Tb427_040012000.1	2	NA	NA
602	Tb427_040012300.1	2	NA	NA
604	Tb427_040012600.1	2	Tb427_040012600	Ribosomal protein L13, putative
606	Tb427_040013000.1	2	Tb427_040013000	Calcineurin-like phosphoesterase, putative
608	Tb427_040013600.1	2	Tb427_040013600	Ankyrin repeats (3 copies)/Ankyrin repeat/Ankyrin repeats (many copies), putative
609	Tb427_040013700.1	2	Tb427_040013700	Programmed cell death protein 2, C-terminal putative domain containing protein, putative
610	Tb427_040014600.1	2	NA	NA
614	Tb427_040016300.1	2	Tb427_040016300	Holliday junction DNA helicase RuvB P-loop domain/ATPase family associated with various cellular activities (AAA), putative
615	Tb427_040016400.1	2	NA	NA
616	Tb427_040016800.1	2	NA	NA
617	Tb427_040017000.1	2	NA	NA
622	Tb427_040019200.1	2	NA	NA
623	Tb427_040019300.1	2	Tb427_040019300	Protein tyrosine kinase/Protein kinase domain containing protein, putative
626	Tb427_040020100.1	2	Tb427_040020100	hypothetical protein, conserved
636	Tb427_040021700.1	2	Tb427_040021700	WD domain, G-beta repeat, putative
639	Tb427_040022500.1	2	Tb427_040022500	Adaptor complexes medium subunit family, putative
646	Tb427_040024500.1	2	NA	NA
651	Tb427_040026200.1	2	NA	NA
652	Tb427_040026300.1	2	Tb427_040026300	Dynamin family/50S ribosome-binding GTPase/Domain of unknown function (DUF5600), putative
657	Tb427_040028200.1	2	NA	NA
658	Tb427_040028400.1	2	NA	NA
661	Tb427_040029200.1	2	NA	NA
663	Tb427_040029500.1	2	NA	NA
665	Tb427_040029700.1	2	Tb427_040029700	Microtubule binding/Kinesin motor domain containing protein, putative
667	Tb427_040029900.1	2	NA	NA
670	Tb427_040030700.1	2	NA	NA
672	Tb427_040031000.1	2	NA	NA
674	Tb427_040031300.1	2	NA	NA
675	Tb427_040031500.1	2	NA	NA
677	Tb427_040032100.1	2	NA	NA
678	Tb427_040032200.1	2	NA	NA
679	Tb427_040032300.1	2	NA	NA
680	Tb427_040032400.1	2	NA	NA
681	Tb427_040032500.1	2	Tb427_040032500	F-box domain containing protein, putative
683	Tb427_040032900.1	2	NA	NA
684	Tb427_040033000.1	2	NA	NA
685	Tb427_040033400.1	2	NA	NA
686	Tb427_040033700.1	2	NA	NA
688	Tb427_040036000.1	2	NA	NA
689	Tb427_040036200.1	2	NA	NA
695	Tb427_040037000.1	2	Tb427_040037000	Protein kinase domain/Protein tyrosine kinase, putative
701	Tb427_040039200.1	2	Tb427_040039200	Serine-threonine protein phosphatase N-terminal domain/Calcineurin-like phosphoesterase, putative
702	Tb427_040039300.1	2	NA	NA
705	Tb427_040040400.1	2	Tb427_040040400	Periplasmic binding protein/Adenylate and Guanylate cyclase catalytic domain containing protein, putative
707	Tb427_040041100.1	2	NA	NA
710	Tb427_040041700.1	2	Tb427_040041700	Periplasmic binding protein/Adenylate and Guanylate cyclase catalytic domain containing protein, putative
713	Tb427_040042300.1	2	Tb427_040042300	Domain of unknown function (DUF1935)/Calpain family cysteine protease, putative
715	Tb427_040042600.1	2	NA	NA
716	Tb427_040042700.1	2	NA	NA
718	Tb427_040042900.1	2	NA	NA
724	Tb427_040043700.1	2	NA	NA
725	Tb427_040043800.1	2	NA	NA
728	Tb427_040044400.1	2	Tb427_040044400	FtsJ-like methyltransferase, putative
729	Tb427_040044600.1	2	NA	NA
737	Tb427_040047700.1	2	Tb427_040047700	Periplasmic binding protein/Adenylate and Guanylate cyclase catalytic domain containing protein, putative
738	Tb427_040047800.1	2	Tb427_040047800	Adenylate and Guanylate cyclase catalytic domain containing protein, putative
743	Tb427_040048900.1	2	NA	NA
744	Tb427_040049200.1	2	NA	NA
745	Tb427_040049300.1	2	NA	NA
746	Tb427_040049500.1	2	NA	NA
749	Tb427_040050400.1	2	NA	NA
750	Tb427_040050500.1	2	NA	NA
759	Tb427_040052400.1	2	NA	NA
769	Tb427_040055600.1	2	NA	NA
771	Tb427_040056300.1	2	Tb427_040056300	Protein kinase domain/Protein tyrosine kinase/Kinase-like, putative
776	Tb427_050005600.1	2	NA	NA
778	Tb427_050005900.1	2	Tb427_050005900	Galactokinase galactose-binding signature/GHMP kinases N terminal domain containing protein, putative
780	Tb427_050006200.1	2	NA	NA
782	Tb427_050006900.1	2	NA	NA
783	Tb427_050007000.1	2	NA	NA
787	Tb427_050007700.1	2	NA	NA
788	Tb427_050007800.1	2	NA	NA
789	Tb427_050007900.1	2	NA	NA
790	Tb427_050008000.1	2	NA	NA
791	Tb427_050008300.1	2	NA	NA
792	Tb427_050008500.1	2	NA	NA
798	Tb427_050009900.1	2	NA	NA
799	Tb427_050010100.1	2	Tb427_050010100	Prefoldin subunit, putative
800	Tb427_050010800.1	2	NA	NA
802	Tb427_050011000.1	2	NA	NA
804	Tb427_050011300.1	2	NA	NA
806	Tb427_050012700.1	2	Tb427_050012700	Protein kinase domain/Protein tyrosine kinase/Fungal protein kinase, putative
832	Tb427_050018300.1	2	NA	NA
833	Tb427_050018500.1	2	NA	NA
834	Tb427_050020300.1	2	Tb427_050020300	Periplasmic binding protein/Adenylate and Guanylate cyclase catalytic domain containing protein, putative
839	Tb427_050021200.1	2	NA	NA
842	Tb427_050021500.1	2	Tb427_050021500	Zinc finger C-x8-C-x5-C-x3-H type (and similar), putative
844	Tb427_050022100.1	2	NA	NA
845	Tb427_050022200.1	2	NA	NA
849	Tb427_050023100.1	2	NA	NA
850	Tb427_050023200.1	2	NA	NA
856	Tb427_050024800.1	2	NA	NA
857	Tb427_050024900.1	2	NA	NA
858	Tb427_050025100.1	2	NA	NA
859	Tb427_050025200.1	2	NA	NA
860	Tb427_050025400.1	2	NA	NA
862	Tb427_050025700.1	2	NA	NA
863	Tb427_050025800.1	2	NA	NA
864	Tb427_050026000.1	2	NA	NA
865	Tb427_050026200.1	2	NA	NA
866	Tb427_050026300.1	2	NA	NA
879	Tb427_050029800.1	2	NA	NA
883	Tb427_050031300.1	2	NA	NA
884	Tb427_050031400.1	2	NA	NA
888	Tb427_050031800.1	2	NA	NA
899	Tb427_050035600.1	2	NA	NA
903	Tb427_050036700.1	2	NA	NA
910	Tb427_050038300.1	2	NA	NA
911	Tb427_050038500.1	2	NA	NA
913	Tb427_050039200.1	2	Tb427_050039200	Apg6 BARA domain containing protein, putative
922	Tb427_050042500.1	2	Tb427_050042500	DEAD/DEAH box helicase/Helicase conserved C-terminal domain containing protein, putative
925	Tb427_050043100.1	2	NA	NA
926	Tb427_050044000.1	2	Tb427_050044000	Anaphase-promoting complex subunit 11 RING-H2 finger/RING-H2 zinc finger domain containing protein, putative
927	Tb427_050044100.1	2	Tb427_050044100	Cyclophilin type peptidyl-prolyl cis-trans isomerase/CLD/RNA recognition motif. (a.k.a. RRM, RBD, or RNP domain), putative
929	Tb427_050044500.1	2	Tb427_050044500	Tetraspanin family, putative
936	Tb427_050045600.1	2	NA	NA
940	Tb427_050046900.1	2	NA	NA
941	Tb427_050047700.1	2	Tb427_050047700	hypothetical protein, conserved
944	Tb427_050048300.1	2	NA	NA
947	Tb427_050050300.1	2	NA	NA
956	Tb427_050052800.1	2	Tb427_050052800	Periplasmic binding protein/Adenylate and Guanylate cyclase catalytic domain containing protein, putative
957	Tb427_050052900.1	2	Tb427_050052900	Periplasmic binding protein/Adenylate and Guanylate cyclase catalytic domain containing protein, putative
959	Tb427_050053700.1	2	NA	NA
962	Tb427_060005800.1	2	Tb427_060005800	Nucleoside transporter, putative
963	Tb427_060007200.1	2	Tb427_060007200	Periplasmic binding protein/Adenylate and Guanylate cyclase catalytic domain containing protein, putative
964	Tb427_060007500.1	2	Tb427_060007500	hypothetical protein, conserved
967	Tb427_060008100.1	2	Tb427_060008100	Periplasmic binding protein/Adenylate and Guanylate cyclase catalytic domain containing protein, putative
968	Tb427_060008200.1	2	NA	NA
970	Tb427_060008400.1	2	Tb427_060008400	Procyclic acidic repetitive protein (PARP), putative
971	Tb427_060008600.1	2	NA	NA
978	Tb427_060010200.1	2	NA	NA
982	Tb427_060011100.1	2	Tb427_060011100	Adenylate and Guanylate cyclase catalytic domain containing protein, putative
983	Tb427_060011200.1	2	Tb427_060011200	Adenylate and Guanylate cyclase catalytic domain containing protein, putative
984	Tb427_060011300.1	2	Tb427_060011300	Adenylate and Guanylate cyclase catalytic domain containing protein, putative
985	Tb427_060011500.1	2	NA	NA
990	Tb427_060014600.1	2	NA	NA
994	Tb427_060015800.1	2	NA	NA
996	Tb427_060016600.1	2	NA	NA
997	Tb427_060016800.1	2	NA	NA
998	Tb427_060017500.1	2	NA	NA
1003	Tb427_060018200.1	2	NA	NA
1007	Tb427_060019400.1	2	Tb427_060019400	S1/P1 Nuclease, putative
1010	Tb427_060019700.1	2	Tb427_060019700	Zinc-finger double-stranded RNA-binding/Zinc finger, C2H2 type/Zinc-finger of C2H2 type/C2H2-type zinc finger containing protein, putative
1021	Tb427_060023700.1	2	NA	NA
1024	Tb427_060024500.1	2	Tb427_060024500	Ciliary BBSome complex subunit 2, N-terminal/Ciliary BBSome complex subunit 2, middle region/Ciliary BBSome complex subunit 2, C-terminal, putative
1026	Tb427_060024700.1	2	Tb427_060024700	Cytochrome b5-like Heme/Steroid binding domain/Oxidoreductase NAD-binding domain containing protein, putative
1037	Tb427_060029000.1	2	NA	NA
1041	Tb427_060030600.1	2	NA	NA
1046	Tb427_060032200.1	2	Tb427_060032200	hypothetical protein, conserved
1047	Tb427_060032300.1	2	Tb427_060032300	hypothetical protein, conserved
1049	Tb427_060032600.1	2	NA	NA
1052	Tb427_060033100.1	2	NA	NA
1053	Tb427_060033300.1	2	NA	NA
1054	Tb427_060033800.1	2	NA	NA
1059	Tb427_060035300.1	2	NA	NA
1060	Tb427_060035400.1	2	Tb427_060035400	AAA domain (Cdc48 subfamily)/AAA domain (dynein-related subfamily), putative
1062	Tb427_060036000.1	2	Tb427_060036000	hypothetical protein, conserved
1063	Tb427_060036100.1	2	Tb427_060036100	Intraflagellar transport complex B protein 46 C terminal, putative
1064	Tb427_060036300.1	2	NA	NA
1066	Tb427_060036800.1	2	NA	NA
1067	Tb427_060036900.1	2	NA	NA
1069	Tb427_060037400.1	2	Tb427_060037400	RNA pseudouridylate synthase, putative
1071	Tb427_060037700.1	2	NA	NA
1073	Tb427_060038100.1	2	Tb427_060038100	GPI transamidase subunit PIG-U/Mannosyltransferase (PIG-M), putative
1074	Tb427_060038300.1	2	NA	NA
1075	Tb427_060039000.1	2	NA	NA
1077	Tb427_060039700.1	2	Tb427_060039700	RNA recognition motif. (a.k.a. RRM, RBD, or RNP domain), putative
1079	Tb427_060040100.1	2	NA	NA
1080	Tb427_060040400.1	2	Tb427_060040400	Phospholipid-translocating ATPase N-terminal/Cation transport ATPase (P-type)/Phospholipid-translocating P-type ATPase C-terminal, putative
1083	Tb427_060041000.1	2	Tb427_060041000	SET domain containing protein, putative
1088	Tb427_060042200.1	2	NA	NA
1091	Tb427_060042700.1	2	NA	NA
1092	Tb427_060042800.1	2	NA	NA
1095	Tb427_060043300.1	2	Tb427_060043300	hypothetical protein, conserved
1097	Tb427_060043500.1	2	NA	NA
1098	Tb427_060043600.1	2	Tb427_060043600	Leucyl/phenylalanyl-tRNA protein transferase, putative
1101	Tb427_060043900.1	2	Tb427_060043900	Holliday junction DNA helicase RuvB P-loop domain/DNA polymerase III, delta subunit/AAA domain/Uncharacterized conserved protein (DUF2075)/ATPase family associated with various cellular activities (AAA)/Replication factor C C-terminal domain containing protein, putative
1102	Tb427_060044500.1	2	NA	NA
1103	Tb427_060044800.1	2	NA	NA
1104	Tb427_060044900.1	2	NA	NA
1110	Tb427_060046600.1	2	NA	NA
1115	Tb427_060049000.1	2	Tb427_060049000	Microtubule binding/Kinesin motor domain containing protein, putative
1120	Tb427_060050000.1	2	NA	NA
1130	Tb427_060052300.1	2	Tb427_060052300	EF-hand domain pair/EF hand, putative
1136	Tb427_060055200.1	2	Tb427_060055200	Cyclin, N-terminal domain/Cyclin, putative
1148	Tb427_070006500.1	2	NA	NA
1149	Tb427_070006600.1	2	NA	NA
1153	Tb427_070007000.1	2	NA	NA
1155	Tb427_070007600.1	2	NA	NA
1156	Tb427_070007800.1	2	NA	NA
1157	Tb427_070008100.1	2	NA	NA
1163	Tb427_070009600.1	2	NA	NA
1173	Tb427_070011100.1	2	Tb427_070011100	Zinc finger, C3HC4 type (RING finger) containing protein, putative
1179	Tb427_070012300.1	2	Tb427_070012300	2Fe-2S iron-sulfur cluster binding domain containing protein, putative
1194	Tb427_070016100.1	2	NA	NA
1200	Tb427_070018000.1	2	NA	NA
1202	Tb427_070018800.1	2	NA	NA
1206	Tb427_070019700.1	2	NA	NA
1216	Tb427_070022500.1	2	NA	NA
1230	Tb427_070027400.1	2	NA	NA
1231	Tb427_070027500.1	2	NA	NA
1233	Tb427_070028100.1	2	NA	NA
1242	Tb427_070030300.1	2	NA	NA
1244	Tb427_070030700.1	2	NA	NA
1245	Tb427_070030800.1	2	Tb427_070030800	50S ribosome-binding GTPase/Dynamin family, putative
1254	Tb427_070035400.1	2	NA	NA
1257	Tb427_070036800.1	2	NA	NA
1258	Tb427_070037500.1	2	Tb427_070037500	Protein kinase domain/Protein tyrosine kinase, putative
1260	Tb427_070037700.1	2	Tb427_070037700	hypothetical protein, conserved
1261	Tb427_070037800.1	2	NA	NA
1271	Tb427_070041200.1	2	NA	NA
1272	Tb427_070041300.1	2	NA	NA
1275	Tb427_070041600.1	2	Tb427_070041600	Tetratricopeptide repeat/DnaJ domain containing protein, putative
1277	Tb427_070042100.1	2	Tb427_070042100	TrkA-N domain containing protein, putative
1279	Tb427_070042300.1	2	NA	NA
1280	Tb427_070042400.1	2	NA	NA
1283	Tb427_070043700.1	2	Tb427_070043700	Microtubule binding/Kinesin motor domain containing protein, putative
1285	Tb427_070044100.1	2	NA	NA
1296	Tb427_070047300.1	2	NA	NA
1298	Tb427_070047700.1	2	NA	NA
1299	Tb427_070048000.1	2	NA	NA
1301	Tb427_070048200.1	2	NA	NA
1303	Tb427_070049000.1	2	NA	NA
1304	Tb427_070049300.1	2	NA	NA
1305	Tb427_070049700.1	2	NA	NA
1306	Tb427_070050300.1	2	NA	NA
1308	Tb427_070050900.1	2	NA	NA
1311	Tb427_070051500.1	2	Tb427_070051500	Calponin homology (CH) domain containing protein, putative
1313	Tb427_070051900.1	2	NA	NA
1314	Tb427_070052100.1	2	Tb427_070052100	Oxygenase domain of the 2OGFeDO superfamily/Type III restriction enzyme, res subunit/DEAD/DEAH box helicase/SNF2 family N-terminal domain/Helicase conserved C-terminal domain containing protein, putative
1322	Tb427_070053900.1	2	Tb427_070053900	Microtubule binding/Kinesin motor domain containing protein, putative
1325	Tb427_070054800.1	2	Tb427_070054800	hypothetical protein, conserved
1328	Tb427_070055800.1	2	NA	NA
1329	Tb427_070056200.1	2	Tb427_070056200	Tetratricopeptide repeat, putative
1337	Tb427_070059500.1	2	Tb427_070059500	RNA recognition motif. (a.k.a. RRM, RBD, or RNP domain), putative
1338	Tb427_070059600.1	2	NA	NA
1339	Tb427_070059700.1	2	NA	NA
1340	Tb427_070059900.1	2	NA	NA
1343	Tb427_070060300.1	2	NA	NA
1344	Tb427_070060400.1	2	Tb427_070060400	hypothetical protein, conserved
1347	Tb427_070060800.1	2	NA	NA
1356	Tb427_070062600.1	2	Tb427_070062600	DeoC/LacD family aldolase, putative
1357	Tb427_070062800.1	2	NA	NA
1359	Tb427_070063200.1	2	NA	NA
1360	Tb427_070063300.1	2	NA	NA
1363	Tb427_070063600.1	2	Tb427_070063600	Thioredoxin, putative
1364	Tb427_070063900.1	2	NA	NA
1365	Tb427_070064200.1	2	NA	NA
1366	Tb427_070064300.1	2	NA	NA
1367	Tb427_070064600.1	2	NA	NA
1368	Tb427_070064900.1	2	NA	NA
1376	Tb427_070066500.1	2	Tb427_070066500	Adenylate and Guanylate cyclase catalytic domain containing protein, putative
1377	Tb427_070066600.1	2	Tb427_070066600	Periplasmic binding protein/Adenylate and Guanylate cyclase catalytic domain containing protein, putative
1379	Tb427_070067000.1	2	NA	NA
1380	Tb427_070067100.1	2	NA	NA
1382	Tb427_070067300.1	2	Tb427_070067300	Protein of unknown function (DUF3522), putative
1385	Tb427_070068500.1	2	NA	NA
1392	Tb427_070069900.1	2	NA	NA
1394	Tb427_070070500.1	2	NA	NA
1395	Tb427_070070700.1	2	NA	NA
1396	Tb427_070071500.1	2	NA	NA
1397	Tb427_070071600.1	2	NA	NA
1398	Tb427_070071700.1	2	NA	NA
1399	Tb427_070071900.1	2	NA	NA
1400	Tb427_070072000.1	2	NA	NA
1402	Tb427_070072300.1	2	NA	NA
1411	Tb427_070073700.1	2	Tb427_070073700	Acyl CoA binding protein, putative
1412	Tb427_070073800.1	2	NA	NA
1413	Tb427_070073900.1	2	NA	NA
1414	Tb427_070074100.1	2	Tb427_070074100	EF-hand domain/EF-hand domain pair, putative
1416	Tb427_070075300.1	2	Tb427_070075300	hypothetical protein, conserved
1424	Tb427_070076900.1	2	Tb427_070076900	AFG1-like ATPase, putative
1425	Tb427_070077000.1	2	NA	NA
1426	Tb427_070077200.1	2	NA	NA
1431	Tb427_070078500.1	2	NA	NA
1432	Tb427_070078600.1	2	NA	NA
1433	Tb427_070079000.1	2	NA	NA
1434	Tb427_070079200.1	2	Tb427_070079200	Dual specificity phosphatase, catalytic domain containing protein, putative
1435	Tb427_070079900.1	2	NA	NA
1436	Tb427_070080200.1	2	Tb427_070080200	Ankyrin repeats (many copies)/Ankyrin repeats (3 copies)/Ankyrin repeat, putative
1437	Tb427_070080300.1	2	Tb427_070080300	Microtubule binding/Kinesin motor domain containing protein, putative
1446	Tb427_070082500.1	2	NA	NA
1447	Tb427_070082800.1	2	NA	NA
1453	Tb427_080005000.1	2	NA	NA
1458	Tb427_080005900.1	2	NA	NA
1459	Tb427_080006100.1	2	NA	NA
1460	Tb427_080006200.1	2	NA	NA
1462	Tb427_080006600.1	2	NA	NA
1463	Tb427_080006900.1	2	NA	NA
1471	Tb427_080008600.1	2	Tb427_080008600	hypothetical protein, conserved
1474	Tb427_080009000.1	2	NA	NA
1476	Tb427_080009400.1	2	NA	NA
1477	Tb427_080009900.1	2	NA	NA
1479	Tb427_080010400.1	2	Tb427_080010400	6-phosphofructo-2-kinase/Histidine phosphatase superfamily (branch 1), putative
1480	Tb427_080010900.1	2	NA	NA
1483	Tb427_080011500.1	2	Tb427_080011500	Calcineurin-like phosphoesterase, putative
1485	Tb427_080012100.1	2	NA	NA
1493	Tb427_080016900.1	2	Tb427_080016900	EamA-like transporter family/Solute carrier family 35, putative
1499	Tb427_080018100:ncRNA	2	NA	NA
1503	Tb427_080019000.1	2	Tb427_080019000	Major Facilitator Superfamily/Nodulin-like, putative
1504	Tb427_080019500.1	2	Tb427_080019500	Protein kinase domain/Protein tyrosine kinase, putative
1506	Tb427_080019700.1	2	Tb427_080019700	Protein kinase domain/Protein tyrosine kinase, putative
1515	Tb427_080022300.1	2	NA	NA
1516	Tb427_080022600.1	2	NA	NA
1522	Tb427_080024200.1	2	NA	NA
1531	Tb427_080027500.1	2	NA	NA
1532	Tb427_080027600.1	2	NA	NA
1533	Tb427_080027700.1	2	Tb427_080027700	Glycogen recognition site of AMP-activated protein kinase/5'-AMP-activated protein kinase beta subunit, interaction domain containing protein, putative
1535	Tb427_080027900.1	2	NA	NA
1540	Tb427_080029000.1	2	Tb427_080029000	Exocyst complex component Sec10, putative
1541	Tb427_080029100.1	2	NA	NA
1543	Tb427_080029400.1	2	NA	NA
1545	Tb427_080029800.1	2	Tb427_080029800	Kelch motif/Galactose oxidase, central domain containing protein, putative
1546	Tb427_080030400.1	2	NA	NA
1553	Tb427_080033500.1	2	NA	NA
1555	Tb427_080034400.1	2	Tb427_080034400	HIT domain containing protein, putative
1560	Tb427_080035500.1	2	Tb427_080035500	Domain of unknown function (DUF1899)/WD domain, G-beta repeat/Type of WD40 repeat, putative
1562	Tb427_080036400.1	2	NA	NA
1568	Tb427_080038200.1	2	NA	NA
1569	Tb427_080038300.1	2	Tb427_080038300	2Fe-2S iron-sulfur cluster binding domain containing protein, putative
1570	Tb427_080038400.1	2	NA	NA
1584	Tb427_080041700.1	2	Tb427_080041700	Sec23/Sec24 trunk domain/Sec23/Sec24 beta-sandwich domain/Sec23/Sec24 helical domain/Gelsolin repeat, putative
1587	Tb427_080042200.1	2	NA	NA
1588	Tb427_080042400.1	2	Tb427_080042400	Pterin 4 alpha carbinolamine dehydratase, putative
1596	Tb427_080045000.1	2	Tb427_080045000	hypothetical protein, conserved
1597	Tb427_080045100.1	2	NA	NA
1599	Tb427_080045400.1	2	Tb427_080045400	NHL repeat, putative
1600	Tb427_080045600.1	2	NA	NA
1602	Tb427_080045900.1	2	Tb427_080045900	NHL repeat, putative
1603	Tb427_080046000.1	2	Tb427_080046000	hypothetical protein, conserved
1604	Tb427_080046200.1	2	NA	NA
1607	Tb427_080046800.1	2	NA	NA
1610	Tb427_080047500.1	2	Tb427_080047500	Protein kinase domain containing protein, putative
1614	Tb427_080048300.1	2	NA	NA
1616	Tb427_080048500.1	2	NA	NA
1619	Tb427_080048900.1	2	NA	NA
1620	Tb427_080049000.1	2	Tb427_080049000	Arp2/3 complex, 34 kD subunit p34-Arc, putative
1622	Tb427_080049200.1	2	Tb427_080049200	Phosphorylase superfamily, putative
1625	Tb427_080049800.1	2	NA	NA
1627	Tb427_080050000.1	2	NA	NA
1628	Tb427_080050100.1	2	Tb427_080050100	Gammaherpesvirus latent membrane protein (LMP2) protein, putative
1629	Tb427_080050300.1	2	NA	NA
1630	Tb427_080050700.1	2	NA	NA
1631	Tb427_080051300.1	2	NA	NA
1633	Tb427_080051700.1	2	NA	NA
1638	Tb427_080053500.1	2	Tb427_080053500	Kinesin motor domain/Microtubule binding, putative
1640	Tb427_080054000.1	2	Tb427_080054000	Endoplasmic Reticulum Oxidoreductin 1 (ERO1), putative
1647	Tb427_080055800.1	2	NA	NA
1648	Tb427_080055900.1	2	Tb427_080055900	ADP-ribosylation factor family/Signal recognition particle receptor beta subunit/Gtr1/RagA G protein conserved region/Ras of Complex, Roc, domain of DAPkinase/50S ribosome-binding GTPase/Ras family, putative
1655	Tb427_080057600.1	2	Tb427_080057600	Cyclophilin type peptidyl-prolyl cis-trans isomerase/CLD, putative
1658	Tb427_080058000.1	2	NA	NA
1660	Tb427_080058300.1	2	NA	NA
1662	Tb427_080058500.1	2	NA	NA
1663	Tb427_080059000.1	2	NA	NA
1664	Tb427_080059300.1	2	Tb427_080059300	Protein tyrosine kinase/Protein kinase domain containing protein, putative
1669	Tb427_080060200.1	2	NA	NA
1671	Tb427_080060400.1	2	Tb427_080060400	Protein kinase domain/Protein tyrosine kinase, putative
1676	Tb427_080061300.1	2	Tb427_080061300	SH3-binding, glutamic acid-rich protein, putative
1683	Tb427_080062400.1	2	NA	NA
1684	Tb427_080062800.1	2	Tb427_080062800	Nas2 N_terminal domain containing protein, putative
1687	Tb427_080064100.1	2	NA	NA
1689	Tb427_080064500.1	2	NA	NA
1690	Tb427_080064900.1	2	Tb427_080064900	Protein tyrosine kinase/Protein kinase domain containing protein, putative
1707	Tb427_080068000.1	2	NA	NA
1713	Tb427_080070200.1	2	NA	NA
1715	Tb427_080070700.1	2	Tb427_080070700	Anaphase-promoting complex subunit 4 WD40 domain/WD domain, G-beta repeat, putative
1720	Tb427_080072200.1	2	NA	NA
1721	Tb427_080072300.1	2	NA	NA
1722	Tb427_080072400.1	2	NA	NA
1723	Tb427_080072500.1	2	Tb427_080072500	UBA/TS-N domain containing protein, putative
1725	Tb427_080073300.1	2	NA	NA
1726	Tb427_080073400.1	2	NA	NA
1727	Tb427_080073500.1	2	NA	NA
1728	Tb427_080073600.1	2	NA	NA
1729	Tb427_080073700.1	2	Tb427_080073700	ERCC4 domain containing protein, putative
1739	Tb427_080076600.1	2	NA	NA
1741	Tb427_080076900.1	2	NA	NA
1748	Tb427_080078100.1	2	NA	NA
1749	Tb427_080078800.1	2	Tb427_080078800	Maf1 regulator, putative
1752	Tb427_080079100.1	2	NA	NA
1754	Tb427_080079400.1	2	NA	NA
1757	Tb427_080080300.1	2	Tb427_080080300	Alpha-kinase family, putative
1762	Tb427_080081300.1	2	NA	NA
1763	Tb427_080081600.1	2	Tb427_080081600	RING-variant domain containing protein, putative
1764	Tb427_080081700.1	2	Tb427_080081700	Adenylate and Guanylate cyclase catalytic domain containing protein, putative
1768	Tb427_080082100.1	2	NA	NA
1771	Tb427_080083300.1	2	NA	NA
1774	Tb427_080083900.1	2	NA	NA
1776	Tb427_080084100.1	2	NA	NA
1778	Tb427_080084400.1	2	NA	NA
1779	Tb427_080084500.1	2	Tb427_080084500	'Cold-shock' DNA-binding domain containing protein, putative
1780	Tb427_080085400.1	2	NA	NA
1782	Tb427_080085700.1	2	NA	NA
1786	Tb427_080087000.1	2	Tb427_080087000	50S ribosome-binding GTPase/ADP-ribosylation factor family/Ras of Complex, Roc, domain of DAPkinase/Ras family/Gtr1/RagA G protein conserved region containing protein, putative
1787	Tb427_080087100.1	2	NA	NA
1791	Tb427_080088600.1	2	NA	NA
1792	Tb427_080088800.1	2	Tb427_080088800	Domain of unknown function (DUF1935)/Calpain family cysteine protease, putative
1798	Tb427_090006100.1	2	Tb427_090006100	Protein tyrosine kinase/Protein kinase domain containing protein, putative
1800	Tb427_090006500.1	2	Tb427_090006500	Protein tyrosine kinase/Protein kinase domain containing protein, putative
1804	Tb427_090007700.1	2	NA	NA
1806	Tb427_090008100.1	2	NA	NA
1812	Tb427_090009100.1	2	NA	NA
1815	Tb427_090012100.1	2	NA	NA
1816	Tb427_090012300.1	2	NA	NA
1819	Tb427_090012700.1	2	Tb427_090012700	Protein kinase domain/Protein tyrosine kinase, putative
1820	Tb427_090012800.1	2	NA	NA
1821	Tb427_090012900.1	2	NA	NA
1822	Tb427_090013100.1	2	Tb427_090013100	Protein tyrosine kinase/Protein kinase domain containing protein, putative
1825	Tb427_090013600.1	2	NA	NA
1830	Tb427_090015000.1	2	NA	NA
1832	Tb427_090016000.1	2	NA	NA
1833	Tb427_090016400.1	2	Tb427_090016400	6-O-methylguanine DNA methyltransferase, DNA binding domain containing protein, putative
1834	Tb427_090016500.1	2	NA	NA
1835	Tb427_090016800.1	2	NA	NA
1836	Tb427_090016900.1	2	NA	NA
1837	Tb427_090017200.1	2	NA	NA
1839	Tb427_090017500.1	2	Tb427_090017500	Histone acetyltransferase subunit NuA4, putative
1840	Tb427_090018600.1	2	Tb427_090018600	hypothetical protein, conserved
1844	Tb427_090019800.1	2	NA	NA
1846	Tb427_090020800.1	2	NA	NA
1847	Tb427_090021000.1	2	NA	NA
1848	Tb427_090022200.1	2	NA	NA
1851	Tb427_090023100.1	2	NA	NA
1853	Tb427_090023600.1	2	NA	NA
1860	Tb427_090024900.1	2	NA	NA
1861	Tb427_090025100.1	2	NA	NA
1863	Tb427_090026000.1	2	NA	NA
1867	Tb427_090026600.1	2	Tb427_090026600	ThiF family, putative
1875	Tb427_090029400.1	2	NA	NA
1877	Tb427_090030500.1	2	NA	NA
1878	Tb427_090031000.1	2	Tb427_090031000	hypothetical protein, conserved
1879	Tb427_090031300.1	2	Tb427_090031300	Endonuclease/Exonuclease/phosphatase family/RhoGAP domain containing protein, putative
1883	Tb427_090032100.1	2	Tb427_090032100	SKIP/SNW domain containing protein, putative
1889	Tb427_090034600.1	2	Tb427_090034600	ATP:guanido phosphotransferase, N-terminal domain/ATP:guanido phosphotransferase, C-terminal catalytic domain containing protein, putative
1891	Tb427_090034800.1	2	Tb427_090034800	ATP:guanido phosphotransferase, N-terminal domain/ATP:guanido phosphotransferase, C-terminal catalytic domain containing protein, putative
1896	Tb427_090036300.1	2	NA	NA
1898	Tb427_090036800.1	2	NA	NA
1901	Tb427_090037200.1	2	NA	NA
1904	Tb427_090037600.1	2	NA	NA
1907	Tb427_090038400.1	2	Tb427_090038400	3'5'-cyclic nucleotide phosphodiesterase, putative
1913	Tb427_090039400.1	2	NA	NA
1915	Tb427_090039900.1	2	NA	NA
1918	Tb427_090040500.1	2	NA	NA
1919	Tb427_090040700.1	2	Tb427_090040700	ADP-ribosylation factor family/Signal recognition particle receptor beta subunit/Ras of Complex, Roc, domain of DAPkinase/Gtr1/RagA G protein conserved region/Ras family/50S ribosome-binding GTPase, putative
1922	Tb427_090042200.1	2	NA	NA
1923	Tb427_090042300.1	2	NA	NA
1925	Tb427_090042500.1	2	NA	NA
1932	Tb427_090043600.1	2	NA	NA
1936	Tb427_090044300.1	2	NA	NA
1938	Tb427_090044900.1	2	NA	NA
1948	Tb427_090046800.1	2	NA	NA
1951	Tb427_090047500.1	2	NA	NA
1953	Tb427_090047900.1	2	Tb427_090047900	rRNA biogenesis protein RRP36, putative
1954	Tb427_090048000.1	2	NA	NA
1968	Tb427_090050600.1	2	NA	NA
1970	Tb427_090051300.1	2	NA	NA
1979	Tb427_090054200.1	2	NA	NA
1982	Tb427_090055500.1	2	Tb427_090055500	Cyclophilin type peptidyl-prolyl cis-trans isomerase/CLD/Tetratricopeptide repeat, putative
1987	Tb427_090056200.1	2	NA	NA
1988	Tb427_090056500.1	2	Tb427_090056500	Dual specificity phosphatase, catalytic domain containing protein, putative
1990	Tb427_090056800.1	2	Tb427_090056800	Protein kinase domain/Protein tyrosine kinase, putative
1993	Tb427_090057600.1	2	NA	NA
1994	Tb427_090057700.1	2	Tb427_090057700	Anaphase-promoting complex subunit 11 RING-H2 finger/RING-H2 zinc finger domain containing protein, putative
1995	Tb427_090057900.1	2	NA	NA
2000	Tb427_090059400.1	2	NA	NA
2002	Tb427_090059800.1	2	NA	NA
2005	Tb427_090060400.1	2	Tb427_090060400	SacI homology domain containing protein, putative
2006	Tb427_090061000.1	2	NA	NA
2007	Tb427_090061200.1	2	Tb427_090061200	Ciliary BBSome complex subunit 1, putative
2013	Tb427_090062100.1	2	NA	NA
2015	Tb427_090062600.1	2	NA	NA
2018	Tb427_090063000.1	2	Tb427_090063000	ADP-ribosylation factor family/50S ribosome-binding GTPase/Ras of Complex, Roc, domain of DAPkinase/Gtr1/RagA G protein conserved region/Ras family, putative
2022	Tb427_090063900.1	2	NA	NA
2029	Tb427_090065400.1	2	NA	NA
2037	Tb427_090066800.1	2	Tb427_090066800	NifU-like N terminal domain containing protein, putative
2041	Tb427_090067800.1	2	Tb427_090067800	MatE, putative
2043	Tb427_090068000.1	2	NA	NA
2045	Tb427_090068500.1	2	NA	NA
2049	Tb427_090069600.1	2	NA	NA
2055	Tb427_090070600.1	2	NA	NA
2056	Tb427_090070800.1	2	Tb427_090070800	Rad17 P-loop domain/DNA polymerase III, delta subunit/ATPase family associated with various cellular activities (AAA)/AAA domain/Replication factor C C-terminal domain containing protein, putative
2058	Tb427_090071500.1	2	Tb427_090071500	Thioredoxin, putative
2059	Tb427_090071800.1	2	NA	NA
2060	Tb427_090071900.1	2	NA	NA
2062	Tb427_090072300.1	2	NA	NA
2070	Tb427_090076900.1	2	NA	NA
2071	Tb427_090077100.1	2	NA	NA
2072	Tb427_090077400.1	2	NA	NA
2073	Tb427_090077500.1	2	Tb427_090077500	SNARE domain containing protein, putative
2075	Tb427_090077900.1	2	Tb427_090077900	Heat shock factor binding protein 1, putative
2077	Tb427_090078500.1	2	NA	NA
2081	Tb427_090080100.1	2	Tb427_090080100	HECT-domain (ubiquitin-transferase), putative
2086	Tb427_090081700.1	2	NA	NA
2097	Tb427_090084200.1	2	NA	NA
2098	Tb427_090084300.1	2	NA	NA
2107	Tb427_090086500.1	2	Tb427_090086500	hypothetical protein, conserved
2111	Tb427_090088200.1	2	NA	NA
2121	Tb427_090089900.1	2	NA	NA
2124	Tb427_090090400.1	2	NA	NA
2125	Tb427_090090600.1	2	NA	NA
2126	Tb427_090090700.1	2	NA	NA
2127	Tb427_090090800.1	2	NA	NA
2128	Tb427_090090900.1	2	NA	NA
2130	Tb427_090091100.1	2	NA	NA
2131	Tb427_090091200.1	2	NA	NA
2132	Tb427_090091300.1	2	NA	NA
2133	Tb427_090091400.1	2	NA	NA
2134	Tb427_090091500.1	2	NA	NA
2135	Tb427_090092200.1	2	NA	NA
2136	Tb427_090092300.1	2	Tb427_090092300	Periplasmic binding protein/Adenylate and Guanylate cyclase catalytic domain containing protein, putative
2137	Tb427_090092800.1	2	NA	NA
2147	Tb427_100006400.1	2	NA	NA
2149	Tb427_100007600.1	2	Tb427_100007600	hypothetical protein, conserved
2151	Tb427_100007900.1	2	NA	NA
2152	Tb427_100008000.1	2	Tb427_100008000	Protein kinase domain/Protein tyrosine kinase, putative
2158	Tb427_100008900.1	2	Tb427_100008900	Sec8 exocyst complex component specific domain containing protein, putative
2161	Tb427_100009700.1	2	NA	NA
2163	Tb427_100010000.1	2	NA	NA
2164	Tb427_100010200.1	2	NA	NA
2166	Tb427_100010400.1	2	Tb427_100010400	PB1 domain containing protein, putative
2168	Tb427_100011400.1	2	Tb427_100011400	Leucine Rich repeat, putative
2171	Tb427_100012100.1	2	NA	NA
2173	Tb427_100012600.1	2	NA	NA
2174	Tb427_100013000.1	2	NA	NA
2176	Tb427_100014000.1	2	NA	NA
2177	Tb427_100014100.1	2	NA	NA
2178	Tb427_100014400.1	2	NA	NA
2179	Tb427_100014500.1	2	Tb427_100014500	Microtubule binding/Kinesin motor domain containing protein, putative
2185	Tb427_100015200.1	2	Tb427_100015200	Serine carboxypeptidase, putative
2191	Tb427_100017600.1	2	Tb427_100017600	Protein tyrosine kinase/Protein kinase domain containing protein, putative
2195	Tb427_100018200.1	2	Tb427_100018200	ADP-ribosylation factor family/50S ribosome-binding GTPase/Ras of Complex, Roc, domain of DAPkinase/Gtr1/RagA G protein conserved region/Ras family, putative
2206	Tb427_100020900.1	2	NA	NA
2208	Tb427_100021500.1	2	NA	NA
2216	Tb427_100024200.1	2	NA	NA
2217	Tb427_100025600.1	2	Tb427_100025600	Insulinase (Peptidase family M16), putative
2219	Tb427_100026400.1	2	Tb427_100026400	Piwi domain containing protein, putative
2223	Tb427_100027000.1	2	NA	NA
2227	Tb427_100027500.1	2	NA	NA
2230	Tb427_100028100.1	2	Tb427_100028100	Protein tyrosine kinase/Protein kinase domain/Fungal protein kinase, putative
2231	Tb427_100028300.1	2	NA	NA
2232	Tb427_100028400.1	2	Tb427_100028400	Leishmanolysin, putative
2236	Tb427_100029700.1	2	Tb427_100029700	Adenylate kinase/AAA domain/Adenylate kinase, active site lid, putative
2243	Tb427_100030700.1	2	NA	NA
2251	Tb427_100032900.1	2	NA	NA
2252	Tb427_100033000.1	2	Tb427_100033000	WD domain, G-beta repeat, putative
2253	Tb427_100033100.1	2	NA	NA
2256	Tb427_100034000.1	2	Tb427_100034000	Soluble NSF attachment protein, SNAP, putative
2257	Tb427_100034300.1	2	NA	NA
2258	Tb427_100035200.1	2	NA	NA
2261	Tb427_100035700.1	2	NA	NA
2263	Tb427_100036000.1	2	NA	NA
2267	Tb427_100037200.1	2	NA	NA
2278	Tb427_100039900.1	2	NA	NA
2283	Tb427_100040800.1	2	NA	NA
2287	Tb427_100041300.1	2	NA	NA
2288	Tb427_100041400.1	2	NA	NA
2291	Tb427_100041800.1	2	Tb427_100041800	FHA domain containing protein, putative
2292	Tb427_100042100.1	2	NA	NA
2294	Tb427_100042400.1	2	NA	NA
2296	Tb427_100042600.1	2	NA	NA
2299	Tb427_100043300.1	2	Tb427_100043300	WD domain, G-beta repeat, putative
2300	Tb427_100043700.1	2	NA	NA
2310	Tb427_100045900.1	2	NA	NA
2316	Tb427_100048100.1	2	NA	NA
2317	Tb427_100048200.1	2	NA	NA
2318	Tb427_100048400.1	2	NA	NA
2323	Tb427_100050900.1	2	Tb427_100050900	NUDIX domain containing protein, putative
2325	Tb427_100052100.1	2	NA	NA
2329	Tb427_100053300.1	2	NA	NA
2331	Tb427_100054100.1	2	NA	NA
2334	Tb427_100054700.1	2	NA	NA
2337	Tb427_100055800.1	2	Tb427_100055800	XPC-binding domain containing protein, putative
2338	Tb427_100056000.1	2	NA	NA
2348	Tb427_100059700.1	2	NA	NA
2349	Tb427_100059900.1	2	Tb427_100059900	Protein phosphatase 2C, putative
2353	Tb427_100060600.1	2	NA	NA
2359	Tb427_100062000.1	2	Tb427_100062000	hypothetical protein, conserved
2360	Tb427_100062300.1	2	NA	NA
2363	Tb427_100062700.1	2	NA	NA
2367	Tb427_100064100.1	2	NA	NA
2372	Tb427_100065300.1	2	NA	NA
2373	Tb427_100065600.1	2	Tb427_100065600	Phosphatidylinositol N-acetylglucosaminyltransferase, putative
2378	Tb427_100066300.1	2	Tb427_100066300	Tetratricopeptide repeat, putative
2380	Tb427_100066600.1	2	Tb427_100066600	Ras of Complex, Roc, domain of DAPkinase/Ras family, putative
2383	Tb427_100067200.1	2	Tb427_100067200	N-terminal glutamine amidase, putative
2388	Tb427_100069000.1	2	Tb427_100069000	Calcineurin-like phosphoesterase, putative
2391	Tb427_100070200.1	2	NA	NA
2392	Tb427_100070300.1	2	Tb427_100070300	TPR repeat/Tetratricopeptide repeat, putative
2395	Tb427_100071100.1	2	Tb427_100071100	G10 protein, putative
2397	Tb427_100071700.1	2	NA	NA
2399	Tb427_100072000.1	2	NA	NA
2401	Tb427_100072600.1	2	NA	NA
2403	Tb427_100073000.1	2	NA	NA
2404	Tb427_100073100.1	2	Tb427_100073100	Endonuclease V, putative
2405	Tb427_100073400:ncRNA	2	NA	NA
2407	Tb427_100074300.1	2	NA	NA
2408	Tb427_100075600.1	2	NA	NA
2411	Tb427_100077400.1	2	NA	NA
2433	Tb427_100084800.1	2	NA	NA
2434	Tb427_100085000.1	2	Tb427_100085000	Myb DNA-binding like, putative
2435	Tb427_100085100.1	2	NA	NA
2439	Tb427_100087500.1	2	Tb427_100087500	AFG1-like ATPase, putative
2441	Tb427_100088700.1	2	NA	NA
2446	Tb427_100089300.1	2	NA	NA
2455	Tb427_100092400.1	2	NA	NA
2457	Tb427_100093500.1	2	NA	NA
2460	Tb427_100094000.1	2	Tb427_100094000	hypothetical protein, conserved
2465	Tb427_100095400.1	2	NA	NA
2474	Tb427_100097600.1	2	NA	NA
2477	Tb427_100098300.1	2	NA	NA
2480	Tb427_100098800.1	2	NA	NA
2484	Tb427_100100400.1	2	NA	NA
2485	Tb427_100100800.1	2	Tb427_100100800	FAD dependent oxidoreductase, putative
2487	Tb427_100101000.1	2	Tb427_100101000	SEP domain/UBX domain containing protein, putative
2495	Tb427_100103700.1	2	NA	NA
2496	Tb427_100104000.1	2	NA	NA
2497	Tb427_100104100.1	2	NA	NA
2498	Tb427_100104300.1	2	Tb427_100104300	WWE domain/HECT-domain (ubiquitin-transferase), putative
2500	Tb427_100104700.1	2	NA	NA
2504	Tb427_100105400.1	2	Tb427_100105400	Lysine methyltransferase/ubiE/COQ5 methyltransferase family/Ribosomal protein L11 methyltransferase (PrmA)/Methyltransferase small domain/Methyltransferase domain containing protein, putative
2508	Tb427_100106400.1	2	NA	NA
2510	Tb427_100106600.1	2	NA	NA
2515	Tb427_100107900.1	2	NA	NA
2518	Tb427_100108800.1	2	Tb427_100108800	Trypanosome variant surface glycoprotein (A-type), putative
2519	Tb427_100108900.1	2	Tb427_100108900	Trypanosome variant surface glycoprotein (A-type), putative
2520	Tb427_100109000.1	2	Tb427_100109000	Trypanosome variant surface glycoprotein (A-type), putative
2521	Tb427_100109100.1	2	Tb427_100109100	Trypanosome variant surface glycoprotein (A-type), putative
2522	Tb427_100109200.1	2	Tb427_100109200	Procyclic acidic repetitive protein (PARP), putative
2529	Tb427_100113100.1	2	NA	NA
2552	Tb427_100119400.1	2	Tb427_100119400	NF-kappa-B-activating protein C-terminal domain containing protein, putative
2553	Tb427_100119500.1	2	NA	NA
2558	Tb427_100120600.1	2	Tb427_100120600	hypothetical protein, conserved
2562	Tb427_100121300:ncRNA	2	NA	NA
2563	Tb427_100122000.1	2	NA	NA
2568	Tb427_100123100.1	2	NA	NA
2569	Tb427_100123200.1	2	NA	NA
2572	Tb427_100124000.1	2	Tb427_100124000	Protein prenyltransferase alpha subunit repeat, putative
2574	Tb427_100124500.1	2	Tb427_100124500	YEATS family, putative
2577	Tb427_100124800.1	2	Tb427_100124800	CW-type Zinc Finger, putative
2578	Tb427_100125200.1	2	NA	NA
2579	Tb427_100125300.1	2	NA	NA
2580	Tb427_100125400.1	2	NA	NA
2583	Tb427_100125900.1	2	Tb427_100125900	WD domain, G-beta repeat, putative
2584	Tb427_100126500.1	2	NA	NA
2586	Tb427_100126800.1	2	NA	NA
2587	Tb427_100126900.1	2	NA	NA
2588	Tb427_100127000.1	2	NA	NA
2590	Tb427_100127200.1	2	Tb427_100127200	hypothetical protein, conserved
2592	Tb427_100127500.1	2	NA	NA
2595	Tb427_100128400.1	2	Tb427_100128400	RNA recognition motif. (a.k.a. RRM, RBD, or RNP domain), putative
2596	Tb427_100128600.1	2	Tb427_100128600	hypothetical protein, conserved
2597	Tb427_100129100.1	2	NA	NA
2600	Tb427_100130100.1	2	NA	NA
2605	Tb427_100130900.1	2	NA	NA
2608	Tb427_100131300.1	2	Tb427_100131300	hypothetical protein, conserved
2613	Tb427_100133300.1	2	Tb427_100133300	hypothetical protein, conserved
2616	Tb427_100133800.1	2	NA	NA
2620	Tb427_100134900.1	2	NA	NA
2621	Tb427_100135000.1	2	Tb427_100135000	hypothetical protein, conserved
2623	Tb427_100135200.1	2	Tb427_100135200	hypothetical protein, conserved
2627	Tb427_100135700.1	2	Tb427_100135700	N-terminal region of micro-spherule protein, putative
2629	Tb427_100136800.1	2	Tb427_100136800	ADP-ribosylation factor family/Ras of Complex, Roc, domain of DAPkinase/Ras family, putative
2631	Tb427_100137100.1	2	Tb427_100137100	Ankyrin repeats (3 copies)/Ankyrin repeat/Ankyrin repeats (many copies), putative
2633	Tb427_100137600.1	2	Tb427_100137600	Adenylate and Guanylate cyclase catalytic domain containing protein, putative
2635	Tb427_100138100.1	2	NA	NA
2638	Tb427_100138400.1	2	Tb427_100138400	UTP--glucose-1-phosphate uridylyltransferase, putative
2639	Tb427_100138600.1	2	Tb427_100138600	hypothetical protein, conserved
2641	Tb427_100138800.1	2	NA	NA
2643	Tb427_100139400.1	2	NA	NA
2644	Tb427_100139500.1	2	NA	NA
2645	Tb427_100139600.1	2	Tb427_100139600	hypothetical protein, conserved
2651	Tb427_100141300.1	2	NA	NA
2659	Tb427_100143200.1	2	Tb427_100143200	RNA recognition motif. (a.k.a. RRM, RBD, or RNP domain), putative
2666	Tb427_100145000.1	2	NA	NA
2671	Tb427_100146700.1	2	Tb427_100146700	Peptidase C13 family, putative
2673	Tb427_100147000.1	2	NA	NA
2675	Tb427_100148500.1	2	NA	NA
2682	Tb427_100150300.1	2	Tb427_100150300	SNARE domain containing protein, putative
2683	Tb427_100150500.1	2	NA	NA
2687	Tb427_100151200.1	2	NA	NA
2688	Tb427_100151300.1	2	Tb427_100151300	Protein kinase domain/Protein tyrosine kinase, putative
2692	Tb427_100152900.1	2	Tb427_100152900	Leucine rich repeat, putative
2694	Tb427_100153200.1	2	NA	NA
2701	Tb427_100155200.1	2	NA	NA
2709	Tb427_100157100.1	2	Tb427_100157100	VHS domain/Microtubule binding/Kinesin motor domain containing protein, putative
2710	Tb427_100157200.1	2	NA	NA
2711	Tb427_100157300.1	2	Tb427_100157300	Dynamin family/50S ribosome-binding GTPase/Domain of unknown function (DUF5600), putative
2718	Tb427_100158500.1	2	Tb427_100158500	WD domain, G-beta repeat, putative
2720	Tb427_100160300.1	2	NA	NA
2731	Tb427_100163000.1	2	NA	NA
2732	Tb427_100163200.1	2	NA	NA
2735	Tb427_100164100.1	2	NA	NA
2736	Tb427_100164200.1	2	NA	NA
2737	Tb427_100164300.1	2	Tb427_100164300	Dynein light chain type 1, putative
2738	Tb427_100164500.1	2	NA	NA
2739	Tb427_100165100.1	2	Tb427_100165100	Diacylglycerol kinase catalytic domain containing protein, putative
2740	Tb427_100165400.1	2	NA	NA
2741	Tb427_100165600.1	2	NA	NA
2742	Tb427_100167000.1	2	Tb427_100167000	WD domain, G-beta repeat, putative
2744	Tb427_100167300.1	2	NA	NA
2745	Tb427_100167400.1	2	NA	NA
2747	Tb427_100168100.1	2	NA	NA
2748	Tb427_100168300.1	2	Tb427_100168300	Surp module, putative
2749	Tb427_100168400.1	2	Tb427_100168400	Protein tyrosine kinase/Protein kinase domain containing protein, putative
2752	Tb427_100168900.1	2	Tb427_100168900	PDZ domain containing protein, putative
2753	Tb427_100169800.1	2	NA	NA
2758	Tb427_100171000.1	2	NA	NA
2759	Tb427_100171200.1	2	Tb427_100171200	Protein kinase domain/Protein tyrosine kinase/Lipopolysaccharide kinase (Kdo/WaaP) family/RIO1 family/Kinase-like, putative
2766	Tb427_110006800.1	2	Tb427_110006800	Dual specificity phosphatase, catalytic domain containing protein, putative
2770	Tb427_110007600.1	2	NA	NA
2771	Tb427_110007900.1	2	Tb427_110007900	SPRY domain containing protein, putative
2774	Tb427_110008800.1	2	Tb427_110008800	Transcription factor TFIIB repeat, putative
2775	Tb427_110008900.1	2	Tb427_110008900	Ferrous iron transport protein B/50S ribosome-binding GTPase, putative
2776	Tb427_110009100.1	2	NA	NA
2780	Tb427_110009800.1	2	Tb427_110009800	Family of unknown function (DUF5578), putative
2789	Tb427_110012600.1	2	Tb427_110012600	Protein kinase domain/Protein tyrosine kinase, putative
2797	Tb427_110014400.1	2	NA	NA
2804	Tb427_110016100.1	2	Tb427_110016100	Pep3/Vps18/deep orange family/Region in Clathrin and VPS, putative
2805	Tb427_110016200.1	2	Tb427_110016200	hypothetical protein, conserved
2806	Tb427_110016300.1	2	Tb427_110016300	Protein kinase domain/Protein tyrosine kinase, putative
2808	Tb427_110016800.1	2	NA	NA
2812	Tb427_110017300.1	2	Tb427_110017300	hypothetical protein, conserved
2813	Tb427_110017500.1	2	Tb427_110017500	UBA/TS-N domain containing protein, putative
2823	Tb427_110019200.1	2	NA	NA
2824	Tb427_110019300.1	2	Tb427_110019300	Periplasmic binding protein/Adenylate and Guanylate cyclase catalytic domain containing protein, putative
2825	Tb427_110019400.1	2	Tb427_110019400	Periplasmic binding protein/Adenylate and Guanylate cyclase catalytic domain containing protein, putative
2828	Tb427_110019800:ncRNA	2	NA	NA
2829	Tb427_110019900:ncRNA	2	NA	NA
2834	Tb427_110020500.1	2	NA	NA
2841	Tb427_110022800.1	2	NA	NA
2849	Tb427_110024100.1	2	Tb427_110024100	Ubiquitin carboxyl-terminal hydrolase, putative
2850	Tb427_110024200.1	2	NA	NA
2851	Tb427_110024400.1	2	Tb427_110024400	Leucine Rich repeat, putative
2856	Tb427_110025100.1	2	NA	NA
2861	Tb427_110027100.1	2	NA	NA
2866	Tb427_110028400.1	2	NA	NA
2873	Tb427_110029400.1	2	NA	NA
2878	Tb427_110030100.1	2	Tb427_110030100	UTP--glucose-1-phosphate uridylyltransferase, putative
2893	Tb427_110032300.1	2	NA	NA
2898	Tb427_110033300.1	2	NA	NA
2900	Tb427_110033500.1	2	NA	NA
2901	Tb427_110034000.1	2	NA	NA
2904	Tb427_110034600.1	2	NA	NA
2909	Tb427_110035400.1	2	NA	NA
2912	Tb427_110035900.1	2	Tb427_110035900	FOP N terminal dimerisation domain/LisH, putative
2913	Tb427_110036100.1	2	Tb427_110036100	IQ calmodulin-binding motif containing protein, putative
2923	Tb427_110039400.1	2	NA	NA
2924	Tb427_110039500.1	2	NA	NA
2925	Tb427_110039700.1	2	NA	NA
2933	Tb427_110042500.1	2	NA	NA
2935	Tb427_110042900.1	2	NA	NA
2942	Tb427_110044800.1	2	NA	NA
2945	Tb427_110045400.1	2	NA	NA
2946	Tb427_110045500.1	2	NA	NA
2947	Tb427_110045700.1	2	NA	NA
2949	Tb427_110046900.1	2	Tb427_110046900	Dual specificity phosphatase, catalytic domain containing protein, putative
2954	Tb427_110047600.1	2	NA	NA
2964	Tb427_110050700.1	2	NA	NA
2971	Tb427_110052200.1	2	NA	NA
2974	Tb427_110052900.1	2	NA	NA
2977	Tb427_110053400.1	2	NA	NA
2979	Tb427_110053700.1	2	NA	NA
2986	Tb427_110055900.1	2	NA	NA
2989	Tb427_110057200.1	2	NA	NA
2993	Tb427_110057800.1	2	Tb427_110057800	Ubiquitin carboxyl-terminal hydrolase, putative
2995	Tb427_110058000.1	2	NA	NA
2997	Tb427_110058400.1	2	Tb427_110058400	Protein tyrosine kinase/Protein kinase domain containing protein, putative
3000	Tb427_110059700.1	2	NA	NA
3003	Tb427_110060500.1	2	NA	NA
3004	Tb427_110060600.1	2	Tb427_110060600	DNA polymerase family A, putative
3005	Tb427_110060900.1	2	NA	NA
3007	Tb427_110061300.1	2	NA	NA
3008	Tb427_110061500.1	2	NA	NA
3009	Tb427_110061700.1	2	NA	NA
3012	Tb427_110063000.1	2	NA	NA
3016	Tb427_110063900.1	2	NA	NA
3019	Tb427_110065100.1	2	NA	NA
3022	Tb427_110066100.1	2	Tb427_110066100	ABC-2 family transporter protein/ABC transporter, putative
3028	Tb427_110067300.1	2	Tb427_110067300	hypothetical protein, conserved
3031	Tb427_110067800.1	2	NA	NA
3034	Tb427_110068100.1	2	NA	NA
3037	Tb427_110068800.1	2	NA	NA
3038	Tb427_110068900.1	2	Tb427_110068900	START domain containing protein, putative
3041	Tb427_110069900.1	2	NA	NA
3044	Tb427_110070200.1	2	NA	NA
3045	Tb427_110070300.1	2	NA	NA
3046	Tb427_110070500.1	2	NA	NA
3047	Tb427_110070600.1	2	NA	NA
3049	Tb427_110070800.1	2	NA	NA
3051	Tb427_110071200.1	2	Tb427_110071200	hypothetical protein, conserved
3056	Tb427_110071800.1	2	Tb427_110071800	Amino acid permease, putative
3060	Tb427_110072700.1	2	Tb427_110072700	Leucine Rich repeats (2 copies), putative
3064	Tb427_110073100.1	2	NA	NA
3069	Tb427_110074300.1	2	NA	NA
3070	Tb427_110074600.1	2	Tb427_110074600	Oxidoreductase FAD-binding domain/Oxidoreductase NAD-binding domain containing protein, putative
3073	Tb427_110075800.1	2	NA	NA
3075	Tb427_110076500.1	2	Tb427_110076500	Protein kinase domain/Protein tyrosine kinase/Phosphotransferase enzyme family, putative
3077	Tb427_110077300.1	2	NA	NA
3078	Tb427_110077500.1	2	NA	NA
3079	Tb427_110077800.1	2	NA	NA
3084	Tb427_110078900.1	2	Tb427_110078900	Leucine rich repeat/Dual specificity phosphatase, catalytic domain containing protein, putative
3086	Tb427_110079400.1	2	NA	NA
3098	Tb427_110082200.1	2	NA	NA
3102	Tb427_110083000.1	2	Tb427_110083000	Leishmanolysin, putative
3103	Tb427_110083400.1	2	NA	NA
3106	Tb427_110084400.1	2	Tb427_110084400	Leishmanolysin, putative
3107	Tb427_110084600.1	2	Tb427_110084600	Leishmanolysin, putative
3115	Tb427_110087200.1	2	Tb427_110087200	hypothetical protein, conserved
3116	Tb427_110087600.1	2	Tb427_110087600	SNF2 family N-terminal domain/Zinc finger, C3HC4 type (RING finger)/Helicase conserved C-terminal domain containing protein, putative
3124	Tb427_110089800.1	2	NA	NA
3126	Tb427_110090100.1	2	Tb427_110090100	Tetratricopeptide repeat, putative
3130	Tb427_110091000.1	2	Tb427_110091000	hypothetical protein, conserved
3133	Tb427_110092000.1	2	NA	NA
3141	Tb427_110093600.1	2	NA	NA
3143	Tb427_110094500.1	2	NA	NA
3144	Tb427_110094600.1	2	NA	NA
3146	Tb427_110095600.1	2	NA	NA
3150	Tb427_110097900.1	2	Tb427_110097900	ZIP Zinc transporter, putative
3159	Tb427_110100300.1	2	NA	NA
3160	Tb427_110100400.1	2	Tb427_110100400	PX domain/Protein tyrosine kinase/Protein kinase domain/Kinase-like/Lipocalin-like domain containing protein, putative
3166	Tb427_110102300.1	2	NA	NA
3171	Tb427_110104600.1	2	Tb427_110104600	Snf7, putative
3174	Tb427_110105300.1	2	NA	NA
3182	Tb427_110106400.1	2	NA	NA
3183	Tb427_110107000.1	2	Tb427_110107000	EF-hand domain pair, putative
3184	Tb427_110107100.1	2	NA	NA
3188	Tb427_110108400.1	2	Tb427_110108400	Snf7, putative
3201	Tb427_110111100.1	2	Tb427_110111100	hypothetical protein, conserved
3202	Tb427_110111600.1	2	Tb427_110111600	TatD related DNase, putative
3204	Tb427_110118800.1	2	Tb427_110118800	IQ calmodulin-binding motif containing protein, putative
3205	Tb427_110118900.1	2	NA	NA
3212	Tb427_110121700.1	2	Tb427_110121700	Endonuclease/Exonuclease/phosphatase family, putative
3214	Tb427_110122600.1	2	Tb427_110122600	VPS28 protein, putative
3217	Tb427_110123300.1	2	Tb427_110123300	hypothetical protein, conserved
3221	Tb427_110124100.1	2	NA	NA
3222	Tb427_110124200.1	2	NA	NA
3225	Tb427_110125700.1	2	Tb427_110125700	Leucine-rich repeat, putative
3228	Tb427_110126600.1	2	Tb427_110126600	Protein kinase domain/Protein tyrosine kinase/Kinase-like/Bacterial SH3 domain containing protein, putative
3229	Tb427_110126900.1	2	NA	NA
3230	Tb427_110127600.1	2	NA	NA
3234	Tb427_110128100.1	2	NA	NA
3235	Tb427_110128300.1	2	NA	NA
3239	Tb427_110130400.1	2	NA	NA
3241	Tb427_110130900.1	2	Tb427_110130900	HhH-GPD superfamily base excision DNA repair protein/NUDIX domain containing protein, putative
3245	Tb427_110131900.1	2	Tb427_110131900	MOZ/SAS family, putative
3246	Tb427_110132100.1	2	Tb427_110132100	Histidine kinase-, DNA gyrase B-, and HSP90-like ATPase/DNA gyrase B/C-terminal associated domain of TOPRIM/DNA gyrase/topoisomerase IV, subunit A, putative
3249	Tb427_110132900.1	2	Tb427_110132900	MCM N-terminal domain/MCM OB domain/MCM P-loop domain/Magnesium chelatase, subunit ChlI/MCM AAA-lid domain/MCM6 C-terminal winged-helix domain containing protein, putative
3252	Tb427_110133600.1	2	NA	NA
3259	Tb427_110135200.1	2	Tb427_110135200	Leucine Rich repeats (2 copies)/IQ calmodulin-binding motif containing protein, putative
3260	Tb427_110135300.1	2	NA	NA
3261	Tb427_110135400.1	2	Tb427_110135400	IQ calmodulin-binding motif containing protein, putative
3265	Tb427_110137600.1	2	NA	NA
3266	Tb427_110138100.1	2	NA	NA
3268	Tb427_110138500.1	2	Tb427_110138500	Microtubule binding/Kinesin motor domain containing protein, putative
3271	Tb427_110139300.1	2	NA	NA
3272	Tb427_110139800.1	2	Tb427_110139800	Protein kinase domain/Protein tyrosine kinase/Kinase-like, putative
3273	Tb427_110139900.1	2	NA	NA
3274	Tb427_110140100.1	2	Tb427_110140100	RING-H2 zinc finger domain/Ring finger domain/Zinc finger, C3HC4 type (RING finger)/Anaphase-promoting complex subunit 11 RING-H2 finger containing protein, putative
3275	Tb427_110140300.1	2	Tb427_110140300	hypothetical protein, conserved
3281	Tb427_110142500.1	2	NA	NA
3282	Tb427_110143300.1	2	NA	NA
3283	Tb427_110143800.1	2	NA	NA
3284	Tb427_110144200.1	2	Tb427_110144200	CCCH-type zinc finger/Zinc knuckle, putative
3299	Tb427_110150400.1	2	NA	NA
3304	Tb427_110151000.1	2	NA	NA
3305	Tb427_110151300.1	2	NA	NA
3308	Tb427_110151900.1	2	NA	NA
3309	Tb427_110152200.1	2	NA	NA
3310	Tb427_110152300.1	2	Tb427_110152300	Kelch motif/Galactose oxidase, central domain containing protein, putative
3311	Tb427_110152500.1	2	NA	NA
3317	Tb427_110153300.1	2	Tb427_110153300	SET domain containing protein, putative
3322	Tb427_110156400.1	2	NA	NA
3324	Tb427_110157200.1	2	NA	NA
3325	Tb427_110157300.1	2	NA	NA
3326	Tb427_110157600.1	2	Tb427_110157600	Leucine rich repeat, putative
3327	Tb427_110157700.1	2	Tb427_110157700	NAD dependent epimerase/dehydratase family/GDP-mannose 4,6 dehydratase, putative
3338	Tb427_110159400.1	2	Tb427_110159400	Alpha/beta hydrolase family, putative
[truncated: 1,450 more rows]

## Sheet: Cluster 1 GO
Cluster 1
Biological processes
GO_ID	GO_Description	no.genes.in.GO.cat	neglog10.pval	neglog10.pval.adj	Genes in GO category	Gene description
GO:0006412	translation	108	43.3457	41.7022	Tb427_010022900;Tb427_020031100;Tb427_020032000;Tb427_030033800;Tb427_030046700;Tb427_040012900;Tb427_040020900;Tb427_040024200;Tb427_040038300;Tb427_050015800;Tb427_050021900;Tb427_060010600;Tb427_060025300;Tb427_060025400;Tb427_060051100;Tb427_060052100;Tb427_060054800;Tb427_060055400;Tb427_070005900;Tb427_070006000;Tb427_070014100;Tb427_070014200;Tb427_070014300;Tb427_070028000;Tb427_070028300…	Ribosomal_S17 N-terminal/Ribosomal protein S17, putative;Ribosomal S13/S15 N-terminal domain/Ribosomal protein S15, putative;Ribosomal protein L44, putative;Ribosomal protein L13e, putative;Ribosomal protein S8, putative;Ribosomal protein L21e, putative;Ribosomal protein S19e, putative;Ribosomal protein L35Ae, putative;Ribosomal protein L13, putative;Ribosomal Proteins L2, RNA binding domain/Ribo…
GO:0006457	protein folding	18	2.7894	2.04904	Tb427_030038600;Tb427_040053500;Tb427_060026000;Tb427_060042300;Tb427_060042400;Tb427_060043000;Tb427_070017400;Tb427_070017600;Tb427_080036000;Tb427_090047100;Tb427_090064500;Tb427_090075300;Tb427_100015000;Tb427_100088800;Tb427_110023800;Tb427_110031400;Tb427_110037500;Tb427_110160400	Histidine kinase-, DNA gyrase B-, and HSP90-like ATPase/Hsp90 protein, putative;Calreticulin family, putative;GrpE, putative;Hsp70 protein/MreB/Mbl protein, putative;Hsp70 protein/MreB/Mbl protein, putative;Hsp70 protein/MreB/Mbl protein, putative;Chaperonin 10 Kd subunit, putative;Chaperonin 10 Kd subunit, putative;TCP-1/cpn60 chaperonin family, putative;DnaJ domain/DnaJ C terminal domain contai…
GO:0015986	ATP synthesis coupled proton transport	6	2.71008	2.02087	Tb427_030013500;Tb427_060054900;Tb427_070081800;Tb427_070081900;Tb427_100005200;Tb427_100087100	ATP synthase alpha/beta family, beta-barrel domain/ATP synthase alpha/beta family, nucleotide-binding domain containing protein, putative;ATP synthase, Delta/Epsilon chain, beta-sandwich domain containing protein, putative;ATP synthase alpha/beta family, nucleotide-binding domain/ATP synthase alpha/beta chain, C terminal domain containing protein, putative;ATP synthase alpha/beta family, nucleoti…
GO:0006418	tRNA aminoacylation for protein translation	11	2.17605	1.64654	Tb427_060012900;Tb427_060023100;Tb427_060049900;Tb427_060051100;Tb427_070041500;Tb427_080018400;Tb427_100136100;Tb427_110024700;Tb427_110043000;Tb427_110076600;Tb427_110104700	tRNA synthetases class I (C) catalytic domain containing protein, putative;OB-fold nucleic acid binding domain/tRNA synthetases class II (D, K and N), putative;tRNA synthetases class I (I, L, M and V)/tRNA synthetases class I (M)/Anticodon-binding domain of tRNA/Valyl tRNA synthetase tRNA binding arm, putative;tRNA synthetases class I (E and Q), catalytic domain/tRNA synthetases class I (E and Q)…
Cellular compartments
GO_ID	GO_Description	no.genes.in.GO.cat	neglog10.pval	neglog10.pval.adj	Genes in GO category	Gene description
GO:0005840	ribosome	97	39.1102	37.9439	Tb427_010022900;Tb427_020031100;Tb427_020032000;Tb427_030033800;Tb427_030046700;Tb427_040012900;Tb427_040020900;Tb427_040024200;Tb427_040038300;Tb427_050015800;Tb427_050021900;Tb427_060010600;Tb427_060025300;Tb427_060025400;Tb427_060052100;Tb427_060054800;Tb427_060055400;Tb427_070005900;Tb427_070006000;Tb427_070014100;Tb427_070014200;Tb427_070014300;Tb427_070028000;Tb427_070028300;Tb427_070042200…	Ribosomal_S17 N-terminal/Ribosomal protein S17, putative;Ribosomal S13/S15 N-terminal domain/Ribosomal protein S15, putative;Ribosomal protein L44, putative;Ribosomal protein L13e, putative;Ribosomal protein S8, putative;Ribosomal protein L21e, putative;Ribosomal protein S19e, putative;Ribosomal protein L35Ae, putative;Ribosomal protein L13, putative;Ribosomal Proteins L2, RNA binding domain/Ribo…
GO:0005622	intracellular	70	17.981	16.9396	Tb427_010022900;Tb427_020031100;Tb427_020032000;Tb427_030033800;Tb427_040012900;Tb427_040018600;Tb427_040024200;Tb427_040042400;Tb427_050015800;Tb427_060010600;Tb427_060025300;Tb427_060025400;Tb427_060041400;Tb427_060055400;Tb427_070005900;Tb427_070006000;Tb427_080011300;Tb427_080035100;Tb427_080057900;Tb427_080067200;Tb427_080067300;Tb427_090008800;Tb427_090008900;Tb427_090045300;Tb427_090047200…	Ribosomal_S17 N-terminal/Ribosomal protein S17, putative;Ribosomal S13/S15 N-terminal domain/Ribosomal protein S15, putative;Ribosomal protein L44, putative;Ribosomal protein L13e, putative;Ribosomal protein L21e, putative;PMC2NT (NUC016) domain/3'-5' exonuclease/HRDC domain containing protein, putative;Ribosomal protein L35Ae, putative;Domain of unknown function (DUF1935)/Calpain family cysteine…
GO:0015935	small ribosomal subunit	13	5.89498	4.95049	Tb427_070028000;Tb427_070028300;Tb427_080011300;Tb427_090032800;Tb427_100014700;Tb427_100014800;Tb427_100060100;Tb427_100123000;Tb427_100154300;Tb427_100155400;Tb427_110067900;Tb427_110068000;Tb427_110083700	Ribosomal protein S19, putative;Ribosomal protein S19, putative;Ribosomal protein S4/S9 N-terminal domain/S4 domain containing protein, putative;KH domain/Ribosomal protein S3, C-terminal domain containing protein, putative;Ribosomal protein S12/S23, putative;Ribosomal protein S12/S23, putative;Ribosomal protein S4/S9 N-terminal domain/S4 domain containing protein, putative;KH domain/Ribosomal pr…
GO:0005737	cytoplasm	26	3.68857	2.82327	Tb427_030018100;Tb427_040020600;Tb427_050021000;Tb427_060023000;Tb427_060023100;Tb427_060031500;Tb427_060048800;Tb427_060049900;Tb427_060051100;Tb427_070017400;Tb427_070017600;Tb427_100017700;Tb427_100050500;Tb427_100068400;Tb427_100069500;Tb427_100136100;Tb427_100170300;Tb427_110024700;Tb427_110027900;Tb427_110028500;Tb427_110043000;Tb427_110076600;Tb427_110104700;Tb427_110132400;Tb427_110159000…	3-oxo-5-alpha-steroid 4-dehydrogenase, putative;Urm1 (Ubiquitin related modifier)/ThiS family, putative;AAA domain (dynein-related subfamily)/AAA domain (Cdc48 subfamily)/ATPase family associated with various cellular activities (AAA)/C-terminal, D2-small domain, of ClpB protein, putative;Eukaryotic initiation factor 4E, putative;OB-fold nucleic acid binding domain/tRNA synthetases class II (D, K…
GO:0015934	large ribosomal subunit	8	3.61749	2.81913	Tb427_040038300;Tb427_050021900;Tb427_080067500;Tb427_090085400;Tb427_100142600;Tb427_100154100;Tb427_110053300;Tb427_110105500	Ribosomal protein L13, putative;Ribosomal protein L13, putative;Ribosomal proteins L26 eukaryotic, L24P archaeal/KOW motif containing protein, putative;Ribosomal proteins L26 eukaryotic, L24P archaeal/KOW motif containing protein, putative;Ribosomal protein L1p/L10e family, putative;Ribosomal protein L22p/L17e, putative;Ribosomal protein L22p/L17e, putative;Ribosomal protein L1p/L10e family, puta…
Molecular functions
GO_ID	GO_Description	no.genes.in.GO.cat	neglog10.pval	neglog10.pval.adj	Genes in GO category	Gene description
GO:0003735	structural constituent of ribosome	107	42.8586	41.5162	Tb427_010022900;Tb427_020031100;Tb427_020032000;Tb427_030033800;Tb427_030046700;Tb427_040012900;Tb427_040020900;Tb427_040024200;Tb427_040038300;Tb427_050015800;Tb427_050021900;Tb427_060010600;Tb427_060025300;Tb427_060025400;Tb427_060052100;Tb427_060054800;Tb427_060055400;Tb427_070005900;Tb427_070006000;Tb427_070014100;Tb427_070014200;Tb427_070014300;Tb427_070028000;Tb427_070028300;Tb427_070042200…	Ribosomal_S17 N-terminal/Ribosomal protein S17, putative;Ribosomal S13/S15 N-terminal domain/Ribosomal protein S15, putative;Ribosomal protein L44, putative;Ribosomal protein L13e, putative;Ribosomal protein S8, putative;Ribosomal protein L21e, putative;Ribosomal protein S19e, putative;Ribosomal protein L35Ae, putative;Ribosomal protein L13, putative;Ribosomal Proteins L2, RNA binding domain/Ribo…
GO:0000166	nucleotide binding	17	2.51643	1.87391	Tb427_040018600;Tb427_050040500;Tb427_060012900;Tb427_060023100;Tb427_060049900;Tb427_060051100;Tb427_070041500;Tb427_080018400;Tb427_090037100;Tb427_090090000;Tb427_100136100;Tb427_110024700;Tb427_110028500;Tb427_110043000;Tb427_110076600;Tb427_110104700;Tb427_110159000	PMC2NT (NUC016) domain/3'-5' exonuclease/HRDC domain containing protein, putative;Cation transporter/ATPase, N-terminus/E1-E2 ATPase/haloacid dehalogenase-like hydrolase/Cation transport ATPase (P-type)/Cation transporting ATPase, C-terminus, putative;tRNA synthetases class I (C) catalytic domain containing protein, putative;OB-fold nucleic acid binding domain/tRNA synthetases class II (D, K and …
GO:0004812	aminoacyl-tRNA ligase activity	13	2.47597	1.87391	Tb427_060012900;Tb427_060023100;Tb427_060049900;Tb427_060051100;Tb427_070041500;Tb427_080018400;Tb427_090037100;Tb427_100136100;Tb427_110024700;Tb427_110043000;Tb427_110076600;Tb427_110104700;Tb427_110159000	tRNA synthetases class I (C) catalytic domain containing protein, putative;OB-fold nucleic acid binding domain/tRNA synthetases class II (D, K and N), putative;tRNA synthetases class I (I, L, M and V)/tRNA synthetases class I (M)/Anticodon-binding domain of tRNA/Valyl tRNA synthetase tRNA binding arm, putative;tRNA synthetases class I (E and Q), catalytic domain/tRNA synthetases class I (E and Q)…
GO:0003743	translation initiation factor activity	8	2.28829	1.72402	Tb427_060023000;Tb427_060048800;Tb427_100032100;Tb427_100050500;Tb427_100089600;Tb427_100170300;Tb427_110063500;Tb427_110132400	Eukaryotic initiation factor 4E, putative;Eukaryotic translation initiation factor 3 subunit 7 (eIF-3), putative;Domain found in IF2B/IF5, putative;RNA polymerase I-associated factor PAF67, putative;Eukaryotic translation initiation factor 3 subunit 8 N-terminus, putative;Eukaryotic initiation factor 4E, putative;Translation initiation factor SUI1, putative;eIF3 subunit 6 N terminal domain/PCI do…
GO:0003824	catalytic activity	35	2.12712	1.6298	Tb427_020017800;Tb427_020018900;Tb427_030021200;Tb427_040015900;Tb427_040018600;Tb427_050006000;Tb427_050015300;Tb427_050027200;Tb427_050044700;Tb427_060017900;Tb427_060024400;Tb427_060025700;Tb427_060033000;Tb427_070055400;Tb427_070078000;Tb427_080021400;Tb427_080028600;Tb427_080066800;Tb427_080067400;Tb427_080081100;Tb427_090024800;Tb427_090026100;Tb427_090034500;Tb427_090042800;Tb427_090044000…	Beta-ketoacyl synthase, N-terminal domain/Beta-ketoacyl synthase, C-terminal domain containing protein, putative;Insulinase (Peptidase family M16)/Peptidase M16 inactive domain containing protein, putative;Protein phosphatase 2C/Stage II sporulation protein E (SpoIIE), putative;Aldose 1-epimerase, putative;PMC2NT (NUC016) domain/3'-5' exonuclease/HRDC domain containing protein, putative;Ribulose-…
GO:0051082	unfolded protein binding	15	1.99659	1.52923	Tb427_030038600;Tb427_040053500;Tb427_060042300;Tb427_060042400;Tb427_060043000;Tb427_080036000;Tb427_090047100;Tb427_090064500;Tb427_090075300;Tb427_100015000;Tb427_100088800;Tb427_110023800;Tb427_110031400;Tb427_110037500;Tb427_110160400	Histidine kinase-, DNA gyrase B-, and HSP90-like ATPase/Hsp90 protein, putative;Calreticulin family, putative;Hsp70 protein/MreB/Mbl protein, putative;Hsp70 protein/MreB/Mbl protein, putative;Hsp70 protein/MreB/Mbl protein, putative;TCP-1/cpn60 chaperonin family, putative;DnaJ domain/DnaJ C terminal domain containing protein, putative;TCP-1/cpn60 chaperonin family, putative;DnaJ domain/DnaJ C ter…

## Sheet: Cluster 2 GO
Cluster 2
Biological processes
GO_ID	GO_Description	no.genes.in.GO.cat	neglog10.pval	neglog10.pval.adj	Genes in GO category	Gene description
GO:0006468	protein phosphorylation	37	6.14511	4.74717	Tb427_020007800;Tb427_020011700;Tb427_030018200;Tb427_030027500;Tb427_030050100;Tb427_030052000;Tb427_030060000;Tb427_040019300;Tb427_040037000;Tb427_040056300;Tb427_050012700;Tb427_070037500;Tb427_080019500;Tb427_080019700;Tb427_080047500;Tb427_080059300;Tb427_080060400;Tb427_080064900;Tb427_080080300;Tb427_090006100;Tb427_090006500;Tb427_090012700;Tb427_090013100;Tb427_090056800;Tb427_100008000…	Protein tyrosine kinase/Protein kinase domain containing protein, putative;Protein kinase domain/Protein tyrosine kinase, putative;Protein tyrosine kinase/Protein kinase domain containing protein, putative;Protein kinase domain/Protein tyrosine kinase, putative;Protein kinase domain/Protein tyrosine kinase, putative;Protein tyrosine kinase/Protein kinase domain containing protein, putative;Protei…
GO:0035556	intracellular signal transduction	19	5.3385	4.63953	Tb427_040040400;Tb427_040041700;Tb427_040047700;Tb427_040047800;Tb427_050020300;Tb427_050052800;Tb427_050052900;Tb427_060007200;Tb427_060008100;Tb427_060011100;Tb427_060011200;Tb427_060011300;Tb427_070066500;Tb427_070066600;Tb427_080081700;Tb427_090092300;Tb427_100137600;Tb427_110019300;Tb427_110019400	Periplasmic binding protein/Adenylate and Guanylate cyclase catalytic domain containing protein, putative;Periplasmic binding protein/Adenylate and Guanylate cyclase catalytic domain containing protein, putative;Periplasmic binding protein/Adenylate and Guanylate cyclase catalytic domain containing protein, putative;Adenylate and Guanylate cyclase catalytic domain containing protein, putative;Per…
GO:0009190	cyclic nucleotide biosynthetic process	19	5.3385	4.63953	Tb427_040040400;Tb427_040041700;Tb427_040047700;Tb427_040047800;Tb427_050020300;Tb427_050052800;Tb427_050052900;Tb427_060007200;Tb427_060008100;Tb427_060011100;Tb427_060011200;Tb427_060011300;Tb427_070066500;Tb427_070066600;Tb427_080081700;Tb427_090092300;Tb427_100137600;Tb427_110019300;Tb427_110019400	Periplasmic binding protein/Adenylate and Guanylate cyclase catalytic domain containing protein, putative;Periplasmic binding protein/Adenylate and Guanylate cyclase catalytic domain containing protein, putative;Periplasmic binding protein/Adenylate and Guanylate cyclase catalytic domain containing protein, putative;Adenylate and Guanylate cyclase catalytic domain containing protein, putative;Per…
GO:0020012	evasion or tolerance of host immune response	10	4.789	4.16921	Tb427_000173600;Tb427_000288600;Tb427_000304300;Tb427_000369100;Tb427_000615900;Tb427_000627000;Tb427_100108800;Tb427_100108900;Tb427_100109000;Tb427_100109100	Trypanosome variant surface glycoprotein (A-type), putative;Trypanosome variant surface glycoprotein (A-type), putative;Trypanosome variant surface glycoprotein (A-type), putative;Trypanosome variant surface glycoprotein (A-type)/Trypanosome variant surface glycoprotein C-terminal domain containing protein, putative;Trypanosome variant surface glycoprotein (A-type), putative;Trypanosome variant s…
Molecular function
GO_ID	GO_Description	no.genes.in.GO.cat	neglog10.pval	neglog10.pval.adj	Genes in GO category	Gene description
GO:0004672	protein kinase activity	36	5.79778	4.70087	Tb427_020007800;Tb427_020011700;Tb427_030018200;Tb427_030027500;Tb427_030050100;Tb427_030052000;Tb427_030060000;Tb427_040019300;Tb427_040037000;Tb427_040056300;Tb427_050012700;Tb427_070037500;Tb427_080019500;Tb427_080019700;Tb427_080047500;Tb427_080059300;Tb427_080060400;Tb427_080064900;Tb427_090006100;Tb427_090006500;Tb427_090012700;Tb427_090013100;Tb427_090056800;Tb427_100008000;Tb427_100017600…	Protein tyrosine kinase/Protein kinase domain containing protein, putative;Protein kinase domain/Protein tyrosine kinase, putative;Protein tyrosine kinase/Protein kinase domain containing protein, putative;Protein kinase domain/Protein tyrosine kinase, putative;Protein kinase domain/Protein tyrosine kinase, putative;Protein tyrosine kinase/Protein kinase domain containing protein, putative;Protei…
GO:0016849	phosphorus-oxygen lyase activity	19	5.3385	4.63953	Tb427_040040400;Tb427_040041700;Tb427_040047700;Tb427_040047800;Tb427_050020300;Tb427_050052800;Tb427_050052900;Tb427_060007200;Tb427_060008100;Tb427_060011100;Tb427_060011200;Tb427_060011300;Tb427_070066500;Tb427_070066600;Tb427_080081700;Tb427_090092300;Tb427_100137600;Tb427_110019300;Tb427_110019400	Periplasmic binding protein/Adenylate and Guanylate cyclase catalytic domain containing protein, putative;Periplasmic binding protein/Adenylate and Guanylate cyclase catalytic domain containing protein, putative;Periplasmic binding protein/Adenylate and Guanylate cyclase catalytic domain containing protein, putative;Adenylate and Guanylate cyclase catalytic domain containing protein, putative;Per…
GO:0005515	protein binding	80	4.67804	4.1252	Tb427_010014700;Tb427_010020900;Tb427_010022400;Tb427_010027200;Tb427_010031000;Tb427_030017400;Tb427_030027700;Tb427_030044600;Tb427_030050000;Tb427_030054700;Tb427_040006900;Tb427_040010900;Tb427_040011500;Tb427_040013600;Tb427_040021700;Tb427_040032500;Tb427_050047700;Tb427_060024500;Tb427_060041000;Tb427_070037700;Tb427_070041600;Tb427_070051500;Tb427_070054800;Tb427_070056200;Tb427_070080200…	hypothetical protein, conserved;Ubiquitin family, putative;Soluble NSF attachment protein, SNAP, putative;hypothetical protein, conserved;hypothetical protein, conserved;Leucine-rich repeat, putative;Ankyrin repeats (many copies)/Ankyrin repeats (3 copies)/Ankyrin repeat/6-phosphofructo-2-kinase, putative;hypothetical protein, conserved;WD domain, G-beta repeat/Anaphase-promoting complex subunit …
GO:0008017	microtubule binding	9	2.65467	2.15982	Tb427_040029700;Tb427_060049000;Tb427_070043700;Tb427_070053900;Tb427_070080300;Tb427_080053500;Tb427_100014500;Tb427_100157100;Tb427_110138500	Microtubule binding/Kinesin motor domain containing protein, putative;Microtubule binding/Kinesin motor domain containing protein, putative;Microtubule binding/Kinesin motor domain containing protein, putative;Microtubule binding/Kinesin motor domain containing protein, putative;Microtubule binding/Kinesin motor domain containing protein, putative;Kinesin motor domain/Microtubule binding, putativ…

## Sheet: Cluster 3 GO
Cluster 3 GO enrichments
Biological processes
GO_ID	GO_Description	no.genes.in.GO.cat	neglog10.pval	neglog10.pval.adj	Genes in GO category	Gene description
GO:0006364	rRNA processing	10	5.39751	3.89236	Tb427_020021600;Tb427_030038700;Tb427_040041300;Tb427_080022700;Tb427_080060300;Tb427_100151600;Tb427_100162400;Tb427_110008700;Tb427_110073000;Tb427_110120100	FtsJ-like methyltransferase/Domain of unknown function (DUF3381)/Spb1 C-terminal domain containing protein, putative;Mpp10 protein, putative;N-terminal domain of 16S rRNA methyltransferase RsmF/16S rRNA methyltransferase RsmB/F, putative;WD domain, G-beta repeat/UTP15 C terminal, putative;Nucleolar protein,Nop52, putative;Utp14 protein, putative;Utp11 protein, putative;WD domain, G-beta repeat/An…
GO:0009451	RNA modification	8	3.14305	2.483	Tb427_010012500;Tb427_060034800;Tb427_070019400;Tb427_090078300;Tb427_100031700;Tb427_110071700;Tb427_110100900;Tb427_110186600	tRNA pseudouridine synthase D (TruD), putative;tRNA pseudouridine synthase, putative;tRNA pseudouridine synthase, putative;hypothetical protein, conserved;tRNA pseudouridine synthase, putative;hypothetical protein, conserved;tRNA pseudouridine synthase D (TruD), putative;tRNA pseudouridine synthase D (TruD), putative
GO:0001522	pseudouridine synthesis	8	2.76466	2.21375	Tb427_010012500;Tb427_060034800;Tb427_070019400;Tb427_090078300;Tb427_100031700;Tb427_110071700;Tb427_110100900;Tb427_110186600	tRNA pseudouridine synthase D (TruD), putative;tRNA pseudouridine synthase, putative;tRNA pseudouridine synthase, putative;hypothetical protein, conserved;tRNA pseudouridine synthase, putative;hypothetical protein, conserved;tRNA pseudouridine synthase D (TruD), putative;tRNA pseudouridine synthase D (TruD), putative
GO:0006396	RNA processing	7	2.29818	1.80848	Tb427_010022200;Tb427_080071300;Tb427_090049300;Tb427_100103300;Tb427_100114800;Tb427_100119000;Tb427_110176800	tRNA (Uracil-5-)-methyltransferase/Methyltransferase small domain/Ribosomal protein L11 methyltransferase (PrmA)/Conserved hypothetical protein 95/Methyltransferase domain/RNA cap guanine-N2 methyltransferase, putative;SpoU rRNA Methylase family, putative;Poly A polymerase head domain/Probable RNA and SrmB- binding site of polymerase A, putative;hypothetical protein, conserved;Adenosine-deaminase…
Cellular compartments
GO_ID	GO_Description	no.genes.in.GO.cat	neglog10.pval	neglog10.pval.adj	Genes in GO category	Gene description
GO:0005634	nucleus	15	3.79334	2.98516	Tb427_010008000;Tb427_010013500;Tb427_020006500;Tb427_020021600;Tb427_030038700;Tb427_030053700;Tb427_040028800;Tb427_060054500;Tb427_070048800;Tb427_070077400;Tb427_080016400;Tb427_100127300;Tb427_100140200;Tb427_110010500;Tb427_110098500	AAA domain (dynein-related subfamily)/Midasin AAA lid domain/ATPase family associated with various cellular activities (AAA), putative;Apoptosis antagonizing transcription factor, putative;SNF2 family N-terminal domain/Helicase conserved C-terminal domain/SLIDE, putative;FtsJ-like methyltransferase/Domain of unknown function (DUF3381)/Spb1 C-terminal domain containing protein, putative;Mpp10 prot…
GO:0032040	small-subunit processome	6	3.79134	2.98516	Tb427_020012600;Tb427_100151600;Tb427_100162400;Tb427_100167700;Tb427_110008700;Tb427_110120100	Nop14-like family, putative;Utp14 protein, putative;Utp11 protein, putative;PIN like domain/Fcf1, putative;WD domain, G-beta repeat/Anaphase-promoting complex subunit 4 WD40 domain/Utp13 specific WD40 associated domain containing protein, putative;PQQ-like domain/Anaphase-promoting complex subunit 4 WD40 domain/WD domain, G-beta repeat/Utp21 specific WD40 associated putative domain containing pro…
Molecular function
GO_ID	GO_Description	no.genes.in.GO.cat	neglog10.pval	neglog10.pval.adj	Genes in GO category	Gene description
GO:0008168	methyltransferase activity	13	4.44197	3.23785	Tb427_010009500;Tb427_020021600;Tb427_040021300;Tb427_040041300;Tb427_040043000;Tb427_060049300;Tb427_070060600;Tb427_100071300;Tb427_100137000;Tb427_110055700;Tb427_110057500;Tb427_110099800;Tb427_110174900	Hypothetical methyltransferase/Methyltransferase domain containing protein, putative;FtsJ-like methyltransferase/Domain of unknown function (DUF3381)/Spb1 C-terminal domain containing protein, putative;Methyltransferase domain/Methyltransferase involved in Williams-Beuren syndrome, putative;N-terminal domain of 16S rRNA methyltransferase RsmF/16S rRNA methyltransferase RsmB/F, putative;CCCH zinc …
GO:0005488	binding	31	4.02244	2.99441	Tb427_020031000;Tb427_040006100;Tb427_040050600;Tb427_050033000;Tb427_060052600;Tb427_080039500;Tb427_080044000;Tb427_080051600;Tb427_080053300;Tb427_090009000;Tb427_090015300;Tb427_090017400;Tb427_090081000;Tb427_090085000;Tb427_100022800;Tb427_100042500;Tb427_100065900;Tb427_100067600;Tb427_100131700;Tb427_100157000;Tb427_110026100;Tb427_110030000;Tb427_110034400;Tb427_110034700;Tb427_110036900…	hypothetical protein, conserved;Domain of unknown function (DUF3385)/FAT domain/FKBP12-rapamycin binding domain/Phosphatidylinositol 3- and 4-kinase/FATC domain containing protein, putative;hypothetical protein, conserved;NUC130/3NT domain/SDA1, putative;Importin-beta N-terminal domain/Cse1/CAS/CSE protein, C-terminus, putative;Dos2-interacting transcription regulator of RNA-Pol-II, putative;Dos2…
GO:0009982	pseudouridine synthase activity	8	3.14305	2.483	Tb427_010012500;Tb427_060034800;Tb427_070019400;Tb427_090078300;Tb427_100031700;Tb427_110071700;Tb427_110100900;Tb427_110186600	tRNA pseudouridine synthase D (TruD), putative;tRNA pseudouridine synthase, putative;tRNA pseudouridine synthase, putative;hypothetical protein, conserved;tRNA pseudouridine synthase, putative;hypothetical protein, conserved;tRNA pseudouridine synthase D (TruD), putative;tRNA pseudouridine synthase D (TruD), putative
GO:0003723	RNA binding	25	2.83969	2.23763	Tb427_010012500;Tb427_030029600;Tb427_040028800;Tb427_040041300;Tb427_040054700;Tb427_060034800;Tb427_070019400;Tb427_080053300;Tb427_080064200;Tb427_080071300;Tb427_090039500;Tb427_090049300;Tb427_090068100;Tb427_090078300;Tb427_100031700;Tb427_100114800;Tb427_100127300;Tb427_110044400;Tb427_110071700;Tb427_110072500;Tb427_110100900;Tb427_110157100;Tb427_110168000;Tb427_110176800;Tb427_110186600	tRNA pseudouridine synthase D (TruD), putative;S1 RNA binding domain/Eukaryotic translation initiation factor 2 alpha subunit, putative;DEAD/DEAH box helicase/Helicase conserved C-terminal domain/DBP10CT (NUC160) domain containing protein, putative;N-terminal domain of 16S rRNA methyltransferase RsmF/16S rRNA methyltransferase RsmB/F, putative;KH domain/Domain of unknown function (DUF1771)/Smr do…
GO:0003676	nucleic acid binding	44	2.27224	1.80848	Tb427_010012700;Tb427_020006500;Tb427_020018400;Tb427_030005900;Tb427_030029600;Tb427_030031500;Tb427_030039500;Tb427_040021600;Tb427_040025600;Tb427_040028800;Tb427_040032700;Tb427_040054700;Tb427_050015500;Tb427_050016300;Tb427_050021400;Tb427_050026500;Tb427_050050200;Tb427_060010400;Tb427_060024000;Tb427_060034000;Tb427_060037600;Tb427_060043700;Tb427_060051200;Tb427_070077400;Tb427_080043200…	Type III restriction enzyme, res subunit/DEAD/DEAH box helicase/Helicase conserved C-terminal domain containing protein, putative;SNF2 family N-terminal domain/Helicase conserved C-terminal domain/SLIDE, putative;hypothetical protein, conserved;DEAD/DEAH box helicase/Helicase conserved C-terminal domain/Domain of unknown function (DUF4217), putative;S1 RNA binding domain/Eukaryotic translation in…

## Sheet: Cluster 4 GO
Cluster 4
Biological processes
GO_ID	GO_Description	no.genes.in.GO.cat	neglog10.pval	neglog10.pval.adj	Genes in GO category	Gene description
GO:0009058	biosynthetic process	6	3.71237	2.58204	Tb427_010027700;Tb427_080077500;Tb427_100041200;Tb427_100044900;Tb427_100127100;Tb427_110056000	Aminotransferase class I and II, putative;Squalene/phytoene synthase, putative;Aminotransferase class I and II, putative;Aminotransferase class I and II, putative;Aminotransferase class I and II/Aminotransferase class-V/DegT/DnrJ/EryC1/StrS aminotransferase family, putative;Aminotransferase class I and II, putative
GO:0008152	metabolic process	19	3.25626	2.30202	Tb427_020022000;Tb427_030017600;Tb427_030022000;Tb427_040024800;Tb427_060007900;Tb427_080028400;Tb427_090024600;Tb427_090024700;Tb427_100009800;Tb427_100037100;Tb427_100080100;Tb427_100134400;Tb427_100148200;Tb427_110019000;Tb427_110031800;Tb427_110055800;Tb427_110082000;Tb427_110108200;Tb427_110133300	Amino-transferase class IV, putative;Transketolase, pyrimidine binding domain/Transketolase, C-terminal domain containing protein, putative;CoA binding domain/CoA-ligase, putative;Amino-transferase class IV, putative;Peptidase family M20/M25/M40, putative;Acetyl-coenzyme A synthetase N-terminus/AMP-binding enzyme/AMP-binding enzyme C-terminal domain containing protein, putative;AMP-binding enzyme…
GO:0006351	transcription, DNA-templated	9	2.00962	1.43546	Tb427_000348300;Tb427_000378700;Tb427_000679100;Tb427_000683600;Tb427_000721200;Tb427_000779500;Tb427_000806000;Tb427_000808600;Tb427_030058500	RNA polymerase Rpb2, domain 4/RNA polymerase Rpb2, domain 6, putative;RNA polymerase Rpb2, domain 5/RNA polymerase Rpb2, domain 6, putative;RNA polymerase Rpb2, domain 4, putative;RNA polymerase Rpb2, domain 6, putative;RNA polymerase Rpb2, domain 4, putative;RNA polymerase Rpb2, domain 4, putative;RNA polymerase Rpb2, domain 4, putative;RNA polymerase Rpb2, domain 4/RNA polymerase Rpb2, domain 6…
GO:0055114	oxidation-reduction process	23	1.97968	1.43546	Tb427_050008800;Tb427_050040000;Tb427_060018600;Tb427_070015100;Tb427_070015200;Tb427_070060500;Tb427_070069200;Tb427_080005600;Tb427_080041900;Tb427_080072100;Tb427_090032300;Tb427_100029900;Tb427_100037100;Tb427_100076900;Tb427_100144000;Tb427_110013700;Tb427_110017700;Tb427_110019000;Tb427_110020100;Tb427_110059600;Tb427_110091500;Tb427_110108200;Tb427_110174100	Respiratory-chain NADH dehydrogenase 51 Kd subunit/SLBB domain/NADH-ubiquinone oxidoreductase-F iron-sulfur binding region containing protein, putative;Iron/manganese superoxide dismutases, alpha-hairpin domain/Iron/manganese superoxide dismutases, C-terminal domain containing protein, putative;NAD binding domain of 6-phosphogluconate dehydrogenase/NAD-binding of NADP-dependent 3-hydroxyisobutyra…
GO:0006468	protein phosphorylation	22	1.87998	1.43546	Tb427_020006600;Tb427_020009900;Tb427_020019400;Tb427_040027500;Tb427_040057200;Tb427_050022300;Tb427_060024600;Tb427_070063500;Tb427_070068800;Tb427_080008900;Tb427_080077400;Tb427_090036700;Tb427_100054000;Tb427_100063400;Tb427_100102800;Tb427_100142500;Tb427_100158200;Tb427_110074800;Tb427_110089300;Tb427_110140900;Tb427_110141000;Tb427_110168600	Protein tyrosine kinase/Protein kinase domain/EF-hand domain pair, putative;Protein kinase domain/Protein tyrosine kinase, putative;Protein kinase domain/Protein tyrosine kinase, putative;Protein kinase domain/Protein tyrosine kinase, putative;Protein kinase domain/Protein tyrosine kinase/Kinase-like/PH domain containing protein, putative;Protein kinase domain/Protein tyrosine kinase, putative;Pr…
GO:0055085	transmembrane transport	11	1.71932	1.32935	Tb427_040005100;Tb427_040048000;Tb427_070065500;Tb427_070065700;Tb427_070065900;Tb427_070066100;Tb427_090025200;Tb427_100033200;Tb427_100143600;Tb427_100149100;Tb427_100149900	Solute carrier family 35/CRT-like, chloroquine-resistance transporter-like, putative;ABC transporter transmembrane region/ABC transporter, putative;Major Facilitator Superfamily/Nodulin-like, putative;Nodulin-like/Major Facilitator Superfamily, putative;Nodulin-like/Major Facilitator Superfamily, putative;Nodulin-like/Major Facilitator Superfamily, putative;Tricarboxylate carrier, putative;Ion tr…
Cellular compartments
GO_ID	GO_Description	no.genes.in.GO.cat	neglog10.pval	neglog10.pval.adj	Genes in GO category	Gene description
GO:0016021	integral component of membrane	22	2.98878	2.15947	Tb427_010021300;Tb427_020032300;Tb427_030005600;Tb427_030023900;Tb427_040005100;Tb427_040048000;Tb427_060035100;Tb427_070047100;Tb427_070065500;Tb427_070065700;Tb427_070065900;Tb427_070066100;Tb427_070067200;Tb427_080041300;Tb427_080041400;Tb427_080041600;Tb427_080083400;Tb427_100100200;Tb427_100132400;Tb427_100143600;Tb427_100149100;Tb427_110101400	BT1 family, putative;Nucleoside transporter, putative;Nucleoside transporter, putative;Microsomal signal peptidase 12 kDa subunit (SPC12), putative;Solute carrier family 35/CRT-like, chloroquine-resistance transporter-like, putative;ABC transporter transmembrane region/ABC transporter, putative;Sphingolipid Delta4-desaturase (DES)/Fatty acid desaturase, putative;GNS1/SUR4 family, putative;Major F…
Molecular function
GO_ID	GO_Description	no.genes.in.GO.cat	neglog10.pval	neglog10.pval.adj	Genes in GO category	Gene description
GO:0030170	pyridoxal phosphate binding	7	3.82732	2.58204	Tb427_010027700;Tb427_050017500;Tb427_090071400;Tb427_100041200;Tb427_100044900;Tb427_100127100;Tb427_110056000	Aminotransferase class I and II, putative;Alanine racemase, N-terminal domain containing protein, putative;Cys/Met metabolism PLP-dependent enzyme/DegT/DnrJ/EryC1/StrS aminotransferase family/Beta-eliminating lyase/Aminotransferase class I and II/Aminotransferase class-V, putative;Aminotransferase class I and II, putative;Aminotransferase class I and II, putative;Aminotransferase class I and II/A…
GO:0046872	metal ion binding	15	2.36293	1.63053	Tb427_030006900;Tb427_050012900;Tb427_050040000;Tb427_050044600;Tb427_060039800;Tb427_070010300;Tb427_070031100;Tb427_070031200;Tb427_070031300;Tb427_080077300;Tb427_090053800;Tb427_100157500;Tb427_110082400;Tb427_110092400;Tb427_110185100	WW domain/Zinc finger C-x8-C-x5-C-x3-H type (and similar), putative;Zinc finger C-x8-C-x5-C-x3-H type (and similar), putative;Iron/manganese superoxide dismutases, alpha-hairpin domain/Iron/manganese superoxide dismutases, C-terminal domain containing protein, putative;Carbamoyl-phosphate synthase small chain, CPSase domain/Glutamine amidotransferase class-I/Carbamoyl-phosphate synthase L chain, …
GO:0004672	protein kinase activity	22	1.94984	1.43546	Tb427_020006600;Tb427_020009900;Tb427_020019400;Tb427_040027500;Tb427_040057200;Tb427_050022300;Tb427_060024600;Tb427_070063500;Tb427_070068800;Tb427_080008900;Tb427_080077400;Tb427_090036700;Tb427_100054000;Tb427_100063400;Tb427_100102800;Tb427_100142500;Tb427_100158200;Tb427_110074800;Tb427_110089300;Tb427_110140900;Tb427_110141000;Tb427_110168600	Protein tyrosine kinase/Protein kinase domain/EF-hand domain pair, putative;Protein kinase domain/Protein tyrosine kinase, putative;Protein kinase domain/Protein tyrosine kinase, putative;Protein kinase domain/Protein tyrosine kinase, putative;Protein kinase domain/Protein tyrosine kinase/Kinase-like/PH domain containing protein, putative;Protein kinase domain/Protein tyrosine kinase, putative;Pr…
GO:0003899	DNA-directed 5'-3' RNA polymerase activity	9	1.86682	1.43546	Tb427_000348300;Tb427_000378700;Tb427_000679100;Tb427_000683600;Tb427_000721200;Tb427_000779500;Tb427_000806000;Tb427_000808600;Tb427_030058500	RNA polymerase Rpb2, domain 4/RNA polymerase Rpb2, domain 6, putative;RNA polymerase Rpb2, domain 5/RNA polymerase Rpb2, domain 6, putative;RNA polymerase Rpb2, domain 4, putative;RNA polymerase Rpb2, domain 6, putative;RNA polymerase Rpb2, domain 4, putative;RNA polymerase Rpb2, domain 4, putative;RNA polymerase Rpb2, domain 4, putative;RNA polymerase Rpb2, domain 4/RNA polymerase Rpb2, domain 6…
