# Supplementary material for: Cell-based and multi-omics profiling reveals dynamic metabolic repurposing of mitochondria to drive developmental progression of Trypanosoma brucei
Source: PLoS Biol. 2020 Jun 10;18(6):e3000741. doi: 10.1371/journal.pbio.3000741 (PMC7307792; doi:10.1371/journal.pbio.3000741)
Supplement: S3 Table — Sheets contains gene IDs for T. brucei strain 427 (https://tritrypdb.org/tritrypdb/), their respective best orthologs from T. brucei strain 927, log2 fold change, Benjamini-Hochberg–corrected P values, and RPKM values for each sample. RBP6, RNA binding protein 6; RPKM, reads per kilobase of transcript, per million mapped reads. (XLSX) [file pbio.3000741.s011.xlsx]

## Sheet: D0_RBP6oe_shivsD0_RBP6oe_doleze
gene_id	gene_name	best_orthologs	mean of normalized counts for all samples	log2 fold change (MLE): group D0 RBP6oe shi vs D0 RBP6oe dolezelova	BH adjusted p-values	D0_RBP6oe_shi_1.robustRPKM	D0_RBP6oe_shi_2.robustRPKM	D0_RBP6oe_shi_3.robustRPKM	D0_RBP6oe_shi_4.robustRPKM	D0_RBP6oe_dolezelova_1.robustRPKM	D0_RBP6oe_dolezelova_2.robustRPKM	D0_RBP6oe_dolezelova_3.robustRPKM	D0_RBP6oe_dolezelova_4.robustRPKM
Tb427_000005000.1	BT1 family%2C putative	Tb927.8.3630:mRNA-p1	0.535387	0.860475	0.766137	0	0.0434473	0.0459276	0.081193	0	0.0753793	0	0
Tb427_000005100.1	hypothetical protein	Tb927.2.6320:mRNA-p1	0	NA	NA	0	0	0	0	0	0	0	0
Tb427_000005200.1	hypothetical protein%2C conserved	Tb10.v4.0259:mRNA-p1	0	NA	NA	0	0	0	0	0	0	0	0
Tb427_000005300.1	hypothetical protein%2C conserved	Tb10.v4.0049:mRNA-p1	0	NA	NA	0	0	0	0	0	0	0	0
Tb427_000005400.1	hypothetical protein%2C conserved	Tb927.1.40:mRNA-p1	0.0876152	-0.142319	NA	0.244976	0	0	0	0	0	0	0
Tb427_000005500.1	Trypanosome variant surface glycoprotein (A-type)%2C putative	Tb927.7.3250:mRNA-p1	1.4263	1.74165	0.356907	0.066004	0.213747	0.22595	0.33287	0	0	0	0.235917
Tb427_000005600.1	Trypanosome variant surface glycoprotein (A-type)%2C putative	Tb927.7.3250:mRNA-p1	0.633255	1.21318	0.695245	0	0	0.218041	0.128488	0	0	0	0.11383
Tb427_000005700.1	hypothetical protein%2C conserved	Tb927.7.6860:mRNA-p1	0.400777	-1.54845	NA	0.0530782	0	0	0	0	0	0	0.189717
Tb427_000005800.1	hypothetical protein%2C conserved	Tb08.27P2.160:pseudogenic_transcript-p1	0.0876152	-0.142319	NA	0.162277	0	0	0	0	0	0	0
Tb427_000005900.1	Trypanosomal VSG domain/Trypanosome variant surface glycoprotein C-terminal domain containing protein%2C putative	Tb927.3.300:pseudogenic_transcript-p1	3.91222	3.39941	0.0145969	0.47356	0.66455	0.64845	0.143295	0	0.0886898	0.0960115	0
Tb427_000006000.1	Trypanosome variant surface glycoprotein (A-type)%2C putative	Tb927.7.3250:mRNA-p1	6.28963	2.10419	0.00990827	0.726044	1.35373	0.753165	0.998611	0.397462	0.123614	0.267638	0.117959
Tb427_000006100.1	Trypanosome variant surface glycoprotein (A-type)%2C putative	Tb927.7.3250:mRNA-p1	2.87595	0.842815	0.496929	0.507016	0.342067	0.216957	0.255697	0.254428	0.118694	0.385479	0
Tb427_000006200.1	hypothetical protein%2C conserved	Tb927.7.6860:mRNA-p1	1.01512	-0.111008	0.973423	0.0530782	0	0.242268	0	0.319626	0	0	0
Tb427_000006300.1	hypothetical protein%2C conserved	Tb927.11.18800.1-p1	0.515942	-0.88693	0.772579	0.214097	0	0	0.215946	0.429749	0.400967	0	0
Tb427_000006400.1	Adenylate and Guanylate cyclase catalytic domain containing protein%2C putative	Tb927.11.17040:mRNA-p1	0.805074	0.456724	0.851041	0.0200769	0.0433446	0.0229095	0.0202503	0.0402995	0.0376006	0	0
Tb427_000006500.1	Zinc finger%2C C3HC4 type (RING finger)/Leucine Rich Repeat%2C putative	Tb927.1.3670:mRNA-p1	0.0876152	-0.142319	NA	0.0403765	0	0	0	0	0	0	0
Tb427_000006600.1	hypothetical protein%2C conserved	Tb927.8.230:pseudogenic_transcript-p1	0.372189	-0.10803	NA	0	0.0811273	0.0857586	0	0	0	0.152372	0
Tb427_000006700.1	Adenylate and Guanylate cyclase catalytic domain containing protein%2C putative	Tb927.11.17040:mRNA-p1	0.0876152	-0.142319	NA	0.0200769	0	0	0	0	0	0	0
Tb427_000006800.1	Trypanosomal VSG domain containing protein%2C putative	Tb927.5.4610:pseudogenic_transcript-p1	0.0999768	-0.142319	NA	0	0	0.0873038	0	0	0	0	0
Tb427_000006900.1	hypothetical protein%2C conserved	Tb927.5.4620:mRNA-p1	0	NA	NA	0	0	0	0	0	0	0	0
Tb427_000007000.1	Trypanosome variant surface glycoprotein (A-type)%2C putative	Tb927.9.17620:pseudogenic_transcript-p1	0	NA	NA	0	0	0	0	0	0	0	0
Tb427_000007100.1	BT1 family%2C putative	Tb927.8.3630:mRNA-p1	0.818741	1.65522	0.429156	0.0804978	0.0868947	0.0459276	0.081193	0	0	0.0816022	0
Tb427_000007200.1	hypothetical protein%2C conserved	Tb10.v4.0259:mRNA-p1	0.429338	-1.59565	NA	0.104846	0	0	0	0	0.196358	0.212569	0
Tb427_000007300.1	hypothetical protein%2C conserved	Tb10.v4.0049:mRNA-p1	0	NA	NA	0	0	0	0	0	0	0	0
Tb427_000007400.1	Trypanosome variant surface glycoprotein (A-type)%2C putative	Tb927.7.3250:mRNA-p1	10.7869	3.25692	0.000194909	0.953026	2.81194	0.797491	2.49927	0.255063	0.11899	0.38644	0
Tb427_000007500.1	Trypanosome variant surface glycoprotein (A-type)%2C putative	Tb927.7.3250:mRNA-p1	4.73228	2.56154	0.0176971	0.792048	0.712491	1.12975	0.399444	0.397462	0	0.133819	0
Tb427_000007600.1	hypothetical protein%2C conserved	Tb927.7.6860:mRNA-p1	0.376747	1.5993	NA	0.0529679	0.114354	0.0604411	0	0	0	0	0
Tb427_000007700.1	hypothetical protein	Tb11.v5.0752.1-p1	0.477565	0.533248	0.899501	0	0	0.476593	0	0	0	0.282263	0
Tb427_000007800.1	Trypanosomal VSG domain containing protein%2C putative	Tb927.1.5100:mRNA-p1	0.0876152	-0.142319	NA	0.0559946	0	0	0	0	0	0	0
Tb427_000007900.1	ESAG protein%2C putative	Tb927.1.5120:mRNA-p1	0.533926	-0.895906	0.793285	0.0769714	0.0830881	0	0	0.309004	0	0	0
Tb427_000008000.1	Trypanosome variant surface glycoprotein (A-type)/Trypanosome variant surface glycoprotein C-terminal domain containing protein%2C putative	Tb927.11.20590:pseudogenic_transcript-p1	0.482123	1.94893	0.520549	0.0556278	0.0600484	0.190429	0	0	0	0	0
Tb427_000008100.1	hypothetical protein%2C conserved	Tb927.1.40:mRNA-p1	0	NA	NA	0	0	0	0	0	0	0	0
Tb427_000008200.1	BT1 family%2C putative	Tb927.8.3630:mRNA-p1	1.20232	3.279	0.0747435	0.0402489	0.217237	0.0918552	0.202982	0	0	0	0
Tb427_000008300.1	hypothetical protein%2C conserved	Tb10.v4.0259:mRNA-p1	0	NA	NA	0	0	0	0	0	0	0	0
Tb427_000008400.1	hypothetical protein%2C conserved	Tb10.v4.0049:mRNA-p1	0	NA	NA	0	0	0	0	0	0	0	0
Tb427_000008500.1	Trypanosome variant surface glycoprotein (A-type)%2C putative	Tb927.7.3250:mRNA-p1	2.56498	2.72958	0.0626043	0.509551	0.275022	0.581443	0.256976	0.12785	0	0	0.11383
Tb427_000008600.1	Trypanosome variant surface glycoprotein (A-type)%2C putative	Tb927.7.3250:mRNA-p1	3.23827	3.09919	0.0274487	0.460834	0.28426	0.901463	0.531216	0.132145	0.123295	0	0
Tb427_000008700.1	hypothetical protein%2C conserved	Tb927.7.6860:mRNA-p1	0.476674	1.93825	0.596046	0	0	0.181323	0.106851	0	0	0	0
Tb427_000008800.1	hypothetical protein%2C conserved	Tb927.11.18800.1-p1	0.277611	-0.863654	NA	0	0	0.244304	0	0	0	0.434069	0
Tb427_000008900.1	Adenylate and Guanylate cyclase catalytic domain containing protein%2C putative	Tb927.11.17040:mRNA-p1	0.287569	1.2069	NA	0.0200769	0	0.045819	0	0	0	0	0
Tb427_000009000.1	Zinc finger%2C C3HC4 type (RING finger)/Leucine Rich Repeat%2C putative	Tb927.1.3670:mRNA-p1	0	NA	NA	0	0	0	0	0	0	0	0
Tb427_000009100.1	Zinc finger%2C C3HC4 type (RING finger) containing protein%2C putative	Tb927.1.3670:mRNA-p1	0	NA	NA	0	0	0	0	0	0	0	0
Tb427_000009200.1	hypothetical protein%2C conserved	Tb08.27P2.160:pseudogenic_transcript-p1	0	NA	NA	0	0	0	0	0	0	0	0
Tb427_000009300.1	Trypanosomal VSG domain containing protein%2C putative	Tb927.3.570:mRNA-p1	0	NA	NA	0	0	0	0	0	0	0	0
Tb427_000009400.1	ESAG protein%2C putative	Tb927.1.5120:mRNA-p1	0	NA	NA	0	0	0	0	0	0	0	0
Tb427_000009500.1	Trypanosome variant surface glycoprotein (A-type)%2C putative	Tb927.5.5150:pseudogenic_transcript-p1	0.244196	-0.863654	NA	0.0564912	0	0	0	0	0	0	0.100958
Tb427_000009600.1	Trypanosome variant surface glycoprotein (A-type)%2C putative	Tb927.7.3250:mRNA-p1	3.26503	3.14676	0.0383632	0.131667	0.639585	0.450731	0.99603	0	0	0	0.235308
Tb427_000009700.1	Trypanosome variant surface glycoprotein (A-type)%2C putative	Tb927.7.3250:mRNA-p1	1.2062	3.28214	0.0538433	0.190605	0.274336	0.217498	0.192251	0	0	0	0
Tb427_000009800.1	hypothetical protein%2C conserved	Tb927.7.6860:mRNA-p1	0.56518	0.908058	0.783146	0.0530782	0	0.181701	0	0	0	0.107613	0
Tb427_000009900.1	hypothetical protein%2C conserved	Tb11.v5.0752.1-p1	0.0945777	-0.142319	NA	0	0.129118	0	0	0	0	0	0
Tb427_000010000.1	Adenylate and Guanylate cyclase catalytic domain containing protein%2C putative	Tb927.11.17040:mRNA-p1	1.43192	1.71457	0.339317	0.100384	0.0216723	0.0687285	0.0607508	0	0	0.0407046	0.0358803
Tb427_000010100.1	Zinc finger%2C C3HC4 type (RING finger)/Leucine Rich Repeat%2C putative	Tb927.3.580.1:mRNA-p1	0.28217	1.18207	NA	0.037633	0.0406236	0.0429426	0	0	0	0	0
Tb427_000010200.1	Zinc finger%2C C3HC4 type (RING finger)/Leucine Rich Repeat%2C putative	Tb927.3.580.1:mRNA-p1	0.244953	-0.863654	NA	0	0	0	0.037958	0	0	0	0.0672556
Tb427_000010300.1	hypothetical protein%2C conserved	Tb08.27P2.160:pseudogenic_transcript-p1	0	NA	NA	0	0	0	0	0	0	0	0
Tb427_000010400.1	Trypanosomal VSG domain containing protein%2C putative	Tb927.1.4890:mRNA-p1	0.251159	-0.863654	NA	0	0.0581441	0	0	0	0	0	0.0962623
Tb427_000010500.1	hypothetical protein%2C conserved	Tb927.1.4900:mRNA-p1	0	NA	NA	0	0	0	0	0	0	0	0
Tb427_000010600.1	ESAG protein%2C putative	Tb927.1.4910:mRNA-p1	0	NA	NA	0	0	0	0	0	0	0	0
Tb427_000010700.1	Trypanosome variant surface glycoprotein (A-type)%2C putative	Tb08.27P2.220:mRNA-p1	0	NA	NA	0	0	0	0	0	0	0	0
Tb427_000010800.1	BT1 family%2C putative	Tb927.8.3630:mRNA-p1	0.741769	1.46339	0.569592	0.0402489	0.173789	0.0459276	0	0.08079	0	0	0
Tb427_000010900.1	hypothetical protein%2C conserved	Tb10.v4.0259:mRNA-p1	0.275964	1.1571	NA	0.104416	0	0.119148	0.105318	0	0	0	0
Tb427_000011000.1	hypothetical protein%2C conserved	Tb10.v4.0049:mRNA-p1	0	NA	NA	0	0	0	0	0	0	0	0
Tb427_000011100.1	Trypanosome variant surface glycoprotein (A-type)%2C putative	Tb927.7.3250:mRNA-p1	8.80382	3.22916	0.000155251	0.919293	1.41764	2.02306	1.58954	0.131804	0	0.399388	0.117351
Tb427_000011200.1	Trypanosome variant surface glycoprotein (A-type)%2C putative	Tb927.7.3250:mRNA-p1	3.35381	1.57227	0.16784	0.317675	0.617255	0.434995	0.448586	0	0	0.38644	0.227092
Tb427_000011300.1	hypothetical protein%2C conserved	Tb927.7.6860:mRNA-p1	1.03945	3.0638	0.172515	0.158904	0	0.362647	0.106851	0	0	0	0
Tb427_000011400.1	hypothetical protein%2C conserved	Tb927.11.18800.1-p1	0.369785	1.57785	NA	0.428194	0.231111	0.244304	0	0	0	0	0
Tb427_000011500.1	Adenylate and Guanylate cyclase catalytic domain containing protein%2C putative	Tb927.11.17040:mRNA-p1	1.3603	1.57143	0.440132	0.120461	0.0216723	0.0687285	0.0202503	0.0805991	0	0	0
Tb427_000011600.1	Zinc finger%2C C3HC4 type (RING finger)/BspA type Leucine rich repeat region (6 copies)%2C putative	Tb927.1.3670:mRNA-p1	0.0876152	-0.142319	NA	0.0403765	0	0	0	0	0	0	0
Tb427_000011700.1	Zinc finger%2C C3HC4 type (RING finger) containing protein%2C putative	Tb927.3.580.1:mRNA-p1	0.0999768	-0.142319	NA	0	0	0.0429426	0	0	0	0	0
Tb427_000011800.1	hypothetical protein%2C conserved	Tb08.27P2.160:pseudogenic_transcript-p1	0.0876152	-0.142319	NA	0.0690448	0	0	0	0	0	0	0
Tb427_000011900.1	Trypanosomal VSG domain containing protein%2C putative	Tb927.3.570:mRNA-p1	0	NA	NA	0	0	0	0	0	0	0	0
Tb427_000012000.1	hypothetical protein	Tb927.1.4900:mRNA-p1	0.469743	-2.80227	0.524069	0	0	0	0	0	0	0	0.548579
Tb427_000012100.1	ESAG protein%2C putative	Tb927.1.5120:mRNA-p1	0.0883719	-0.142319	NA	0	0	0	0.0785859	0	0	0	0
Tb427_000012200.1	Trypanosomal VSG domain/Trypanosome variant surface glycoprotein C-terminal domain containing protein%2C putative	Tb927.3.150:mRNA-p1	0	NA	NA	0	0	0	0	0	0	0	0
Tb427_000012300.1	hypothetical protein%2C conserved	Tb08.27P2.250:pseudogenic_transcript-p1	0	NA	NA	0	0	0	0	0	0	0	0
Tb427_000012400.1	Trypanosomal VSG domain/Trypanosome variant surface glycoprotein C-terminal domain containing protein%2C putative	Tb09.v4.0087:pseudogenic_transcript-p1	0.0876152	-0.142319	NA	0.0514698	0	0	0	0	0	0	0
Tb427_000012500.1	BT1 family%2C putative	Tb927.8.3630:mRNA-p1	0.0999768	-0.142319	NA	0	0	0.0459276	0	0	0	0	0
Tb427_000012600.1	hypothetical protein%2C conserved	NA	0.0876152	-0.142319	NA	0.240354	0	0	0	0	0	0	0
Tb427_000012700.1	hypothetical protein%2C conserved	Tb10.v4.0259:mRNA-p1	1.00845	2.02704	0.369298	0.524229	0.113178	0.358916	0	0.210453	0	0	0
Tb427_000012800.1	hypothetical protein%2C conserved	Tb10.v4.0049:mRNA-p1	0	NA	NA	0	0	0	0	0	0	0	0
Tb427_000012900.1	Phosphotransferase enzyme family%2C putative	NA	7555.21	0.196302	0.0898953	920.268	1172.53	1162.45	1171.62	918.785	902.806	1041.85	1000.16
Tb427_000013000.1	Trypanosome variant surface glycoprotein (A-type)%2C putative	Tb927.7.3250:mRNA-p1	12.0046	2.60228	0.000213302	1.18807	1.85248	1.50633	3.19555	0.529949	0	0.535276	0.235917
Tb427_000013100.1	Trypanosome variant surface glycoprotein (A-type)%2C putative	Tb927.7.3250:mRNA-p1	3.58908	1.74215	0.114048	0.318469	0.481288	0.581443	0.64244	0	0.357863	0	0.22766
Tb427_000013200.1	hypothetical protein%2C conserved	Tb927.7.6860:mRNA-p1	1.73485	0.627092	0.748993	0	0.228708	0.302206	0.106851	0.212641	0.1984	0	0
Tb427_000013300.1	hypothetical protein%2C conserved	Tb927.11.18800.1-p1	1.18511	1.33251	0.495996	0.428194	0.462221	0.977216	0.215946	0.429749	0	0	0.382622
Tb427_000013400.1	Adenylate and Guanylate cyclase catalytic domain containing protein%2C putative	Tb927.11.17040:mRNA-p1	6.82287	-0.540513	0.448019	0.17376	0.164122	0.198276	0.153353	0.348782	0.244067	0.176144	0.2329
Tb427_000013500.1	Zinc finger%2C C3HC4 type (RING finger)/Leucine Rich Repeat%2C putative	Tb927.3.580.1:mRNA-p1	0.25246	-0.863654	NA	0	0	0	0.0407252	0	0.0756182	0	0
Tb427_000013600.1	hypothetical protein%2C conserved	Tb08.27P2.160:pseudogenic_transcript-p1	0	NA	NA	0	0	0	0	0	0	0	0
Tb427_000013700.1	Trypanosomal VSG domain containing protein%2C putative	Tb927.9.7410:mRNA-p1	0	NA	NA	0	0	0	0	0	0	0	0
Tb427_000013800.1	hypothetical protein%2C conserved	Tb927.1.5110:mRNA-p1	0.263602	1.10145	NA	0.222511	0	0	0.112217	0	0	0	0
Tb427_000013900.1	ESAG protein%2C putative	Tb10.v4.0218:mRNA-p1	0.182193	0.577094	NA	0.078152	0.0843625	0	0	0	0	0	0
Tb427_000014000.1	Trypanosome variant surface glycoprotein (A-type)/Trypanosome variant surface glycoprotein C-terminal domain containing protein%2C putative	Tb09.v4.0193:pseudogenic_transcript-p1	0	NA	NA	0	0	0	0	0	0	0	0
Tb427_000014100.1	hypothetical protein	Tb927.1.40:mRNA-p1	0	NA	NA	0	0	0	0	0	0	0	0
Tb427_000014200.1	Acetyltransferase (GNAT) domain/Acetyltransferase (GNAT) family%2C putative	Tb927.11.11100:mRNA-p1	0.354378	-0.158311	NA	0	0	0	0.256976	0	0	0.258271	0
Tb427_000014300.1	Trypanosome variant surface glycoprotein (A-type)%2C putative	Tb927.7.3250:mRNA-p1	6.4339	3.11926	0.00297463	1.05334	0.639585	0.525853	2.12486	0.132145	0.123295	0	0.235308
Tb427_000014400.1	Trypanosome variant surface glycoprotein (A-type)%2C putative	Tb927.7.3250:mRNA-p1	1.5111	1.00134	0.613511	0.190605	0.411504	0	0.128167	0.127531	0.237981	0	0
Tb427_000014500.1	hypothetical protein%2C conserved	Tb927.7.6860:mRNA-p1	0.258666	-0.863654	NA	0	0.0575359	0	0	0	0.0998224	0	0
Tb427_000014600.1	hypothetical protein	Tb927.6.5400:pseudogenic_transcript-p1	0.277611	-0.863654	NA	0	0	0.09318	0	0	0	0.165558	0
Tb427_000014700.1	Adenylate and Guanylate cyclase catalytic domain containing protein%2C putative	Tb927.11.17040:mRNA-p1	0.0945777	-0.142319	NA	0	0.0216723	0	0	0	0	0	0
Tb427_000014800.1	hypothetical protein%2C conserved	Tb927.7.7510.2:mRNA-p1	10.9001	0.022604	0.975017	1.34637	1.90056	1.89087	1.358	2.07887	1.93964	1.25986	1.11054
Tb427_000014900.1	hypothetical protein%2C conserved	Tb07.30D13.80:pseudogenic_transcript-p1	0	NA	NA	0	0	0	0	0	0	0	0
Tb427_000015000.1	hypothetical protein%2C conserved	Tb07.30D13.160:pseudogenic_transcript-p1	5.2015	-0.734866	0.431384	0.505507	0.763949	0.461463	0.509873	2.02937	0.189346	0.819907	0.722731
Tb427_000015100.1	Zinc finger%2C C3HC4 type (RING finger)/Leucine Rich Repeat%2C putative	Tb927.1.3670:mRNA-p1	0.0876152	-0.142319	NA	0.0403765	0	0	0	0	0	0	0
Tb427_000015200.1	hypothetical protein%2C conserved	Tb08.27P2.160:pseudogenic_transcript-p1	0.365093	1.56213	NA	0	0	0.0886347	0.235039	0	0	0	0
Tb427_000015300.1	Adenylate and Guanylate cyclase catalytic domain containing protein%2C putative	Tb927.11.17040:mRNA-p1	0	NA	NA	0	0	0	0	0	0	0	0
Tb427_000015400.1	Zinc finger%2C C3HC4 type (RING finger) containing protein%2C putative	Tb927.1.3670:mRNA-p1	0	NA	NA	0	0	0	0	0	0	0	0
Tb427_000015500.1	Zinc finger%2C C3HC4 type (RING finger) containing protein%2C putative	Tb927.3.580.1:mRNA-p1	0	NA	NA	0	0	0	0	0	0	0	0
Tb427_000015600.1	hypothetical protein%2C conserved	Tb08.27P2.160:pseudogenic_transcript-p1	0.554382	0.874762	0.760388	0.0767396	0.165676	0.0875668	0	0	0	0.155585	0
Tb427_000015700.1	Trypanosomal VSG domain containing protein%2C putative	Tb927.3.570:mRNA-p1	0	NA	NA	0	0	0	0	0	0	0	0
Tb427_000015800.1	ESAG protein%2C putative	Tb927.1.4870:mRNA-p1	0	NA	NA	0	0	0	0	0	0	0	0
Tb427_000015900.1	Trypanosomal VSG domain/Trypanosome variant surface glycoprotein C-terminal domain containing protein%2C putative	Tb927.5.5190:pseudogenic_transcript-p1	0	NA	NA	0	0	0	0	0	0	0	0
Tb427_000016000.1	Trypanosome variant surface glycoprotein (A-type)%2C putative	Tb927.11.100:mRNA-p1	0.277527	1.16412	NA	0	0.115313	0	0.0538733	0	0	0	0
Tb427_000016100.1	hypothetical protein%2C conserved	Tb927.1.40:mRNA-p1	0	NA	NA	0	0	0	0	0	0	0	0
Tb427_000016200.1	Trypanosome variant surface glycoprotein (A-type)%2C putative	Tb927.7.3250:mRNA-p1	0	NA	NA	0	0	0	0	0	0	0	0
Tb427_000016300.1	Trypanosome variant surface glycoprotein (A-type)%2C putative	Tb927.7.3250:mRNA-p1	0.836418	2.75354	0.172912	0.0658335	0.213195	0.150244	0.199206	0	0	0	0
Tb427_000016400.1	Trypanosome variant surface glycoprotein (A-type)%2C putative	Tb927.7.3250:mRNA-p1	0.546579	2.14466	0.533926	0.190605	0.205752	0	0	0	0	0	0
Tb427_000016500.1	hypothetical protein%2C conserved	Tb927.7.6860:mRNA-p1	0	NA	NA	0	0	0	0	0	0	0	0
Tb427_000016600.1	hypothetical protein%2C conserved	Tb11.57.0050.1-p1	0	NA	NA	0	0	0	0	0	0	0	0
Tb427_000016700.1	Adenylate and Guanylate cyclase catalytic domain containing protein%2C putative	Tb927.11.17040:mRNA-p1	0.741033	2.58015	0.309812	0.0200769	0	0.0687285	0.081001	0	0	0	0
Tb427_000016800.1	hypothetical protein%2C conserved	Tb927.7.7510.2:mRNA-p1	0.364386	1.56008	NA	0.207135	0.223595	0	0	0	0	0	0
Tb427_000016900.1	hypothetical protein%2C conserved	Tb07.30D13.80:pseudogenic_transcript-p1	0.282926	1.18515	NA	0	0.106598	0.112683	0.099603	0	0	0	0
Tb427_000017000.1	hypothetical protein%2C conserved	Tb07.30D13.160:pseudogenic_transcript-p1	0.0876152	-0.142319	NA	0.101101	0	0	0	0	0	0	0
Tb427_000017100.1	Zinc finger%2C C3HC4 type (RING finger) containing protein%2C putative	Tb927.1.3670:mRNA-p1	0.0945777	-0.142319	NA	0	0.043585	0	0	0	0	0	0
Tb427_000017200.1	hypothetical protein%2C conserved	Tb08.27P2.160:pseudogenic_transcript-p1	0.0876152	-0.142319	NA	0.0690448	0	0	0	0	0	0	0
Tb427_000017300.1	Trypanosomal VSG domain containing protein%2C putative	Tb927.3.570:mRNA-p1	0	NA	NA	0	0	0	0	0	0	0	0
Tb427_000017400.1	ESAG protein%2C putative	Tb927.1.5120:mRNA-p1	0	NA	NA	0	0	0	0	0	0	0	0
Tb427_000017500.1	hypothetical protein%2C conserved	Tb927.9.7960:mRNA-p1	0	NA	NA	0	0	0	0	0	0	0	0
Tb427_000017600.1	hypothetical protein%2C conserved	Tb927.9.7950:mRNA-p1	0	NA	NA	0	0	0	0	0	0	0	0
Tb427_000017700.1	hypothetical protein%2C conserved	Tb927.9.7890:mRNA-p1	125.1	0.164133	0.450343	38.6796	52.2541	43.6083	40.1817	47.4208	34.2681	36.6275	37.6674
Tb427_000017800.1	hypothetical protein%2C conserved	Tb927.9.7960:mRNA-p1	0	NA	NA	0	0	0	0	0	0	0	0
Tb427_000017900.1	hypothetical protein%2C conserved	Tb927.9.7950:mRNA-p1	0	NA	NA	0	0	0	0	0	0	0	0
Tb427_000018000.1	hypothetical protein%2C conserved	Tb927.9.7890:mRNA-p1	3.52396	2.04153	0.0781909	1.6213	1.75014	2.90722	1.16807	0.92982	0	0.939167	0
Tb427_000018100.1	RNase H%2C putative	Tb927.1.240:pseudogenic_transcript-p1	0	NA	NA	0	0	0	0	0	0	0	0
Tb427_000018200.1	Reverse transcriptase (RNA-dependent DNA polymerase)%2C putative	Tb927.1.240:pseudogenic_transcript-p1	0	NA	NA	0	0	0	0	0	0	0	0
Tb427_000018300.1	Endonuclease-reverse transcriptase%2C putative	Tb927.1.240:pseudogenic_transcript-p1	0	NA	NA	0	0	0	0	0	0	0	0
Tb427_000018400.1	Trypanosomal VSG domain/Trypanosome variant surface glycoprotein C-terminal domain containing protein%2C putative	Tb08.27P2.240:mRNA-p1	0	NA	NA	0	0	0	0	0	0	0	0
Tb427_000018500.1	hypothetical protein%2C conserved	Tb927.1.40:mRNA-p1	0	NA	NA	0	0	0	0	0	0	0	0
Tb427_000018600.1	BT1 family%2C putative	Tb927.8.3630:mRNA-p1	0.0945777	-0.142319	NA	0	0.0434473	0	0	0	0	0	0
Tb427_000018700.1	hypothetical protein%2C conserved	NA	0	NA	NA	0	0	0	0	0	0	0	0
Tb427_000018800.1	hypothetical protein%2C conserved	Tb10.v4.0259:mRNA-p1	0	NA	NA	0	0	0	0	0	0	0	0
Tb427_000018900.1	hypothetical protein	Tb10.v4.0049:mRNA-p1	0	NA	NA	0	0	0	0	0	0	0	0
Tb427_000019000.1	hypothetical protein%2C conserved	Tb927.1.40:mRNA-p1	0	NA	NA	0	0	0	0	0	0	0	0
Tb427_000019100.1	Trypanosome variant surface glycoprotein (A-type)%2C putative	Tb927.7.3250:mRNA-p1	8.38227	3.50745	0.000792349	1.05606	1.35373	0.451899	2.92926	0.132487	0.123614	0.267638	0
Tb427_000019200.1	Trypanosome variant surface glycoprotein (A-type)%2C putative	Tb927.7.3250:mRNA-p1	1.47673	1.72306	0.322266	0.191082	0.206266	0.290722	0.128488	0.12785	0	0.129135	0
Tb427_000019300.1	hypothetical protein%2C conserved	Tb927.1.450:pseudogenic_transcript-p1	0.275964	1.1571	NA	0.148125	0	0.169024	0.149405	0	0	0	0
Tb427_000019400.1	hypothetical protein%2C conserved	Tb927.7.6860:mRNA-p1	1.26589	0.542175	0.801057	0.159567	0.172247	0.121387	0	0	0.099614	0.215675	0
Tb427_000019500.1	hypothetical protein%2C conserved	Tb08.27P2.160:pseudogenic_transcript-p1	0.678241	2.44545	0.446847	0	0.650939	0.516074	0	0	0	0	0
Tb427_000019600.1	Adenylate and Guanylate cyclase catalytic domain containing protein%2C putative	Tb927.11.17040:mRNA-p1	3.31228	1.99466	0.076775	0.17376	0.11723	0.148707	0.219076	0	0.0406778	0.0440359	0.0776335
Tb427_000019700.1	Zinc finger%2C C3HC4 type (RING finger)/Leucine Rich Repeat%2C putative	Tb927.3.580.1:mRNA-p1	0.372189	-0.10803	NA	0	0.043585	0.0460732	0	0	0	0.0818608	0
Tb427_000019800.1	hypothetical protein%2C conserved	Tb08.27P2.160:pseudogenic_transcript-p1	0.0876152	-0.142319	NA	0.0765092	0	0	0	0	0	0	0
Tb427_000019900.1	Trypanosomal VSG domain containing protein%2C putative	Tb927.1.4890:mRNA-p1	0.175987	0.558228	NA	0.0552658	0	0	0.0557431	0	0	0	0
Tb427_000020000.1	hypothetical protein%2C conserved	Tb927.1.4900:mRNA-p1	0	NA	NA	0	0	0	0	0	0	0	0
Tb427_000020100.1	ESAG protein%2C putative	Tb927.1.4910:mRNA-p1	0.177634	-1.58499	NA	0	0	0	0	0	0	0.158448	0
Tb427_000020200.1	Trypanosome variant surface glycoprotein (A-type)/Trypanosome variant surface glycoprotein C-terminal domain containing protein%2C putative	Tb927.10.16490:mRNA-p1	0	NA	NA	0	0	0	0	0	0	0	0
Tb427_000020300.1	hypothetical protein%2C conserved	Tb927.1.40:mRNA-p1	0	NA	NA	0	0	0	0	0	0	0	0
Tb427_000020400.1	Trypanosome variant surface glycoprotein (A-type)%2C putative	Tb927.7.3250:mRNA-p1	0	NA	NA	0	0	0	0	0	0	0	0
Tb427_000020500.1	Trypanosome variant surface glycoprotein (A-type)%2C putative	Tb927.7.3250:mRNA-p1	0	NA	NA	0	0	0	0	0	0	0	0
Tb427_000020600.1	Trypanosome variant surface glycoprotein (A-type)%2C putative	Tb927.7.3250:mRNA-p1	1.76578	1.29437	0.484882	0	0.41048	0.433913	0.0639243	0.127214	0	0.128493	0.113264
Tb427_000020700.1	hypothetical protein%2C conserved	Tb927.7.6860:mRNA-p1	0	NA	NA	0	0	0	0	0	0	0	0
Tb427_000020800.1	hypothetical protein%2C conserved	Tb927.11.17340:mRNA-p1	0.275843	-0.863654	NA	0	0	0.0917103	0	0.161325	0	0	0
Tb427_000020900.1	Adenylate and Guanylate cyclase catalytic domain containing protein%2C putative	Tb927.11.17040:mRNA-p1	1.01553	3.03572	0.114753	0.100384	0.0433446	0.0687285	0.0202503	0	0	0	0
Tb427_000021000.1	hypothetical protein%2C conserved	Tb927.7.7510.2:mRNA-p1	0	NA	NA	0	0	0	0	0	0	0	0
Tb427_000021100.1	hypothetical protein	Tb07.30D13.80:pseudogenic_transcript-p1	0.382147	1.61531	NA	0.0995217	0.10743	0.227126	0	0	0	0	0
Tb427_000021200.1	hypothetical protein%2C conserved	Tb07.30D13.160:pseudogenic_transcript-p1	0.354378	-0.158311	NA	0	0	0	0.203949	0	0	0.204977	0
Tb427_000021300.1	Zinc finger%2C C3HC4 type (RING finger)/BspA type Leucine rich repeat region (6 copies)/Leucine Rich Repeat%2C putative	Tb927.1.3670:mRNA-p1	0.0876152	-0.142319	NA	0.0403765	0	0	0	0	0	0	0
Tb427_000021400.1	hypothetical protein%2C conserved	Tb08.27P2.160:pseudogenic_transcript-p1	0.478288	1.94329	0.603877	0	0.329367	0.0870424	0	0	0	0	0
Tb427_000021500.1	Trypanosomal VSG domain containing protein%2C putative	Tb927.3.570:mRNA-p1	0.0999768	-0.142319	NA	0	0	0.059331	0	0	0	0	0
Tb427_000021600.1	hypothetical protein%2C conserved	Tb927.1.4900:mRNA-p1	0	NA	NA	0	0	0	0	0	0	0	0
Tb427_000021700.1	ESAG protein%2C putative	Tb927.1.5120:mRNA-p1	0	NA	NA	0	0	0	0	0	0	0	0
Tb427_000021800.1	hypothetical protein%2C conserved	Tb927.9.17420:pseudogenic_transcript-p1	0	NA	NA	0	0	0	0	0	0	0	0
Tb427_000021900.1	Trypanosome variant surface glycoprotein (A-type)%2C putative	Tb927.9.17410:mRNA-p1	0	NA	NA	0	0	0	0	0	0	0	0
Tb427_000022000.1	hypothetical protein%2C conserved	Tb927.1.240:pseudogenic_transcript-p1	0	NA	NA	0	0	0	0	0	0	0	0
Tb427_000022100.1	Retrotransposon hot spot protein%2C putative	Tb927.2.560:mRNA-p1	0	NA	NA	0	0	0	0	0	0	0	0
Tb427_000022200.1	RNA polymerase Rpb2%2C domain 4%2C putative	Tb927.2.540:pseudogenic_transcript-p1	0	NA	NA	0	0	0	0	0	0	0	0
Tb427_000022300.1	hypothetical protein%2C conserved	Tb927.1.40:mRNA-p1	0	NA	NA	0	0	0	0	0	0	0	0
Tb427_000022400.1	Trypanosome variant surface glycoprotein (A-type)%2C putative	Tb927.7.3250:mRNA-p1	0	NA	NA	0	0	0	0	0	0	0	0
Tb427_000022500.1	Trypanosome variant surface glycoprotein (A-type)%2C putative	Tb927.7.3250:mRNA-p1	23.154	3.8123	8.06739e-07	2.73201	5.41813	1.08749	6.40837	0.510126	0.11899	0.515253	0
Tb427_000022600.1	hypothetical protein%2C conserved	Tb927.7.6860:mRNA-p1	0.357423	1.53609	NA	0.159567	0.0574158	0	0	0	0	0	0
Tb427_000022700.1	hypothetical protein%2C conserved	Tb927.8.450:pseudogenic_transcript-p1	0.605537	-0.28992	0.924953	0	0.0884314	0	0.165258	0	0	0.166091	0.146405
Tb427_000022800.1	Adenylate and Guanylate cyclase catalytic domain containing protein%2C putative	Tb927.11.17040:mRNA-p1	0.288326	1.21018	NA	0	0	0.045819	0.0202503	0	0	0	0
Tb427_000022900.1	hypothetical protein%2C conserved	Tb927.7.7510.2:mRNA-p1	0	NA	NA	0	0	0	0	0	0	0	0
Tb427_000023000.1	hypothetical protein%2C conserved	Tb07.30D13.80:pseudogenic_transcript-p1	0	NA	NA	0	0	0	0	0	0	0	0
Tb427_000023100.1	hypothetical protein%2C conserved	Tb07.30D13.160:pseudogenic_transcript-p1	0	NA	NA	0	0	0	0	0	0	0	0
Tb427_000023200.1	Zinc finger%2C C3HC4 type (RING finger) containing protein%2C putative	Tb927.1.3670:mRNA-p1	0	NA	NA	0	0	0	0	0	0	0	0
Tb427_000023300.1	hypothetical protein%2C conserved	Tb927.8.230:pseudogenic_transcript-p1	0.441873	-1.61671	0.62406	0	0	0	0.0774024	0.154036	0	0.155585	0
Tb427_000023400.1	Trypanosomal VSG domain containing protein%2C putative	Tb927.3.570:mRNA-p1	0	NA	NA	0	0	0	0	0	0	0	0
Tb427_000023500.1	ESAG protein%2C putative	Tb927.1.5120:mRNA-p1	0	NA	NA	0	0	0	0	0	0	0	0
Tb427_000023600.1	Trypanosome variant surface glycoprotein (A-type)/Trypanosome variant surface glycoprotein C-terminal domain containing protein%2C putative	Tb927.9.350:pseudogenic_transcript-p1	0.358937	1.54448	NA	0.0483445	0.0521863	0	0.097524	0	0	0	0
Tb427_000023700.1	hypothetical protein%2C conserved	Tb927.1.40:mRNA-p1	0	NA	NA	0	0	0	0	0	0	0	0
Tb427_000023800.1	BT1 family%2C putative	Tb927.8.3630:mRNA-p1	0.350461	1.50815	NA	0.160996	0	0	0	0	0	0	0
Tb427_000023900.1	hypothetical protein%2C conserved	Tb10.v4.0259:mRNA-p1	0	NA	NA	0	0	0	0	0	0	0	0
Tb427_000024000.1	hypothetical protein%2C conserved	Tb10.v4.0049:mRNA-p1	0	NA	NA	0	0	0	0	0	0	0	0
Tb427_000024100.1	hypothetical protein%2C conserved	Tb927.1.40:mRNA-p1	0	NA	NA	0	0	0	0	0	0	0	0
Tb427_000024200.1	Trypanosome variant surface glycoprotein (A-type)%2C putative	Tb927.7.3250:mRNA-p1	1.39051	1.62119	0.395171	0.0638535	0.344639	0.29145	0.064405	0	0.119587	0.129459	0
Tb427_000024300.1	Trypanosome variant surface glycoprotein (A-type)%2C putative	Tb927.7.3250:mRNA-p1	0	NA	NA	0	0	0	0	0	0	0	0
Tb427_000024400.1	Trypanosome variant surface glycoprotein (A-type)%2C putative	Tb927.7.3250:mRNA-p1	0.277527	1.16412	NA	0	0.136827	0	0.0639243	0	0	0	0
Tb427_000024500.1	hypothetical protein%2C conserved	Tb927.7.6860:mRNA-p1	0.482123	1.94893	0.520549	0.0530782	0.0572962	0.181701	0	0	0	0	0
Tb427_000024600.1	hypothetical protein	Tb927.3.430:pseudogenic_transcript-p1	0.472166	0.50432	0.888506	0	0.162735	0.344049	0	0	0	0.305646	0
Tb427_000024700.1	Adenylate and Guanylate cyclase catalytic domain containing protein%2C putative	Tb927.11.17040:mRNA-p1	0.277527	1.16412	NA	0	0.0433446	0	0.0202503	0	0	0	0
Tb427_000024800.1	hypothetical protein%2C conserved	Tb927.7.7510.2:mRNA-p1	0	NA	NA	0	0	0	0	0	0	0	0
Tb427_000024900.1	hypothetical protein%2C conserved	Tb07.30D13.80:pseudogenic_transcript-p1	0	NA	NA	0	0	0	0	0	0	0	0
Tb427_000025000.1	hypothetical protein%2C conserved	Tb07.30D13.160:pseudogenic_transcript-p1	0	NA	NA	0	0	0	0	0	0	0	0
Tb427_000025100.1	Zinc finger%2C C3HC4 type (RING finger) containing protein%2C putative	Tb927.1.3670:mRNA-p1	0	NA	NA	0	0	0	0	0	0	0	0
Tb427_000025200.1	hypothetical protein%2C conserved	Tb08.27P2.160:pseudogenic_transcript-p1	0	NA	NA	0	0	0	0	0	0	0	0
Tb427_000025300.1	Trypanosomal VSG domain containing protein%2C putative	Tb927.3.570:mRNA-p1	0	NA	NA	0	0	0	0	0	0	0	0
Tb427_000025400.1	ESAG protein%2C putative	Tb927.1.5120:mRNA-p1	0	NA	NA	0	0	0	0	0	0	0	0
Tb427_000025500.1	hypothetical protein%2C conserved	Tb10.v4.0181:pseudogenic_transcript-p1	0	NA	NA	0	0	0	0	0	0	0	0
Tb427_000025600.1	Trypanosomal VSG domain/Trypanosome variant surface glycoprotein C-terminal domain containing protein%2C putative	Tb09.v4.0123:pseudogenic_transcript-p1	0.0876152	-0.142319	NA	0.049956	0	0	0	0	0	0	0
Tb427_000025700.1	hypothetical protein%2C conserved	Tb927.1.240:pseudogenic_transcript-p1	0.0876152	-0.142319	NA	0.0419039	0	0	0	0	0	0	0
Tb427_000025800.1	hypothetical protein	Tb927.1.240:pseudogenic_transcript-p1	0	NA	NA	0	0	0	0	0	0	0	0
Tb427_000025900.1	Reverse transcriptase (RNA-dependent DNA polymerase)%2C putative	Tb927.1.240:pseudogenic_transcript-p1	0	NA	NA	0	0	0	0	0	0	0	0
Tb427_000026000.1	Trypanosome variant surface glycoprotein C-terminal domain containing protein%2C putative	Tb10.v4.0060:pseudogenic_transcript-p1	0.496536	-2.87428	0.30866	0	0	0	0	0.269158	0.251132	0	0.239642
Tb427_000026100.1	Trypanosomal VSG domain containing protein%2C putative	Tb11.0190:pseudogenic_transcript-p1	1.02767	-3.90668	0.0400552	0	0	0	0	0.544044	0.253804	0.549512	0.242192
Tb427_000026200.1	Trypanosomal VSG domain containing protein%2C putative	Tb11.v5.0129.1-p1	0.156581	-1.58499	NA	0	0	0	0	0	0	0	0.45992
Tb427_000026300.1	Trypanosomal VSG domain containing protein%2C putative	Tb08.27P2.630:pseudogenic_transcript-p1	0	NA	NA	0	0	0	0	0	0	0	0
Tb427_000026400.1	Trypanosomal VSG domain containing protein%2C putative	Tb09.v4.0182:pseudogenic_transcript-p1	0	NA	NA	0	0	0	0	0	0	0	0
Tb427_000026500.1	hypothetical protein	Tb08.27P2.160:pseudogenic_transcript-p1	0	NA	NA	0	0	0	0	0	0	0	0
Tb427_000026600.1	Trypanosome variant surface glycoprotein (A-type)%2C putative	Tb927.10.16220:mRNA-p1	0	NA	NA	0	0	0	0	0	0	0	0
Tb427_000026700.1	Trypanosomal VSG domain/Trypanosome variant surface glycoprotein C-terminal domain containing protein%2C putative	Tb927.9.820:pseudogenic_transcript-p1	0.0876152	-0.142319	NA	0.0524229	0	0	0	0	0	0	0
Tb427_000026800.1	hypothetical protein	Tb927.11.17280:mRNA-p1	0	NA	NA	0	0	0	0	0	0	0	0
Tb427_000026900.1	Trypanosomal VSG domain containing protein%2C putative	Tb927.8.460:mRNA-p1	0	NA	NA	0	0	0	0	0	0	0	0
Tb427_000027000.1	hypothetical protein%2C conserved	Tb08.27P2.160:pseudogenic_transcript-p1	0	NA	NA	0	0	0	0	0	0	0	0
Tb427_000027100.1	Trypanosome variant surface glycoprotein (A-type)%2C putative	Tb09.v4.0103:pseudogenic_transcript-p1	0	NA	NA	0	0	0	0	0	0	0	0
Tb427_000027200.1	hypothetical protein%2C conserved	Tb927.4.5710:pseudogenic_transcript-p1	0	NA	NA	0	0	0	0	0	0	0	0
Tb427_000027300.1	Reverse transcriptase (RNA-dependent DNA polymerase)%2C putative	Tb927.11.18610.1-p1	0.264065	-0.863654	NA	0	0	0.0349006	0	0	0.057281	0	0
Tb427_000027400.1	hypothetical protein%2C conserved	Tb927.11.20100:mRNA-p1	0	NA	NA	0	0	0	0	0	0	0	0
Tb427_000027500.1	Trypanosomal VSG domain/Trypanosome variant surface glycoprotein C-terminal domain containing protein%2C putative	Tb927.11.19480:pseudogenic_transcript-p1	0	NA	NA	0	0	0	0	0	0	0	0
Tb427_000027600.1	hypothetical protein	Tb927.9.560:pseudogenic_transcript-p1	0	NA	NA	0	0	0	0	0	0	0	0
Tb427_000027700.1	hypothetical protein	Tb927.5.297b:mRNA-p1	4.08493	0.272325	0.796755	0.566168	0.855623	0.904468	0.571057	0.909157	0.636201	0.229574	0.607094
Tb427_000027800.1	hypothetical protein	Tb09.v4.0153:mRNA-p1	0	NA	NA	0	0	0	0	0	0	0	0
Tb427_000027900.1	Trypanosomal VSG domain containing protein%2C putative	Tb927.9.830:pseudogenic_transcript-p1	0	NA	NA	0	0	0	0	0	0	0	0
Tb427_000028000.1	hypothetical protein%2C conserved	Tb10.v4.0215:mRNA-p1	0.0883719	-0.142319	NA	0	0	0	0.157654	0	0	0	0
Tb427_000028100.1	hypothetical protein	Tb927.9.780:mRNA-p1	0	NA	NA	0	0	0	0	0	0	0	0
Tb427_000028200.1	Trypanosome variant surface glycoprotein (A-type)/Trypanosome variant surface glycoprotein C-terminal domain containing protein%2C putative	Tb927.3.370:mRNA-p1	0	NA	NA	0	0	0	0	0	0	0	0
Tb427_000028300.1	hypothetical protein%2C conserved	Tb11.57.0050.1-p1	0	NA	NA	0	0	0	0	0	0	0	0
Tb427_000028400.1	hypothetical protein%2C conserved	Tb927.11.20180:pseudogenic_transcript-p1	0	NA	NA	0	0	0	0	0	0	0	0
Tb427_000028500.1	hypothetical protein%2C conserved	Tb927.1.5300:mRNA-p1	0	NA	NA	0	0	0	0	0	0	0	0
Tb427_000028600.1	Trypanosomal VSG domain/Trypanosome variant surface glycoprotein C-terminal domain containing protein%2C putative	Tb927.10.16450:pseudogenic_transcript-p1	0	NA	NA	0	0	0	0	0	0	0	0
Tb427_000028700.1	hypothetical protein	Tb927.6.5770:pseudogenic_transcript-p1	0	NA	NA	0	0	0	0	0	0	0	0
Tb427_000028800.1	hypothetical protein%2C conserved	Tb927.4.5540:pseudogenic_transcript-p1	0	NA	NA	0	0	0	0	0	0	0	0
Tb427_000028900.1	hypothetical protein%2C conserved	Tb10.v4.0258:mRNA-p1	0	NA	NA	0	0	0	0	0	0	0	0
Tb427_000029000.1	Trypanosomal VSG domain/Trypanosome variant surface glycoprotein C-terminal domain containing protein%2C putative	Tb927.3.5900:pseudogenic_transcript-p1	0	NA	NA	0	0	0	0	0	0	0	0
Tb427_000029100.1	Trypanosome variant surface glycoprotein (A-type)/Trypanosome variant surface glycoprotein C-terminal domain containing protein%2C putative	Tb927.11.19580:pseudogenic_transcript-p1	0	NA	NA	0	0	0	0	0	0	0	0
Tb427_000029200.1	Trypanosomal VSG domain containing protein%2C putative	Tb927.11.19590:pseudogenic_transcript-p1	0	NA	NA	0	0	0	0	0	0	0	0
Tb427_000029300.1	hypothetical protein	Tb11.15.0005.1-p1	0	NA	NA	0	0	0	0	0	0	0	0
Tb427_000029400.1	hypothetical protein	Tb927.9.17270:pseudogenic_transcript-p1	0	NA	NA	0	0	0	0	0	0	0	0
Tb427_000029500.1	hypothetical protein	Tb927.11.18510.1-p1	0	NA	NA	0	0	0	0	0	0	0	0
Tb427_000029600.1	Endonuclease-reverse transcriptase%2C putative	Tb927.1.240:pseudogenic_transcript-p1	0	NA	NA	0	0	0	0	0	0	0	0
Tb427_000029700.1	RNase H%2C putative	Tb927.1.240:pseudogenic_transcript-p1	0.0883719	-0.142319	NA	0	0	0	0.126589	0	0	0	0
Tb427_000029800.1	Trypanosomal VSG domain/Trypanosome variant surface glycoprotein C-terminal domain containing protein%2C putative	Tb09.v4.0183:pseudogenic_transcript-p1	0	NA	NA	0	0	0	0	0	0	0	0
Tb427_000029900.1	Trypanosome variant surface glycoprotein (A-type)%2C putative	Tb927.11.18820.1-p1	0	NA	NA	0	0	0	0	0	0	0	0
Tb427_000030000.1	hypothetical protein%2C conserved	Tb927.11.18900.1-p1	0	NA	NA	0	0	0	0	0	0	0	0
Tb427_000030100.1	hypothetical protein	Tb927.8.450:pseudogenic_transcript-p1	0	NA	NA	0	0	0	0	0	0	0	0
Tb427_000030200.1	Trypanosomal VSG domain containing protein%2C putative	Tb10.v4.0075:pseudogenic_transcript-p1	0	NA	NA	0	0	0	0	0	0	0	0
Tb427_000030300.1	Reverse transcriptase (RNA-dependent DNA polymerase)%2C putative	Tb927.11.18610.1-p1	0.187592	0.577098	NA	0.0306221	0	0.0349425	0	0	0	0	0
Tb427_000030400.1	Trypanosomal VSG domain/Trypanosome variant surface glycoprotein C-terminal domain containing protein%2C putative	Tb927.9.16570:pseudogenic_transcript-p1	0	NA	NA	0	0	0	0	0	0	0	0
Tb427_000030500.1	hypothetical protein	Tb08.27P2.160:pseudogenic_transcript-p1	0	NA	NA	0	0	0	0	0	0	0	0
Tb427_000030600.1	Trypanosome variant surface glycoprotein (A-type)%2C putative	Tb927.11.20090:mRNA-p1	0	NA	NA	0	0	0	0	0	0	0	0
Tb427_000030700.1	hypothetical protein%2C conserved	Tb10.v4.0258:mRNA-p1	0	NA	NA	0	0	0	0	0	0	0	0
Tb427_000030800.1	hypothetical protein%2C conserved	Tb09.v4.0078:pseudogenic_transcript-p1	0	NA	NA	0	0	0	0	0	0	0	0
Tb427_000030900.1	hypothetical protein	Tb08.27P2.520:pseudogenic_transcript-p1	0	NA	NA	0	0	0	0	0	0	0	0
Tb427_000031000.1	Reverse transcriptase (RNA-dependent DNA polymerase)%2C putative	Tb927.1.240:pseudogenic_transcript-p1	0.275964	1.1571	NA	0.0282456	0	0.0322308	0.0284896	0	0	0	0
Tb427_000031100.1	Trypanosomal VSG domain containing protein%2C putative	Tb10.v4.0100:mRNA-p1	0	NA	NA	0	0	0	0	0	0	0	0
Tb427_000031200.1	Trypanosome variant surface glycoprotein (A-type)/Trypanosome variant surface glycoprotein C-terminal domain containing protein%2C putative	Tb927.11.19620:pseudogenic_transcript-p1	0	NA	NA	0	0	0	0	0	0	0	0
Tb427_000031300.1	Trypanosomal VSG domain containing protein%2C putative	Tb09.v4.0073:mRNA-p1	0.182193	0.577094	NA	0.0561179	0.0605774	0	0	0	0	0	0
Tb427_000031400.1	hypothetical protein	Tb927.4.5600:pseudogenic_transcript-p1	0.177634	-1.58499	NA	0	0	0	0	0	0	0.116601	0
Tb427_000031500.1	Trypanosome variant surface glycoprotein C-terminal domain containing protein%2C putative	Tb10.v4.0201:pseudogenic_transcript-p1	0	NA	NA	0	0	0	0	0	0	0	0
Tb427_000031600.1	Trypanosome variant surface glycoprotein C-terminal domain containing protein%2C putative	Tb927.11.18900.1-p1	0	NA	NA	0	0	0	0	0	0	0	0
Tb427_000031700.1	hypothetical protein%2C conserved	Tb927.3.190:mRNA-p1	0	NA	NA	0	0	0	0	0	0	0	0
Tb427_000031800.1	Trypanosome variant surface glycoprotein (A-type)%2C putative	Tb927.11.17570:mRNA-p1	0	NA	NA	0	0	0	0	0	0	0	0
Tb427_000031900.1	Trypanosomal VSG domain containing protein%2C putative	Tb927.3.150:mRNA-p1	0	NA	NA	0	0	0	0	0	0	0	0
Tb427_000032000.1	hypothetical protein%2C conserved	Tb927.8.450:pseudogenic_transcript-p1	0	NA	NA	0	0	0	0	0	0	0	0
Tb427_000032100.1	Trypanosomal VSG domain/Trypanosome variant surface glycoprotein C-terminal domain containing protein%2C putative	Tb927.11.17590:mRNA-p1	0	NA	NA	0	0	0	0	0	0	0	0
Tb427_000032200.1	hypothetical protein%2C conserved	Tb927.5.4800:pseudogenic_transcript-p1	0	NA	NA	0	0	0	0	0	0	0	0
Tb427_000032300.1	Trypanosome variant surface glycoprotein (A-type)%2C putative	Tb11.v5.0300.1-p1	0	NA	NA	0	0	0	0	0	0	0	0
Tb427_000032400.1	Trypanosome variant surface glycoprotein (A-type)/Trypanosome variant surface glycoprotein C-terminal domain containing protein%2C putative	Tb927.11.18050:mRNA-p1	0	NA	NA	0	0	0	0	0	0	0	0
Tb427_000032500.1	Reverse transcriptase (RNA-dependent DNA polymerase)%2C putative	Tb927.11.18610.1-p1	0.264359	1.10495	NA	0.0306958	0	0	0.0619219	0	0	0	0
Tb427_000032600.1	hypothetical protein%2C conserved	Tb11.v5.1008.1-p1	0	NA	NA	0	0	0	0	0	0	0	0
Tb427_000032700.1	hypothetical protein%2C conserved	Tb927.11.20550:mRNA-p1	0	NA	NA	0	0	0	0	0	0	0	0
Tb427_000032800.1	hypothetical protein	Tb927.11.20560:pseudogenic_transcript-p1	0	NA	NA	0	0	0	0	0	0	0	0
Tb427_000032900.1	Trypanosome variant surface glycoprotein (A-type)%2C putative	Tb11.1690:pseudogenic_transcript-p1	0	NA	NA	0	0	0	0	0	0	0	0
Tb427_000033000.1	hypothetical protein%2C conserved	Tb927.5.4920:pseudogenic_transcript-p1	0	NA	NA	0	0	0	0	0	0	0	0
Tb427_000033100.1	Trypanosome variant surface glycoprotein (A-type)/Trypanosome variant surface glycoprotein C-terminal domain containing protein%2C putative	Tb927.5.230:mRNA-p1	0	NA	NA	0	0	0	0	0	0	0	0
Tb427_000033200.1	Trypanosome variant surface glycoprotein (A-type)/Trypanosome variant surface glycoprotein C-terminal domain containing protein%2C putative	Tb927.9.16560:pseudogenic_transcript-p1	0	NA	NA	0	0	0	0	0	0	0	0
Tb427_000033300.1	Trypanosomal VSG domain containing protein%2C putative	Tb927.9.16570:pseudogenic_transcript-p1	0	NA	NA	0	0	0	0	0	0	0	0
Tb427_000033400.1	hypothetical protein%2C conserved	Tb927.6.5510:pseudogenic_transcript-p1	0	NA	NA	0	0	0	0	0	0	0	0
Tb427_000033500.1	hypothetical protein%2C conserved	Tb927.9.16590:pseudogenic_transcript-p1	0	NA	NA	0	0	0	0	0	0	0	0
Tb427_000033600.1	Endonuclease-reverse transcriptase/Reverse transcriptase (RNA-dependent DNA polymerase)%2C putative	Tb927.1.240:pseudogenic_transcript-p1	0.0876152	-0.142319	NA	0.0250025	0	0	0	0	0	0	0
Tb427_000033700.1	RNase H%2C putative	Tb927.1.240:pseudogenic_transcript-p1	0	NA	NA	0	0	0	0	0	0	0	0
Tb427_000033800.1	Reverse transcriptase (RNA-dependent DNA polymerase)%2C putative	Tb927.1.240:pseudogenic_transcript-p1	0	NA	NA	0	0	0	0	0	0	0	0
Tb427_000033900.1	Endonuclease-reverse transcriptase%2C putative	Tb927.1.240:pseudogenic_transcript-p1	0	NA	NA	0	0	0	0	0	0	0	0
Tb427_000034000.1	hypothetical protein%2C conserved	Tb10.v4.0188:mRNA-p1	0	NA	NA	0	0	0	0	0	0	0	0
Tb427_000034100.1	Trypanosomal VSG domain containing protein%2C putative	Tb11.v5.0933.1-p1	0	NA	NA	0	0	0	0	0	0	0	0
Tb427_000034200.1	Trypanosome variant surface glycoprotein (A-type)%2C putative	Tb09.v4.0054:pseudogenic_transcript-p1	0	NA	NA	0	0	0	0	0	0	0	0
Tb427_000034300.1	hypothetical protein%2C conserved	Tb11.0280:pseudogenic_transcript-p1	0	NA	NA	0	0	0	0	0	0	0	0
Tb427_000034400.1	Endonuclease-reverse transcriptase%2C putative	Tb927.1.240:pseudogenic_transcript-p1	0	NA	NA	0	0	0	0	0	0	0	0
Tb427_000034500.1	hypothetical protein%2C conserved	Tb927.1.240:pseudogenic_transcript-p1	0	NA	NA	0	0	0	0	0	0	0	0
Tb427_000034600.1	Reverse transcriptase (RNA-dependent DNA polymerase)%2C putative	Tb927.1.500:pseudogenic_transcript-p1	0	NA	NA	0	0	0	0	0	0	0	0
Tb427_000034700.1	Endonuclease-reverse transcriptase/Reverse transcriptase (RNA-dependent DNA polymerase)%2C putative	Tb927.1.240:pseudogenic_transcript-p1	0	NA	NA	0	0	0	0	0	0	0	0
Tb427_000034800.1	Trypanosomal VSG domain containing protein%2C putative	Tb10.v4.0180:pseudogenic_transcript-p1	0	NA	NA	0	0	0	0	0	0	0	0
Tb427_000034900.1	hypothetical protein	Tb08.27P2.160:pseudogenic_transcript-p1	0	NA	NA	0	0	0	0	0	0	0	0
Tb427_000035000.1	Trypanosomal VSG domain containing protein%2C putative	Tb10.v4.0182:pseudogenic_transcript-p1	0	NA	NA	0	0	0	0	0	0	0	0
Tb427_000035100.1	Trypanosomal VSG domain containing protein%2C putative	Tb927.9.16380:pseudogenic_transcript-p1	0.0876152	-0.142319	NA	0.0875517	0	0	0	0	0	0	0
Tb427_000035200.1	Trypanosomal VSG domain containing protein%2C putative	Tb09.v4.0049:pseudogenic_transcript-p1	0	NA	NA	0	0	0	0	0	0	0	0
Tb427_000035300.1	hypothetical protein%2C conserved	Tb927.4.5540:pseudogenic_transcript-p1	0	NA	NA	0	0	0	0	0	0	0	0
Tb427_000035400.1	hypothetical protein	Tb08.27P2.160:pseudogenic_transcript-p1	0	NA	NA	0	0	0	0	0	0	0	0
Tb427_000035500.1	hypothetical protein	Tb927.5.5410.1-p1	0.0883719	-0.142319	NA	0	0	0	0.0924373	0	0	0	0
Tb427_000035600.1	Reverse transcriptase (RNA-dependent DNA polymerase)%2C putative	Tb927.1.240:pseudogenic_transcript-p1	0.0945777	-0.142319	NA	0	0.0477468	0	0	0	0	0	0
Tb427_000035700.1	hypothetical protein	Tb927.6.5440:pseudogenic_transcript-p1	0	NA	NA	0	0	0	0	0	0	0	0
Tb427_000035800.1	Reverse transcriptase (RNA-dependent DNA polymerase)%2C putative	Tb927.1.240:pseudogenic_transcript-p1	0.175867	-1.58499	NA	0	0	0	0	0.0568855	0	0	0
Tb427_000035900.1	hypothetical protein%2C conserved	Tb10.v4.0188:mRNA-p1	0	NA	NA	0	0	0	0	0	0	0	0
Tb427_000036000.1	Trypanosomal VSG domain containing protein%2C putative	Tb11.v5.0933.1-p1	0	NA	NA	0	0	0	0	0	0	0	0
Tb427_000036100.1	Trypanosome variant surface glycoprotein (A-type)%2C putative	Tb09.v4.0054:pseudogenic_transcript-p1	0	NA	NA	0	0	0	0	0	0	0	0
Tb427_000036200.1	hypothetical protein%2C conserved	Tb11.0280:pseudogenic_transcript-p1	0	NA	NA	0	0	0	0	0	0	0	0
Tb427_000036300.1	Endonuclease-reverse transcriptase%2C putative	Tb927.1.240:pseudogenic_transcript-p1	0	NA	NA	0	0	0	0	0	0	0	0
Tb427_000036400.1	hypothetical protein%2C conserved	Tb927.1.240:pseudogenic_transcript-p1	0	NA	NA	0	0	0	0	0	0	0	0
Tb427_000036500.1	Reverse transcriptase (RNA-dependent DNA polymerase)%2C putative	Tb927.1.500:pseudogenic_transcript-p1	0	NA	NA	0	0	0	0	0	0	0	0
Tb427_000036600.1	Reverse transcriptase (RNA-dependent DNA polymerase)%2C putative	Tb927.1.240:pseudogenic_transcript-p1	0.0945777	-0.142319	NA	0	0.0330953	0	0	0	0	0	0
Tb427_000036700.1	hypothetical protein%2C conserved	Tb10.v4.0179:pseudogenic_transcript-p1	0	NA	NA	0	0	0	0	0	0	0	0
Tb427_000036800.1	Trypanosomal VSG domain containing protein%2C putative	Tb927.5.4710:pseudogenic_transcript-p1	0	NA	NA	0	0	0	0	0	0	0	0
Tb427_000036900.1	hypothetical protein	Tb11.0700:pseudogenic_transcript-p1	0	NA	NA	0	0	0	0	0	0	0	0
Tb427_000037000.1	Trypanosome variant surface glycoprotein C-terminal domain containing protein%2C putative	Tb927.5.4730:mRNA-p1	0	NA	NA	0	0	0	0	0	0	0	0
Tb427_000037100.1	Trypanosome variant surface glycoprotein (A-type)%2C putative	Tb927.5.4740:pseudogenic_transcript-p1	0	NA	NA	0	0	0	0	0	0	0	0
Tb427_000037200.1	Trypanosomal VSG domain/Trypanosome variant surface glycoprotein C-terminal domain containing protein%2C putative	Tb10.v4.0178:mRNA-p1	0	NA	NA	0	0	0	0	0	0	0	0
Tb427_000037300.1	Trypanosome variant surface glycoprotein C-terminal domain containing protein%2C putative	Tb10.v4.0177:pseudogenic_transcript-p1	0.177634	-1.58499	NA	0	0	0	0	0	0	0.388377	0
Tb427_000037400.1	hypothetical protein	Tb10.v4.0176:pseudogenic_transcript-p1	0	NA	NA	0	0	0	0	0	0	0	0
Tb427_000037500.1	Trypanosomal VSG domain containing protein%2C putative	Tb10.v4.0175:pseudogenic_transcript-p1	0	NA	NA	0	0	0	0	0	0	0	0
Tb427_000037600.1	Trypanosome variant surface glycoprotein C-terminal domain containing protein%2C putative	Tb10.v4.0174:pseudogenic_transcript-p1	0	NA	NA	0	0	0	0	0	0	0	0
Tb427_000037700.1	Trypanosomal VSG domain containing protein%2C putative	Tb10.v4.0173:pseudogenic_transcript-p1	0	NA	NA	0	0	0	0	0	0	0	0
Tb427_000037800.1	RNase H%2C putative	Tb927.1.240:pseudogenic_transcript-p1	0	NA	NA	0	0	0	0	0	0	0	0
Tb427_000037900.1	Reverse transcriptase (RNA-dependent DNA polymerase)%2C putative	Tb927.1.500:pseudogenic_transcript-p1	0	NA	NA	0	0	0	0	0	0	0	0
Tb427_000038000.1	Endonuclease-reverse transcriptase%2C putative	Tb927.1.240:pseudogenic_transcript-p1	0	NA	NA	0	0	0	0	0	0	0	0
Tb427_000038100.1	hypothetical protein%2C conserved	Tb927.4.5450:pseudogenic_transcript-p1	0	NA	NA	0	0	0	0	0	0	0	0
Tb427_000038200.1	hypothetical protein%2C conserved	Tb927.4.5460:mRNA-p1	0.0999768	-0.142319	NA	0	0	0.0577976	0	0	0	0	0
Tb427_000038300.1	Trypanosomal VSG domain containing protein%2C putative	Tb927.4.5470:pseudogenic_transcript-p1	0	NA	NA	0	0	0	0	0	0	0	0
Tb427_000038400.1	hypothetical protein	Tb927.6.5770:pseudogenic_transcript-p1	0	NA	NA	0	0	0	0	0	0	0	0
Tb427_000038500.1	hypothetical protein%2C conserved	Tb10.v4.0092:pseudogenic_transcript-p1	0	NA	NA	0	0	0	0	0	0	0	0
Tb427_000038600.1	hypothetical protein	Tb927.11.19170:pseudogenic_transcript-p1	0	NA	NA	0	0	0	0	0	0	0	0
Tb427_000038700.1	Trypanosome variant surface glycoprotein (A-type)%2C putative	Tb927.4.5500:pseudogenic_transcript-p1	0	NA	NA	0	0	0	0	0	0	0	0
Tb427_000038800.1	Trypanosomal VSG domain containing protein%2C putative	Tb927.4.5510:pseudogenic_transcript-p1	0	NA	NA	0	0	0	0	0	0	0	0
Tb427_000038900.1	hypothetical protein%2C conserved	Tb927.8.200:pseudogenic_transcript-p1	0	NA	NA	0	0	0	0	0	0	0	0
Tb427_000039000.1	Trypanosome variant surface glycoprotein (A-type)%2C putative	Tb927.4.5530:mRNA-p1	0	NA	NA	0	0	0	0	0	0	0	0
Tb427_000039100.1	hypothetical protein%2C conserved	Tb927.4.5540:pseudogenic_transcript-p1	0	NA	NA	0	0	0	0	0	0	0	0
Tb427_000039200.1	hypothetical protein%2C conserved	Tb927.4.5550:pseudogenic_transcript-p1	0	NA	NA	0	0	0	0	0	0	0	0
Tb427_000039300.1	Trypanosomal VSG domain/Trypanosome variant surface glycoprotein C-terminal domain containing protein%2C putative	Tb927.4.5560:mRNA-p1	0.0945777	-0.142319	NA	0	0.0526861	0	0	0	0	0	0
Tb427_000039400.1	Trypanosome variant surface glycoprotein (A-type)%2C putative	Tb927.4.5580:mRNA-p1	0	NA	NA	0	0	0	0	0	0	0	0
Tb427_000039500.1	Trypanosome variant surface glycoprotein (A-type)%2C putative	Tb11.v5.0389.1-p1	0	NA	NA	0	0	0	0	0	0	0	0
Tb427_000039600.1	hypothetical protein%2C conserved	Tb927.4.5600:pseudogenic_transcript-p1	0	NA	NA	0	0	0	0	0	0	0	0
Tb427_000039700.1	Trypanosomal VSG domain containing protein%2C putative	Tb10.v4.0072:pseudogenic_transcript-p1	0	NA	NA	0	0	0	0	0	0	0	0
Tb427_000039800.1	hypothetical protein%2C conserved	Tb927.4.5620:pseudogenic_transcript-p1	0	NA	NA	0	0	0	0	0	0	0	0
Tb427_000039900.1	Trypanosome variant surface glycoprotein C-terminal domain containing protein%2C putative	Tb927.4.5630:pseudogenic_transcript-p1	0	NA	NA	0	0	0	0	0	0	0	0
Tb427_000040000.1	Trypanosomal VSG domain/Trypanosome variant surface glycoprotein C-terminal domain containing protein%2C putative	Tb927.4.5640:pseudogenic_transcript-p1	0	NA	NA	0	0	0	0	0	0	0	0
Tb427_000040100.1	hypothetical protein	Tb927.4.5650:pseudogenic_transcript-p1	0	NA	NA	0	0	0	0	0	0	0	0
Tb427_000040200.1	hypothetical protein%2C conserved	Tb10.v4.0234:pseudogenic_transcript-p1	0	NA	NA	0	0	0	0	0	0	0	0
Tb427_000040300.1	Trypanosome variant surface glycoprotein C-terminal domain containing protein%2C putative	Tb927.4.5670:pseudogenic_transcript-p1	0	NA	NA	0	0	0	0	0	0	0	0
Tb427_000040400.1	Endonuclease-reverse transcriptase%2C putative	Tb927.1.240:pseudogenic_transcript-p1	0	NA	NA	0	0	0	0	0	0	0	0
Tb427_000040500.1	Reverse transcriptase (RNA-dependent DNA polymerase)%2C putative	Tb927.1.240:pseudogenic_transcript-p1	0	NA	NA	0	0	0	0	0	0	0	0
Tb427_000040600.1	RNase H%2C putative	Tb927.1.240:pseudogenic_transcript-p1	0	NA	NA	0	0	0	0	0	0	0	0
Tb427_000040700.1	Trypanosomal VSG domain containing protein%2C putative	Tb927.11.17220:mRNA-p1	0.177634	-1.58499	NA	0	0	0	0	0	0	0.326925	0
Tb427_000040800.1	Trypanosome variant surface glycoprotein C-terminal domain containing protein%2C putative	Tb11.v4.0062.1-p1	0	NA	NA	0	0	0	0	0	0	0	0
Tb427_000040900.1	Trypanosomal VSG domain/Trypanosome variant surface glycoprotein C-terminal domain containing protein%2C putative	Tb08.27P2.140:mRNA-p1	0	NA	NA	0	0	0	0	0	0	0	0
Tb427_000041000.1	Trypanosomal VSG domain/Trypanosome variant surface glycoprotein C-terminal domain containing protein%2C putative	Tb08.27P2.150:pseudogenic_transcript-p1	0	NA	NA	0	0	0	0	0	0	0	0
Tb427_000041100.1	hypothetical protein	Tb08.27P2.160:pseudogenic_transcript-p1	0.0876152	-0.142319	NA	0.0869541	0	0	0	0	0	0	0
Tb427_000041200.1	Trypanosome variant surface glycoprotein (A-type)%2C putative	Tb08.27P2.610:pseudogenic_transcript-p1	0	NA	NA	0	0	0	0	0	0	0	0
Tb427_000041300.1	hypothetical protein	Tb11.v5.0622.1-p1	0	NA	NA	0	0	0	0	0	0	0	0
Tb427_000041400.1	hypothetical protein%2C conserved	Tb927.8.200:pseudogenic_transcript-p1	0	NA	NA	0	0	0	0	0	0	0	0
Tb427_000041500.1	hypothetical protein%2C conserved	Tb927.5.4810:mRNA-p1	0	NA	NA	0	0	0	0	0	0	0	0
Tb427_000041600.1	Trypanosome variant surface glycoprotein (A-type)%2C putative	NA	0	NA	NA	0	0	0	0	0	0	0	0
Tb427_000041700.1	Trypanosome variant surface glycoprotein (A-type)/Trypanosome variant surface glycoprotein C-terminal domain containing protein%2C putative	Tb927.3.280:pseudogenic_transcript-p1	0	NA	NA	0	0	0	0	0	0	0	0
Tb427_000041800.1	Trypanosome variant surface glycoprotein (A-type)%2C putative	Tb10.v4.0098:pseudogenic_transcript-p1	0	NA	NA	0	0	0	0	0	0	0	0
Tb427_000041900.1	Trypanosome variant surface glycoprotein C-terminal domain containing protein%2C putative	Tb927.3.260:pseudogenic_transcript-p1	0	NA	NA	0	0	0	0	0	0	0	0
Tb427_000042000.1	hypothetical protein%2C conserved	Tb927.3.250:pseudogenic_transcript-p1	0	NA	NA	0	0	0	0	0	0	0	0
Tb427_000042100.1	Trypanosomal VSG domain containing protein%2C putative	Tb927.11.18320.1-p1	0	NA	NA	0	0	0	0	0	0	0	0
Tb427_000042200.1	hypothetical protein%2C conserved	Tb927.6.5240:mRNA-p1	0	NA	NA	0	0	0	0	0	0	0	0
Tb427_000042300.1	Trypanosome variant surface glycoprotein (A-type)%2C putative	Tb927.11.18350.1-p1	0	NA	NA	0	0	0	0	0	0	0	0
Tb427_000042400.1	hypothetical protein%2C conserved	Tb10.v4.0257:mRNA-p1	0.0883719	-0.142319	NA	0	0	0	0.094825	0	0	0	0
Tb427_000042500.1	Trypanosomal VSG domain containing protein%2C putative	Tb927.7.6510:pseudogenic_transcript-p1	0	NA	NA	0	0	0	0	0	0	0	0
Tb427_000042600.1	hypothetical protein%2C conserved	Tb927.10.16530:pseudogenic_transcript-p1	0	NA	NA	0	0	0	0	0	0	0	0
Tb427_000042700.1	Trypanosomal VSG domain containing protein%2C putative	Tb927.6.5330:pseudogenic_transcript-p1	0	NA	NA	0	0	0	0	0	0	0	0
Tb427_000042800.1	hypothetical protein	Tb11.0730:mRNA-p1	0	NA	NA	0	0	0	0	0	0	0	0
Tb427_000042900.1	Trypanosome variant surface glycoprotein (A-type)/Trypanosome variant surface glycoprotein C-terminal domain containing protein%2C putative	Tb927.10.16500:mRNA-p1	0	NA	NA	0	0	0	0	0	0	0	0
Tb427_000043000.1	hypothetical protein	Tb927.11.17180:mRNA-p1	0	NA	NA	0	0	0	0	0	0	0	0
Tb427_000043100.1	Trypanosome variant surface glycoprotein (A-type)%2C putative	Tb11.0510:pseudogenic_transcript-p1	0	NA	NA	0	0	0	0	0	0	0	0
Tb427_000043200.1	Trypanosome variant surface glycoprotein (A-type)/Trypanosome variant surface glycoprotein C-terminal domain containing protein%2C putative	Tb09.v4.0136:mRNA-p1	0	NA	NA	0	0	0	0	0	0	0	0
Tb427_000043300.1	Reverse transcriptase (RNA-dependent DNA polymerase)%2C putative	Tb927.11.18610.1-p1	0.475918	1.93357	0.524963	0.0304755	0	0.104326	0.0307387	0	0	0	0
Tb427_000043400.1	Trypanosomal VSG domain/Trypanosome variant surface glycoprotein C-terminal domain containing protein%2C putative	Tb927.11.17440:mRNA-p1	0.164088	-1.58499	NA	0	0	0	0	0	0.0946728	0	0
Tb427_000043500.1	hypothetical protein%2C conserved	Tb08.27P2.460:mRNA-p1	0	NA	NA	0	0	0	0	0	0	0	0
Tb427_000043600.1	hypothetical protein%2C conserved	Tb927.9.18040:pseudogenic_transcript-p1	0	NA	NA	0	0	0	0	0	0	0	0
Tb427_000043700.1	Trypanosome variant surface glycoprotein (A-type)%2C putative	Tb927.9.160:mRNA-p1	0.177634	-1.58499	NA	0	0	0	0	0	0	0.114787	0
Tb427_000043800.1	hypothetical protein%2C conserved	Tb08.27P2.530:pseudogenic_transcript-p1	0	NA	NA	0	0	0	0	0	0	0	0
Tb427_000043900.1	Trypanosome variant surface glycoprotein (A-type)/Trypanosome variant surface glycoprotein C-terminal domain containing protein%2C putative	Tb08.27P2.220:mRNA-p1	0	NA	NA	0	0	0	0	0	0	0	0
Tb427_000044000.1	hypothetical protein	Tb927.8.110:pseudogenic_transcript-p1	0	NA	NA	0	0	0	0	0	0	0	0
Tb427_000044100.1	Trypanosome variant surface glycoprotein C-terminal domain containing protein%2C putative	Tb10.v4.0263:mRNA-p1	0	NA	NA	0	0	0	0	0	0	0	0
Tb427_000044200.1	Galactosyltransferase%2C putative	Tb927.8.200:pseudogenic_transcript-p1	0	NA	NA	0	0	0	0	0	0	0	0
Tb427_000044300.1	hypothetical protein	Tb10.v4.0095:mRNA-p1	0	NA	NA	0	0	0	0	0	0	0	0
Tb427_000044400.1	hypothetical protein	Tb10.v4.0082:mRNA-p1	0	NA	NA	0	0	0	0	0	0	0	0
Tb427_000044500.1	hypothetical protein%2C conserved	Tb10.v4.0083:pseudogenic_transcript-p1	0	NA	NA	0	0	0	0	0	0	0	0
Tb427_000044600.1	Trypanosomal VSG domain containing protein%2C putative	Tb09.v4.0087:pseudogenic_transcript-p1	0	NA	NA	0	0	0	0	0	0	0	0
Tb427_000044700.1	Trypanosome variant surface glycoprotein (A-type)/Trypanosome variant surface glycoprotein C-terminal domain containing protein%2C putative	Tb09.v4.0202:mRNA-p1	0	NA	NA	0	0	0	0	0	0	0	0
Tb427_000044800.1	Trypanosomal VSG domain containing protein%2C putative	Tb09.v4.0183:pseudogenic_transcript-p1	0	NA	NA	0	0	0	0	0	0	0	0
Tb427_000044900.1	hypothetical protein%2C conserved	Tb927.11.18560.1-p1	0	NA	NA	0	0	0	0	0	0	0	0
Tb427_000045000.1	hypothetical protein%2C conserved	Tb10.v4.0049:mRNA-p1	0	NA	NA	0	0	0	0	0	0	0	0
Tb427_000045100.1	hypothetical protein%2C conserved	Tb927.11.19900:pseudogenic_transcript-p1	0	NA	NA	0	0	0	0	0	0	0	0
Tb427_000045200.1	Trypanosomal VSG domain containing protein%2C putative	Tb927.11.19890:pseudogenic_transcript-p1	0.0883719	-0.142319	NA	0	0	0	0.063139	0	0	0	0
Tb427_000045300.1	Trypanosomal VSG domain containing protein%2C putative	Tb11.v5.0981.1-p1	0	NA	NA	0	0	0	0	0	0	0	0
Tb427_000045400.1	hypothetical protein	Tb927.11.20600:pseudogenic_transcript-p1	0	NA	NA	0	0	0	0	0	0	0	0
Tb427_000045500.1	Reverse transcriptase (RNA-dependent DNA polymerase)%2C putative	Tb927.11.18610.1-p1	0	NA	NA	0	0	0	0	0	0	0	0
Tb427_000045600.1	Trypanosomal VSG domain containing protein%2C putative	Tb927.11.17220:mRNA-p1	0	NA	NA	0	0	0	0	0	0	0	0
Tb427_000045700.1	hypothetical protein%2C conserved	Tb927.11.19700:pseudogenic_transcript-p1	0	NA	NA	0	0	0	0	0	0	0	0
Tb427_000045800.1	Trypanosomal VSG domain containing protein%2C putative	Tb927.11.19690:pseudogenic_transcript-p1	0	NA	NA	0	0	0	0	0	0	0	0
Tb427_000045900.1	hypothetical protein%2C conserved	Tb927.8.170:mRNA-p1	0	NA	NA	0	0	0	0	0	0	0	0
Tb427_000046000.1	Trypanosome variant surface glycoprotein (A-type)/Trypanosome variant surface glycoprotein C-terminal domain containing protein%2C putative	Tb927.11.19670:pseudogenic_transcript-p1	0	NA	NA	0	0	0	0	0	0	0	0
Tb427_000046100.1	Trypanosome variant surface glycoprotein (A-type)/Trypanosome variant surface glycoprotein C-terminal domain containing protein%2C putative	Tb927.11.19620:pseudogenic_transcript-p1	0.0999768	-0.142319	NA	0	0	0.0598193	0	0	0	0	0
Tb427_000046200.1	hypothetical protein%2C conserved	Tb927.9.16130:pseudogenic_transcript-p1	0	NA	NA	0	0	0	0	0	0	0	0
Tb427_000046300.1	Reverse transcriptase (RNA-dependent DNA polymerase)%2C putative	Tb927.11.18610.1-p1	0.175867	-1.58499	NA	0	0	0	0	0.0616146	0	0	0
Tb427_000046400.1	Trypanosomal VSG domain containing protein%2C putative	Tb927.11.18400:pseudogenic_transcript-p1	0	NA	NA	0	0	0	0	0	0	0	0
Tb427_000046500.1	Trypanosomal VSG domain/Trypanosome variant surface glycoprotein C-terminal domain containing protein%2C putative	Tb09.v4.0163:pseudogenic_transcript-p1	0	NA	NA	0	0	0	0	0	0	0	0
Tb427_000046600.1	Trypanosomal VSG domain/Trypanosome variant surface glycoprotein C-terminal domain containing protein%2C putative	Tb927.11.18420:pseudogenic_transcript-p1	0	NA	NA	0	0	0	0	0	0	0	0
Tb427_000046700.1	Reverse transcriptase (RNA-dependent DNA polymerase)%2C putative	Tb927.11.18610.1-p1	0.43541	0.419226	NA	0	0.0331351	0	0.0619219	0	0.0574881	0	0
Tb427_000046800.1	Trypanosome variant surface glycoprotein (A-type)/Trypanosome variant surface glycoprotein C-terminal domain containing protein%2C putative	Tb927.11.20020:pseudogenic_transcript-p1	0	NA	NA	0	0	0	0	0	0	0	0
Tb427_000046900.1	Trypanosome variant surface glycoprotein C-terminal domain containing protein%2C putative	Tb10.v4.0162:pseudogenic_transcript-p1	0	NA	NA	0	0	0	0	0	0	0	0
Tb427_000047000.1	hypothetical protein%2C conserved	Tb927.11.19760:pseudogenic_transcript-p1	0	NA	NA	0	0	0	0	0	0	0	0
Tb427_000047100.1	Trypanosomal VSG domain/Trypanosome variant surface glycoprotein C-terminal domain containing protein%2C putative	Tb11.1100:pseudogenic_transcript-p1	0	NA	NA	0	0	0	0	0	0	0	0
Tb427_000047200.1	Trypanosome variant surface glycoprotein (A-type)/Trypanosome variant surface glycoprotein C-terminal domain containing protein%2C putative	Tb11.1110:pseudogenic_transcript-p1	0	NA	NA	0	0	0	0	0	0	0	0
Tb427_000047300.1	hypothetical protein%2C conserved	Tb10.v4.0258:mRNA-p1	0	NA	NA	0	0	0	0	0	0	0	0
Tb427_000047400.1	Trypanosomal VSG domain/Trypanosome variant surface glycoprotein C-terminal domain containing protein%2C putative	Tb11.0610:mRNA-p1	0	NA	NA	0	0	0	0	0	0	0	0
Tb427_000047500.1	Trypanosome variant surface glycoprotein (A-type)%2C putative	Tb927.8.260:pseudogenic_transcript-p1	0	NA	NA	0	0	0	0	0	0	0	0
Tb427_000047600.1	hypothetical protein%2C conserved	Tb927.11.18560.1-p1	0	NA	NA	0	0	0	0	0	0	0	0
Tb427_000047700.1	hypothetical protein	Tb10.v4.0049:mRNA-p1	0	NA	NA	0	0	0	0	0	0	0	0
Tb427_000047800.1	Endonuclease-reverse transcriptase%2C putative	Tb927.1.240:pseudogenic_transcript-p1	0	NA	NA	0	0	0	0	0	0	0	0
Tb427_000047900.1	Trypanosomal VSG domain/Trypanosome variant surface glycoprotein C-terminal domain containing protein%2C putative	Tb11.0190:pseudogenic_transcript-p1	0	NA	NA	0	0	0	0	0	0	0	0
Tb427_000048000.1	hypothetical protein%2C conserved	Tb11.0180:pseudogenic_transcript-p1	0	NA	NA	0	0	0	0	0	0	0	0
Tb427_000048100.1	hypothetical protein	Tb927.9.17900:pseudogenic_transcript-p1	0	NA	NA	0	0	0	0	0	0	0	0
Tb427_000048200.1	Trypanosomal VSG domain/Trypanosome variant surface glycoprotein C-terminal domain containing protein%2C putative	Tb11.v5.0127.1-p1	0	NA	NA	0	0	0	0	0	0	0	0
Tb427_000048300.1	hypothetical protein%2C conserved	Tb11.v5.0126.1-p1	0	NA	NA	0	0	0	0	0	0	0	0
Tb427_000048400.1	Trypanosomal VSG domain containing protein%2C putative	Tb11.v5.0125.1-p1	0	NA	NA	0	0	0	0	0	0	0	0
Tb427_000048500.1	hypothetical protein	Tb11.v5.0124.1-p1	0	NA	NA	0	0	0	0	0	0	0	0
Tb427_000048600.1	hypothetical protein%2C conserved	Tb927.11.19950:pseudogenic_transcript-p1	0	NA	NA	0	0	0	0	0	0	0	0
Tb427_000048700.1	hypothetical protein%2C conserved	Tb11.v5.0689.1-p1	0	NA	NA	0	0	0	0	0	0	0	0
Tb427_000048800.1	Trypanosomal VSG domain containing protein%2C putative	Tb11.v5.0122.1-p1	0	NA	NA	0	0	0	0	0	0	0	0
Tb427_000048900.1	hypothetical protein%2C conserved	Tb11.0110:mRNA-p1	0	NA	NA	0	0	0	0	0	0	0	0
Tb427_000049000.1	hypothetical protein%2C conserved	Tb927.11.19900:pseudogenic_transcript-p1	0	NA	NA	0	0	0	0	0	0	0	0
Tb427_000049100.1	Trypanosomal VSG domain containing protein%2C putative	Tb927.11.19890:pseudogenic_transcript-p1	0	NA	NA	0	0	0	0	0	0	0	0
Tb427_000049200.1	hypothetical protein%2C conserved	Tb927.5.5470.1-p1	0	NA	NA	0	0	0	0	0	0	0	0
Tb427_000049300.1	hypothetical protein%2C conserved	Tb927.11.19760:pseudogenic_transcript-p1	0	NA	NA	0	0	0	0	0	0	0	0
Tb427_000049400.1	Trypanosomal VSG domain/Trypanosome variant surface glycoprotein C-terminal domain containing protein%2C putative	Tb927.11.19750:pseudogenic_transcript-p1	0	NA	NA	0	0	0	0	0	0	0	0
Tb427_000049500.1	hypothetical protein%2C conserved	Tb927.11.19740:pseudogenic_transcript-p1	0	NA	NA	0	0	0	0	0	0	0	0
Tb427_000049600.1	hypothetical protein	NA	0	NA	NA	0	0	0	0	0	0	0	0
Tb427_000049700.1	hypothetical protein	Tb09.v4.0154:pseudogenic_transcript-p1	0.0876152	-0.142319	NA	0.0843627	0	0	0	0	0	0	0
Tb427_000049800.1	Trypanosomal VSG domain containing protein%2C putative	Tb927.11.19720:pseudogenic_transcript-p1	0	NA	NA	0	0	0	0	0	0	0	0
Tb427_000049900.1	hypothetical protein%2C conserved	Tb927.11.19710:pseudogenic_transcript-p1	0	NA	NA	0	0	0	0	0	0	0	0
Tb427_000050000.1	hypothetical protein%2C conserved	Tb927.11.19700:pseudogenic_transcript-p1	0	NA	NA	0	0	0	0	0	0	0	0
Tb427_000050100.1	Trypanosomal VSG domain containing protein%2C putative	Tb927.11.19690:pseudogenic_transcript-p1	0	NA	NA	0	0	0	0	0	0	0	0
Tb427_000050200.1	Trypanosomal VSG domain containing protein%2C putative	Tb09.v4.0180:pseudogenic_transcript-p1	0.175867	-1.58499	NA	0	0	0	0	0.155915	0	0	0
Tb427_000050300.1	hypothetical protein	Tb10.v4.0049:mRNA-p1	0	NA	NA	0	0	0	0	0	0	0	0
Tb427_000050400.1	Trypanosomal VSG domain containing protein%2C putative	Tb10.v4.0135:mRNA-p1	0	NA	NA	0	0	0	0	0	0	0	0
Tb427_000050500.1	Trypanosome variant surface glycoprotein C-terminal domain containing protein%2C putative	Tb927.9.490:pseudogenic_transcript-p1	0	NA	NA	0	0	0	0	0	0	0	0
Tb427_000050600.1	Trypanosomal VSG domain containing protein%2C putative	Tb927.9.470:pseudogenic_transcript-p1	0	NA	NA	0	0	0	0	0	0	0	0
Tb427_000050700.1	Trypanosomal VSG domain/Trypanosome variant surface glycoprotein C-terminal domain containing protein%2C putative	Tb927.9.460:pseudogenic_transcript-p1	0	NA	NA	0	0	0	0	0	0	0	0
Tb427_000050800.1	hypothetical protein	Tb08.27P2.160:pseudogenic_transcript-p1	0	NA	NA	0	0	0	0	0	0	0	0
Tb427_000050900.1	Trypanosomal VSG domain containing protein%2C putative	Tb927.3.150:mRNA-p1	0.175867	-1.58499	NA	0	0	0	0	0.104368	0	0	0
Tb427_000051000.1	Trypanosome variant surface glycoprotein (A-type)%2C putative	Tb927.11.19620:pseudogenic_transcript-p1	0	NA	NA	0	0	0	0	0	0	0	0
Tb427_000051100.1	hypothetical protein%2C conserved	Tb927.11.19630:pseudogenic_transcript-p1	0	NA	NA	0	0	0	0	0	0	0	0
Tb427_000051200.1	hypothetical protein	Tb927.9.16250:mRNA-p1	0	NA	NA	0	0	0	0	0	0	0	0
Tb427_000051300.1	hypothetical protein%2C conserved	Tb927.11.19640:pseudogenic_transcript-p1	0	NA	NA	0	0	0	0	0	0	0	0
Tb427_000051400.1	hypothetical protein%2C conserved	Tb927.11.19650:pseudogenic_transcript-p1	0	NA	NA	0	0	0	0	0	0	0	0
Tb427_000051500.1	hypothetical protein%2C conserved	Tb927.11.19660:pseudogenic_transcript-p1	0.0876152	-0.142319	NA	0.0591126	0	0	0	0	0	0	0
Tb427_000051600.1	Trypanosome variant surface glycoprotein (A-type)/Trypanosome variant surface glycoprotein C-terminal domain containing protein%2C putative	Tb927.11.19670:pseudogenic_transcript-p1	0	NA	NA	0	0	0	0	0	0	0	0
Tb427_000051700.1	Trypanosomal VSG domain containing protein%2C putative	Tb05.5K5.440:pseudogenic_transcript-p1	0	NA	NA	0	0	0	0	0	0	0	0
Tb427_000051800.1	Trypanosome variant surface glycoprotein (A-type)/Trypanosome variant surface glycoprotein C-terminal domain containing protein%2C putative	Tb927.11.19670:pseudogenic_transcript-p1	0	NA	NA	0	0	0	0	0	0	0	0
Tb427_000051900.1	hypothetical protein%2C conserved	Tb927.11.18560.1-p1	0	NA	NA	0	0	0	0	0	0	0	0
Tb427_000052000.1	hypothetical protein	Tb10.v4.0049:mRNA-p1	0	NA	NA	0	0	0	0	0	0	0	0
Tb427_000052100.1	hypothetical protein	Tb11.v5.0317.1-p1	0.448079	-1.61651	0.623048	0	0.30558	0	0	0.568223	0	0.573935	0
Tb427_000052200.1	hypothetical protein%2C conserved	Tb09.v4.0179:pseudogenic_transcript-p1	0	NA	NA	0	0	0	0	0	0	0	0
Tb427_000052300.1	hypothetical protein%2C conserved	Tb927.11.17800:mRNA-p1	0	NA	NA	0	0	0	0	0	0	0	0
Tb427_000052400.1	Trypanosomal VSG domain containing protein%2C putative	Tb10.v4.0123:pseudogenic_transcript-p1	0	NA	NA	0	0	0	0	0	0	0	0
Tb427_000052500.1	Trypanosomal VSG domain containing protein%2C putative	Tb10.v4.0204:pseudogenic_transcript-p1	0	NA	NA	0	0	0	0	0	0	0	0
Tb427_000052600.1	hypothetical protein%2C conserved	Tb927.9.1140:pseudogenic_transcript-p1	0	NA	NA	0	0	0	0	0	0	0	0
Tb427_000052700.1	Trypanosome variant surface glycoprotein (A-type)%2C putative	Tb10.v4.0185:pseudogenic_transcript-p1	0	NA	NA	0	0	0	0	0	0	0	0
Tb427_000052800.1	Trypanosome variant surface glycoprotein C-terminal domain containing protein%2C putative	Tb10.v4.0162:pseudogenic_transcript-p1	0	NA	NA	0	0	0	0	0	0	0	0
Tb427_000052900.1	hypothetical protein%2C conserved	Tb09.v4.0154:pseudogenic_transcript-p1	0	NA	NA	0	0	0	0	0	0	0	0
Tb427_000053000.1	Trypanosomal VSG domain containing protein%2C putative	Tb10.v4.0062:pseudogenic_transcript-p1	0	NA	NA	0	0	0	0	0	0	0	0
Tb427_000053100.1	Trypanosome variant surface glycoprotein (A-type)%2C putative	Tb927.11.17670:mRNA-p1	0	NA	NA	0	0	0	0	0	0	0	0
Tb427_000053200.1	hypothetical protein%2C conserved	Tb927.11.18620.1-p1	0	NA	NA	0	0	0	0	0	0	0	0
Tb427_000053300.1	hypothetical protein	Tb927.3.5850:pseudogenic_transcript-p1	0	NA	NA	0	0	0	0	0	0	0	0
Tb427_000053400.1	Trypanosomal VSG domain/Trypanosome variant surface glycoprotein C-terminal domain containing protein%2C putative	Tb11.0270:pseudogenic_transcript-p1	0	NA	NA	0	0	0	0	0	0	0	0
Tb427_000053500.1	Trypanosomal VSG domain/Trypanosome variant surface glycoprotein C-terminal domain containing protein%2C putative	Tb09.v4.0119:pseudogenic_transcript-p1	0	NA	NA	0	0	0	0	0	0	0	0
Tb427_000053600.1	hypothetical protein%2C conserved	Tb09.v4.0112:pseudogenic_transcript-p1	0	NA	NA	0	0	0	0	0	0	0	0
Tb427_000053700.1	Trypanosome variant surface glycoprotein (A-type)/Trypanosome variant surface glycoprotein C-terminal domain containing protein%2C putative	Tb927.4.5500:pseudogenic_transcript-p1	0	NA	NA	0	0	0	0	0	0	0	0
Tb427_000053800.1	hypothetical protein%2C conserved	Tb09.v4.0195:pseudogenic_transcript-p1	0	NA	NA	0	0	0	0	0	0	0	0
Tb427_000053900.1	Trypanosomal VSG domain/Trypanosome variant surface glycoprotein C-terminal domain containing protein%2C putative	Tb927.3.440:mRNA-p1	0	NA	NA	0	0	0	0	0	0	0	0
Tb427_000054000.1	hypothetical protein	Tb11.0700:pseudogenic_transcript-p1	0	NA	NA	0	0	0	0	0	0	0	0
Tb427_000054100.1	Trypanosomal VSG domain containing protein%2C putative	Tb927.11.20120:pseudogenic_transcript-p1	0	NA	NA	0	0	0	0	0	0	0	0
Tb427_000054200.1	hypothetical protein	Tb927.11.20120:pseudogenic_transcript-p1	0	NA	NA	0	0	0	0	0	0	0	0
Tb427_000054300.1	hypothetical protein%2C conserved	Tb11.v5.0137.1-p1	0	NA	NA	0	0	0	0	0	0	0	0
Tb427_000054400.1	hypothetical protein%2C conserved	Tb10.v4.0258:mRNA-p1	0	NA	NA	0	0	0	0	0	0	0	0
Tb427_000054500.1	hypothetical protein%2C conserved	Tb10.v4.0059:pseudogenic_transcript-p1	0	NA	NA	0	0	0	0	0	0	0	0
Tb427_000054600.1	hypothetical protein	Tb08.27P2.160:pseudogenic_transcript-p1	0	NA	NA	0	0	0	0	0	0	0	0
Tb427_000054700.1	Trypanosomal VSG domain containing protein%2C putative	Tb927.8.460:mRNA-p1	0.0876152	-0.142319	NA	0.058704	0	0	0	0	0	0	0
Tb427_000054900:rRNA	NA	NA	6.13152	-0.290347	0.745279	0.665918	0.878578	0.253291	0.52241	0.891115	0.970007	0.600048	0.396697
Tb427_000055000.1	Trypanosomal VSG domain containing protein%2C putative	Tb927.5.4970:pseudogenic_transcript-p1	0	NA	NA	0	0	0	0	0	0	0	0
Tb427_000055100.1	Trypanosome variant surface glycoprotein (A-type)%2C putative	Tb09.v4.0204:pseudogenic_transcript-p1	0	NA	NA	0	0	0	0	0	0	0	0
Tb427_000055200.1	Reverse transcriptase (RNA-dependent DNA polymerase)/RNase H%2C putative	Tb927.1.240:pseudogenic_transcript-p1	0.0876152	-0.142319	NA	0.042676	0	0	0	0	0	0	0
Tb427_000055300.1	Endonuclease-reverse transcriptase%2C putative	Tb927.1.240:pseudogenic_transcript-p1	0.452708	1.87571	0.540898	0.045173	0	0.0515464	0.136689	0	0	0	0
Tb427_000055400.1	hypothetical protein%2C conserved	Tb927.9.17090:pseudogenic_transcript-p1	0	NA	NA	0	0	0	0	0	0	0	0
Tb427_000055500.1	Trypanosomal VSG domain containing protein%2C putative	Tb927.8.400:pseudogenic_transcript-p1	0	NA	NA	0	0	0	0	0	0	0	0
Tb427_000055600.1	Trypanosome variant surface glycoprotein (A-type)%2C putative	Tb927.11.17670:mRNA-p1	0	NA	NA	0	0	0	0	0	0	0	0
Tb427_000055700.1	Trypanosomal VSG domain/Trypanosome variant surface glycoprotein C-terminal domain containing protein%2C putative	Tb08.27P2.240:mRNA-p1	0.0876152	-0.142319	NA	0.0495672	0	0	0	0	0	0	0
Tb427_000055800.1	Trypanosome variant surface glycoprotein (A-type)%2C putative	Tb927.9.230:pseudogenic_transcript-p1	0	NA	NA	0	0	0	0	0	0	0	0
Tb427_000055900.1	hypothetical protein%2C conserved	Tb927.9.17430:pseudogenic_transcript-p1	0.0883719	-0.142319	NA	0	0	0	0.0730045	0	0	0	0
Tb427_000056000.1	Trypanosomal VSG domain/Trypanosome variant surface glycoprotein C-terminal domain containing protein%2C putative	Tb09.v4.0188:pseudogenic_transcript-p1	0	NA	NA	0	0	0	0	0	0	0	0
Tb427_000056100.1	hypothetical protein%2C conserved	Tb10.v4.0259:mRNA-p1	0	NA	NA	0	0	0	0	0	0	0	0
Tb427_000056200.1	hypothetical protein%2C conserved	Tb927.1.240:pseudogenic_transcript-p1	0	NA	NA	0	0	0	0	0	0	0	0
Tb427_000056300.1	Reverse transcriptase (RNA-dependent DNA polymerase)%2C putative	Tb927.11.18610.1-p1	0	NA	NA	0	0	0	0	0	0	0	0
Tb427_000056400.1	hypothetical protein	Tb08.27P2.330:pseudogenic_transcript-p1	0	NA	NA	0	0	0	0	0	0	0	0
Tb427_000056500.1	Trypanosomal VSG domain containing protein%2C putative	Tb927.9.16270:pseudogenic_transcript-p1	0	NA	NA	0	0	0	0	0	0	0	0
Tb427_000056600.1	hypothetical protein%2C conserved	Tb927.10.16460:pseudogenic_transcript-p1	0	NA	NA	0	0	0	0	0	0	0	0
Tb427_000056700.1	hypothetical protein%2C conserved	Tb927.11.18620.1-p1	0	NA	NA	0	0	0	0	0	0	0	0
Tb427_000056800.1	Trypanosome variant surface glycoprotein (A-type)/Trypanosome variant surface glycoprotein C-terminal domain containing protein%2C putative	Tb09.v4.0111:pseudogenic_transcript-p1	0	NA	NA	0	0	0	0	0	0	0	0
Tb427_000056900.1	Trypanosome variant surface glycoprotein (A-type)/Trypanosome variant surface glycoprotein C-terminal domain containing protein%2C putative	Tb927.9.17250:pseudogenic_transcript-p1	0	NA	NA	0	0	0	0	0	0	0	0
Tb427_000057000.1	hypothetical protein	Tb09.v4.0195:pseudogenic_transcript-p1	0	NA	NA	0	0	0	0	0	0	0	0
Tb427_000057100.1	Trypanosome variant surface glycoprotein (A-type)%2C putative	Tb927.10.16220:mRNA-p1	0	NA	NA	0	0	0	0	0	0	0	0
Tb427_000057200.1	hypothetical protein	NA	0	NA	NA	0	0	0	0	0	0	0	0
Tb427_000057300.1	Trypanosome variant surface glycoprotein C-terminal domain containing protein%2C putative	Tb927.9.17050:mRNA-p1	0	NA	NA	0	0	0	0	0	0	0	0
Tb427_000057400.1	hypothetical protein	Tb927.11.20070:pseudogenic_transcript-p1	0	NA	NA	0	0	0	0	0	0	0	0
Tb427_000057500.1	Trypanosomal VSG domain containing protein%2C putative	Tb10.v4.0223:pseudogenic_transcript-p1	0	NA	NA	0	0	0	0	0	0	0	0
Tb427_000057600.1	Trypanosomal VSG domain containing protein%2C putative	Tb05.5K5.410:pseudogenic_transcript-p1	0	NA	NA	0	0	0	0	0	0	0	0
Tb427_000057700.1	hypothetical protein%2C conserved	Tb927.1.530.2:mRNA-p1	0.0876152	-0.142319	NA	0.0933244	0	0	0	0	0	0	0
Tb427_000057800.1	RNA polymerase Rpb2%2C domain 6%2C putative	Tb927.2.490:pseudogenic_transcript-p1	0.697711	1.4166	0.564152	0.0831241	0.0897297	0	0.083842	0	0	0	0.0742774
Tb427_000057900.1	Retrotransposon hot spot protein%2C putative	Tb927.1.70:mRNA-p1	0.0883719	-0.142319	NA	0	0	0	0.0389357	0	0	0	0
Tb427_000058000.1	Retrotransposon hot spot protein%2C putative	Tb927.2.1130:pseudogenic_transcript-p1	0	NA	NA	0	0	0	0	0	0	0	0
Tb427_000058100.1	hypothetical protein%2C conserved	Tb927.1.240:pseudogenic_transcript-p1	0.365983	-0.140043	NA	0	0	0.0518221	0.0458067	0	0	0.0920752	0
Tb427_000058200.1	hypothetical protein%2C conserved	Tb10.v4.0059:pseudogenic_transcript-p1	0	NA	NA	0	0	0	0	0	0	0	0
Tb427_000058300.1	Trypanosomal VSG domain containing protein%2C putative	Tb11.v5.0933.1-p1	0	NA	NA	0	0	0	0	0	0	0	0
Tb427_000058400.1	Trypanosome variant surface glycoprotein (A-type)%2C putative	Tb927.11.19670:pseudogenic_transcript-p1	0	NA	NA	0	0	0	0	0	0	0	0
Tb427_000058500.1	Trypanosome variant surface glycoprotein (A-type)%2C putative	Tb927.4.5590:pseudogenic_transcript-p1	0	NA	NA	0	0	0	0	0	0	0	0
Tb427_000058600.1	hypothetical protein	Tb09.v4.0195:pseudogenic_transcript-p1	0	NA	NA	0	0	0	0	0	0	0	0
Tb427_000058700.1	Reverse transcriptase (RNA-dependent DNA polymerase)%2C putative	Tb927.11.18610.1-p1	0	NA	NA	0	0	0	0	0	0	0	0
Tb427_000058800.1	hypothetical protein%2C conserved	Tb927.4.5620:pseudogenic_transcript-p1	0	NA	NA	0	0	0	0	0	0	0	0
Tb427_000058900.1	hypothetical protein%2C conserved	Tb927.6.5440:pseudogenic_transcript-p1	0	NA	NA	0	0	0	0	0	0	0	0
Tb427_000059000.1	hypothetical protein%2C conserved	Tb927.9.16520:pseudogenic_transcript-p1	0	NA	NA	0	0	0	0	0	0	0	0
Tb427_000059100.1	hypothetical protein	Tb10.v4.0059:pseudogenic_transcript-p1	0	NA	NA	0	0	0	0	0	0	0	0
Tb427_000059200.1	Trypanosomal VSG domain containing protein%2C putative	Tb927.9.16320:mRNA-p1	0	NA	NA	0	0	0	0	0	0	0	0
Tb427_000059300.1	hypothetical protein%2C conserved	Tb09.v4.0114:mRNA-p1	0	NA	NA	0	0	0	0	0	0	0	0
Tb427_000059400.1	Trypanosomal VSG domain containing protein%2C putative	Tb927.9.310:pseudogenic_transcript-p1	0	NA	NA	0	0	0	0	0	0	0	0
Tb427_000059500.1	Reverse transcriptase (RNA-dependent DNA polymerase)%2C putative	Tb927.11.18610.1-p1	0.264239	-0.863654	NA	0	0	0	0.0309609	0.0616146	0	0	0
Tb427_000059600.1	hypothetical protein%2C conserved	Tb10.v4.0190:pseudogenic_transcript-p1	0	NA	NA	0	0	0	0	0	0	0	0
Tb427_000059700.1	hypothetical protein%2C conserved	Tb10.v4.0237:pseudogenic_transcript-p1	0	NA	NA	0	0	0	0	0	0	0	0
Tb427_000059800.1	Trypanosomal VSG domain/Trypanosome variant surface glycoprotein C-terminal domain containing protein%2C putative	Tb11.v5.0926.1-p1	0	NA	NA	0	0	0	0	0	0	0	0
Tb427_000059900.1	Trypanosomal VSG domain containing protein%2C putative	Tb927.5.5170:pseudogenic_transcript-p1	0	NA	NA	0	0	0	0	0	0	0	0
Tb427_000060000.1	hypothetical protein%2C conserved	Tb927.11.18620.1-p1	0	NA	NA	0	0	0	0	0	0	0	0
Tb427_000060100.1	Trypanosomal VSG domain containing protein%2C putative	Tb11.v5.0129.1-p1	0	NA	NA	0	0	0	0	0	0	0	0
Tb427_000060200.1	Trypanosomal VSG domain containing protein%2C putative	Tb927.9.220:pseudogenic_transcript-p1	0	NA	NA	0	0	0	0	0	0	0	0
Tb427_000060300.1	Trypanosome variant surface glycoprotein (A-type)%2C putative	Tb927.9.230:pseudogenic_transcript-p1	0	NA	NA	0	0	0	0	0	0	0	0
Tb427_000060400.1	Trypanosomal VSG domain containing protein%2C putative	Tb05.5K5.440:pseudogenic_transcript-p1	0	NA	NA	0	0	0	0	0	0	0	0
Tb427_000060500.1	Trypanosome variant surface glycoprotein (A-type)%2C putative	Tb08.27P2.610:pseudogenic_transcript-p1	0	NA	NA	0	0	0	0	0	0	0	0
Tb427_000060600.1	Trypanosome variant surface glycoprotein C-terminal domain containing protein%2C putative	Tb927.11.18900.1-p1	0.0945777	-0.142319	NA	0	0.0581441	0	0	0	0	0	0
Tb427_000060700.1	Trypanosome variant surface glycoprotein (A-type)/Trypanosome variant surface glycoprotein C-terminal domain containing protein%2C putative	Tb927.3.180:mRNA-p1	0	NA	NA	0	0	0	0	0	0	0	0
Tb427_000060800.1	hypothetical protein%2C conserved	Tb927.9.500:pseudogenic_transcript-p1	0	NA	NA	0	0	0	0	0	0	0	0
Tb427_000060900.1	Trypanosomal VSG domain/Trypanosome variant surface glycoprotein C-terminal domain containing protein%2C putative	Tb927.9.270:mRNA-p1	0.0876152	-0.142319	NA	0.0511597	0	0	0	0	0	0	0
Tb427_000061000.1	hypothetical protein%2C conserved	Tb09.v4.0193:pseudogenic_transcript-p1	0	NA	NA	0	0	0	0	0	0	0	0
Tb427_000061100.1	hypothetical protein%2C conserved	NA	0	NA	NA	0	0	0	0	0	0	0	0
Tb427_000061200.1	Trypanosome variant surface glycoprotein (A-type)%2C putative	Tb927.3.5860:pseudogenic_transcript-p1	0	NA	NA	0	0	0	0	0	0	0	0
Tb427_000061300.1	Trypanosomal VSG domain/Trypanosome variant surface glycoprotein C-terminal domain containing protein%2C putative	Tb10.v4.0076:pseudogenic_transcript-p1	0.0945777	-0.142319	NA	0	0.0541381	0	0	0	0	0	0
Tb427_000061400.1	Trypanosomal VSG domain containing protein%2C putative	Tb927.5.5130:pseudogenic_transcript-p1	0.177634	-1.58499	NA	0	0	0	0	0	0	0.125374	0
Tb427_000061500.1	Trypanosome variant surface glycoprotein (A-type)/Trypanosome variant surface glycoprotein C-terminal domain containing protein%2C putative	Tb10.v4.0150:pseudogenic_transcript-p1	0	NA	NA	0	0	0	0	0	0	0	0
Tb427_000061600.1	hypothetical protein%2C conserved	Tb10.v4.0149:pseudogenic_transcript-p1	0	NA	NA	0	0	0	0	0	0	0	0
Tb427_000061700.1	hypothetical protein%2C conserved	Tb10.v4.0148:pseudogenic_transcript-p1	0	NA	NA	0	0	0	0	0	0	0	0
Tb427_000061800.1	hypothetical protein	Tb08.27P2.160:pseudogenic_transcript-p1	0	NA	NA	0	0	0	0	0	0	0	0
Tb427_000061900.1	Trypanosomal VSG domain containing protein%2C putative	Tb10.v4.0146:pseudogenic_transcript-p1	0	NA	NA	0	0	0	0	0	0	0	0
Tb427_000062000.1	hypothetical protein%2C conserved	Tb927.6.5490:pseudogenic_transcript-p1	0	NA	NA	0	0	0	0	0	0	0	0
Tb427_000062100.1	Trypanosomal VSG domain/Trypanosome variant surface glycoprotein C-terminal domain containing protein%2C putative	Tb927.3.170:pseudogenic_transcript-p1	0	NA	NA	0	0	0	0	0	0	0	0
Tb427_000062200.1	hypothetical protein	Tb10.v4.0059:pseudogenic_transcript-p1	0	NA	NA	0	0	0	0	0	0	0	0
Tb427_000062300.1	Trypanosomal VSG domain/Trypanosome variant surface glycoprotein C-terminal domain containing protein%2C putative	Tb08.27P2.580:pseudogenic_transcript-p1	0	NA	NA	0	0	0	0	0	0	0	0
Tb427_000062400.1	hypothetical protein%2C conserved	Tb927.6.5440:pseudogenic_transcript-p1	0	NA	NA	0	0	0	0	0	0	0	0
Tb427_000062500.1	hypothetical protein%2C conserved	Tb927.6.5430:pseudogenic_transcript-p1	0	NA	NA	0	0	0	0	0	0	0	0
Tb427_000062600.1	hypothetical protein%2C conserved	Tb927.5.4860:pseudogenic_transcript-p1	0	NA	NA	0	0	0	0	0	0	0	0
Tb427_000062700.1	Trypanosome variant surface glycoprotein (A-type)%2C putative	Tb927.11.18860.1-p1	0.177634	-1.58499	NA	0	0	0	0	0	0	0.101882	0
Tb427_000062800.1	Trypanosomal VSG domain/Trypanosome variant surface glycoprotein C-terminal domain containing protein%2C putative	Tb927.11.18870.1-p1	0.0999768	-0.142319	NA	0	0	0.0511834	0	0	0	0	0
Tb427_000062900.1	hypothetical protein%2C conserved	Tb11.0670:mRNA-p1	0	NA	NA	0	0	0	0	0	0	0	0
Tb427_000063000.1	Trypanosome variant surface glycoprotein (A-type)/Trypanosome variant surface glycoprotein C-terminal domain containing protein%2C putative	Tb09.v4.0074:pseudogenic_transcript-p1	0.0999768	-0.142319	NA	0	0	0.0576829	0	0	0	0	0
Tb427_000063100.1	hypothetical protein%2C conserved	Tb10.v4.0176:pseudogenic_transcript-p1	0	NA	NA	0	0	0	0	0	0	0	0
Tb427_000063200.1	Trypanosomal VSG domain/Trypanosome variant surface glycoprotein C-terminal domain containing protein%2C putative	Tb927.11.19400:mRNA-p1	0.0945777	-0.142319	NA	0	0.0526861	0	0	0	0	0	0
Tb427_000063300.1	Trypanosomal VSG domain/Trypanosome variant surface glycoprotein C-terminal domain containing protein%2C putative	Tb927.3.5900:pseudogenic_transcript-p1	0	NA	NA	0	0	0	0	0	0	0	0
Tb427_000063400.1	hypothetical protein%2C conserved	Tb11.1720.1-p1	0	NA	NA	0	0	0	0	0	0	0	0
Tb427_000063500.1	Trypanosome variant surface glycoprotein C-terminal domain containing protein%2C putative	Tb11.v4.0062.1-p1	0.0876152	-0.142319	NA	0.0875517	0	0	0	0	0	0	0
Tb427_000063600.1	Trypanosomal VSG domain containing protein%2C putative	Tb927.11.19290:pseudogenic_transcript-p1	0	NA	NA	0	0	0	0	0	0	0	0
Tb427_000063700.1	hypothetical protein%2C conserved	Tb11.v5.1033.1-p1	0	NA	NA	0	0	0	0	0	0	0	0
Tb427_000063800.1	hypothetical protein%2C conserved	Tb10.v4.0112:pseudogenic_transcript-p1	0.0876152	-0.142319	NA	0.0508534	0	0	0	0	0	0	0
Tb427_000063900.1	hypothetical protein%2C conserved	Tb927.10.16250:pseudogenic_transcript-p1	0	NA	NA	0	0	0	0	0	0	0	0
Tb427_000064000.1	Trypanosomal VSG domain/Trypanosome variant surface glycoprotein C-terminal domain containing protein%2C putative	Tb927.11.17770:mRNA-p1	0.0876152	-0.142319	NA	0.0505507	0	0	0	0	0	0	0
Tb427_000064100.1	Trypanosome variant surface glycoprotein C-terminal domain containing protein%2C putative	Tb10.v4.0060:pseudogenic_transcript-p1	0	NA	NA	0	0	0	0	0	0	0	0
Tb427_000064200.1	hypothetical protein	Tb927.11.19610:pseudogenic_transcript-p1	0	NA	NA	0	0	0	0	0	0	0	0
Tb427_000064300.1	Trypanosome variant surface glycoprotein C-terminal domain containing protein%2C putative	Tb927.9.17060:pseudogenic_transcript-p1	0	NA	NA	0	0	0	0	0	0	0	0
Tb427_000064400.1	Trypanosomal VSG domain containing protein%2C putative	Tb927.8.130:mRNA-p1	0	NA	NA	0	0	0	0	0	0	0	0
Tb427_000064500.1	Trypanosomal VSG domain/Trypanosome variant surface glycoprotein C-terminal domain containing protein%2C putative	Tb05.5K5.410:pseudogenic_transcript-p1	0	NA	NA	0	0	0	0	0	0	0	0
Tb427_000064600.1	hypothetical protein	Tb08.27P2.160:pseudogenic_transcript-p1	0	NA	NA	0	0	0	0	0	0	0	0
Tb427_000064700.1	hypothetical protein%2C conserved	Tb927.9.16280:pseudogenic_transcript-p1	0	NA	NA	0	0	0	0	0	0	0	0
Tb427_000064800.1	Trypanosomal VSG domain containing protein%2C putative	Tb927.5.5130:pseudogenic_transcript-p1	0	NA	NA	0	0	0	0	0	0	0	0
Tb427_000064900.1	hypothetical protein	Tb10.v4.0059:pseudogenic_transcript-p1	0	NA	NA	0	0	0	0	0	0	0	0
Tb427_000065000.1	hypothetical protein%2C conserved	Tb927.11.20710:pseudogenic_transcript-p1	0	NA	NA	0	0	0	0	0	0	0	0
Tb427_000065100.1	Trypanosomal VSG domain/Trypanosome variant surface glycoprotein C-terminal domain containing protein%2C putative	Tb09.v4.0102:mRNA-p1	0	NA	NA	0	0	0	0	0	0	0	0
Tb427_000065200.1	hypothetical protein	Tb927.8.200:pseudogenic_transcript-p1	0	NA	NA	0	0	0	0	0	0	0	0
Tb427_000065300.1	hypothetical protein%2C conserved	Tb10.v4.0122:mRNA-p1	0	NA	NA	0	0	0	0	0	0	0	0
Tb427_000065400.1	Trypanosome variant surface glycoprotein (A-type)%2C putative	Tb927.11.19580:pseudogenic_transcript-p1	0	NA	NA	0	0	0	0	0	0	0	0
Tb427_000065500.1	hypothetical protein	Tb09.v4.0021:pseudogenic_transcript-p1	0	NA	NA	0	0	0	0	0	0	0	0
Tb427_000065600.1	Trypanosomal VSG domain containing protein%2C putative	Tb10.v4.0200:mRNA-p1	0	NA	NA	0	0	0	0	0	0	0	0
Tb427_000065700.1	hypothetical protein%2C conserved	Tb11.v5.0117.1-p1	0	NA	NA	0	0	0	0	0	0	0	0
Tb427_000065800.1	Trypanosomal VSG domain containing protein%2C putative	Tb927.6.5260:mRNA-p1	0	NA	NA	0	0	0	0	0	0	0	0
Tb427_000065900.1	hypothetical protein	Tb11.15.0008b.1-p1	0	NA	NA	0	0	0	0	0	0	0	0
Tb427_000066000.1	Trypanosomal VSG domain/Trypanosome variant surface glycoprotein C-terminal domain containing protein%2C putative	Tb927.11.20660:mRNA-p1	0	NA	NA	0	0	0	0	0	0	0	0
Tb427_000066100.1	Trypanosomal VSG domain/Trypanosome variant surface glycoprotein C-terminal domain containing protein%2C putative	Tb927.5.4930:pseudogenic_transcript-p1	0	NA	NA	0	0	0	0	0	0	0	0
Tb427_000066200.1	Reverse transcriptase (RNA-dependent DNA polymerase)%2C putative	Tb927.11.18610.1-p1	0.0999768	-0.142319	NA	0	0	0.0349846	0	0	0	0	0
Tb427_000066300.1	hypothetical protein	Tb08.27P2.160:pseudogenic_transcript-p1	0.0945777	-0.142319	NA	0	0.11703	0	0	0	0	0	0
Tb427_000066400.1	Trypanosomal VSG domain/Trypanosome variant surface glycoprotein C-terminal domain containing protein%2C putative	Tb927.11.19010:mRNA-p1	0	NA	NA	0	0	0	0	0	0	0	0
Tb427_000066500.1	Trypanosome variant surface glycoprotein C-terminal domain containing protein%2C putative	Tb927.11.20570:mRNA-p1	0	NA	NA	0	0	0	0	0	0	0	0
Tb427_000066600.1	Reverse transcriptase (RNA-dependent DNA polymerase)%2C putative	Tb927.11.18610.1-p1	0.439469	0.389929	0.913887	0.0613178	0	0	0.0309237	0.0615404	0	0	0
Tb427_000066700.1	hypothetical protein%2C conserved	Tb11.v5.0445.1-p1	0	NA	NA	0	0	0	0	0	0	0	0
Tb427_000066800.1	hypothetical protein%2C conserved	Tb09.v4.0179:pseudogenic_transcript-p1	0	NA	NA	0	0	0	0	0	0	0	0
Tb427_000066900.1	hypothetical protein%2C conserved	Tb10.v4.0258:mRNA-p1	0	NA	NA	0	0	0	0	0	0	0	0
Tb427_000067000.1	hypothetical protein%2C conserved	Tb10.v4.0197:pseudogenic_transcript-p1	0	NA	NA	0	0	0	0	0	0	0	0
Tb427_000067100.1	Trypanosomal VSG domain/Trypanosome variant surface glycoprotein C-terminal domain containing protein%2C putative	Tb09.v4.0102:mRNA-p1	0	NA	NA	0	0	0	0	0	0	0	0
Tb427_000067200.1	hypothetical protein%2C conserved	Tb10.v4.0199:pseudogenic_transcript-p1	0	NA	NA	0	0	0	0	0	0	0	0
Tb427_000067300.1	Trypanosomal VSG domain containing protein%2C putative	Tb10.v4.0200:mRNA-p1	0	NA	NA	0	0	0	0	0	0	0	0
Tb427_000067400.1	Trypanosome variant surface glycoprotein C-terminal domain containing protein%2C putative	Tb10.v4.0200:mRNA-p1	0	NA	NA	0	0	0	0	0	0	0	0
Tb427_000067500.1	hypothetical protein%2C conserved	Tb10.v4.0197:pseudogenic_transcript-p1	0	NA	NA	0	0	0	0	0	0	0	0
Tb427_000067600.1	Trypanosomal VSG domain/Trypanosome variant surface glycoprotein C-terminal domain containing protein%2C putative	Tb09.v4.0102:mRNA-p1	0	NA	NA	0	0	0	0	0	0	0	0
Tb427_000067700.1	hypothetical protein%2C conserved	Tb10.v4.0199:pseudogenic_transcript-p1	0	NA	NA	0	0	0	0	0	0	0	0
Tb427_000067800.1	Trypanosomal VSG domain containing protein%2C putative	Tb10.v4.0200:mRNA-p1	0	NA	NA	0	0	0	0	0	0	0	0
Tb427_000067900.1	Trypanosome variant surface glycoprotein C-terminal domain containing protein%2C putative	Tb10.v4.0200:mRNA-p1	0	NA	NA	0	0	0	0	0	0	0	0
Tb427_000068000.1	hypothetical protein%2C conserved	Tb10.v4.0197:pseudogenic_transcript-p1	0	NA	NA	0	0	0	0	0	0	0	0
Tb427_000068100.1	Trypanosomal VSG domain/Trypanosome variant surface glycoprotein C-terminal domain containing protein%2C putative	Tb09.v4.0102:mRNA-p1	0	NA	NA	0	0	0	0	0	0	0	0
Tb427_000068200.1	hypothetical protein%2C conserved	Tb10.v4.0199:pseudogenic_transcript-p1	0	NA	NA	0	0	0	0	0	0	0	0
Tb427_000068300.1	Trypanosomal VSG domain containing protein%2C putative	Tb10.v4.0200:mRNA-p1	0	NA	NA	0	0	0	0	0	0	0	0
Tb427_000068400.1	Trypanosome variant surface glycoprotein C-terminal domain containing protein%2C putative	Tb10.v4.0200:mRNA-p1	0	NA	NA	0	0	0	0	0	0	0	0
Tb427_000068500.1	Trypanosomal VSG domain/Trypanosome variant surface glycoprotein C-terminal domain containing protein%2C putative	Tb927.6.5650:pseudogenic_transcript-p1	0	NA	NA	0	0	0	0	0	0	0	0
Tb427_000068600.1	Trypanosomal VSG domain containing protein%2C putative	Tb927.6.5640:pseudogenic_transcript-p1	0	NA	NA	0	0	0	0	0	0	0	0
Tb427_000068700.1	hypothetical protein%2C conserved	Tb927.11.17690:mRNA-p1	0	NA	NA	0	0	0	0	0	0	0	0
Tb427_000068800.1	Trypanosomal VSG domain/Trypanosome variant surface glycoprotein C-terminal domain containing protein%2C putative	Tb927.11.17680:mRNA-p1	0	NA	NA	0	0	0	0	0	0	0	0
Tb427_000068900.1	Trypanosome variant surface glycoprotein (A-type)%2C putative	Tb927.11.17670:mRNA-p1	0	NA	NA	0	0	0	0	0	0	0	0
Tb427_000069000.1	Endonuclease-reverse transcriptase%2C putative	Tb927.1.450:pseudogenic_transcript-p1	0	NA	NA	0	0	0	0	0	0	0	0
Tb427_000069100.1	hypothetical protein%2C conserved	Tb927.1.240:pseudogenic_transcript-p1	0	NA	NA	0	0	0	0	0	0	0	0
Tb427_000069200.1	Reverse transcriptase (RNA-dependent DNA polymerase)%2C putative	Tb927.1.240:pseudogenic_transcript-p1	0	NA	NA	0	0	0	0	0	0	0	0
Tb427_000069300.1	Retrotransposon hot spot protein%2C putative	Tb927.2.1120:pseudogenic_transcript-p1	0.0876152	-0.142319	NA	0.0602306	0	0	0	0	0	0	0
Tb427_000069400.1	RNA polymerase Rpb2%2C domain 6%2C putative	Tb927.2.490:pseudogenic_transcript-p1	1.89813	0.85116	0.560561	0.0831241	0.134595	0.23713	0.125763	0.0834259	0.0778387	0.0842645	0.0742774
Tb427_000069500.1	hypothetical protein%2C conserved	Tb927.1.530.2:mRNA-p1	0	NA	NA	0	0	0	0	0	0	0	0
Tb427_000069600.1	hypothetical protein%2C conserved	Tb10.v4.0259:mRNA-p1	0	NA	NA	0	0	0	0	0	0	0	0
Tb427_000069700.1	hypothetical protein	Tb927.9.17630:pseudogenic_transcript-p1	0	NA	NA	0	0	0	0	0	0	0	0
Tb427_000069800.1	Trypanosome variant surface glycoprotein (A-type)%2C putative	Tb09.v4.0178:pseudogenic_transcript-p1	0	NA	NA	0	0	0	0	0	0	0	0
Tb427_000069900.1	Trypanosomal VSG domain containing protein%2C putative	Tb927.6.5600:pseudogenic_transcript-p1	0	NA	NA	0	0	0	0	0	0	0	0
Tb427_000070000.1	Trypanosome variant surface glycoprotein (A-type)/Trypanosome variant surface glycoprotein C-terminal domain containing protein%2C putative	Tb927.11.17580:mRNA-p1	0	NA	NA	0	0	0	0	0	0	0	0
Tb427_000070100.1	Trypanosome variant surface glycoprotein (A-type)%2C putative	Tb927.5.5080:mRNA-p1	0	NA	NA	0	0	0	0	0	0	0	0
Tb427_000070200.1	Trypanosome variant surface glycoprotein (A-type)%2C putative	Tb927.5.5080:mRNA-p1	0	NA	NA	0	0	0	0	0	0	0	0
Tb427_000070300.1	Reverse transcriptase (RNA-dependent DNA polymerase)%2C putative	Tb927.1.240:pseudogenic_transcript-p1	0.0883719	-0.142319	NA	0	0	0	0.0285529	0	0	0	0
Tb427_000070400.1	Trypanosome variant surface glycoprotein C-terminal domain containing protein%2C putative	Tb10.v4.0073:pseudogenic_transcript-p1	0	NA	NA	0	0	0	0	0	0	0	0
Tb427_000070500.1	Trypanosomal VSG domain containing protein%2C putative	Tb927.9.17020:pseudogenic_transcript-p1	0	NA	NA	0	0	0	0	0	0	0	0
Tb427_000070600.1	Trypanosomal VSG domain containing protein%2C putative	Tb09.v4.0139:pseudogenic_transcript-p1	0	NA	NA	0	0	0	0	0	0	0	0
Tb427_000070700.1	hypothetical protein	Tb927.8.450:pseudogenic_transcript-p1	0	NA	NA	0	0	0	0	0	0	0	0
Tb427_000070800.1	Trypanosomal VSG domain containing protein%2C putative	Tb11.v5.0933.1-p1	0	NA	NA	0	0	0	0	0	0	0	0
Tb427_000070900.1	Trypanosome variant surface glycoprotein (A-type)%2C putative	Tb09.v4.0054:pseudogenic_transcript-p1	0	NA	NA	0	0	0	0	0	0	0	0
Tb427_000071000.1	hypothetical protein%2C conserved	Tb11.0280:pseudogenic_transcript-p1	0	NA	NA	0	0	0	0	0	0	0	0
Tb427_000071100.1	hypothetical protein%2C conserved	Tb927.1.450:pseudogenic_transcript-p1	0	NA	NA	0	0	0	0	0	0	0	0
Tb427_000071200.1	Reverse transcriptase (RNA-dependent DNA polymerase)%2C putative	Tb927.1.240:pseudogenic_transcript-p1	0	NA	NA	0	0	0	0	0	0	0	0
Tb427_000071300.1	hypothetical protein%2C conserved	Tb927.1.240:pseudogenic_transcript-p1	0.0883719	-0.142319	NA	0	0	0	0.0279625	0	0	0	0
Tb427_000071400.1	hypothetical protein%2C conserved	Tb927.4.5450:pseudogenic_transcript-p1	0	NA	NA	0	0	0	0	0	0	0	0
Tb427_000071500.1	hypothetical protein	Tb927.11.20100:mRNA-p1	0	NA	NA	0	0	0	0	0	0	0	0
Tb427_000071600.1	hypothetical protein%2C conserved	Tb927.6.5450:mRNA-p1	0	NA	NA	0	0	0	0	0	0	0	0
Tb427_000071700.1	Trypanosomal VSG domain/Trypanosome variant surface glycoprotein C-terminal domain containing protein%2C putative	Tb927.11.20010:pseudogenic_transcript-p1	0	NA	NA	0	0	0	0	0	0	0	0
Tb427_000071800.1	hypothetical protein	Tb927.9.1090:pseudogenic_transcript-p1	0	NA	NA	0	0	0	0	0	0	0	0
Tb427_000071900.1	hypothetical protein	Tb10.v4.0234:pseudogenic_transcript-p1	0	NA	NA	0	0	0	0	0	0	0	0
Tb427_000072000.1	Trypanosomal VSG domain containing protein%2C putative	Tb09.v4.0163:pseudogenic_transcript-p1	0	NA	NA	0	0	0	0	0	0	0	0
Tb427_000072100.1	hypothetical protein	Tb10.v4.0059:pseudogenic_transcript-p1	0	NA	NA	0	0	0	0	0	0	0	0
Tb427_000072200.1	Trypanosomal VSG domain containing protein%2C putative	Tb11.v5.0610.1-p1	0	NA	NA	0	0	0	0	0	0	0	0
Tb427_000072300.1	hypothetical protein%2C conserved	Tb927.11.20150:pseudogenic_transcript-p1	0	NA	NA	0	0	0	0	0	0	0	0
Tb427_000072400.1	hypothetical protein	Tb927.3.280:pseudogenic_transcript-p1	0	NA	NA	0	0	0	0	0	0	0	0
Tb427_000072500.1	hypothetical protein%2C conserved	Tb927.1.450:pseudogenic_transcript-p1	0	NA	NA	0	0	0	0	0	0	0	0
Tb427_000072600.1	hypothetical protein	Tb927.1.240:pseudogenic_transcript-p1	0	NA	NA	0	0	0	0	0	0	0	0
Tb427_000072700.1	Reverse transcriptase (RNA-dependent DNA polymerase)%2C putative	Tb927.1.240:pseudogenic_transcript-p1	0.0876152	-0.142319	NA	0.0487142	0	0	0	0	0	0	0
Tb427_000072800.1	Trypanosomal VSG domain/Trypanosome variant surface glycoprotein C-terminal domain containing protein%2C putative	Tb927.11.17350:mRNA-p1	0	NA	NA	0	0	0	0	0	0	0	0
Tb427_000072900.1	Trypanosome variant surface glycoprotein (A-type)%2C putative	Tb927.11.20590:pseudogenic_transcript-p1	0	NA	NA	0	0	0	0	0	0	0	0
Tb427_000073000.1	hypothetical protein%2C conserved	Tb927.11.18620.1-p1	0	NA	NA	0	0	0	0	0	0	0	0
Tb427_000073100.1	hypothetical protein%2C conserved	Tb11.0280:pseudogenic_transcript-p1	0	NA	NA	0	0	0	0	0	0	0	0
Tb427_000073200.1	Trypanosomal VSG domain containing protein%2C putative	Tb09.v4.0056:pseudogenic_transcript-p1	0	NA	NA	0	0	0	0	0	0	0	0
Tb427_000073300.1	hypothetical protein	Tb08.27P2.250:pseudogenic_transcript-p1	0	NA	NA	0	0	0	0	0	0	0	0
Tb427_000073400.1	hypothetical protein%2C conserved	Tb927.9.1110:mRNA-p1	0	NA	NA	0	0	0	0	0	0	0	0
Tb427_000073500.1	Trypanosome variant surface glycoprotein (A-type)%2C putative	Tb927.6.5660:pseudogenic_transcript-p1	0	NA	NA	0	0	0	0	0	0	0	0
Tb427_000073600.1	Trypanosomal VSG domain containing protein%2C putative	Tb927.8.130:mRNA-p1	0	NA	NA	0	0	0	0	0	0	0	0
Tb427_000073700.1	hypothetical protein%2C conserved	Tb927.11.19800.1-p1	16.098	0.361472	0.483184	4.62028	2.56497	2.56076	3.86129	2.91472	2.22506	2.67638	2.83101
Tb427_000073800.1	Trypanosomal VSG domain containing protein%2C putative	Tb09.v4.0031:mRNA-p1	0	NA	NA	0	0	0	0	0	0	0	0
Tb427_000073900.1	hypothetical protein	Tb927.8.450:pseudogenic_transcript-p1	0	NA	NA	0	0	0	0	0	0	0	0
Tb427_000074000.1	hypothetical protein%2C conserved	Tb927.1.240:pseudogenic_transcript-p1	0.333325	-0.158444	NA	0	0	0	0.173632	0	0	0	0.153824
Tb427_000074100.1	Reverse transcriptase (RNA-dependent DNA polymerase)%2C putative	Tb927.1.240:pseudogenic_transcript-p1	0	NA	NA	0	0	0	0	0	0	0	0
Tb427_000074200:rRNA	NA	NA	7.43526	-0.62617	0.413055	0.750259	0.354322	0.267535	0.189185	0.470614	0.790373	0.570414	0.586609
Tb427_000074400.1	RNase H%2C putative	Tb927.1.240:pseudogenic_transcript-p1	0	NA	NA	0	0	0	0	0	0	0	0
Tb427_000074500.1	Reverse transcriptase (RNA-dependent DNA polymerase)%2C putative	Tb927.1.240:pseudogenic_transcript-p1	0	NA	NA	0	0	0	0	0	0	0	0
Tb427_000074600.1	hypothetical protein%2C conserved	Tb927.1.450:pseudogenic_transcript-p1	0	NA	NA	0	0	0	0	0	0	0	0
Tb427_000074700.1	Trypanosome variant surface glycoprotein (A-type)/Trypanosome variant surface glycoprotein C-terminal domain containing protein%2C putative	Tb927.9.17250:pseudogenic_transcript-p1	0	NA	NA	0	0	0	0	0	0	0	0
Tb427_000074800.1	hypothetical protein%2C conserved	Tb927.9.1010:pseudogenic_transcript-p1	0	NA	NA	0	0	0	0	0	0	0	0
Tb427_000074900.1	Trypanosomal VSG domain containing protein%2C putative	Tb11.v5.0447.1-p1	0	NA	NA	0	0	0	0	0	0	0	0
Tb427_000075000.1	Trypanosome variant surface glycoprotein (A-type)/Trypanosome variant surface glycoprotein C-terminal domain containing protein%2C putative	Tb927.5.4820:pseudogenic_transcript-p1	0	NA	NA	0	0	0	0	0	0	0	0
Tb427_000075100:rRNA	NA	NA	3.70285	-0.299371	0.790741	0.228293	0.0985741	0.208403	0.322371	0.274947	0.171022	0.462851	0.163197
Tb427_000075300.1	Trypanosome variant surface glycoprotein (A-type)/Trypanosome variant surface glycoprotein C-terminal domain containing protein%2C putative	Tb927.11.19670:pseudogenic_transcript-p1	0	NA	NA	0	0	0	0	0	0	0	0
Tb427_000075400.1	hypothetical protein%2C conserved	Tb10.v4.0258:mRNA-p1	0.351854	-0.159868	NA	0.114764	0	0	0.115755	0.230361	0	0	0
Tb427_000075500.1	hypothetical protein%2C conserved	Tb11.v5.0137.1-p1	0	NA	NA	0	0	0	0	0	0	0	0
Tb427_000075600.1	hypothetical protein	Tb927.1.450:pseudogenic_transcript-p1	0	NA	NA	0	0	0	0	0	0	0	0
Tb427_000075700.1	Trypanosome variant surface glycoprotein (A-type)%2C putative	Tb927.11.17670:mRNA-p1	0	NA	NA	0	0	0	0	0	0	0	0
Tb427_000075800.1	Trypanosomal VSG domain/Trypanosome variant surface glycoprotein C-terminal domain containing protein%2C putative	Tb927.11.17680:mRNA-p1	0	NA	NA	0	0	0	0	0	0	0	0
Tb427_000075900.1	hypothetical protein	Tb927.11.17690:mRNA-p1	0	NA	NA	0	0	0	0	0	0	0	0
Tb427_000076000.1	Trypanosomal VSG domain/Trypanosome variant surface glycoprotein C-terminal domain containing protein%2C putative	Tb927.11.17720:mRNA-p1	0	NA	NA	0	0	0	0	0	0	0	0
Tb427_000076100.1	hypothetical protein%2C conserved	Tb927.11.17730:mRNA-p1	0	NA	NA	0	0	0	0	0	0	0	0
Tb427_000076200.1	Trypanosomal VSG domain containing protein%2C putative	Tb927.11.17740:mRNA-p1	0	NA	NA	0	0	0	0	0	0	0	0
Tb427_000076300.1	hypothetical protein%2C conserved	Tb927.11.17750:mRNA-p1	0	NA	NA	0	0	0	0	0	0	0	0
Tb427_000076400.1	Trypanosomal VSG domain containing protein%2C putative	Tb11.v5.0317.1-p1	0	NA	NA	0	0	0	0	0	0	0	0
Tb427_000076500.1	hypothetical protein	Tb08.27P2.160:pseudogenic_transcript-p1	0.0999768	-0.142319	NA	0	0	0.105717	0	0	0	0	0
Tb427_000076600.1	Trypanosomal VSG domain containing protein%2C putative	Tb927.6.5390:pseudogenic_transcript-p1	0.182193	0.577094	NA	0.074934	0.0808887	0	0	0	0	0	0
Tb427_000076700.1	Trypanosomal VSG domain containing protein%2C putative	Tb927.11.17760:mRNA-p1	0	NA	NA	0	0	0	0	0	0	0	0
Tb427_000076800.1	Trypanosomal VSG domain/Trypanosome variant surface glycoprotein C-terminal domain containing protein%2C putative	Tb10.v4.0062:pseudogenic_transcript-p1	0	NA	NA	0	0	0	0	0	0	0	0
Tb427_000076900.1	Trypanosomal VSG domain/Trypanosome variant surface glycoprotein C-terminal domain containing protein%2C putative	Tb927.11.17770:mRNA-p1	0	NA	NA	0	0	0	0	0	0	0	0
Tb427_000077000.1	hypothetical protein%2C conserved	Tb927.10.16250:pseudogenic_transcript-p1	0	NA	NA	0	0	0	0	0	0	0	0
Tb427_000077100.1	hypothetical protein%2C conserved	Tb10.v4.0112:pseudogenic_transcript-p1	0	NA	NA	0	0	0	0	0	0	0	0
Tb427_000077200.1	hypothetical protein%2C conserved	Tb927.11.17790:mRNA-p1	0	NA	NA	0	0	0	0	0	0	0	0
Tb427_000077300.1	Trypanosomal VSG domain containing protein%2C putative	Tb927.11.17810:mRNA-p1	0.0945777	-0.142319	NA	0	0.129118	0	0	0	0	0	0
Tb427_000077400.1	hypothetical protein	Tb08.27P2.160:pseudogenic_transcript-p1	0	NA	NA	0	0	0	0	0	0	0	0
Tb427_000077500.1	Trypanosomal VSG domain/Trypanosome variant surface glycoprotein C-terminal domain containing protein%2C putative	Tb927.9.16940:pseudogenic_transcript-p1	0	NA	NA	0	0	0	0	0	0	0	0
Tb427_000077600.1	hypothetical protein	Tb927.6.5440:pseudogenic_transcript-p1	0	NA	NA	0	0	0	0	0	0	0	0
Tb427_000077700.1	hypothetical protein%2C conserved	Tb927.6.5350:pseudogenic_transcript-p1	0	NA	NA	0	0	0	0	0	0	0	0
Tb427_000077800.1	Trypanosomal VSG domain/Trypanosome variant surface glycoprotein C-terminal domain containing protein%2C putative	Tb927.6.5230:pseudogenic_transcript-p1	0	NA	NA	0	0	0	0	0	0	0	0
Tb427_000077900.1	Trypanosomal VSG domain/Trypanosome variant surface glycoprotein C-terminal domain containing protein%2C putative	Tb927.11.18550.1-p1	0	NA	NA	0	0	0	0	0	0	0	0
Tb427_000078000.1	Trypanosomal VSG domain/Trypanosome variant surface glycoprotein C-terminal domain containing protein%2C putative	Tb927.11.20660:mRNA-p1	0.0876152	-0.142319	NA	0.0507521	0	0	0	0	0	0	0
Tb427_000078100.1	hypothetical protein	Tb08.27P2.160:pseudogenic_transcript-p1	0	NA	NA	0	0	0	0	0	0	0	0
Tb427_000078200.1	Trypanosomal VSG domain containing protein%2C putative	Tb927.11.20630:pseudogenic_transcript-p1	0.17523	0.554595	NA	0.112733	0	0	0	0	0	0	0
Tb427_000078300.1	hypothetical protein	Tb11.v5.0622.1-p1	0	NA	NA	0	0	0	0	0	0	0	0
Tb427_000078400.1	Trypanosomal VSG domain containing protein%2C putative	Tb927.9.16940:pseudogenic_transcript-p1	0	NA	NA	0	0	0	0	0	0	0	0
Tb427_000078500.1	Trypanosomal VSG domain containing protein%2C putative	Tb11.v5.0873.1-p1	0	NA	NA	0	0	0	0	0	0	0	0
Tb427_000078600.1	Trypanosomal VSG domain containing protein%2C putative	Tb927.9.16860:pseudogenic_transcript-p1	0	NA	NA	0	0	0	0	0	0	0	0
Tb427_000078700.1	Trypanosomal VSG domain containing protein%2C putative	Tb10.v4.0180:pseudogenic_transcript-p1	0	NA	NA	0	0	0	0	0	0	0	0
Tb427_000078800.1	hypothetical protein%2C conserved	Tb927.9.16840:pseudogenic_transcript-p1	0.0945777	-0.142319	NA	0	0.0919805	0	0	0	0	0	0
Tb427_000078900.1	Trypanosomal VSG domain containing protein%2C putative	Tb09.v4.0156:pseudogenic_transcript-p1	0.0883719	-0.142319	NA	0	0	0	0.0611847	0	0	0	0
Tb427_000079000.1	Trypanosome variant surface glycoprotein C-terminal domain containing protein%2C putative	Tb927.9.16820:pseudogenic_transcript-p1	0	NA	NA	0	0	0	0	0	0	0	0
Tb427_000079100.1	Trypanosomal VSG domain/Trypanosome variant surface glycoprotein C-terminal domain containing protein%2C putative	Tb09.v4.0076:pseudogenic_transcript-p1	0	NA	NA	0	0	0	0	0	0	0	0
Tb427_000079200.1	hypothetical protein%2C conserved	Tb927.10.16460:pseudogenic_transcript-p1	0	NA	NA	0	0	0	0	0	0	0	0
Tb427_000079300.1	Trypanosomal VSG domain containing protein%2C putative	Tb09.v4.0208:pseudogenic_transcript-p1	0	NA	NA	0	0	0	0	0	0	0	0
Tb427_000079400.1	Trypanosome variant surface glycoprotein (A-type)/Trypanosome variant surface glycoprotein C-terminal domain containing protein%2C putative	Tb10.v4.0124:pseudogenic_transcript-p1	0	NA	NA	0	0	0	0	0	0	0	0
Tb427_000079500.1	Trypanosome variant surface glycoprotein (A-type)%2C putative	Tb09.v4.0111:pseudogenic_transcript-p1	0.0876152	-0.142319	NA	0.0533003	0	0	0	0	0	0	0
Tb427_000079600.1	hypothetical protein%2C conserved	Tb10.v4.0258:mRNA-p1	0	NA	NA	0	0	0	0	0	0	0	0
Tb427_000079700.1	Trypanosomal VSG domain/Trypanosome variant surface glycoprotein C-terminal domain containing protein%2C putative	Tb927.3.5900:pseudogenic_transcript-p1	0	NA	NA	0	0	0	0	0	0	0	0
Tb427_000079800.1	hypothetical protein%2C conserved	Tb927.11.18060:mRNA-p1	0	NA	NA	0	0	0	0	0	0	0	0
Tb427_000079900.1	hypothetical protein%2C conserved	NA	0	NA	NA	0	0	0	0	0	0	0	0
Tb427_000080000.1	Trypanosomal VSG domain containing protein%2C putative	Tb09.v4.0081:pseudogenic_transcript-p1	0	NA	NA	0	0	0	0	0	0	0	0
Tb427_000080100.1	hypothetical protein	Tb09.v4.0080:mRNA-p1	0	NA	NA	0	0	0	0	0	0	0	0
Tb427_000080200.1	hypothetical protein%2C conserved	Tb927.9.1110:mRNA-p1	0	NA	NA	0	0	0	0	0	0	0	0
Tb427_000080300.1	Trypanosomal VSG domain containing protein%2C putative	Tb927.1.05:mRNA-p1	0	NA	NA	0	0	0	0	0	0	0	0
Tb427_000080400.1	Trypanosomal VSG domain/Trypanosome variant surface glycoprotein C-terminal domain containing protein%2C putative	Tb927.5.4650:pseudogenic_transcript-p1	0	NA	NA	0	0	0	0	0	0	0	0
Tb427_000080500.1	hypothetical protein	Tb08.27P2.160:pseudogenic_transcript-p1	0	NA	NA	0	0	0	0	0	0	0	0
Tb427_000080600.1	Trypanosomal VSG domain containing protein%2C putative	Tb927.9.17770:pseudogenic_transcript-p1	0	NA	NA	0	0	0	0	0	0	0	0
Tb427_000080700.1	Trypanosomal VSG domain containing protein%2C putative	Tb927.11.17590:mRNA-p1	0	NA	NA	0	0	0	0	0	0	0	0
Tb427_000080800.1	hypothetical protein	Tb08.27P2.160:pseudogenic_transcript-p1	0.0876152	-0.142319	NA	0.0872519	0	0	0	0	0	0	0
Tb427_000080900.1	hypothetical protein	Tb927.9.1090:pseudogenic_transcript-p1	0	NA	NA	0	0	0	0	0	0	0	0
Tb427_000081000.1	hypothetical protein	Tb09.v4.0130:pseudogenic_transcript-p1	0	NA	NA	0	0	0	0	0	0	0	0
Tb427_000081100.1	Reverse transcriptase (RNA-dependent DNA polymerase)%2C putative	Tb927.1.240:pseudogenic_transcript-p1	0	NA	NA	0	0	0	0	0	0	0	0
Tb427_000081200.1	hypothetical protein%2C conserved	Tb10.v4.0050:mRNA-p1	0	NA	NA	0	0	0	0	0	0	0	0
Tb427_000081300.1	hypothetical protein%2C conserved	Tb927.4.5440:mRNA-p1	0	NA	NA	0	0	0	0	0	0	0	0
Tb427_000081400.1	hypothetical protein	NA	0	NA	NA	0	0	0	0	0	0	0	0
Tb427_000081500.1	hypothetical protein%2C conserved	Tb927.10.16460:pseudogenic_transcript-p1	0	NA	NA	0	0	0	0	0	0	0	0
Tb427_000081600.1	Trypanosome variant surface glycoprotein (A-type)%2C putative	Tb927.11.20240:mRNA-p1	0	NA	NA	0	0	0	0	0	0	0	0
Tb427_000081700.1	hypothetical protein%2C conserved	Tb927.11.19580:pseudogenic_transcript-p1	0	NA	NA	0	0	0	0	0	0	0	0
Tb427_000081800.1	Trypanosome variant surface glycoprotein (A-type)%2C putative	Tb927.11.19580:pseudogenic_transcript-p1	0	NA	NA	0	0	0	0	0	0	0	0
Tb427_000081900.1	Reverse transcriptase (RNA-dependent DNA polymerase)/Zinc finger%2C C2H2 type%2C putative	Tb927.1.500:pseudogenic_transcript-p1	0	NA	NA	0	0	0	0	0	0	0	0
Tb427_000082000.1	Trypanosomal VSG domain containing protein%2C putative	Tb927.11.17720:mRNA-p1	0.447443	0.413532	0.907414	0.112982	0.0609804	0	0	0	0	0.114533	0
Tb427_000082100.1	Reverse transcriptase (RNA-dependent DNA polymerase)%2C putative	Tb927.11.18610.1-p1	0	NA	NA	0	0	0	0	0	0	0	0
Tb427_000082200.1	Trypanosomal VSG domain/Trypanosome variant surface glycoprotein C-terminal domain containing protein%2C putative	Tb05.5K5.440:pseudogenic_transcript-p1	0	NA	NA	0	0	0	0	0	0	0	0
Tb427_000082300.1	hypothetical protein%2C conserved	Tb927.8.280:pseudogenic_transcript-p1	0	NA	NA	0	0	0	0	0	0	0	0
Tb427_000082400.1	hypothetical protein%2C conserved	Tb927.8.450:pseudogenic_transcript-p1	0	NA	NA	0	0	0	0	0	0	0	0
Tb427_000082500.1	hypothetical protein	Tb08.27P2.160:pseudogenic_transcript-p1	0	NA	NA	0	0	0	0	0	0	0	0
Tb427_000082600.1	Trypanosome variant surface glycoprotein (A-type)%2C putative	Tb927.11.20240:mRNA-p1	0	NA	NA	0	0	0	0	0	0	0	0
Tb427_000082700.1	hypothetical protein	Tb927.8.200:pseudogenic_transcript-p1	0	NA	NA	0	0	0	0	0	0	0	0
Tb427_000082800.1	RNase H%2C putative	Tb927.1.240:pseudogenic_transcript-p1	0.0999768	-0.142319	NA	0	0	0.0362496	0	0	0	0	0
Tb427_000082900.1	Reverse transcriptase (RNA-dependent DNA polymerase)%2C putative	Tb927.1.240:pseudogenic_transcript-p1	0.0876152	-0.142319	NA	0.0484364	0	0	0	0	0	0	0
Tb427_000083000.1	hypothetical protein%2C conserved	Tb927.1.450:pseudogenic_transcript-p1	0	NA	NA	0	0	0	0	0	0	0	0
Tb427_000083200:rRNA	NA	NA	0.607655	-0.27866	0.927842	0.904528	0	0.516074	0	0.907812	0	0	0.808261
Tb427_000083300.1	Reverse transcriptase (RNA-dependent DNA polymerase)%2C putative	Tb927.11.18610.1-p1	0	NA	NA	0	0	0	0	0	0	0	0
Tb427_000083400.1	hypothetical protein%2C conserved	Tb927.11.18620.1-p1	0	NA	NA	0	0	0	0	0	0	0	0
Tb427_000083500.1	Trypanosomal VSG domain containing protein%2C putative	Tb08.27P2.580:pseudogenic_transcript-p1	0	NA	NA	0	0	0	0	0	0	0	0
Tb427_000083600.1	Trypanosome variant surface glycoprotein (A-type)%2C putative	Tb927.11.20090:mRNA-p1	0	NA	NA	0	0	0	0	0	0	0	0
Tb427_000083700.1	Trypanosome variant surface glycoprotein C-terminal domain containing protein%2C putative	Tb927.3.470:pseudogenic_transcript-p1	0	NA	NA	0	0	0	0	0	0	0	0
Tb427_000083800.1	hypothetical protein%2C conserved	Tb08.27P2.160:pseudogenic_transcript-p1	0	NA	NA	0	0	0	0	0	0	0	0
Tb427_000083900.1	hypothetical protein%2C conserved	Tb927.9.860:mRNA-p1	0	NA	NA	0	0	0	0	0	0	0	0
Tb427_000084000.1	Trypanosome variant surface glycoprotein (A-type)%2C putative	Tb927.3.420:pseudogenic_transcript-p1	0	NA	NA	0	0	0	0	0	0	0	0
Tb427_000084100.1	ESAG protein%2C putative	Tb927.1.4910:mRNA-p1	0	NA	NA	0	0	0	0	0	0	0	0
Tb427_000084200.1	Trypanosome variant surface glycoprotein (A-type)/Trypanosome variant surface glycoprotein C-terminal domain containing protein%2C putative	Tb927.5.5150:pseudogenic_transcript-p1	0	NA	NA	0	0	0	0	0	0	0	0
Tb427_000084300.1	Trypanosome variant surface glycoprotein C-terminal domain containing protein%2C putative	Tb10.v4.0143:pseudogenic_transcript-p1	0	NA	NA	0	0	0	0	0	0	0	0
Tb427_000084400.1	Trypanosomal VSG domain/Trypanosome variant surface glycoprotein C-terminal domain containing protein%2C putative	Tb927.10.16360:pseudogenic_transcript-p1	0	NA	NA	0	0	0	0	0	0	0	0
Tb427_000084500.1	Trypanosome variant surface glycoprotein C-terminal domain containing protein%2C putative	Tb10.v4.0132:mRNA-p1	0	NA	NA	0	0	0	0	0	0	0	0
Tb427_000084600.1	Trypanosome variant surface glycoprotein C-terminal domain containing protein%2C putative	Tb08.27P2.550:pseudogenic_transcript-p1	0	NA	NA	0	0	0	0	0	0	0	0
Tb427_000084700.1	hypothetical protein%2C conserved	Tb927.5.5490.1-p1	0	NA	NA	0	0	0	0	0	0	0	0
Tb427_000084800.1	hypothetical protein%2C conserved	Tb927.6.5310:pseudogenic_transcript-p1	0	NA	NA	0	0	0	0	0	0	0	0
Tb427_000084900.1	hypothetical protein	Tb08.27P2.160:pseudogenic_transcript-p1	0	NA	NA	0	0	0	0	0	0	0	0
Tb427_000085000.1	Trypanosomal VSG domain/Trypanosome variant surface glycoprotein C-terminal domain containing protein%2C putative	Tb10.v4.0139:mRNA-p1	0	NA	NA	0	0	0	0	0	0	0	0
Tb427_000085100.1	Trypanosomal VSG domain containing protein%2C putative	Tb927.11.18120:mRNA-p1	0	NA	NA	0	0	0	0	0	0	0	0
Tb427_000085200.1	Trypanosomal VSG domain containing protein%2C putative	Tb927.11.20010:pseudogenic_transcript-p1	0	NA	NA	0	0	0	0	0	0	0	0
Tb427_000085300.1	hypothetical protein%2C conserved	Tb10.v4.0240:pseudogenic_transcript-p1	0	NA	NA	0	0	0	0	0	0	0	0
Tb427_000085400.1	Trypanosome variant surface glycoprotein C-terminal domain containing protein%2C putative	Tb927.10.16530:pseudogenic_transcript-p1	0	NA	NA	0	0	0	0	0	0	0	0
Tb427_000085500.1	hypothetical protein%2C conserved	Tb927.11.17340:mRNA-p1	0.0876152	-0.142319	NA	0.0821856	0	0	0	0	0	0	0
Tb427_000085600.1	Trypanosomal VSG domain containing protein%2C putative	Tb927.9.570:mRNA-p1	0.363579	1.55856	NA	0.0804978	0	0.0459276	0.0405965	0	0	0	0
Tb427_000085700.1	hypothetical protein%2C conserved	Tb927.11.20060:mRNA-p1	0.0883719	-0.142319	NA	0	0	0	0.0538733	0	0	0	0
Tb427_000085800.1	hypothetical protein%2C conserved	Tb927.5.5200:pseudogenic_transcript-p1	0	NA	NA	0	0	0	0	0	0	0	0
Tb427_000085900.1	Trypanosomal VSG domain/Trypanosome variant surface glycoprotein C-terminal domain containing protein%2C putative	Tb927.5.5190:pseudogenic_transcript-p1	0	NA	NA	0	0	0	0	0	0	0	0
Tb427_000086000.1	Trypanosomal VSG domain/Trypanosome variant surface glycoprotein C-terminal domain containing protein%2C putative	Tb09.v4.0208:pseudogenic_transcript-p1	0	NA	NA	0	0	0	0	0	0	0	0
Tb427_000086100.1	hypothetical protein%2C conserved	Tb09.v4.0174:pseudogenic_transcript-p1	0	NA	NA	0	0	0	0	0	0	0	0
Tb427_000086200.1	Trypanosomal VSG domain/Trypanosome variant surface glycoprotein C-terminal domain containing protein%2C putative	Tb10.v4.0187:pseudogenic_transcript-p1	0	NA	NA	0	0	0	0	0	0	0	0
Tb427_000086300.1	Trypanosomal VSG domain/Trypanosome variant surface glycoprotein C-terminal domain containing protein%2C putative	Tb927.9.1070:pseudogenic_transcript-p1	0	NA	NA	0	0	0	0	0	0	0	0
Tb427_000086400.1	hypothetical protein	Tb927.11.18100:mRNA-p1	0.364336	1.56096	NA	0.0806252	0	0.0920005	0.162643	0	0	0	0
Tb427_000086500.1	Trypanosomal VSG domain/Trypanosome variant surface glycoprotein C-terminal domain containing protein%2C putative	Tb927.6.5500:pseudogenic_transcript-p1	0	NA	NA	0	0	0	0	0	0	0	0
Tb427_000086600.1	Trypanosome variant surface glycoprotein (A-type)%2C putative	Tb927.5.5420.1-p1	0	NA	NA	0	0	0	0	0	0	0	0
Tb427_000086700.1	hypothetical protein	Tb927.3.290:pseudogenic_transcript-p1	0	NA	NA	0	0	0	0	0	0	0	0
Tb427_000086800.1	Trypanosomal VSG domain/Trypanosome variant surface glycoprotein C-terminal domain containing protein%2C putative	Tb927.11.19130:mRNA-p1	0	NA	NA	0	0	0	0	0	0	0	0
Tb427_000086900.1	Trypanosomal VSG domain/Trypanosome variant surface glycoprotein C-terminal domain containing protein%2C putative	Tb09.v4.0119:pseudogenic_transcript-p1	0	NA	NA	0	0	0	0	0	0	0	0
Tb427_000087000.1	Trypanosomal VSG domain/Trypanosome variant surface glycoprotein C-terminal domain containing protein%2C putative	Tb09.v4.0120:pseudogenic_transcript-p1	0.187592	0.577098	NA	0.0516786	0	0.0589699	0	0	0	0	0
Tb427_000087100.1	hypothetical protein%2C conserved	Tb927.1.450:pseudogenic_transcript-p1	0	NA	NA	0	0	0	0	0	0	0	0
Tb427_000087200.1	Reverse transcriptase (RNA-dependent DNA polymerase)%2C putative	Tb927.1.240:pseudogenic_transcript-p1	0	NA	NA	0	0	0	0	0	0	0	0
Tb427_000087300.1	hypothetical protein	Tb927.1.500:pseudogenic_transcript-p1	0	NA	NA	0	0	0	0	0	0	0	0
Tb427_000087400.1	hypothetical protein%2C conserved	Tb927.1.240:pseudogenic_transcript-p1	0	NA	NA	0	0	0	0	0	0	0	0
Tb427_000087500.1	Trypanosome variant surface glycoprotein (A-type)%2C putative	Tb927.9.1050:mRNA-p1	0.156581	-1.58499	NA	0	0	0	0	0	0	0	0.152281
Tb427_000087600.1	Trypanosome variant surface glycoprotein (A-type)%2C putative	Tb11.v5.0117.1-p1	0	NA	NA	0	0	0	0	0	0	0	0
Tb427_000087700.1	hypothetical protein%2C conserved	Tb927.10.16340:pseudogenic_transcript-p1	0	NA	NA	0	0	0	0	0	0	0	0
Tb427_000087800.1	Trypanosome variant surface glycoprotein (A-type)%2C putative	Tb11.v5.0317.1-p1	0	NA	NA	0	0	0	0	0	0	0	0
Tb427_000087900.1	hypothetical protein%2C conserved	Tb09.v4.0114:mRNA-p1	0	NA	NA	0	0	0	0	0	0	0	0
Tb427_000088000.1	Trypanosomal VSG domain/Trypanosome variant surface glycoprotein C-terminal domain containing protein%2C putative	Tb10.v4.0182:pseudogenic_transcript-p1	0	NA	NA	0	0	0	0	0	0	0	0
Tb427_000088100.1	hypothetical protein%2C conserved	Tb10.v4.0181:pseudogenic_transcript-p1	0	NA	NA	0	0	0	0	0	0	0	0
Tb427_000088200.1	hypothetical protein%2C conserved	Tb927.10.16460:pseudogenic_transcript-p1	0	NA	NA	0	0	0	0	0	0	0	0
Tb427_000088300.1	hypothetical protein	Tb927.10.16460:pseudogenic_transcript-p1	0	NA	NA	0	0	0	0	0	0	0	0
Tb427_000088400.1	hypothetical protein%2C conserved	Tb927.11.20240:mRNA-p1	0	NA	NA	0	0	0	0	0	0	0	0
Tb427_000088500.1	hypothetical protein%2C conserved	Tb927.11.19580:pseudogenic_transcript-p1	0	NA	NA	0	0	0	0	0	0	0	0
Tb427_000088600.1	hypothetical protein%2C conserved	NA	0	NA	NA	0	0	0	0	0	0	0	0
Tb427_000088700.1	Reverse transcriptase (RNA-dependent DNA polymerase)/Zinc finger%2C C2H2 type%2C putative	Tb927.1.240:pseudogenic_transcript-p1	0	NA	NA	0	0	0	0	0	0	0	0
Tb427_000088800.1	hypothetical protein	Tb927.11.20030:pseudogenic_transcript-p1	0	NA	NA	0	0	0	0	0	0	0	0
Tb427_000088900.1	Trypanosomal VSG domain/Trypanosome variant surface glycoprotein C-terminal domain containing protein%2C putative	Tb927.11.17720:mRNA-p1	0	NA	NA	0	0	0	0	0	0	0	0
Tb427_000089000.1	hypothetical protein	Tb11.57.0050.1-p1	0	NA	NA	0	0	0	0	0	0	0	0
Tb427_000089100.1	Trypanosomal VSG domain/Trypanosome variant surface glycoprotein C-terminal domain containing protein%2C putative	Tb927.4.5650:pseudogenic_transcript-p1	0	NA	NA	0	0	0	0	0	0	0	0
Tb427_000089200.1	hypothetical protein%2C conserved	Tb09.v4.0134:pseudogenic_transcript-p1	0	NA	NA	0	0	0	0	0	0	0	0
Tb427_000089300.1	Trypanosome variant surface glycoprotein (A-type)/Trypanosome variant surface glycoprotein C-terminal domain containing protein%2C putative	Tb09.v4.0133:pseudogenic_transcript-p1	0	NA	NA	0	0	0	0	0	0	0	0
Tb427_000089400.1	hypothetical protein	Tb927.8.450:pseudogenic_transcript-p1	0	NA	NA	0	0	0	0	0	0	0	0
Tb427_000089500.1	Trypanosomal VSG domain/Trypanosome variant surface glycoprotein C-terminal domain containing protein%2C putative	Tb08.27P2.390:pseudogenic_transcript-p1	0	NA	NA	0	0	0	0	0	0	0	0
Tb427_000089600.1	Trypanosome variant surface glycoprotein (A-type)%2C putative	Tb08.27P2.380:pseudogenic_transcript-p1	0.0883719	-0.142319	NA	0	0	0	0.0504864	0	0	0	0
Tb427_000089700.1	Trypanosome variant surface glycoprotein (A-type)%2C putative	Tb08.27P2.370:pseudogenic_transcript-p1	0.0883719	-0.142319	NA	0	0	0	0.0530942	0	0	0	0
Tb427_000089800.1	Trypanosome variant surface glycoprotein (A-type)/Trypanosome variant surface glycoprotein C-terminal domain containing protein%2C putative	Tb927.11.18230:mRNA-p1	0.199954	0.642264	NA	0	0	0.123711	0	0	0	0	0
Tb427_000089900.1	hypothetical protein%2C conserved	Tb927.5.5490.1-p1	0	NA	NA	0	0	0	0	0	0	0	0
Tb427_000090000.1	Trypanosomal VSG domain containing protein%2C putative	Tb927.4.5560:mRNA-p1	0	NA	NA	0	0	0	0	0	0	0	0
Tb427_000090100.1	Trypanosomal VSG domain containing protein%2C putative	Tb10.v4.0182:pseudogenic_transcript-p1	0	NA	NA	0	0	0	0	0	0	0	0
Tb427_000090200.1	Trypanosomal VSG domain/Trypanosome variant surface glycoprotein C-terminal domain containing protein%2C putative	Tb927.11.18240:pseudogenic_transcript-p1	0	NA	NA	0	0	0	0	0	0	0	0
Tb427_000090300.1	Endonuclease-reverse transcriptase/Reverse transcriptase (RNA-dependent DNA polymerase)%2C putative	Tb927.1.240:pseudogenic_transcript-p1	0	NA	NA	0	0	0	0	0	0	0	0
Tb427_000090400.1	hypothetical protein%2C conserved	Tb927.1.240:pseudogenic_transcript-p1	0	NA	NA	0	0	0	0	0	0	0	0
Tb427_000090500.1	Reverse transcriptase (RNA-dependent DNA polymerase)%2C putative	Tb927.11.18610.1-p1	0.156581	-1.58499	NA	0	0	0	0	0	0	0	0.054726
Tb427_000090600.1	Trypanosomal VSG domain containing protein%2C putative	Tb927.11.19410:mRNA-p1	0	NA	NA	0	0	0	0	0	0	0	0
Tb427_000090700.1	Trypanosome variant surface glycoprotein C-terminal domain containing protein%2C putative	Tb927.11.20250:pseudogenic_transcript-p1	0	NA	NA	0	0	0	0	0	0	0	0
Tb427_000090800.1	Trypanosome variant surface glycoprotein (A-type)%2C putative	Tb927.11.19450:mRNA-p1	0.0999768	-0.142319	NA	0	0	0.0625208	0	0	0	0	0
Tb427_000090900.1	Trypanosomal VSG domain containing protein%2C putative	Tb09.v4.0087:pseudogenic_transcript-p1	0.0945777	-0.142319	NA	0	0.061252	0	0	0	0	0	0
Tb427_000091000.1	Trypanosome variant surface glycoprotein (A-type)/Trypanosome variant surface glycoprotein C-terminal domain containing protein%2C putative	Tb927.3.180:mRNA-p1	0	NA	NA	0	0	0	0	0	0	0	0
Tb427_000091100.1	hypothetical protein	Tb927.8.110:pseudogenic_transcript-p1	0	NA	NA	0	0	0	0	0	0	0	0
Tb427_000091200.1	Trypanosome variant surface glycoprotein (A-type)%2C putative	Tb11.v5.0952.1-p1	0	NA	NA	0	0	0	0	0	0	0	0
Tb427_000091300.1	hypothetical protein	Tb927.11.20560:pseudogenic_transcript-p1	0	NA	NA	0	0	0	0	0	0	0	0
Tb427_000091400.1	Trypanosome variant surface glycoprotein (A-type)%2C putative	Tb927.11.20550:mRNA-p1	0	NA	NA	0	0	0	0	0	0	0	0
Tb427_000091500.1	Trypanosomal VSG domain containing protein%2C putative	Tb927.11.19400:mRNA-p1	0.194555	0.625013	NA	0	0.0553363	0.0584953	0	0	0	0	0
Tb427_000091600.1	Trypanosomal VSG domain/Trypanosome variant surface glycoprotein C-terminal domain containing protein%2C putative	Tb09.v4.0026:mRNA-p1	0	NA	NA	0	0	0	0	0	0	0	0
Tb427_000091700.1	Trypanosomal VSG domain containing protein%2C putative	Tb927.11.20010:pseudogenic_transcript-p1	0.0945777	-0.142319	NA	0	0.063369	0	0	0	0	0	0
Tb427_000091800.1	hypothetical protein%2C conserved	Tb927.1.450:pseudogenic_transcript-p1	0	NA	NA	0	0	0	0	0	0	0	0
Tb427_000091900.1	Reverse transcriptase (RNA-dependent DNA polymerase)%2C putative	Tb927.1.240:pseudogenic_transcript-p1	0	NA	NA	0	0	0	0	0	0	0	0
Tb427_000092000.1	hypothetical protein%2C conserved	Tb927.1.240:pseudogenic_transcript-p1	0	NA	NA	0	0	0	0	0	0	0	0
Tb427_000092100.1	hypothetical protein%2C conserved	Tb927.11.17120:mRNA-p1	0	NA	NA	0	0	0	0	0	0	0	0
Tb427_000092200.1	hypothetical protein	Tb927.5.4670:mRNA-p1	0.0876152	-0.142319	NA	0.0585691	0	0	0	0	0	0	0
Tb427_000092300.1	Trypanosomal VSG domain containing protein%2C putative	Tb927.11.17920:mRNA-p1	0.0876152	-0.142319	NA	0.0501527	0	0	0	0	0	0	0
Tb427_000092400.1	Trypanosome variant surface glycoprotein (A-type)%2C putative	Tb927.2.6435:pseudogenic_transcript-p1	0	NA	NA	0	0	0	0	0	0	0	0
Tb427_000092500.1	Endonuclease-reverse transcriptase%2C putative	Tb927.1.450:pseudogenic_transcript-p1	0.355269	-2.35679	NA	0	0	0	0	0	0	0.292658	0
Tb427_000092600.1	Reverse transcriptase (RNA-dependent DNA polymerase)%2C putative	Tb927.1.240:pseudogenic_transcript-p1	0	NA	NA	0	0	0	0	0	0	0	0
Tb427_000092700.1	hypothetical protein%2C conserved	Tb927.1.240:pseudogenic_transcript-p1	0	NA	NA	0	0	0	0	0	0	0	0
Tb427_000092800.1	Trypanosome variant surface glycoprotein (A-type)/Trypanosome variant surface glycoprotein C-terminal domain containing protein%2C putative	Tb09.v4.0085:pseudogenic_transcript-p1	0	NA	NA	0	0	0	0	0	0	0	0
Tb427_000092900.1	Trypanosome variant surface glycoprotein C-terminal domain containing protein%2C putative	Tb05.5K5.300:pseudogenic_transcript-p1	0	NA	NA	0	0	0	0	0	0	0	0
Tb427_000093000.1	hypothetical protein%2C conserved	Tb927.6.5490:pseudogenic_transcript-p1	0	NA	NA	0	0	0	0	0	0	0	0
Tb427_000093100.1	Trypanosome variant surface glycoprotein (A-type)%2C putative	Tb927.11.100:mRNA-p1	0	NA	NA	0	0	0	0	0	0	0	0
Tb427_000093200.1	Trypanosome variant surface glycoprotein (A-type)/Trypanosome variant surface glycoprotein C-terminal domain containing protein%2C putative	Tb08.27P2.610:pseudogenic_transcript-p1	0	NA	NA	0	0	0	0	0	0	0	0
Tb427_000093300.1	Trypanosomal VSG domain/Trypanosome variant surface glycoprotein C-terminal domain containing protein%2C putative	Tb927.11.20630:pseudogenic_transcript-p1	0.177634	-1.58499	NA	0	0	0	0	0	0	0.0958333	0
Tb427_000093400.1	hypothetical protein	Tb08.27P2.160:pseudogenic_transcript-p1	0	NA	NA	0	0	0	0	0	0	0	0
Tb427_000093500.1	hypothetical protein%2C conserved	Tb927.11.18950.1-p1	0	NA	NA	0	0	0	0	0	0	0	0
Tb427_000093600.1	hypothetical protein	Tb927.9.1110:mRNA-p1	0	NA	NA	0	0	0	0	0	0	0	0
Tb427_000093700.1	hypothetical protein	Tb10.v4.0059:pseudogenic_transcript-p1	0	NA	NA	0	0	0	0	0	0	0	0
Tb427_000093800.1	Trypanosomal VSG domain containing protein%2C putative	Tb09.v4.0081:pseudogenic_transcript-p1	0	NA	NA	0	0	0	0	0	0	0	0
Tb427_000093900.1	hypothetical protein%2C conserved	Tb09.v4.0082:pseudogenic_transcript-p1	0	NA	NA	0	0	0	0	0	0	0	0
Tb427_000094000.1	hypothetical protein%2C conserved	Tb09.v4.0083:pseudogenic_transcript-p1	0	NA	NA	0	0	0	0	0	0	0	0
Tb427_000094100.1	Trypanosomal VSG domain/Trypanosome variant surface glycoprotein C-terminal domain containing protein%2C putative	Tb09.v4.0084:pseudogenic_transcript-p1	0	NA	NA	0	0	0	0	0	0	0	0
Tb427_000094200.1	Trypanosome variant surface glycoprotein (A-type)%2C putative	Tb927.9.16670:pseudogenic_transcript-p1	0	NA	NA	0	0	0	0	0	0	0	0
Tb427_000094300.1	Trypanosome variant surface glycoprotein C-terminal domain containing protein%2C putative	Tb09.v4.0085:pseudogenic_transcript-p1	0	NA	NA	0	0	0	0	0	0	0	0
Tb427_000094400.1	Trypanosomal VSG domain containing protein%2C putative	Tb09.v4.0113:mRNA-p1	0	NA	NA	0	0	0	0	0	0	0	0
Tb427_000094500.1	Trypanosomal VSG domain containing protein%2C putative	Tb10.v4.0204:pseudogenic_transcript-p1	0	NA	NA	0	0	0	0	0	0	0	0
Tb427_000094600.1	hypothetical protein%2C conserved	Tb09.v4.0082:pseudogenic_transcript-p1	0	NA	NA	0	0	0	0	0	0	0	0
Tb427_000094700.1	hypothetical protein%2C conserved	Tb10.v4.0234:pseudogenic_transcript-p1	0.0999768	-0.142319	NA	0	0	0.0925865	0	0	0	0	0
Tb427_000094800.1	Trypanosomal VSG domain/Trypanosome variant surface glycoprotein C-terminal domain containing protein%2C putative	Tb927.3.170:pseudogenic_transcript-p1	0	NA	NA	0	0	0	0	0	0	0	0
Tb427_000094900.1	Trypanosome variant surface glycoprotein (A-type)/Trypanosome variant surface glycoprotein C-terminal domain containing protein%2C putative	Tb927.10.16500:mRNA-p1	0	NA	NA	0	0	0	0	0	0	0	0
Tb427_000095000.1	Trypanosomal VSG domain/Trypanosome variant surface glycoprotein C-terminal domain containing protein%2C putative	Tb927.6.5230:pseudogenic_transcript-p1	0	NA	NA	0	0	0	0	0	0	0	0
Tb427_000095100.1	Trypanosome variant surface glycoprotein (A-type)%2C putative	Tb08.27P2.370:pseudogenic_transcript-p1	0.0945777	-0.142319	NA	0	0.057177	0	0	0	0	0	0
Tb427_000095200.1	hypothetical protein%2C conserved	Tb927.6.5350:pseudogenic_transcript-p1	0	NA	NA	0	0	0	0	0	0	0	0
Tb427_000095300.1	Trypanosomal VSG domain/Trypanosome variant surface glycoprotein C-terminal domain containing protein%2C putative	Tb927.9.1000:pseudogenic_transcript-p1	0	NA	NA	0	0	0	0	0	0	0	0
Tb427_000095400.1	Trypanosomal VSG domain/Trypanosome variant surface glycoprotein C-terminal domain containing protein%2C putative	Tb927.9.17770:pseudogenic_transcript-p1	0	NA	NA	0	0	0	0	0	0	0	0
Tb427_000095500.1	Reverse transcriptase (RNA-dependent DNA polymerase)%2C putative	Tb927.11.18610.1-p1	0.287569	1.2069	NA	0.0306221	0	0.069885	0	0	0	0	0
Tb427_000095600.1	Trypanosomal VSG domain/Trypanosome variant surface glycoprotein C-terminal domain containing protein%2C putative	Tb927.11.17590:mRNA-p1	0	NA	NA	0	0	0	0	0	0	0	0
Tb427_000095700.1	Trypanosomal VSG domain containing protein%2C putative	Tb09.v4.0174:pseudogenic_transcript-p1	0	NA	NA	0	0	0	0	0	0	0	0
Tb427_000095800.1	Trypanosomal VSG domain containing protein%2C putative	Tb927.9.310:pseudogenic_transcript-p1	0	NA	NA	0	0	0	0	0	0	0	0
Tb427_000095900.1	Trypanosomal VSG domain/Trypanosome variant surface glycoprotein C-terminal domain containing protein%2C putative	Tb11.v5.1047.1-p1	0	NA	NA	0	0	0	0	0	0	0	0
Tb427_000096000.1	Trypanosome variant surface glycoprotein (A-type)%2C putative	Tb927.11.19240:pseudogenic_transcript-p1	0.0876152	-0.142319	NA	0.0526396	0	0	0	0	0	0	0
Tb427_000096100.1	hypothetical protein%2C conserved	NA	0	NA	NA	0	0	0	0	0	0	0	0
Tb427_000096200.1	hypothetical protein	Tb927.11.19510:pseudogenic_transcript-p1	0	NA	NA	0	0	0	0	0	0	0	0
Tb427_000096300.1	hypothetical protein	Tb10.v4.0257:mRNA-p1	0	NA	NA	0	0	0	0	0	0	0	0
Tb427_000096400.1	hypothetical protein	Tb10.v4.0234:pseudogenic_transcript-p1	0	NA	NA	0	0	0	0	0	0	0	0
Tb427_000096500.1	Trypanosome variant surface glycoprotein (A-type)/Trypanosome variant surface glycoprotein C-terminal domain containing protein%2C putative	Tb10.v4.0163:mRNA-p1	0	NA	NA	0	0	0	0	0	0	0	0
Tb427_000096600.1	Reverse transcriptase (RNA-dependent DNA polymerase)%2C putative	Tb927.1.240:pseudogenic_transcript-p1	0.332448	-2.29435	NA	0	0	0	0	0.0615404	0	0	0.0547919
Tb427_000096700.1	Trypanosomal VSG domain containing protein%2C putative	Tb09.v4.0164:pseudogenic_transcript-p1	0	NA	NA	0	0	0	0	0	0	0	0
Tb427_000096800.1	hypothetical protein%2C conserved	Tb927.11.18620.1-p1	0.0999768	-0.142319	NA	0	0	0.0583779	0	0	0	0	0
Tb427_000096900.1	Trypanosomal VSG domain containing protein%2C putative	Tb11.v5.0926.1-p1	0	NA	NA	0	0	0	0	0	0	0	0
Tb427_000097000.1	hypothetical protein%2C conserved	Tb927.11.18060:mRNA-p1	0	NA	NA	0	0	0	0	0	0	0	0
Tb427_000097100.1	hypothetical protein%2C conserved	Tb927.10.16530:pseudogenic_transcript-p1	0	NA	NA	0	0	0	0	0	0	0	0
Tb427_000097200.1	hypothetical protein%2C conserved	Tb927.10.16520:pseudogenic_transcript-p1	0	NA	NA	0	0	0	0	0	0	0	0
Tb427_000097300.1	Trypanosome variant surface glycoprotein (A-type)%2C putative	Tb09.v4.0103:pseudogenic_transcript-p1	0	NA	NA	0	0	0	0	0	0	0	0
Tb427_000097400.1	Trypanosomal VSG domain containing protein%2C putative	Tb927.9.580:mRNA-p1	0	NA	NA	0	0	0	0	0	0	0	0
Tb427_000097500.1	hypothetical protein%2C conserved	Tb10.v4.0059:pseudogenic_transcript-p1	0	NA	NA	0	0	0	0	0	0	0	0
Tb427_000097600.1	hypothetical protein%2C conserved	Tb927.11.17610:mRNA-p1	0	NA	NA	0	0	0	0	0	0	0	0
Tb427_000097700.1	Trypanosomal VSG domain/Trypanosome variant surface glycoprotein C-terminal domain containing protein%2C putative	Tb927.11.17600:mRNA-p1	0	NA	NA	0	0	0	0	0	0	0	0
Tb427_000097800.1	Trypanosomal VSG domain containing protein%2C putative	Tb11.v5.0979.1-p1	0	NA	NA	0	0	0	0	0	0	0	0
Tb427_000097900.1	hypothetical protein%2C conserved	Tb08.27P2.160:pseudogenic_transcript-p1	0	NA	NA	0	0	0	0	0	0	0	0
Tb427_000098000.1	Trypanosome variant surface glycoprotein (A-type)%2C putative	Tb927.11.17580:mRNA-p1	0	NA	NA	0	0	0	0	0	0	0	0
Tb427_000098100.1	Trypanosomal VSG domain containing protein%2C putative	Tb11.v5.0926.1-p1	0	NA	NA	0	0	0	0	0	0	0	0
Tb427_000098200.1	hypothetical protein%2C conserved	Tb927.11.17250:mRNA-p1	0.0883719	-0.142319	NA	0	0	0	0.0555023	0	0	0	0
Tb427_000098300.1	Trypanosome variant surface glycoprotein (A-type)/Trypanosome variant surface glycoprotein C-terminal domain containing protein%2C putative	Tb927.10.16490:mRNA-p1	0.0876152	-0.142319	NA	0.0511597	0	0	0	0	0	0	0
Tb427_000098400.1	Trypanosome variant surface glycoprotein (A-type)%2C putative	Tb11.1451.1-p1	0	NA	NA	0	0	0	0	0	0	0	0
Tb427_000098500.1	hypothetical protein	Tb11.1441.1-p1	0	NA	NA	0	0	0	0	0	0	0	0
Tb427_000098600.1	hypothetical protein%2C conserved	Tb927.11.18560.1-p1	0	NA	NA	0	0	0	0	0	0	0	0
Tb427_000098700.1	Endonuclease-reverse transcriptase/Reverse transcriptase (RNA-dependent DNA polymerase)/RNase H%2C putative	Tb927.1.240:pseudogenic_transcript-p1	0.71079	1.40436	0.574834	0.0308819	0.016668	0	0.0467229	0.030994	0	0	0
Tb427_000098800.1	Trypanosome variant surface glycoprotein (A-type)%2C putative	Tb927.3.220:pseudogenic_transcript-p1	0.0876152	-0.142319	NA	0.0566168	0	0	0	0	0	0	0
Tb427_000098900.1	Trypanosome variant surface glycoprotein C-terminal domain containing protein%2C putative	Tb09.v4.0036:pseudogenic_transcript-p1	0.0876152	-0.142319	NA	0.0533003	0	0	0	0	0	0	0
Tb427_000099000.1	hypothetical protein%2C conserved	Tb927.1.240:pseudogenic_transcript-p1	0.176744	0.561831	NA	0	0	0	0.090009	0	0	0	0
Tb427_000099100.1	hypothetical protein%2C conserved	Tb927.11.18560.1-p1	0	NA	NA	0	0	0	0	0	0	0	0
Tb427_000099200.1	hypothetical protein%2C conserved	Tb10.v4.0049:mRNA-p1	0	NA	NA	0	0	0	0	0	0	0	0
Tb427_000099300.1	hypothetical protein%2C conserved	Tb927.1.240:pseudogenic_transcript-p1	0	NA	NA	0	0	0	0	0	0	0	0
Tb427_000099400.1	Endonuclease-reverse transcriptase/Reverse transcriptase (RNA-dependent DNA polymerase)%2C putative	Tb927.1.240:pseudogenic_transcript-p1	0	NA	NA	0	0	0	0	0	0	0	0
Tb427_000099500.1	hypothetical protein%2C conserved	Tb927.11.18560.1-p1	0	NA	NA	0	0	0	0	0	0	0	0
Tb427_000099600.1	hypothetical protein%2C conserved	Tb10.v4.0049:mRNA-p1	0	NA	NA	0	0	0	0	0	0	0	0
Tb427_000099700.1	hypothetical protein%2C conserved	Tb927.1.240:pseudogenic_transcript-p1	0	NA	NA	0	0	0	0	0	0	0	0
Tb427_000099800.1	Endonuclease-reverse transcriptase/Reverse transcriptase (RNA-dependent DNA polymerase)%2C putative	Tb927.1.240:pseudogenic_transcript-p1	0.188349	0.582133	NA	0	0	0.0284464	0.0251444	0	0	0	0
Tb427_000099900.1	Trypanosome variant surface glycoprotein C-terminal domain containing protein%2C putative	Tb927.9.490:pseudogenic_transcript-p1	0	NA	NA	0	0	0	0	0	0	0	0
Tb427_000100000.1	Trypanosomal VSG domain containing protein%2C putative	Tb927.9.470:pseudogenic_transcript-p1	0	NA	NA	0	0	0	0	0	0	0	0
Tb427_000100100.1	Trypanosomal VSG domain/Trypanosome variant surface glycoprotein C-terminal domain containing protein%2C putative	Tb11.1431.1-p1	0	NA	NA	0	0	0	0	0	0	0	0
Tb427_000100200.1	hypothetical protein	Tb09.v4.0132:pseudogenic_transcript-p1	0	NA	NA	0	0	0	0	0	0	0	0
Tb427_000100300.1	Trypanosomal VSG domain containing protein%2C putative	Tb927.9.16940:pseudogenic_transcript-p1	0	NA	NA	0	0	0	0	0	0	0	0
Tb427_000100400.1	Trypanosomal VSG domain containing protein%2C putative	Tb927.11.19480:pseudogenic_transcript-p1	0	NA	NA	0	0	0	0	0	0	0	0
Tb427_000100500.1	hypothetical protein	Tb11.0700:pseudogenic_transcript-p1	0	NA	NA	0	0	0	0	0	0	0	0
Tb427_000100600.1	hypothetical protein%2C conserved	Tb927.8.280:pseudogenic_transcript-p1	0	NA	NA	0	0	0	0	0	0	0	0
Tb427_000100700.1	hypothetical protein	Tb10.v4.0122:mRNA-p1	0	NA	NA	0	0	0	0	0	0	0	0
Tb427_000100800.1	Trypanosomal VSG domain containing protein%2C putative	Tb927.11.19410:mRNA-p1	0	NA	NA	0	0	0	0	0	0	0	0
Tb427_000100900.1	Trypanosomal VSG domain/Trypanosome variant surface glycoprotein C-terminal domain containing protein%2C putative	Tb927.5.5010:pseudogenic_transcript-p1	0.0876152	-0.142319	NA	0.0510572	0	0	0	0	0	0	0
Tb427_000101000.1	hypothetical protein	Tb927.4.5790:mRNA-p1	0	NA	NA	0	0	0	0	0	0	0	0
Tb427_000101100.1	hypothetical protein%2C conserved	Tb10.v4.0240:pseudogenic_transcript-p1	0	NA	NA	0	0	0	0	0	0	0	0
Tb427_000101200.1	Trypanosomal VSG domain/Trypanosome variant surface glycoprotein C-terminal domain containing protein%2C putative	Tb09.v4.0123:pseudogenic_transcript-p1	0.0876152	-0.142319	NA	0.0502516	0	0	0	0	0	0	0
Tb427_000101300.1	Trypanosome variant surface glycoprotein (A-type)%2C putative	Tb927.9.16560:pseudogenic_transcript-p1	0	NA	NA	0	0	0	0	0	0	0	0
Tb427_000101400.1	hypothetical protein	Tb927.11.19380:mRNA-p1	0	NA	NA	0	0	0	0	0	0	0	0
Tb427_000101500.1	hypothetical protein	Tb08.27P2.160:pseudogenic_transcript-p1	0	NA	NA	0	0	0	0	0	0	0	0
Tb427_000101600.1	hypothetical protein%2C conserved	Tb927.11.18620.1-p1	0	NA	NA	0	0	0	0	0	0	0	0
Tb427_000101700.1	Trypanosome variant surface glycoprotein (A-type)/Trypanosome variant surface glycoprotein C-terminal domain containing protein%2C putative	Tb927.11.18050:mRNA-p1	0	NA	NA	0	0	0	0	0	0	0	0
Tb427_000101800.1	hypothetical protein	Tb927.9.16730:pseudogenic_transcript-p1	0	NA	NA	0	0	0	0	0	0	0	0
Tb427_000101900.1	hypothetical protein%2C conserved	Tb08.27P2.460:mRNA-p1	0	NA	NA	0	0	0	0	0	0	0	0
Tb427_000102000.1	hypothetical protein	Tb11.v5.0124.1-p1	0	NA	NA	0	0	0	0	0	0	0	0
Tb427_000102100.1	Trypanosomal VSG domain containing protein%2C putative	Tb08.27P2.480:pseudogenic_transcript-p1	0	NA	NA	0	0	0	0	0	0	0	0
Tb427_000102200.1	hypothetical protein	Tb11.v5.0769.1-p1	0	NA	NA	0	0	0	0	0	0	0	0
Tb427_000102300.1	Trypanosome variant surface glycoprotein (A-type)%2C putative	Tb08.27P2.490:pseudogenic_transcript-p1	0	NA	NA	0	0	0	0	0	0	0	0
Tb427_000102400.1	Trypanosome variant surface glycoprotein (A-type)/Trypanosome variant surface glycoprotein C-terminal domain containing protein%2C putative	Tb10.v4.0163:mRNA-p1	0	NA	NA	0	0	0	0	0	0	0	0
Tb427_000102500.1	hypothetical protein%2C conserved	Tb11.v5.0312.1-p1	0	NA	NA	0	0	0	0	0	0	0	0
Tb427_000102600.1	Trypanosomal VSG domain/Trypanosome variant surface glycoprotein C-terminal domain containing protein%2C putative	Tb10.v4.0256:pseudogenic_transcript-p1	0	NA	NA	0	0	0	0	0	0	0	0
Tb427_000102700.1	hypothetical protein%2C conserved	Tb927.5.4860:pseudogenic_transcript-p1	0	NA	NA	0	0	0	0	0	0	0	0
Tb427_000102800.1	hypothetical protein	NA	0	NA	NA	0	0	0	0	0	0	0	0
Tb427_000102900.1	hypothetical protein	Tb10.v4.0258:mRNA-p1	0	NA	NA	0	0	0	0	0	0	0	0
Tb427_000103000.1	Trypanosomal VSG domain/Trypanosome variant surface glycoprotein C-terminal domain containing protein%2C putative	Tb09.v4.0183:pseudogenic_transcript-p1	0	NA	NA	0	0	0	0	0	0	0	0
Tb427_000103100.1	Trypanosome variant surface glycoprotein (A-type)/Trypanosome variant surface glycoprotein C-terminal domain containing protein%2C putative	Tb09.v4.0202:mRNA-p1	0	NA	NA	0	0	0	0	0	0	0	0
Tb427_000103200.1	Trypanosomal VSG domain containing protein%2C putative	Tb09.v4.0087:pseudogenic_transcript-p1	0	NA	NA	0	0	0	0	0	0	0	0
Tb427_000103300.1	hypothetical protein%2C conserved	Tb927.11.19740:pseudogenic_transcript-p1	0	NA	NA	0	0	0	0	0	0	0	0
Tb427_000103400.1	Trypanosomal VSG domain/Trypanosome variant surface glycoprotein C-terminal domain containing protein%2C putative	Tb927.11.19570:pseudogenic_transcript-p1	0	NA	NA	0	0	0	0	0	0	0	0
Tb427_000103500.1	hypothetical protein	Tb11.0970:pseudogenic_transcript-p1	0	NA	NA	0	0	0	0	0	0	0	0
Tb427_000103600.1	Trypanosome variant surface glycoprotein (A-type)%2C putative	Tb11.v5.0135.1-p1	0	NA	NA	0	0	0	0	0	0	0	0
Tb427_000103700.1	Trypanosomal VSG domain containing protein%2C putative	Tb11.0980:mRNA-p1	0	NA	NA	0	0	0	0	0	0	0	0
Tb427_000103800.1	hypothetical protein%2C conserved	Tb11.0990:pseudogenic_transcript-p1	0	NA	NA	0	0	0	0	0	0	0	0
Tb427_000103900.1	hypothetical protein%2C conserved	Tb09.v4.0192:mRNA-p1	0	NA	NA	0	0	0	0	0	0	0	0
Tb427_000104000.1	hypothetical protein	Tb09.v4.0169:pseudogenic_transcript-p1	0	NA	NA	0	0	0	0	0	0	0	0
Tb427_000104100.1	Trypanosome variant surface glycoprotein (A-type)%2C putative	Tb927.9.18100:pseudogenic_transcript-p1	0.0999768	-0.142319	NA	0	0	0.0982168	0	0	0	0	0
Tb427_000104200.1	Trypanosomal VSG domain containing protein%2C putative	Tb927.9.18110:pseudogenic_transcript-p1	0	NA	NA	0	0	0	0	0	0	0	0
Tb427_000104300.1	Trypanosome variant surface glycoprotein (A-type)%2C putative	Tb927.10.16310:pseudogenic_transcript-p1	0	NA	NA	0	0	0	0	0	0	0	0
Tb427_000104400.1	Trypanosomal VSG domain/Trypanosome variant surface glycoprotein C-terminal domain containing protein%2C putative	Tb927.9.17910:mRNA-p1	0.177634	-1.58499	NA	0	0	0	0	0	0	0.105849	0
Tb427_000104500.1	hypothetical protein%2C conserved	Tb927.10.16230:mRNA-p1	0	NA	NA	0	0	0	0	0	0	0	0
Tb427_000104600.1	Trypanosomal VSG domain/Trypanosome variant surface glycoprotein C-terminal domain containing protein%2C putative	Tb927.9.17180:pseudogenic_transcript-p1	0	NA	NA	0	0	0	0	0	0	0	0
Tb427_000104700.1	hypothetical protein	Tb927.3.460:pseudogenic_transcript-p1	0	NA	NA	0	0	0	0	0	0	0	0
Tb427_000104800.1	Trypanosome variant surface glycoprotein (A-type)%2C putative	Tb10.v4.0134:mRNA-p1	0	NA	NA	0	0	0	0	0	0	0	0
Tb427_000104900.1	Trypanosome variant surface glycoprotein C-terminal domain containing protein%2C putative	Tb10.v4.0060:pseudogenic_transcript-p1	0	NA	NA	0	0	0	0	0	0	0	0
Tb427_000105000.1	Reverse transcriptase (RNA-dependent DNA polymerase)%2C putative	Tb927.1.240:pseudogenic_transcript-p1	0	NA	NA	0	0	0	0	0	0	0	0
Tb427_000105100.1	Endonuclease-reverse transcriptase%2C putative	Tb927.1.240:pseudogenic_transcript-p1	0	NA	NA	0	0	0	0	0	0	0	0
Tb427_000105200.1	Reverse transcriptase (RNA-dependent DNA polymerase)%2C putative	Tb927.1.240:pseudogenic_transcript-p1	0	NA	NA	0	0	0	0	0	0	0	0
Tb427_000105300.1	Endonuclease-reverse transcriptase%2C putative	Tb927.1.240:pseudogenic_transcript-p1	0	NA	NA	0	0	0	0	0	0	0	0
Tb427_000105400.1	RNase H%2C putative	Tb927.1.240:pseudogenic_transcript-p1	0	NA	NA	0	0	0	0	0	0	0	0
Tb427_000105500.1	Reverse transcriptase (RNA-dependent DNA polymerase)%2C putative	Tb927.1.240:pseudogenic_transcript-p1	0	NA	NA	0	0	0	0	0	0	0	0
Tb427_000105600.1	Endonuclease-reverse transcriptase%2C putative	Tb927.1.240:pseudogenic_transcript-p1	0.495355	-0.833219	0.8106	0.0786344	0.0848832	0	0	0	0	0	0.281062
Tb427_000105700.1	Trypanosomal VSG domain containing protein%2C putative	Tb927.9.270:mRNA-p1	0	NA	NA	0	0	0	0	0	0	0	0
Tb427_000105800.1	Trypanosome variant surface glycoprotein (A-type)/Trypanosome variant surface glycoprotein C-terminal domain containing protein%2C putative	Tb927.6.5660:pseudogenic_transcript-p1	0	NA	NA	0	0	0	0	0	0	0	0
Tb427_000105900.1	hypothetical protein%2C conserved	Tb08.27P2.160:pseudogenic_transcript-p1	0	NA	NA	0	0	0	0	0	0	0	0
Tb427_000106000.1	Trypanosomal VSG domain/Trypanosome variant surface glycoprotein C-terminal domain containing protein%2C putative	Tb927.9.270:mRNA-p1	0	NA	NA	0	0	0	0	0	0	0	0
Tb427_000106100.1	Trypanosomal VSG domain/Trypanosome variant surface glycoprotein C-terminal domain containing protein%2C putative	Tb08.27P2.290:mRNA-p1	0	NA	NA	0	0	0	0	0	0	0	0
Tb427_000106200.1	hypothetical protein%2C conserved	Tb08.27P2.270:pseudogenic_transcript-p1	0	NA	NA	0	0	0	0	0	0	0	0
Tb427_000106300.1	hypothetical protein%2C conserved	Tb927.8.200:pseudogenic_transcript-p1	0	NA	NA	0	0	0	0	0	0	0	0
Tb427_000106400.1	Trypanosomal VSG domain/Trypanosome variant surface glycoprotein C-terminal domain containing protein%2C putative	Tb08.27P2.120:pseudogenic_transcript-p1	0	NA	NA	0	0	0	0	0	0	0	0
Tb427_000106500.1	Trypanosomal VSG domain/Trypanosome variant surface glycoprotein C-terminal domain containing protein%2C putative	Tb927.4.5560:mRNA-p1	0.0999768	-0.142319	NA	0	0	0.0598193	0	0	0	0	0
Tb427_000106600.1	Trypanosome variant surface glycoprotein C-terminal domain containing protein%2C putative	Tb927.11.18430:mRNA-p1	264.386	2.00982	5.56184e-06	28.8286	40.6415	19.8501	29.7734	8.50686	3.41481	11.7895	5.90067
Tb427_000106700.1	hypothetical protein	Tb927.3.2540.1:mRNA-p1	0.258666	-0.863654	NA	0	0.135479	0	0	0	0.23505	0	0
Tb427_000106800.1	ESAG protein%2C putative	Tb927.9.660:mRNA-p1	0	NA	NA	0	0	0	0	0	0	0	0
Tb427_000106900.1	hypothetical protein%2C conserved	Tb11.v5.0677.1-p1	0.0876152	-0.142319	NA	0.168725	0	0	0	0	0	0	0
Tb427_000107000.1	hypothetical protein%2C conserved	Tb927.7.170:mRNA-p1	0	NA	NA	0	0	0	0	0	0	0	0
Tb427_000107100.1	Trypanosomal VSG domain containing protein%2C putative	Tb927.5.130:mRNA-p1	0	NA	NA	0	0	0	0	0	0	0	0
Tb427_000107200.1	hypothetical protein	Tb11.v5.0772.1-p1	0.821616	1.66157	0.437271	0.371032	0.133506	0.282254	0.124746	0.248253	0	0	0
Tb427_000107300.1	ESAG protein%2C putative	Tb10.v4.0218:mRNA-p1	5.01226	0.104734	0.924953	0.566168	0.611159	0.461463	0.734217	0.974097	0.151477	0.983889	0.144546
Tb427_000107400.1	hypothetical protein%2C conserved	Tb10.v4.0214:pseudogenic_transcript-p1	1.754	0.614515	0.734616	0.143941	0.155379	1.14975	0.290368	0.288927	0.269577	0.583663	0
Tb427_000107500.1	Trypanosomal VSG domain containing protein%2C putative	Tb09.v4.0150:pseudogenic_transcript-p1	9.29703	-0.33742	0.652543	0.851833	1.2539	0.265096	1.24973	1.24353	0.870184	1.09902	1.38395
Tb427_000107600.1	hypothetical protein%2C conserved	Tb927.9.700:mRNA-p1	106.566	0.716112	0.000179712	33.7495	36.2528	25.6741	29.3687	16.2719	18.5903	21.8021	19.5137
Tb427_000107700.1	hypothetical protein%2C conserved	Tb927.5.140:mRNA-p1	0	NA	NA	0	0	0	0	0	0	0	0
Tb427_000107800.1	Retrotransposon hot spot protein%2C putative	Tb927.4.210:pseudogenic_transcript-p1	241.688	-0.24765	0.20854	29.9233	28.1482	19.9018	29.7506	37.7544	27.3801	31.2005	31.7808
Tb427_000107900.1	Retrotransposon hot spot protein%2C putative	Tb927.1.190:pseudogenic_transcript-p1	92.0492	-0.116202	0.695245	31.5922	34.3777	24.4206	37.7754	42.9577	26.7205	39.7737	30.0511
Tb427_000108000.1	hypothetical protein	Tb10.v4.0221:mRNA-p1	42.6989	0.030592	0.948891	12.3094	10.0429	7.34971	5.486	9.19373	8.30993	10.1567	6.90655
Tb427_000108100.1	hypothetical protein%2C conserved	Tb927.5.294b:mRNA-p1	0	NA	NA	0	0	0	0	0	0	0	0
Tb427_000108200.1	hypothetical protein	Tb07.30D13.180:pseudogenic_transcript-p1	0	NA	NA	0	0	0	0	0	0	0	0
Tb427_000108300.1	Trypanosomal VSG domain containing protein%2C putative	Tb10.v4.0182:pseudogenic_transcript-p1	3.3781	3.97884	0.00297137	0.702829	0.37934	0.534661	0.531674	0	0.10969	0	0
Tb427_000108400.1	Trypanosomal VSG domain containing protein%2C putative	Tb11.v5.0213.1-p1	0.0999768	-0.142319	NA	0	0	0.0950071	0	0	0	0	0
Tb427_000108500.1	hypothetical protein	Tb927.9.7420:mRNA-p1	0.807906	-0.908502	0.734818	0.0991344	0.214025	0	0	0.198989	0	0.401978	0
Tb427_000108600.1	ESAG protein%2C putative	Tb09.v4.0065:mRNA-p1	0.803977	0.477828	0.85299	0.156785	0.084622	0.178906	0	0	0	0.158936	0.140099
Tb427_000108700.1	hypothetical protein%2C conserved	Tb10.v4.0214:pseudogenic_transcript-p1	0.400777	-1.54845	NA	0.115283	0	0	0	0	0	0	0.412055
Tb427_000108800.1	hypothetical protein	Tb10.v4.0215:mRNA-p1	0	NA	NA	0	0	0	0	0	0	0	0
Tb427_000108900.1	Trypanosomal VSG domain containing protein%2C putative	Tb10.v4.0216:pseudogenic_transcript-p1	0.0999768	-0.142319	NA	0	0	0.0656257	0	0	0	0	0
Tb427_000109000.1	hypothetical protein%2C conserved	Tb10.v4.0217:mRNA-p1	6.93601	1.29895	0.110767	0.690917	0.745821	1.87245	1.56799	0.346713	0.161746	0.525297	0.926075
Tb427_000109100.1	ESAG protein%2C putative	Tb10.v4.0218:mRNA-p1	175.174	-0.0448338	0.835186	19.5981	22.171	15.9226	19.4511	21.8722	19.8201	17.1651	20.7346
Tb427_000109200.1	hypothetical protein%2C conserved	Tb927.9.700:mRNA-p1	134.139	0.122454	0.641573	27.8221	35.0948	26.9319	34.6839	35.453	22.5403	33.591	23.185
Tb427_000109300.1	hypothetical protein%2C conserved	Tb927.5.140:mRNA-p1	0.18295	0.582147	NA	0	0.122778	0	0.114721	0	0	0	0
Tb427_000109400.1	hypothetical protein	Tb927.4.210:pseudogenic_transcript-p1	74.0257	-0.237097	0.484558	11.124	8.32812	6.65384	8.59602	13.6854	10.5847	10.731	6.09232
Tb427_000109500.1	Retrotransposon hot spot protein%2C putative	Tb927.10.110:pseudogenic_transcript-p1	35.5793	0.109727	0.810501	10.191	9.35073	6.20206	9.9364	13.2964	6.99822	7.23158	5.76739
Tb427_000109600.1	Endonuclease-reverse transcriptase/Reverse transcriptase (RNA-dependent DNA polymerase)/RNase H%2C putative	Tb927.1.240:pseudogenic_transcript-p1	22.8749	0.453612	0.327426	0.768322	0.547389	0.420828	0.573468	0.524356	0.518017	0.467318	0.192234
Tb427_000109700.1	hypothetical protein	NA	3.58113	0.753302	0.534444	2.57113	0.75694	0.533434	2.12182	0	1.31326	1.42167	0.83545
Tb427_000109800.1	hypothetical protein%2C conserved	Tb927.10.130:mRNA-p1	0	NA	NA	0	0	0	0	0	0	0	0
Tb427_000109900.1	hypothetical protein	Tb927.5.294b:mRNA-p1	0.0945777	-0.142319	NA	0	0.180935	0	0	0	0	0	0
Tb427_000110000.1	hypothetical protein	Tb07.30D13.180:pseudogenic_transcript-p1	0.0876152	-0.142319	NA	0.117408	0	0	0	0	0	0	0
Tb427_000110100.1	Endonuclease-reverse transcriptase/Reverse transcriptase (RNA-dependent DNA polymerase)/RNase H%2C putative	Tb927.1.240:pseudogenic_transcript-p1	0.194555	0.625013	NA	0	0.0160831	0.0170013	0	0	0	0	0
Tb427_000110200.1	Endonuclease-reverse transcriptase/Reverse transcriptase (RNA-dependent DNA polymerase)/RNase H%2C putative	Tb927.1.240:pseudogenic_transcript-p1	0.156581	-1.58499	NA	0	0	0	0	0	0	0	0.027462
Tb427_000110300:rRNA	NA	NA	2.68268	-1.16352	0.296743	0.135359	0.0487051	0.102971	0.136528	0.181134	0.169003	0.365909	0.241906
Tb427_000110400.1	hypothetical protein%2C conserved	Tb927.11.18710.1-p1	0	NA	NA	0	0	0	0	0	0	0	0
Tb427_000110500.1	Reverse transcriptase (RNA-dependent DNA polymerase)%2C putative	Tb927.1.240:pseudogenic_transcript-p1	0	NA	NA	0	0	0	0	0	0	0	0
Tb427_000110600.1	Trypanosomal VSG domain containing protein%2C putative	Tb10.v4.0235:pseudogenic_transcript-p1	0	NA	NA	0	0	0	0	0	0	0	0
Tb427_000110700.1	hypothetical protein	Tb08.27P2.250:pseudogenic_transcript-p1	0	NA	NA	0	0	0	0	0	0	0	0
Tb427_000110800.1	Trypanosome variant surface glycoprotein C-terminal domain containing protein%2C putative	Tb10.v4.0096:mRNA-p1	0	NA	NA	0	0	0	0	0	0	0	0
Tb427_000110900.1	Trypanosomal VSG domain containing protein%2C putative	Tb10.v4.0100:mRNA-p1	0	NA	NA	0	0	0	0	0	0	0	0
Tb427_000111000.1	Trypanosome variant surface glycoprotein (A-type)/Trypanosome variant surface glycoprotein C-terminal domain containing protein%2C putative	Tb09.v4.0194:pseudogenic_transcript-p1	0	NA	NA	0	0	0	0	0	0	0	0
Tb427_000111100.1	hypothetical protein%2C conserved	Tb927.5.5100:pseudogenic_transcript-p1	0	NA	NA	0	0	0	0	0	0	0	0
Tb427_000111200.1	Reverse transcriptase (RNA-dependent DNA polymerase)%2C putative	Tb927.1.240:pseudogenic_transcript-p1	0	NA	NA	0	0	0	0	0	0	0	0
Tb427_000111300.1	hypothetical protein	Tb09.v4.0153:mRNA-p1	0	NA	NA	0	0	0	0	0	0	0	0
Tb427_000111400.1	hypothetical protein%2C conserved	Tb927.5.297b:mRNA-p1	58.1989	0.0632942	0.860898	12.0028	9.28962	8.52784	8.68007	6.81868	10.1792	7.57594	12.1419
Tb427_000111500.1	hypothetical protein%2C conserved	Tb927.5.296b:mRNA-p1	0.354378	-0.158311	NA	0	0	0	0.338126	0	0	0.33983	0
Tb427_000111600.1	Trypanosome variant surface glycoprotein (A-type)%2C putative	Tb05.5K5.480:pseudogenic_transcript-p1	0	NA	NA	0	0	0	0	0	0	0	0
Tb427_000111700.1	hypothetical protein%2C conserved	Tb927.10.16460:pseudogenic_transcript-p1	0	NA	NA	0	0	0	0	0	0	0	0
Tb427_000111800.1	Trypanosomal VSG domain containing protein%2C putative	Tb11.v5.0125.1-p1	0	NA	NA	0	0	0	0	0	0	0	0
Tb427_000111900.1	Trypanosomal VSG domain/Trypanosome variant surface glycoprotein C-terminal domain containing protein%2C putative	Tb927.9.640:pseudogenic_transcript-p1	0	NA	NA	0	0	0	0	0	0	0	0
Tb427_000112000.1	Endonuclease-reverse transcriptase/Reverse transcriptase (RNA-dependent DNA polymerase)/RNase H%2C putative	Tb927.1.240:pseudogenic_transcript-p1	0.0999768	-0.142319	NA	0	0	0.0225716	0	0	0	0	0
Tb427_000112100.1	hypothetical protein%2C conserved	Tb927.1.450:pseudogenic_transcript-p1	0.0945777	-0.142319	NA	0	0.188371	0	0	0	0	0	0
Tb427_000112200.1	Trypanosome variant surface glycoprotein (A-type)%2C putative	Tb927.7.6540:mRNA-p1	0	NA	NA	0	0	0	0	0	0	0	0
Tb427_000112300.1	Trypanosomal VSG domain containing protein%2C putative	Tb10.v4.0166:pseudogenic_transcript-p1	0	NA	NA	0	0	0	0	0	0	0	0
Tb427_000112400.1	Trypanosome variant surface glycoprotein C-terminal domain containing protein%2C putative	Tb927.11.18170:mRNA-p1	0.17523	0.554595	NA	0.100108	0	0	0	0	0	0	0
Tb427_000112500.1	Trypanosome variant surface glycoprotein C-terminal domain containing protein%2C putative	Tb927.10.16540:pseudogenic_transcript-p1	0	NA	NA	0	0	0	0	0	0	0	0
Tb427_000112600.1	hypothetical protein%2C conserved	Tb10.v4.0258:mRNA-p1	0	NA	NA	0	0	0	0	0	0	0	0
Tb427_000112700.1	hypothetical protein%2C conserved	Tb10.v4.0260:pseudogenic_transcript-p1	0	NA	NA	0	0	0	0	0	0	0	0
Tb427_000112800.1	Trypanosomal VSG domain containing protein%2C putative	Tb09.v4.0163:pseudogenic_transcript-p1	0	NA	NA	0	0	0	0	0	0	0	0
Tb427_000112900.1	hypothetical protein	Tb10.v4.0262:pseudogenic_transcript-p1	0	NA	NA	0	0	0	0	0	0	0	0
Tb427_000113000.1	Trypanosomal VSG domain containing protein%2C putative	Tb927.3.210:mRNA-p1	0	NA	NA	0	0	0	0	0	0	0	0
Tb427_000113100.1	hypothetical protein%2C conserved	Tb927.11.18620.1-p1	0	NA	NA	0	0	0	0	0	0	0	0
Tb427_000113200.1	hypothetical protein%2C conserved	Tb927.11.19210:pseudogenic_transcript-p1	0	NA	NA	0	0	0	0	0	0	0	0
Tb427_000113300.1	hypothetical protein%2C conserved	Tb08.27P2.160:pseudogenic_transcript-p1	0	NA	NA	0	0	0	0	0	0	0	0
Tb427_000113400.1	Trypanosomal VSG domain/Trypanosome variant surface glycoprotein C-terminal domain containing protein%2C putative	Tb10.v4.0142:mRNA-p1	0	NA	NA	0	0	0	0	0	0	0	0
Tb427_000113500.1	Trypanosomal VSG domain containing protein%2C putative	Tb11.v5.0287.1-p1	0	NA	NA	0	0	0	0	0	0	0	0
Tb427_000113600.1	Trypanosome variant surface glycoprotein (A-type)%2C putative	Tb927.9.350:pseudogenic_transcript-p1	0	NA	NA	0	0	0	0	0	0	0	0
Tb427_000113700.1	hypothetical protein%2C conserved	Tb927.11.20290:pseudogenic_transcript-p1	0	NA	NA	0	0	0	0	0	0	0	0
Tb427_000113800.1	Trypanosome variant surface glycoprotein (A-type)%2C putative	Tb927.11.20280:pseudogenic_transcript-p1	0	NA	NA	0	0	0	0	0	0	0	0
Tb427_000113900.1	Trypanosomal VSG domain containing protein%2C putative	Tb927.11.20270:pseudogenic_transcript-p1	0	NA	NA	0	0	0	0	0	0	0	0
Tb427_000114000.1	Trypanosome variant surface glycoprotein C-terminal domain containing protein%2C putative	Tb10.v4.0225:pseudogenic_transcript-p1	0	NA	NA	0	0	0	0	0	0	0	0
Tb427_000114100.1	hypothetical protein%2C conserved	Tb927.8.450:pseudogenic_transcript-p1	0	NA	NA	0	0	0	0	0	0	0	0
Tb427_000114200.1	Trypanosomal VSG domain containing protein%2C putative	Tb927.6.5390:pseudogenic_transcript-p1	0	NA	NA	0	0	0	0	0	0	0	0
Tb427_000114300.1	Trypanosomal VSG domain/Trypanosome variant surface glycoprotein C-terminal domain containing protein%2C putative	Tb10.v4.0100:mRNA-p1	0	NA	NA	0	0	0	0	0	0	0	0
Tb427_000114400.1	Trypanosome variant surface glycoprotein C-terminal domain containing protein%2C putative	Tb927.11.20250:pseudogenic_transcript-p1	0	NA	NA	0	0	0	0	0	0	0	0
Tb427_000114500.1	Trypanosome variant surface glycoprotein (A-type)%2C putative	Tb10.v4.0154:pseudogenic_transcript-p1	0	NA	NA	0	0	0	0	0	0	0	0
Tb427_000114600.1	Trypanosomal VSG domain containing protein%2C putative	Tb11.v5.0592.1-p1	0	NA	NA	0	0	0	0	0	0	0	0
Tb427_000114700.1	hypothetical protein%2C conserved	Tb927.11.18620.1-p1	0	NA	NA	0	0	0	0	0	0	0	0
Tb427_000114800.1	Trypanosome variant surface glycoprotein (A-type)/Trypanosome variant surface glycoprotein C-terminal domain containing protein%2C putative	Tb10.v4.0097:pseudogenic_transcript-p1	0	NA	NA	0	0	0	0	0	0	0	0
Tb427_000114900.1	Trypanosomal VSG domain containing protein%2C putative	Tb10.v4.0204:pseudogenic_transcript-p1	0	NA	NA	0	0	0	0	0	0	0	0
Tb427_000115000.1	hypothetical protein%2C conserved	Tb927.9.1140:pseudogenic_transcript-p1	0	NA	NA	0	0	0	0	0	0	0	0
Tb427_000115100.1	hypothetical protein	Tb08.27P2.160:pseudogenic_transcript-p1	0	NA	NA	0	0	0	0	0	0	0	0
Tb427_000115200.1	Trypanosomal VSG domain containing protein%2C putative	Tb09.v4.0207:pseudogenic_transcript-p1	0	NA	NA	0	0	0	0	0	0	0	0
Tb427_000115300.1	Trypanosome variant surface glycoprotein (A-type)%2C putative	Tb927.11.17670:mRNA-p1	0	NA	NA	0	0	0	0	0	0	0	0
Tb427_000115400.1	Endonuclease-reverse transcriptase%2C putative	Tb927.1.450:pseudogenic_transcript-p1	1.36206	1.61136	0.419042	0.298565	0	0.567816	0.301144	0	0	0.201774	0.17786
Tb427_000115500.1	Reverse transcriptase (RNA-dependent DNA polymerase)%2C putative	Tb927.1.240:pseudogenic_transcript-p1	0.164088	-1.58499	NA	0	0	0	0	0	0.110965	0	0
Tb427_000115600.1	RNase H%2C putative	Tb927.1.240:pseudogenic_transcript-p1	0.164088	-1.58499	NA	0	0	0	0	0	0.0673942	0	0
Tb427_000115700.1	hypothetical protein%2C conserved	Tb927.11.17390:mRNA-p1	0.0876152	-0.142319	NA	0.0849252	0	0	0	0	0	0	0
Tb427_000115800.1	Trypanosome variant surface glycoprotein (A-type)/Trypanosome variant surface glycoprotein C-terminal domain containing protein%2C putative	Tb927.11.19620:pseudogenic_transcript-p1	0	NA	NA	0	0	0	0	0	0	0	0
Tb427_000115900.1	hypothetical protein%2C conserved	Tb927.11.19610:pseudogenic_transcript-p1	0	NA	NA	0	0	0	0	0	0	0	0
Tb427_000116000.1	hypothetical protein	Tb05.5K5.420:pseudogenic_transcript-p1	0	NA	NA	0	0	0	0	0	0	0	0
Tb427_000116100.1	Trypanosomal VSG domain containing protein%2C putative	Tb10.v4.0056:mRNA-p1	0	NA	NA	0	0	0	0	0	0	0	0
Tb427_000116200.1	Trypanosomal VSG domain/Trypanosome variant surface glycoprotein C-terminal domain containing protein%2C putative	Tb927.4.5710:pseudogenic_transcript-p1	0	NA	NA	0	0	0	0	0	0	0	0
Tb427_000116300.1	Trypanosomal VSG domain containing protein%2C putative	Tb927.9.17930:pseudogenic_transcript-p1	0	NA	NA	0	0	0	0	0	0	0	0
Tb427_000116400.1	hypothetical protein%2C conserved	Tb10.v4.0258:mRNA-p1	0	NA	NA	0	0	0	0	0	0	0	0
Tb427_000116500.1	Trypanosomal VSG domain/Trypanosome variant surface glycoprotein C-terminal domain containing protein%2C putative	Tb10.v4.0153:pseudogenic_transcript-p1	0	NA	NA	0	0	0	0	0	0	0	0
Tb427_000116600.1	Trypanosomal VSG domain/Trypanosome variant surface glycoprotein C-terminal domain containing protein%2C putative	Tb927.1.05:mRNA-p1	0.0876152	-0.142319	NA	0.0497608	0	0	0	0	0	0	0
Tb427_000116700.1	Trypanosomal VSG domain containing protein%2C putative	Tb927.11.17210:mRNA-p1	0	NA	NA	0	0	0	0	0	0	0	0
Tb427_000116800.1	hypothetical protein%2C conserved	Tb927.8.450:pseudogenic_transcript-p1	0	NA	NA	0	0	0	0	0	0	0	0
Tb427_000116900.1	Trypanosome variant surface glycoprotein (A-type)%2C putative	Tb927.11.17190:mRNA-p1	0	NA	NA	0	0	0	0	0	0	0	0
Tb427_000117000.1	hypothetical protein%2C conserved	Tb11.v5.1019.1-p1	0.0999768	-0.142319	NA	0	0	0.0588506	0	0	0	0	0
Tb427_000117100.1	Trypanosome variant surface glycoprotein (A-type)%2C putative	Tb927.11.17140:mRNA-p1	0	NA	NA	0	0	0	0	0	0	0	0
Tb427_000117200.1	Trypanosome variant surface glycoprotein (A-type)%2C putative	Tb927.11.17580:mRNA-p1	0.0876152	-0.142319	NA	0.0550271	0	0	0	0	0	0	0
Tb427_000117300.1	Trypanosomal VSG domain/Trypanosome variant surface glycoprotein C-terminal domain containing protein%2C putative	Tb927.11.17590:mRNA-p1	0	NA	NA	0	0	0	0	0	0	0	0
Tb427_000117400.1	Trypanosomal VSG domain/Trypanosome variant surface glycoprotein C-terminal domain containing protein%2C putative	Tb927.11.17600:mRNA-p1	0	NA	NA	0	0	0	0	0	0	0	0
Tb427_000117500.1	hypothetical protein	Tb927.11.17610:mRNA-p1	0	NA	NA	0	0	0	0	0	0	0	0
Tb427_000117600.1	Trypanosomal VSG domain containing protein%2C putative	Tb927.11.17620:mRNA-p1	0	NA	NA	0	0	0	0	0	0	0	0
Tb427_000117700.1	Trypanosomal VSG domain/Trypanosome variant surface glycoprotein C-terminal domain containing protein%2C putative	Tb927.11.17630:mRNA-p1	0	NA	NA	0	0	0	0	0	0	0	0
Tb427_000117800.1	hypothetical protein	NA	0	NA	NA	0	0	0	0	0	0	0	0
Tb427_000117900.1	Trypanosomal VSG domain containing protein%2C putative	Tb927.11.17650:mRNA-p1	0	NA	NA	0	0	0	0	0	0	0	0
Tb427_000118000.1	hypothetical protein	Tb10.v4.0049:mRNA-p1	0	NA	NA	0	0	0	0	0	0	0	0
Tb427_000118100.1	hypothetical protein%2C conserved	Tb927.11.18620.1-p1	0.313162	-2.26674	NA	0	0	0	0	0	0	0	0.18286
Tb427_000118200.1	Trypanosomal VSG domain containing protein%2C putative	Tb09.v4.0182:pseudogenic_transcript-p1	0	NA	NA	0	0	0	0	0	0	0	0
Tb427_000118300.1	hypothetical protein	Tb927.6.5490:pseudogenic_transcript-p1	0	NA	NA	0	0	0	0	0	0	0	0
Tb427_000118400.1	Trypanosome variant surface glycoprotein (A-type)%2C putative	Tb09.v4.0204:pseudogenic_transcript-p1	0	NA	NA	0	0	0	0	0	0	0	0
Tb427_000118500.1	hypothetical protein	Tb927.9.1090:pseudogenic_transcript-p1	0	NA	NA	0	0	0	0	0	0	0	0
Tb427_000118600.1	hypothetical protein%2C conserved	Tb08.27P2.520:pseudogenic_transcript-p1	0	NA	NA	0	0	0	0	0	0	0	0
Tb427_000118700.1	Trypanosomal VSG domain containing protein%2C putative	Tb10.v4.0204:pseudogenic_transcript-p1	0	NA	NA	0	0	0	0	0	0	0	0
Tb427_000118800.1	Trypanosome variant surface glycoprotein C-terminal domain containing protein%2C putative	Tb927.6.5700:pseudogenic_transcript-p1	0	NA	NA	0	0	0	0	0	0	0	0
Tb427_000118900.1	Trypanosome variant surface glycoprotein C-terminal domain containing protein%2C putative	Tb11.v5.0571.1-p1	0	NA	NA	0	0	0	0	0	0	0	0
Tb427_000119000.1	hypothetical protein%2C conserved	Tb927.11.17350:mRNA-p1	0.164088	-1.58499	NA	0	0	0	0	0	0.210199	0	0
Tb427_000119100.1	Trypanosomal VSG domain containing protein%2C putative	Tb927.9.16320:mRNA-p1	0	NA	NA	0	0	0	0	0	0	0	0
Tb427_000119200.1	hypothetical protein%2C conserved	Tb927.10.16460:pseudogenic_transcript-p1	0	NA	NA	0	0	0	0	0	0	0	0
Tb427_000119300.1	Trypanosome variant surface glycoprotein C-terminal domain containing protein%2C putative	Tb10.v4.0143:pseudogenic_transcript-p1	0	NA	NA	0	0	0	0	0	0	0	0
Tb427_000119400.1	Trypanosomal VSG domain/Trypanosome variant surface glycoprotein C-terminal domain containing protein%2C putative	Tb09.v4.0127:pseudogenic_transcript-p1	0	NA	NA	0	0	0	0	0	0	0	0
Tb427_000119500.1	hypothetical protein%2C conserved	Tb10.v4.0059:pseudogenic_transcript-p1	0	NA	NA	0	0	0	0	0	0	0	0
Tb427_000119600.1	Trypanosomal VSG domain/Trypanosome variant surface glycoprotein C-terminal domain containing protein%2C putative	Tb927.11.20470:mRNA-p1	0	NA	NA	0	0	0	0	0	0	0	0
Tb427_000119700.1	hypothetical protein%2C conserved	Tb927.4.5550:pseudogenic_transcript-p1	0	NA	NA	0	0	0	0	0	0	0	0
Tb427_000119800.1	hypothetical protein%2C conserved	Tb927.4.5540:pseudogenic_transcript-p1	0	NA	NA	0	0	0	0	0	0	0	0
Tb427_000119900.1	Trypanosome variant surface glycoprotein (A-type)%2C putative	Tb927.4.5530:mRNA-p1	0	NA	NA	0	0	0	0	0	0	0	0
Tb427_000120000.1	hypothetical protein	Tb927.8.200:pseudogenic_transcript-p1	0	NA	NA	0	0	0	0	0	0	0	0
Tb427_000120100.1	Trypanosomal VSG domain containing protein%2C putative	Tb927.1.05:mRNA-p1	0	NA	NA	0	0	0	0	0	0	0	0
Tb427_000120200.1	hypothetical protein%2C conserved	Tb11.0180:pseudogenic_transcript-p1	0	NA	NA	0	0	0	0	0	0	0	0
Tb427_000120300.1	Endonuclease-reverse transcriptase%2C putative	Tb927.1.240:pseudogenic_transcript-p1	0.0876152	-0.142319	NA	0.0502516	0	0	0	0	0	0	0
Tb427_000120400.1	Reverse transcriptase (RNA-dependent DNA polymerase)/RNase H%2C putative	Tb927.1.240:pseudogenic_transcript-p1	0	NA	NA	0	0	0	0	0	0	0	0
Tb427_000120500.1	Trypanosomal VSG domain containing protein%2C putative	Tb09.v4.0155:pseudogenic_transcript-p1	0	NA	NA	0	0	0	0	0	0	0	0
Tb427_000120600.1	hypothetical protein	Tb09.v4.0154:pseudogenic_transcript-p1	0	NA	NA	0	0	0	0	0	0	0	0
Tb427_000120700.1	Trypanosomal VSG domain containing protein%2C putative	Tb927.1.05:mRNA-p1	0	NA	NA	0	0	0	0	0	0	0	0
Tb427_000120800.1	Trypanosome variant surface glycoprotein C-terminal domain containing protein%2C putative	Tb927.6.5250:pseudogenic_transcript-p1	0	NA	NA	0	0	0	0	0	0	0	0
Tb427_000120900.1	hypothetical protein%2C conserved	Tb927.9.17120:pseudogenic_transcript-p1	0.0876152	-0.142319	NA	0.0516786	0	0	0	0	0	0	0
Tb427_000121000.1	hypothetical protein	Tb05.5K5.420:pseudogenic_transcript-p1	0	NA	NA	0	0	0	0	0	0	0	0
Tb427_000121100.1	Trypanosomal VSG domain containing protein%2C putative	Tb927.11.19480:pseudogenic_transcript-p1	0	NA	NA	0	0	0	0	0	0	0	0
Tb427_000121200.1	Galactosyltransferase%2C putative	Tb927.8.200:pseudogenic_transcript-p1	0	NA	NA	0	0	0	0	0	0	0	0
Tb427_000121300.1	Trypanosomal VSG domain containing protein%2C putative	Tb927.11.20400:mRNA-p1	0	NA	NA	0	0	0	0	0	0	0	0
Tb427_000121400.1	Trypanosome variant surface glycoprotein (A-type)%2C putative	Tb11.0630:pseudogenic_transcript-p1	0	NA	NA	0	0	0	0	0	0	0	0
Tb427_000121500.1	Trypanosome variant surface glycoprotein (A-type)%2C putative	Tb927.9.17380:mRNA-p1	0	NA	NA	0	0	0	0	0	0	0	0
Tb427_000121600.1	Trypanosome variant surface glycoprotein (A-type)%2C putative	Tb927.11.19670:pseudogenic_transcript-p1	0	NA	NA	0	0	0	0	0	0	0	0
Tb427_000121700.1	Trypanosomal VSG domain containing protein%2C putative	Tb927.3.150:mRNA-p1	0	NA	NA	0	0	0	0	0	0	0	0
Tb427_000121800.1	hypothetical protein%2C conserved	Tb927.11.18900.1-p1	0	NA	NA	0	0	0	0	0	0	0	0
Tb427_000121900.1	Trypanosome variant surface glycoprotein (A-type)/Trypanosome variant surface glycoprotein C-terminal domain containing protein%2C putative	Tb927.3.180:mRNA-p1	0.0883719	-0.142319	NA	0	0	0	0.0485777	0	0	0	0
Tb427_000122000.1	hypothetical protein%2C conserved	Tb927.3.190:mRNA-p1	0.18295	0.582147	NA	0	0.0564726	0	0.0527671	0	0	0	0
Tb427_000122100.1	hypothetical protein%2C conserved	Tb10.v4.0191:pseudogenic_transcript-p1	0.359827	-0.144033	NA	0.0514698	0.0555599	0	0	0	0	0.104352	0
Tb427_000122200.1	hypothetical protein%2C conserved	Tb11.0740:mRNA-p1	0	NA	NA	0	0	0	0	0	0	0	0
Tb427_000122300.1	Trypanosomal VSG domain containing protein%2C putative	Tb927.11.19690:pseudogenic_transcript-p1	0	NA	NA	0	0	0	0	0	0	0	0
Tb427_000122400.1	hypothetical protein%2C conserved	Tb927.6.5440:pseudogenic_transcript-p1	0.182193	0.577094	NA	0.0572529	0.0618026	0	0	0	0	0	0
Tb427_000122500.1	hypothetical protein	Tb927.8.450:pseudogenic_transcript-p1	0.266006	-0.863654	NA	0	0	0	0.088919	0	0	0.178734	0
Tb427_000122600.1	Trypanosomal VSG domain containing protein%2C putative	Tb927.2.6372:pseudogenic_transcript-p1	0.18295	0.582147	NA	0	0.0597873	0	0.0558643	0	0	0	0
Tb427_000122700.1	hypothetical protein%2C conserved	Tb927.11.18620.1-p1	0	NA	NA	0	0	0	0	0	0	0	0
Tb427_000122800.1	hypothetical protein%2C conserved	Tb927.10.16400:mRNA-p1	0.156581	-1.58499	NA	0	0	0	0	0	0	0	0.152792
Tb427_000122900.1	hypothetical protein%2C conserved	Tb10.v4.0258:mRNA-p1	0	NA	NA	0	0	0	0	0	0	0	0
Tb427_000123000.1	hypothetical protein	Tb10.v4.0059:pseudogenic_transcript-p1	0	NA	NA	0	0	0	0	0	0	0	0
Tb427_000123100.1	Trypanosome variant surface glycoprotein (A-type)/Trypanosome variant surface glycoprotein C-terminal domain containing protein%2C putative	Tb927.4.5730:pseudogenic_transcript-p1	0	NA	NA	0	0	0	0	0	0	0	0
Tb427_000123200.1	Trypanosome variant surface glycoprotein (A-type)%2C putative	Tb11.v5.0115.1-p1	0	NA	NA	0	0	0	0	0	0	0	0
Tb427_000123300.1	hypothetical protein	NA	0.0883719	-0.142319	NA	0	0	0	0.229443	0	0	0	0
Tb427_000123400.1	hypothetical protein	Tb927.3.460:pseudogenic_transcript-p1	0	NA	NA	0	0	0	0	0	0	0	0
Tb427_000123500.1	hypothetical protein	Tb927.6.5310:pseudogenic_transcript-p1	0	NA	NA	0	0	0	0	0	0	0	0
Tb427_000123600.1	hypothetical protein%2C conserved	Tb10.v4.0258:mRNA-p1	0	NA	NA	0	0	0	0	0	0	0	0
Tb427_000123700.1	hypothetical protein%2C conserved	Tb927.1.240:pseudogenic_transcript-p1	0	NA	NA	0	0	0	0	0	0	0	0
Tb427_000123800.1	Trypanosome variant surface glycoprotein (A-type)%2C putative	Tb927.11.100:mRNA-p1	0	NA	NA	0	0	0	0	0	0	0	0
Tb427_000123900.1	hypothetical protein%2C conserved	Tb927.11.18620.1-p1	0	NA	NA	0	0	0	0	0	0	0	0
Tb427_000124000.1	hypothetical protein	Tb10.v4.0258:mRNA-p1	0	NA	NA	0	0	0	0	0	0	0	0
Tb427_000124100.1	Trypanosomal VSG domain containing protein%2C putative	Tb10.v4.0232:pseudogenic_transcript-p1	0	NA	NA	0	0	0	0	0	0	0	0
Tb427_000124200.1	hypothetical protein%2C conserved	Tb927.8.300:pseudogenic_transcript-p1	0	NA	NA	0	0	0	0	0	0	0	0
Tb427_000124300.1	hypothetical protein%2C conserved	Tb10.v4.0234:pseudogenic_transcript-p1	0	NA	NA	0	0	0	0	0	0	0	0
Tb427_000124400.1	Trypanosomal VSG domain containing protein%2C putative	Tb10.v4.0235:pseudogenic_transcript-p1	0	NA	NA	0	0	0	0	0	0	0	0
Tb427_000124500.1	Trypanosomal VSG domain containing protein%2C putative	Tb10.v4.0236:pseudogenic_transcript-p1	0	NA	NA	0	0	0	0	0	0	0	0
Tb427_000124600.1	hypothetical protein%2C conserved	Tb10.v4.0237:pseudogenic_transcript-p1	0	NA	NA	0	0	0	0	0	0	0	0
Tb427_000124700.1	hypothetical protein	Tb10.v4.0225:pseudogenic_transcript-p1	0	NA	NA	0	0	0	0	0	0	0	0
Tb427_000124800.1	hypothetical protein	Tb10.v4.0238:pseudogenic_transcript-p1	0	NA	NA	0	0	0	0	0	0	0	0
Tb427_000124900.1	Trypanosome variant surface glycoprotein (A-type)/Trypanosome variant surface glycoprotein C-terminal domain containing protein%2C putative	Tb10.v4.0239:pseudogenic_transcript-p1	0	NA	NA	0	0	0	0	0	0	0	0
Tb427_000125000.1	hypothetical protein	NA	0	NA	NA	0	0	0	0	0	0	0	0
Tb427_000125100.1	hypothetical protein	Tb10.v4.0240:pseudogenic_transcript-p1	0	NA	NA	0	0	0	0	0	0	0	0
Tb427_000125200.1	Reverse transcriptase (RNA-dependent DNA polymerase)%2C putative	Tb927.11.18610.1-p1	0.539566	2.13076	0.449528	0.0918662	0	0.0349425	0.061773	0	0	0	0
Tb427_000125300.1	hypothetical protein%2C conserved	Tb927.9.16540:pseudogenic_transcript-p1	0	NA	NA	0	0	0	0	0	0	0	0
Tb427_000125400.1	Trypanosomal VSG domain/Trypanosome variant surface glycoprotein C-terminal domain containing protein%2C putative	Tb927.3.240:pseudogenic_transcript-p1	0	NA	NA	0	0	0	0	0	0	0	0
Tb427_000125500.1	Trypanosomal VSG domain containing protein%2C putative	Tb10.v4.0075:pseudogenic_transcript-p1	0	NA	NA	0	0	0	0	0	0	0	0
Tb427_000125600.1	hypothetical protein	Tb05.5K5.420:pseudogenic_transcript-p1	0	NA	NA	0	0	0	0	0	0	0	0
Tb427_000125700.1	Trypanosomal VSG domain containing protein%2C putative	Tb09.v4.0071:pseudogenic_transcript-p1	0	NA	NA	0	0	0	0	0	0	0	0
Tb427_000125800.1	Trypanosome variant surface glycoprotein C-terminal domain containing protein%2C putative	Tb927.8.160:pseudogenic_transcript-p1	0	NA	NA	0	0	0	0	0	0	0	0
Tb427_000125900.1	Trypanosomal VSG domain containing protein%2C putative	Tb927.6.5740:mRNA-p1	0	NA	NA	0	0	0	0	0	0	0	0
Tb427_000126000.1	hypothetical protein%2C conserved	Tb10.v4.0059:pseudogenic_transcript-p1	0	NA	NA	0	0	0	0	0	0	0	0
Tb427_000126100.1	Trypanosome variant surface glycoprotein (A-type)%2C putative	Tb927.11.20600:pseudogenic_transcript-p1	0	NA	NA	0	0	0	0	0	0	0	0
Tb427_000126200.1	RNase H%2C putative	Tb927.1.240:pseudogenic_transcript-p1	0	NA	NA	0	0	0	0	0	0	0	0
Tb427_000126300.1	hypothetical protein%2C conserved	Tb927.8.370:pseudogenic_transcript-p1	0.0999768	-0.142319	NA	0	0	0.0875668	0	0	0	0	0
Tb427_000126400.1	Trypanosomal VSG domain/Trypanosome variant surface glycoprotein C-terminal domain containing protein%2C putative	Tb927.8.380:pseudogenic_transcript-p1	0	NA	NA	0	0	0	0	0	0	0	0
Tb427_000126500.1	hypothetical protein%2C conserved	Tb927.10.16200:mRNA-p1	0	NA	NA	0	0	0	0	0	0	0	0
Tb427_000126600.1	hypothetical protein%2C conserved	Tb10.v4.0050:mRNA-p1	0	NA	NA	0	0	0	0	0	0	0	0
Tb427_000126700.1	Trypanosome variant surface glycoprotein (A-type)%2C putative	Tb927.11.20600:pseudogenic_transcript-p1	0	NA	NA	0	0	0	0	0	0	0	0
Tb427_000126800.1	hypothetical protein%2C conserved	Tb10.v4.0059:pseudogenic_transcript-p1	0	NA	NA	0	0	0	0	0	0	0	0
Tb427_000126900.1	hypothetical protein%2C conserved	Tb927.9.16070:mRNA-p1	0	NA	NA	0	0	0	0	0	0	0	0
Tb427_000127000.1	hypothetical protein%2C conserved	Tb927.10.12570:mRNA-p1	0	NA	NA	0	0	0	0	0	0	0	0
Tb427_000127100.1	hypothetical protein%2C conserved	Tb927.9.16060:mRNA-p1	0	NA	NA	0	0	0	0	0	0	0	0
Tb427_000127200.1	hypothetical protein%2C conserved	Tb09.v4.0042:pseudogenic_transcript-p1	0.0883719	-0.142319	NA	0	0	0	0.128488	0	0	0	0
Tb427_000127300.1	Protein of unknown function (DUF1181)%2C putative	Tb927.6.120:mRNA-p1	0	NA	NA	0	0	0	0	0	0	0	0
Tb427_000127400.1	hypothetical protein%2C conserved	Tb927.4.130:pseudogenic_transcript-p1	0.175987	0.558228	NA	0.12308	0	0	0.124143	0	0	0	0
Tb427_000127500.1	hypothetical protein%2C conserved	Tb927.2.650:mRNA-p1	0	NA	NA	0	0	0	0	0	0	0	0
Tb427_000127600.1	hypothetical protein%2C conserved	Tb927.1.400:mRNA-p1	0	NA	NA	0	0	0	0	0	0	0	0
Tb427_000127700.1	Trypanosomal VSG domain containing protein%2C putative	Tb927.11.18550.1-p1	0	NA	NA	0	0	0	0	0	0	0	0
Tb427_000127800.1	Reverse transcriptase (RNA-dependent DNA polymerase)%2C putative	Tb927.1.240:pseudogenic_transcript-p1	0	NA	NA	0	0	0	0	0	0	0	0
Tb427_000127900.1	hypothetical protein%2C conserved	NA	0	NA	NA	0	0	0	0	0	0	0	0
Tb427_000128000.1	Trypanosomal VSG domain containing protein%2C putative	Tb927.9.470:pseudogenic_transcript-p1	0	NA	NA	0	0	0	0	0	0	0	0
Tb427_000128100.1	Trypanosomal VSG domain/Trypanosome variant surface glycoprotein C-terminal domain containing protein%2C putative	Tb11.1431.1-p1	0	NA	NA	0	0	0	0	0	0	0	0
Tb427_000128200.1	hypothetical protein%2C conserved	Tb927.3.290:pseudogenic_transcript-p1	0	NA	NA	0	0	0	0	0	0	0	0
Tb427_000128300.1	Trypanosomal VSG domain containing protein%2C putative	Tb927.9.16940:pseudogenic_transcript-p1	0.175867	-1.58499	NA	0	0	0	0	0.102076	0	0	0
Tb427_000128400.1	Trypanosomal VSG domain containing protein%2C putative	Tb927.11.19480:pseudogenic_transcript-p1	0	NA	NA	0	0	0	0	0	0	0	0
Tb427_000128500.1	hypothetical protein	Tb927.9.17900:pseudogenic_transcript-p1	0	NA	NA	0	0	0	0	0	0	0	0
Tb427_000128600.1	hypothetical protein%2C conserved	Tb927.8.280:pseudogenic_transcript-p1	0	NA	NA	0	0	0	0	0	0	0	0
Tb427_000128700.1	hypothetical protein%2C conserved	Tb927.1.450:pseudogenic_transcript-p1	0	NA	NA	0	0	0	0	0	0	0	0
Tb427_000128800.1	Reverse transcriptase (RNA-dependent DNA polymerase)%2C putative	Tb927.1.240:pseudogenic_transcript-p1	0	NA	NA	0	0	0	0	0	0	0	0
Tb427_000128900.1	Trypanosomal VSG domain/Trypanosome variant surface glycoprotein C-terminal domain containing protein%2C putative	Tb11.57.0049.1-p1	0	NA	NA	0	0	0	0	0	0	0	0
Tb427_000129000.1	Trypanosome variant surface glycoprotein (A-type)%2C putative	Tb927.11.20240:mRNA-p1	0	NA	NA	0	0	0	0	0	0	0	0
Tb427_000129100.1	Trypanosome variant surface glycoprotein (A-type)%2C putative	Tb927.11.20230:pseudogenic_transcript-p1	0.177634	-1.58499	NA	0	0	0	0	0	0	0.109902	0
Tb427_000129200.1	Trypanosomal VSG domain containing protein%2C putative	Tb927.11.18120:mRNA-p1	0	NA	NA	0	0	0	0	0	0	0	0
Tb427_000129300.1	Trypanosome variant surface glycoprotein C-terminal domain containing protein%2C putative	Tb927.10.16530:pseudogenic_transcript-p1	0	NA	NA	0	0	0	0	0	0	0	0
Tb427_000129400.1	hypothetical protein	Tb927.11.20150:pseudogenic_transcript-p1	0	NA	NA	0	0	0	0	0	0	0	0
Tb427_000129500.1	Trypanosomal VSG domain containing protein%2C putative	Tb11.v5.0610.1-p1	0	NA	NA	0	0	0	0	0	0	0	0
Tb427_000129600.1	Trypanosome variant surface glycoprotein (A-type)/Trypanosome variant surface glycoprotein C-terminal domain containing protein%2C putative	Tb10.v4.0251:pseudogenic_transcript-p1	0.0883719	-0.142319	NA	0	0	0	0.0546757	0	0	0	0
Tb427_000129700.1	Trypanosomal VSG domain containing protein%2C putative	Tb927.9.310:pseudogenic_transcript-p1	0.0876152	-0.142319	NA	0.0506512	0	0	0	0	0	0	0
Tb427_000129800.1	Trypanosome variant surface glycoprotein (A-type)%2C putative	Tb927.9.17380:mRNA-p1	0	NA	NA	0	0	0	0	0	0	0	0
Tb427_000129900.1	Trypanosomal VSG domain/Trypanosome variant surface glycoprotein C-terminal domain containing protein%2C putative	Tb927.11.19410:mRNA-p1	0	NA	NA	0	0	0	0	0	0	0	0
Tb427_000130000.1	hypothetical protein	Tb08.27P2.160:pseudogenic_transcript-p1	0	NA	NA	0	0	0	0	0	0	0	0
Tb427_000130100.1	Trypanosomal VSG domain/Trypanosome variant surface glycoprotein C-terminal domain containing protein%2C putative	Tb927.9.17090:pseudogenic_transcript-p1	0	NA	NA	0	0	0	0	0	0	0	0
Tb427_000130200.1	Trypanosome variant surface glycoprotein (A-type)/Trypanosome variant surface glycoprotein C-terminal domain containing protein%2C putative	Tb927.9.17080:pseudogenic_transcript-p1	0	NA	NA	0	0	0	0	0	0	0	0
Tb427_000130300.1	hypothetical protein	Tb927.9.370:pseudogenic_transcript-p1	0	NA	NA	0	0	0	0	0	0	0	0
Tb427_000130400.1	hypothetical protein%2C conserved	Tb927.9.380:pseudogenic_transcript-p1	0	NA	NA	0	0	0	0	0	0	0	0
Tb427_000130500.1	Trypanosomal VSG domain containing protein%2C putative	Tb927.9.570:mRNA-p1	0	NA	NA	0	0	0	0	0	0	0	0
Tb427_000130600.1	hypothetical protein%2C conserved	Tb11.0490:pseudogenic_transcript-p1	0.0876152	-0.142319	NA	0.104846	0	0	0	0	0	0	0
Tb427_000130700.1	hypothetical protein%2C conserved	Tb08.27P2.160:pseudogenic_transcript-p1	0.0945777	-0.142319	NA	0	0.0941855	0	0	0	0	0	0
Tb427_000130800.1	Trypanosomal VSG domain containing protein%2C putative	Tb10.v4.0056:mRNA-p1	0.0945777	-0.142319	NA	0	0.0714342	0	0	0	0	0	0
Tb427_000130900.1	Trypanosomal VSG domain/Trypanosome variant surface glycoprotein C-terminal domain containing protein%2C putative	Tb10.v4.0184:pseudogenic_transcript-p1	0	NA	NA	0	0	0	0	0	0	0	0
Tb427_000131000.1	Trypanosomal VSG domain containing protein%2C putative	Tb11.v5.0335.1-p1	0	NA	NA	0	0	0	0	0	0	0	0
Tb427_000131100.1	hypothetical protein%2C conserved	Tb927.8.100:pseudogenic_transcript-p1	0.0999768	-0.142319	NA	0	0	0.0922926	0	0	0	0	0
Tb427_000131200.1	hypothetical protein	Tb927.3.490:mRNA-p1	0.0999768	-0.142319	NA	0	0	0.0592101	0	0	0	0	0
Tb427_000131300.1	hypothetical protein%2C conserved	Tb11.v5.0754.1-p1	0	NA	NA	0	0	0	0	0	0	0	0
Tb427_000131400.1	Endonuclease-reverse transcriptase/Reverse transcriptase (RNA-dependent DNA polymerase)/RNase H%2C putative	Tb927.1.240:pseudogenic_transcript-p1	0	NA	NA	0	0	0	0	0	0	0	0
Tb427_000131500.1	Trypanosome variant surface glycoprotein (A-type)%2C putative	Tb09.v4.0196:pseudogenic_transcript-p1	0	NA	NA	0	0	0	0	0	0	0	0
Tb427_000131600.1	hypothetical protein%2C conserved	Tb927.9.18040:pseudogenic_transcript-p1	0	NA	NA	0	0	0	0	0	0	0	0
Tb427_000131700.1	hypothetical protein%2C conserved	Tb08.27P2.460:mRNA-p1	0	NA	NA	0	0	0	0	0	0	0	0
Tb427_000131800.1	hypothetical protein	Tb927.11.3560.1-p1	0	NA	NA	0	0	0	0	0	0	0	0
Tb427_000131900.1	Endonuclease-reverse transcriptase/Reverse transcriptase (RNA-dependent DNA polymerase)/RNase H%2C putative	Tb927.1.240:pseudogenic_transcript-p1	0.334215	-2.29436	NA	0	0	0	0	0	0	0.0336071	0.029624
Tb427_000132000.1	Trypanosome variant surface glycoprotein (A-type)%2C putative	Tb927.9.1050:mRNA-p1	0	NA	NA	0	0	0	0	0	0	0	0
Tb427_000132100.1	hypothetical protein	Tb08.27P2.250:pseudogenic_transcript-p1	0	NA	NA	0	0	0	0	0	0	0	0
Tb427_000132200.1	Trypanosomal VSG domain containing protein%2C putative	Tb10.v4.0139:mRNA-p1	0	NA	NA	0	0	0	0	0	0	0	0
Tb427_000132300.1	RNase H%2C putative	Tb927.1.240:pseudogenic_transcript-p1	0.18295	0.582147	NA	0	0.0305919	0	0.0285846	0	0	0	0
Tb427_000132400.1	Reverse transcriptase (RNA-dependent DNA polymerase)%2C putative	Tb927.1.240:pseudogenic_transcript-p1	0	NA	NA	0	0	0	0	0	0	0	0
Tb427_000132500.1	hypothetical protein%2C conserved	Tb927.1.450:pseudogenic_transcript-p1	0.0883719	-0.142319	NA	0	0	0	0.128488	0	0	0	0
Tb427_000132600.1	Trypanosome variant surface glycoprotein C-terminal domain containing protein%2C putative	Tb927.4.5800:pseudogenic_transcript-p1	0	NA	NA	0	0	0	0	0	0	0	0
Tb427_000132700.1	hypothetical protein	Tb09.v4.0028:pseudogenic_transcript-p1	0.164088	-1.58499	NA	0	0	0	0	0	0.168011	0	0
Tb427_000132800.1	hypothetical protein%2C conserved	Tb10.v4.0176:pseudogenic_transcript-p1	0	NA	NA	0	0	0	0	0	0	0	0
Tb427_000132900.1	Trypanosome variant surface glycoprotein (A-type)%2C putative	Tb927.6.5290:pseudogenic_transcript-p1	0	NA	NA	0	0	0	0	0	0	0	0
Tb427_000133000.1	Trypanosomal VSG domain containing protein%2C putative	Tb927.6.5300:pseudogenic_transcript-p1	0.0876152	-0.142319	NA	0.0444634	0	0	0	0	0	0	0
Tb427_000133100.1	hypothetical protein	Tb927.10.16340:pseudogenic_transcript-p1	0	NA	NA	0	0	0	0	0	0	0	0
Tb427_000133200.1	Trypanosome variant surface glycoprotein (A-type)%2C putative	Tb927.4.5530:mRNA-p1	0	NA	NA	0	0	0	0	0	0	0	0
Tb427_000133300.1	hypothetical protein%2C conserved	Tb927.4.5540:pseudogenic_transcript-p1	0	NA	NA	0	0	0	0	0	0	0	0
Tb427_000133400.1	Trypanosomal VSG domain containing protein%2C putative	Tb09.v4.0208:pseudogenic_transcript-p1	0	NA	NA	0	0	0	0	0	0	0	0
Tb427_000133500.1	Trypanosomal VSG domain/Trypanosome variant surface glycoprotein C-terminal domain containing protein%2C putative	Tb927.8.130:mRNA-p1	0	NA	NA	0	0	0	0	0	0	0	0
Tb427_000133600.1	hypothetical protein	Tb08.27P2.160:pseudogenic_transcript-p1	0	NA	NA	0	0	0	0	0	0	0	0
Tb427_000133700.1	Trypanosome variant surface glycoprotein (A-type)%2C putative	Tb11.v5.0141.1-p1	0	NA	NA	0	0	0	0	0	0	0	0
Tb427_000133800.1	Trypanosomal VSG domain containing protein%2C putative	Tb09.v4.0087:pseudogenic_transcript-p1	0	NA	NA	0	0	0	0	0	0	0	0
Tb427_000133900.1	Trypanosome variant surface glycoprotein C-terminal domain containing protein%2C putative	Tb10.v4.0060:pseudogenic_transcript-p1	0	NA	NA	0	0	0	0	0	0	0	0
Tb427_000134000.1	Trypanosomal VSG domain/Trypanosome variant surface glycoprotein C-terminal domain containing protein%2C putative	Tb09.v4.0077:mRNA-p1	0	NA	NA	0	0	0	0	0	0	0	0
Tb427_000134100.1	Trypanosome variant surface glycoprotein (A-type)%2C putative	Tb927.11.20280:pseudogenic_transcript-p1	0	NA	NA	0	0	0	0	0	0	0	0
Tb427_000134200.1	hypothetical protein%2C conserved	Tb927.1.240:pseudogenic_transcript-p1	0	NA	NA	0	0	0	0	0	0	0	0
Tb427_000134300.1	Trypanosomal VSG domain containing protein%2C putative	Tb11.1431.1-p1	0	NA	NA	0	0	0	0	0	0	0	0
Tb427_000134400.1	hypothetical protein	Tb08.27P2.160:pseudogenic_transcript-p1	0	NA	NA	0	0	0	0	0	0	0	0
Tb427_000134500.1	hypothetical protein%2C conserved	Tb927.9.440:mRNA-p1	0	NA	NA	0	0	0	0	0	0	0	0
Tb427_000134600.1	hypothetical protein	Tb08.27P2.160:pseudogenic_transcript-p1	0	NA	NA	0	0	0	0	0	0	0	0
Tb427_000134700.1	Trypanosomal VSG domain containing protein%2C putative	Tb11.v5.0610.1-p1	0	NA	NA	0	0	0	0	0	0	0	0
Tb427_000134800.1	Endonuclease-reverse transcriptase/Reverse transcriptase (RNA-dependent DNA polymerase)/RNase H%2C putative	Tb927.1.240:pseudogenic_transcript-p1	0.475161	1.9342	0.597185	0.0438512	0	0.0750572	0	0	0	0	0
Tb427_000134900.1	Reverse transcriptase (RNA-dependent DNA polymerase)/RNase H%2C putative	Tb927.1.500:pseudogenic_transcript-p1	0.164088	-1.58499	NA	0	0	0	0	0	0.0775855	0	0
Tb427_000135000.1	Endonuclease-reverse transcriptase%2C putative	Tb927.1.240:pseudogenic_transcript-p1	0.0876152	-0.142319	NA	0.0940131	0	0	0	0	0	0	0
Tb427_000135100.1	hypothetical protein%2C conserved	Tb927.1.450:pseudogenic_transcript-p1	0	NA	NA	0	0	0	0	0	0	0	0
Tb427_000135200.1	Trypanosome variant surface glycoprotein (A-type)%2C putative	Tb11.v5.0920.1-p1	0	NA	NA	0	0	0	0	0	0	0	0
Tb427_000135300.1	Trypanosomal VSG domain/Trypanosome variant surface glycoprotein C-terminal domain containing protein%2C putative	Tb927.6.5230:pseudogenic_transcript-p1	0.164088	-1.58499	NA	0	0	0	0	0	0.0942986	0	0
Tb427_000135400.1	hypothetical protein%2C conserved	Tb927.9.990:pseudogenic_transcript-p1	0	NA	NA	0	0	0	0	0	0	0	0
Tb427_000135500.1	hypothetical protein%2C conserved	Tb927.1.450:pseudogenic_transcript-p1	0	NA	NA	0	0	0	0	0	0	0	0
Tb427_000135600.1	Endonuclease-reverse transcriptase%2C putative	Tb927.1.240:pseudogenic_transcript-p1	0.275843	-0.863654	NA	0	0	0.107277	0	0.188709	0	0	0
Tb427_000135700.1	Reverse transcriptase (RNA-dependent DNA polymerase)%2C putative	Tb927.1.240:pseudogenic_transcript-p1	0	NA	NA	0	0	0	0	0	0	0	0
Tb427_000135800.1	RNase H%2C putative	Tb927.1.240:pseudogenic_transcript-p1	0.177634	-1.58499	NA	0	0	0	0	0	0	0.131771	0
Tb427_000135900.1	hypothetical protein%2C conserved	Tb08.27P2.160:pseudogenic_transcript-p1	0	NA	NA	0	0	0	0	0	0	0	0
Tb427_000136000.1	Trypanosome variant surface glycoprotein (A-type)%2C putative	Tb09.v4.0193:pseudogenic_transcript-p1	0	NA	NA	0	0	0	0	0	0	0	0
Tb427_000136100.1	hypothetical protein	Tb10.v4.0102:pseudogenic_transcript-p1	0.0945777	-0.142319	NA	0	0.200746	0	0	0	0	0	0
Tb427_000136200.1	Trypanosome variant surface glycoprotein (A-type)%2C putative	Tb10.v4.0081:pseudogenic_transcript-p1	0	NA	NA	0	0	0	0	0	0	0	0
Tb427_000136300.1	Trypanosome variant surface glycoprotein (A-type)%2C putative	Tb11.v5.0135.1-p1	0	NA	NA	0	0	0	0	0	0	0	0
Tb427_000136400.1	Trypanosomal VSG domain containing protein%2C putative	Tb11.v5.0136.1-p1	0	NA	NA	0	0	0	0	0	0	0	0
Tb427_000136500.1	hypothetical protein%2C conserved	Tb11.0990:pseudogenic_transcript-p1	0	NA	NA	0	0	0	0	0	0	0	0
Tb427_000136600.1	Trypanosome variant surface glycoprotein (A-type)/Trypanosome variant surface glycoprotein C-terminal domain containing protein%2C putative	Tb927.11.17330:mRNA-p1	0	NA	NA	0	0	0	0	0	0	0	0
Tb427_000136700.1	Trypanosomal VSG domain/Trypanosome variant surface glycoprotein C-terminal domain containing protein%2C putative	Tb927.3.150:mRNA-p1	0	NA	NA	0	0	0	0	0	0	0	0
Tb427_000136800.1	Trypanosome variant surface glycoprotein (A-type)%2C putative	Tb09.v4.0074:pseudogenic_transcript-p1	0	NA	NA	0	0	0	0	0	0	0	0
Tb427_000136900.1	Trypanosome variant surface glycoprotein C-terminal domain containing protein%2C putative	Tb927.8.160:pseudogenic_transcript-p1	0	NA	NA	0	0	0	0	0	0	0	0
Tb427_000137000.1	Trypanosomal VSG domain containing protein%2C putative	Tb927.6.5740:mRNA-p1	0	NA	NA	0	0	0	0	0	0	0	0
Tb427_000137100.1	hypothetical protein	Tb10.v4.0059:pseudogenic_transcript-p1	0	NA	NA	0	0	0	0	0	0	0	0
Tb427_000137200.1	Trypanosome variant surface glycoprotein (A-type)%2C putative	Tb927.11.17570:mRNA-p1	0	NA	NA	0	0	0	0	0	0	0	0
Tb427_000137300.1	Trypanosomal VSG domain containing protein%2C putative	Tb11.v5.0610.1-p1	0	NA	NA	0	0	0	0	0	0	0	0
Tb427_000137400.1	hypothetical protein	Tb927.8.450:pseudogenic_transcript-p1	0	NA	NA	0	0	0	0	0	0	0	0
Tb427_000137500.1	Trypanosome variant surface glycoprotein C-terminal domain containing protein%2C putative	Tb927.5.5410.1-p1	0	NA	NA	0	0	0	0	0	0	0	0
Tb427_000137600.1	hypothetical protein	Tb927.3.290:pseudogenic_transcript-p1	0	NA	NA	0	0	0	0	0	0	0	0
Tb427_000137700.1	hypothetical protein%2C conserved	Tb927.11.18620.1-p1	0	NA	NA	0	0	0	0	0	0	0	0
Tb427_000137800.1	Trypanosome variant surface glycoprotein (A-type)%2C putative	Tb10.v4.0192:pseudogenic_transcript-p1	0	NA	NA	0	0	0	0	0	0	0	0
Tb427_000137900.1	Trypanosome variant surface glycoprotein C-terminal domain containing protein%2C putative	Tb927.3.5870:pseudogenic_transcript-p1	0	NA	NA	0	0	0	0	0	0	0	0
Tb427_000138000.1	hypothetical protein%2C conserved	Tb927.4.5540:pseudogenic_transcript-p1	0.0876152	-0.142319	NA	0.0593882	0	0	0	0	0	0	0
Tb427_000138100.1	Trypanosomal VSG domain containing protein%2C putative	Tb927.9.390:pseudogenic_transcript-p1	0	NA	NA	0	0	0	0	0	0	0	0
Tb427_000138200.1	hypothetical protein%2C conserved	Tb927.11.20150:pseudogenic_transcript-p1	0	NA	NA	0	0	0	0	0	0	0	0
Tb427_000138300.1	hypothetical protein%2C conserved	Tb927.11.19710:pseudogenic_transcript-p1	0.0945777	-0.142319	NA	0	0.0563569	0	0	0	0	0	0
Tb427_000138400.1	Trypanosomal VSG domain containing protein%2C putative	Tb10.v4.0200:mRNA-p1	0	NA	NA	0	0	0	0	0	0	0	0
Tb427_000138500.1	Trypanosome variant surface glycoprotein C-terminal domain containing protein%2C putative	Tb10.v4.0060:pseudogenic_transcript-p1	0	NA	NA	0	0	0	0	0	0	0	0
Tb427_000138600.1	Trypanosome variant surface glycoprotein C-terminal domain containing protein%2C putative	Tb927.11.20060:mRNA-p1	0.0876152	-0.142319	NA	0.0521013	0	0	0	0	0	0	0
Tb427_000138700.1	Trypanosomal VSG domain/Trypanosome variant surface glycoprotein C-terminal domain containing protein%2C putative	Tb09.v4.0185:mRNA-p1	0	NA	NA	0	0	0	0	0	0	0	0
Tb427_000138800.1	hypothetical protein%2C conserved	Tb927.10.16230:mRNA-p1	0	NA	NA	0	0	0	0	0	0	0	0
Tb427_000138900.1	Trypanosome variant surface glycoprotein (A-type)%2C putative	Tb927.4.5500:pseudogenic_transcript-p1	0	NA	NA	0	0	0	0	0	0	0	0
Tb427_000139000.1	hypothetical protein%2C conserved	Tb927.11.19740:pseudogenic_transcript-p1	0	NA	NA	0	0	0	0	0	0	0	0
Tb427_000139100.1	hypothetical protein%2C conserved	Tb927.4.5620:pseudogenic_transcript-p1	0	NA	NA	0	0	0	0	0	0	0	0
Tb427_000139200.1	Endonuclease-reverse transcriptase%2C putative	Tb927.1.240:pseudogenic_transcript-p1	0.0876152	-0.142319	NA	0.0480708	0	0	0	0	0	0	0
Tb427_000139300.1	Reverse transcriptase (RNA-dependent DNA polymerase)%2C putative	Tb927.1.500:pseudogenic_transcript-p1	0	NA	NA	0	0	0	0	0	0	0	0
Tb427_000139400.1	hypothetical protein%2C conserved	Tb927.1.240:pseudogenic_transcript-p1	0	NA	NA	0	0	0	0	0	0	0	0
Tb427_000139500.1	hypothetical protein%2C conserved	Tb927.11.17130:mRNA-p1	0	NA	NA	0	0	0	0	0	0	0	0
Tb427_000139600.1	Trypanosome variant surface glycoprotein (A-type)%2C putative	Tb11.0630:pseudogenic_transcript-p1	0	NA	NA	0	0	0	0	0	0	0	0
Tb427_000139700.1	hypothetical protein%2C conserved	Tb927.9.16540:pseudogenic_transcript-p1	0	NA	NA	0	0	0	0	0	0	0	0
Tb427_000139800.1	Trypanosomal VSG domain containing protein%2C putative	Tb10.v4.0075:pseudogenic_transcript-p1	0	NA	NA	0	0	0	0	0	0	0	0
Tb427_000139900.1	Trypanosomal VSG domain containing protein%2C putative	Tb10.v4.0075:pseudogenic_transcript-p1	0	NA	NA	0	0	0	0	0	0	0	0
Tb427_000140000.1	hypothetical protein	Tb927.6.5400:pseudogenic_transcript-p1	0	NA	NA	0	0	0	0	0	0	0	0
Tb427_000140100.1	hypothetical protein%2C conserved	Tb927.10.16200:mRNA-p1	0	NA	NA	0	0	0	0	0	0	0	0
Tb427_000140200.1	hypothetical protein%2C conserved	Tb927.11.18610.1-p1	0	NA	NA	0	0	0	0	0	0	0	0
Tb427_000140300.1	hypothetical protein%2C conserved	Tb927.1.500:pseudogenic_transcript-p1	0	NA	NA	0	0	0	0	0	0	0	0
Tb427_000140400.1	Zinc finger%2C C2H2 type%2C putative	Tb927.4.5440:mRNA-p1	0	NA	NA	0	0	0	0	0	0	0	0
Tb427_000140500.1	hypothetical protein	Tb927.1.450:pseudogenic_transcript-p1	0.244953	-0.863654	NA	0	0	0	0.200762	0	0	0	0.355719
Tb427_000140600.1	Trypanosomal VSG domain containing protein%2C putative	Tb927.3.400:pseudogenic_transcript-p1	0	NA	NA	0	0	0	0	0	0	0	0
Tb427_000140700.1	Trypanosomal VSG domain containing protein%2C putative	Tb11.v5.0974.1-p1	0	NA	NA	0	0	0	0	0	0	0	0
Tb427_000140800.1	hypothetical protein	Tb927.9.800:mRNA-p1	0	NA	NA	0	0	0	0	0	0	0	0
Tb427_000140900.1	Trypanosome variant surface glycoprotein (A-type)/Trypanosome variant surface glycoprotein C-terminal domain containing protein%2C putative	Tb927.9.16560:pseudogenic_transcript-p1	0	NA	NA	0	0	0	0	0	0	0	0
Tb427_000141000.1	Trypanosomal VSG domain/Trypanosome variant surface glycoprotein C-terminal domain containing protein%2C putative	Tb927.9.640:pseudogenic_transcript-p1	0	NA	NA	0	0	0	0	0	0	0	0
Tb427_000141100.1	Trypanosome variant surface glycoprotein (A-type)/Trypanosome variant surface glycoprotein C-terminal domain containing protein%2C putative	Tb10.v4.0185:pseudogenic_transcript-p1	0	NA	NA	0	0	0	0	0	0	0	0
Tb427_000141200.1	Trypanosomal VSG domain containing protein%2C putative	Tb927.4.5560:mRNA-p1	0	NA	NA	0	0	0	0	0	0	0	0
Tb427_000141300.1	Trypanosome variant surface glycoprotein (A-type)/Trypanosome variant surface glycoprotein C-terminal domain containing protein%2C putative	Tb927.9.230:pseudogenic_transcript-p1	0	NA	NA	0	0	0	0	0	0	0	0
Tb427_000141400.1	Trypanosomal VSG domain/Trypanosome variant surface glycoprotein C-terminal domain containing protein%2C putative	Tb927.9.220:pseudogenic_transcript-p1	0	NA	NA	0	0	0	0	0	0	0	0
Tb427_000141500.1	Trypanosomal VSG domain containing protein%2C putative	Tb927.9.210:pseudogenic_transcript-p1	0	NA	NA	0	0	0	0	0	0	0	0
Tb427_000141600.1	hypothetical protein	Tb927.9.560:pseudogenic_transcript-p1	0.0945777	-0.142319	NA	0	0.0975254	0	0	0	0	0	0
Tb427_000141700.1	Trypanosome variant surface glycoprotein C-terminal domain containing protein%2C putative	Tb927.9.200:pseudogenic_transcript-p1	0	NA	NA	0	0	0	0	0	0	0	0
Tb427_000141800.1	Trypanosomal VSG domain containing protein%2C putative	Tb927.9.190:mRNA-p1	0	NA	NA	0	0	0	0	0	0	0	0
Tb427_000141900.1	hypothetical protein	Tb927.6.5490:pseudogenic_transcript-p1	0	NA	NA	0	0	0	0	0	0	0	0
Tb427_000142000.1	hypothetical protein	Tb927.9.170:pseudogenic_transcript-p1	0	NA	NA	0	0	0	0	0	0	0	0
Tb427_000142100.1	Reverse transcriptase (RNA-dependent DNA polymerase)%2C putative	Tb927.11.18610.1-p1	0.460561	0.459583	0.886414	0	0.0330953	0.0349846	0.0309237	0	0	0.062159	0
Tb427_000142200.1	Trypanosomal VSG domain/Trypanosome variant surface glycoprotein C-terminal domain containing protein%2C putative	Tb08.27P2.670:mRNA-p1	0	NA	NA	0	0	0	0	0	0	0	0
Tb427_000142300.1	Trypanosomal VSG domain/Trypanosome variant surface glycoprotein C-terminal domain containing protein%2C putative	Tb08.27P2.680:pseudogenic_transcript-p1	0	NA	NA	0	0	0	0	0	0	0	0
Tb427_000142400.1	hypothetical protein%2C conserved	Tb927.9.120:pseudogenic_transcript-p1	0	NA	NA	0	0	0	0	0	0	0	0
Tb427_000142500.1	hypothetical protein%2C conserved	Tb927.9.1010:pseudogenic_transcript-p1	0	NA	NA	0	0	0	0	0	0	0	0
Tb427_000142600.1	Trypanosome variant surface glycoprotein (A-type)%2C putative	Tb10.v4.0064:pseudogenic_transcript-p1	0	NA	NA	0	0	0	0	0	0	0	0
Tb427_000142700.1	Trypanosomal VSG domain containing protein%2C putative	Tb927.3.440:mRNA-p1	0.0876152	-0.142319	NA	0.0563663	0	0	0	0	0	0	0
Tb427_000142800.1	hypothetical protein	Tb11.15.0008.1-p1	0	NA	NA	0	0	0	0	0	0	0	0
Tb427_000142900.1	hypothetical protein%2C conserved	Tb10.v4.0258:mRNA-p1	0	NA	NA	0	0	0	0	0	0	0	0
Tb427_000143000.1	hypothetical protein	Tb10.v4.0051:mRNA-p1	0	NA	NA	0	0	0	0	0	0	0	0
Tb427_000143100.1	Trypanosome variant surface glycoprotein (A-type)%2C putative	Tb927.11.18510.1-p1	0.0876152	-0.142319	NA	0.115807	0	0	0	0	0	0	0
Tb427_000143200.1	Trypanosomal VSG domain/Trypanosome variant surface glycoprotein C-terminal domain containing protein%2C putative	Tb927.9.16380:pseudogenic_transcript-p1	0	NA	NA	0	0	0	0	0	0	0	0
Tb427_000143300.1	hypothetical protein%2C conserved	Tb927.9.17290:pseudogenic_transcript-p1	0	NA	NA	0	0	0	0	0	0	0	0
Tb427_000143400.1	Trypanosome variant surface glycoprotein (A-type)%2C putative	Tb927.11.17190:mRNA-p1	0	NA	NA	0	0	0	0	0	0	0	0
Tb427_000143500.1	Trypanosomal VSG domain/Trypanosome variant surface glycoprotein C-terminal domain containing protein%2C putative	Tb927.11.18420:pseudogenic_transcript-p1	0	NA	NA	0	0	0	0	0	0	0	0
Tb427_000143600.1	hypothetical protein	Tb927.1.450:pseudogenic_transcript-p1	0.529231	0.84462	0.770624	0.18462	0.398582	0	0.186214	0	0.345762	0	0
Tb427_000143700.1	Trypanosome variant surface glycoprotein (A-type)%2C putative	Tb11.1690:pseudogenic_transcript-p1	0	NA	NA	0	0	0	0	0	0	0	0
Tb427_000143800.1	hypothetical protein%2C conserved	Tb927.5.4920:pseudogenic_transcript-p1	0	NA	NA	0	0	0	0	0	0	0	0
Tb427_000143900.1	hypothetical protein%2C conserved	NA	0	NA	NA	0	0	0	0	0	0	0	0
Tb427_000144000.1	Reverse transcriptase (RNA-dependent DNA polymerase)%2C putative	Tb927.11.18610.1-p1	0.0876152	-0.142319	NA	0.0306958	0	0	0	0	0	0	0
Tb427_000144100.1	Trypanosome variant surface glycoprotein (A-type)%2C putative	Tb927.9.16350:pseudogenic_transcript-p1	0	NA	NA	0	0	0	0	0	0	0	0
Tb427_000144200.1	hypothetical protein%2C conserved	Tb927.2.6410:mRNA-p1	0	NA	NA	0	0	0	0	0	0	0	0
Tb427_000144300.1	hypothetical protein%2C conserved	Tb927.3.290:pseudogenic_transcript-p1	0.0883719	-0.142319	NA	0	0	0	0.0911262	0	0	0	0
Tb427_000144400.1	Trypanosomal VSG domain/Trypanosome variant surface glycoprotein C-terminal domain containing protein%2C putative	Tb11.v5.0120.1-p1	0	NA	NA	0	0	0	0	0	0	0	0
Tb427_000144500.1	Adenylate and Guanylate cyclase catalytic domain containing protein%2C putative	Tb927.11.17040:mRNA-p1	2717.43	1.88082	1.67255e-38	112.699	107.881	150.763	124.287	27.2421	37.023	30.2346	40.013
Tb427_000144700:rRNA	NA	NA	1.72772	1.27844	0.42448	1.35679	1.95282	2.58037	0.45617	0	0.847014	0.916938	0.808261
Tb427_000144800:rRNA	NA	NA	3.06519	0.043166	0.976019	0.105521	0.0949223	0.0401365	0.0709551	0.176507	0.0329373	0	0.0942909
Tb427_000144900.1	hypothetical protein%2C conserved	Tb927.11.18710.1-p1	0	NA	NA	0	0	0	0	0	0	0	0
Tb427_000145100.1	Trypanosome variant surface glycoprotein (A-type)/Trypanosome variant surface glycoprotein C-terminal domain containing protein%2C putative	Tb927.11.19670:pseudogenic_transcript-p1	0	NA	NA	0	0	0	0	0	0	0	0
Tb427_000145200.1	hypothetical protein%2C conserved	Tb10.v4.0258:mRNA-p1	0	NA	NA	0	0	0	0	0	0	0	0
Tb427_000145300.1	hypothetical protein%2C conserved	Tb927.9.17940:mRNA-p1	0	NA	NA	0	0	0	0	0	0	0	0
Tb427_000145400.1	Trypanosomal VSG domain containing protein%2C putative	Tb927.11.18260.1-p1	0	NA	NA	0	0	0	0	0	0	0	0
Tb427_000145500.1	Trypanosome variant surface glycoprotein (A-type)%2C putative	Tb927.9.960:pseudogenic_transcript-p1	0	NA	NA	0	0	0	0	0	0	0	0
Tb427_000145600.1	hypothetical protein%2C conserved	Tb927.11.18750.1-p1	0	NA	NA	0	0	0	0	0	0	0	0
Tb427_000145700.1	Trypanosome variant surface glycoprotein (A-type)%2C putative	Tb09.v4.0052:pseudogenic_transcript-p1	0	NA	NA	0	0	0	0	0	0	0	0
Tb427_000145800.1	Trypanosome variant surface glycoprotein (A-type)%2C putative	Tb927.11.19170:pseudogenic_transcript-p1	0	NA	NA	0	0	0	0	0	0	0	0
Tb427_000145900.1	Trypanosome variant surface glycoprotein (A-type)%2C putative	Tb11.v5.0599.1-p1	0	NA	NA	0	0	0	0	0	0	0	0
Tb427_000146000.1	Trypanosomal VSG domain/Trypanosome variant surface glycoprotein C-terminal domain containing protein%2C putative	Tb927.4.5650:pseudogenic_transcript-p1	0	NA	NA	0	0	0	0	0	0	0	0
Tb427_000146100.1	hypothetical protein%2C conserved	Tb927.6.5770:pseudogenic_transcript-p1	0	NA	NA	0	0	0	0	0	0	0	0
Tb427_000146200.1	Trypanosomal VSG domain/Trypanosome variant surface glycoprotein C-terminal domain containing protein%2C putative	Tb927.11.17720:mRNA-p1	0.0876152	-0.142319	NA	0.0543231	0	0	0	0	0	0	0
Tb427_000146300.1	hypothetical protein%2C conserved	Tb927.11.20030:pseudogenic_transcript-p1	0.156581	-1.58499	NA	0	0	0	0	0	0	0	0.098768
Tb427_000146400.1	Endonuclease-reverse transcriptase%2C putative	Tb927.1.240:pseudogenic_transcript-p1	0.177634	-1.58499	NA	0	0	0	0	0	0	0.160916	0
Tb427_000146500.1	Reverse transcriptase (RNA-dependent DNA polymerase)%2C putative	Tb927.1.500:pseudogenic_transcript-p1	0.0883719	-0.142319	NA	0	0	0	0.13525	0	0	0	0
Tb427_000146600.1	hypothetical protein%2C conserved	NA	0.17523	0.554595	NA	0.621404	0	0	0	0	0	0	0
Tb427_000146700.1	hypothetical protein%2C conserved	Tb927.11.19580:pseudogenic_transcript-p1	0	NA	NA	0	0	0	0	0	0	0	0
Tb427_000146800.1	hypothetical protein%2C conserved	Tb927.11.20240:mRNA-p1	0	NA	NA	0	0	0	0	0	0	0	0
Tb427_000146900.1	hypothetical protein%2C conserved	Tb08.27P2.160:pseudogenic_transcript-p1	0	NA	NA	0	0	0	0	0	0	0	0
Tb427_000147000.1	Trypanosomal VSG domain/Trypanosome variant surface glycoprotein C-terminal domain containing protein%2C putative	Tb927.11.17700:pseudogenic_transcript-p1	0	NA	NA	0	0	0	0	0	0	0	0
Tb427_000147100.1	hypothetical protein%2C conserved	Tb927.5.297b:mRNA-p1	0	NA	NA	0	0	0	0	0	0	0	0
Tb427_000147200.1	hypothetical protein	Tb05.5K5.420:pseudogenic_transcript-p1	0.0876152	-0.142319	NA	0.0887719	0	0	0	0	0	0	0
Tb427_000147300.1	Trypanosomal VSG domain/Trypanosome variant surface glycoprotein C-terminal domain containing protein%2C putative	Tb927.5.5430.1-p1	0.17523	0.554595	NA	0.104416	0	0	0	0	0	0	0
Tb427_000147400.1	hypothetical protein%2C conserved	Tb927.9.17940:mRNA-p1	0.0999768	-0.142319	NA	0	0	0.170013	0	0	0	0	0
Tb427_000147500.1	hypothetical protein%2C conserved	Tb10.v4.0258:mRNA-p1	0	NA	NA	0	0	0	0	0	0	0	0
Tb427_000147600.1	hypothetical protein%2C conserved	Tb10.v4.0260:pseudogenic_transcript-p1	0.164088	-1.58499	NA	0	0	0	0	0	0.110452	0	0
Tb427_000147700.1	hypothetical protein	Tb927.7.6500:mRNA-p1	0	NA	NA	0	0	0	0	0	0	0	0
Tb427_000147800.1	hypothetical protein%2C conserved	Tb927.11.18620.1-p1	0	NA	NA	0	0	0	0	0	0	0	0
Tb427_000147900.1	hypothetical protein	Tb927.11.18860.1-p1	0.0876152	-0.142319	NA	0.0723794	0	0	0	0	0	0	0
Tb427_000148000.1	Endonuclease-reverse transcriptase%2C putative	Tb927.1.240:pseudogenic_transcript-p1	0.0945777	-0.142319	NA	0	0.0739305	0	0	0	0	0	0
Tb427_000148100.1	Reverse transcriptase (RNA-dependent DNA polymerase)%2C putative	Tb927.1.240:pseudogenic_transcript-p1	0	NA	NA	0	0	0	0	0	0	0	0
Tb427_000148200.1	hypothetical protein%2C conserved	Tb08.27P2.160:pseudogenic_transcript-p1	0	NA	NA	0	0	0	0	0	0	0	0
Tb427_000148300.1	hypothetical protein	NA	0	NA	NA	0	0	0	0	0	0	0	0
Tb427_000148400.1	Trypanosome variant surface glycoprotein C-terminal domain containing protein%2C putative	Tb927.11.18840.1-p1	0	NA	NA	0	0	0	0	0	0	0	0
Tb427_000148500.1	hypothetical protein%2C conserved	Tb927.3.490:mRNA-p1	0	NA	NA	0	0	0	0	0	0	0	0
Tb427_000148600.1	Trypanosome variant surface glycoprotein (A-type)%2C putative	Tb09.v4.0052:pseudogenic_transcript-p1	0	NA	NA	0	0	0	0	0	0	0	0
Tb427_000148700.1	Trypanosome variant surface glycoprotein (A-type)%2C putative	Tb927.9.900:mRNA-p1	0.164088	-1.58499	NA	0	0	0	0	0	0.102834	0	0
Tb427_000148800.1	hypothetical protein%2C conserved	Tb10.v4.0122:mRNA-p1	0	NA	NA	0	0	0	0	0	0	0	0
Tb427_000148900.1	Trypanosomal VSG domain/Trypanosome variant surface glycoprotein C-terminal domain containing protein%2C putative	Tb10.v4.0123:pseudogenic_transcript-p1	0	NA	NA	0	0	0	0	0	0	0	0
Tb427_000149000.1	Trypanosome variant surface glycoprotein (A-type)/Trypanosome variant surface glycoprotein C-terminal domain containing protein%2C putative	Tb10.v4.0124:pseudogenic_transcript-p1	0	NA	NA	0	0	0	0	0	0	0	0
Tb427_000149100.1	Trypanosomal VSG domain containing protein%2C putative	Tb927.6.5640:pseudogenic_transcript-p1	0	NA	NA	0	0	0	0	0	0	0	0
Tb427_000149200.1	Trypanosomal VSG domain containing protein%2C putative	Tb927.5.5130:pseudogenic_transcript-p1	0	NA	NA	0	0	0	0	0	0	0	0
Tb427_000149300.1	hypothetical protein	Tb927.8.200:pseudogenic_transcript-p1	0.175867	-1.58499	NA	0	0	0	0	0.183298	0	0	0
Tb427_000149400.1	Trypanosomal VSG domain containing protein%2C putative	Tb10.v4.0204:pseudogenic_transcript-p1	0	NA	NA	0	0	0	0	0	0	0	0
Tb427_000149500.1	hypothetical protein%2C conserved	Tb927.6.5700:pseudogenic_transcript-p1	0.0945777	-0.142319	NA	0	0.220017	0	0	0	0	0	0
Tb427_000149600.1	Trypanosome variant surface glycoprotein C-terminal domain containing protein%2C putative	Tb10.v4.0205:pseudogenic_transcript-p1	0	NA	NA	0	0	0	0	0	0	0	0
Tb427_000149700.1	RNase H%2C putative	Tb927.1.240:pseudogenic_transcript-p1	0	NA	NA	0	0	0	0	0	0	0	0
Tb427_000149800.1	Reverse transcriptase (RNA-dependent DNA polymerase)%2C putative	Tb927.1.240:pseudogenic_transcript-p1	0	NA	NA	0	0	0	0	0	0	0	0
Tb427_000149900.1	hypothetical protein%2C conserved	Tb927.1.450:pseudogenic_transcript-p1	0	NA	NA	0	0	0	0	0	0	0	0
Tb427_000150000.1	Trypanosome variant surface glycoprotein (A-type)%2C putative	Tb927.11.17670:mRNA-p1	0	NA	NA	0	0	0	0	0	0	0	0
Tb427_000150100.1	Trypanosomal VSG domain containing protein%2C putative	Tb09.v4.0207:pseudogenic_transcript-p1	0	NA	NA	0	0	0	0	0	0	0	0
Tb427_000150200.1	hypothetical protein%2C conserved	Tb927.11.17690:mRNA-p1	0	NA	NA	0	0	0	0	0	0	0	0
Tb427_000150300.1	Trypanosome variant surface glycoprotein (A-type)%2C putative	Tb927.5.5080:mRNA-p1	0	NA	NA	0	0	0	0	0	0	0	0
Tb427_000150400.1	Endonuclease-reverse transcriptase%2C putative	Tb927.1.240:pseudogenic_transcript-p1	0	NA	NA	0	0	0	0	0	0	0	0
Tb427_000150500.1	Reverse transcriptase (RNA-dependent DNA polymerase)%2C putative	Tb927.1.240:pseudogenic_transcript-p1	0	NA	NA	0	0	0	0	0	0	0	0
Tb427_000150600.1	RNase H%2C putative	Tb927.1.240:pseudogenic_transcript-p1	2.24153	-0.504848	0.724887	0.0605887	0.0654035	0.138274	0.061112	0.0608087	0.0567362	0.0614199	0.270702
Tb427_000150700.1	Trypanosomal VSG domain/Trypanosome variant surface glycoprotein C-terminal domain containing protein%2C putative	Tb927.9.17020:pseudogenic_transcript-p1	0	NA	NA	0	0	0	0	0	0	0	0
Tb427_000150800.1	Trypanosomal VSG domain containing protein%2C putative	Tb09.v4.0139:pseudogenic_transcript-p1	0	NA	NA	0	0	0	0	0	0	0	0
Tb427_000150900.1	hypothetical protein	Tb09.v4.0154:pseudogenic_transcript-p1	0	NA	NA	0	0	0	0	0	0	0	0
Tb427_000151000.1	Trypanosomal VSG domain containing protein%2C putative	Tb09.v4.0190:pseudogenic_transcript-p1	0	NA	NA	0	0	0	0	0	0	0	0
Tb427_000151100.1	hypothetical protein	Tb927.8.200:pseudogenic_transcript-p1	0	NA	NA	0	0	0	0	0	0	0	0
Tb427_000151200.1	hypothetical protein%2C conserved	Tb09.v4.0191:mRNA-p1	0	NA	NA	0	0	0	0	0	0	0	0
Tb427_000151300.1	hypothetical protein%2C conserved	Tb09.v4.0192:mRNA-p1	0	NA	NA	0	0	0	0	0	0	0	0
Tb427_000151400.1	Trypanosome variant surface glycoprotein (A-type)/Trypanosome variant surface glycoprotein C-terminal domain containing protein%2C putative	Tb09.v4.0194:pseudogenic_transcript-p1	0	NA	NA	0	0	0	0	0	0	0	0
Tb427_000151500.1	hypothetical protein%2C conserved	Tb09.v4.0195:pseudogenic_transcript-p1	0	NA	NA	0	0	0	0	0	0	0	0
Tb427_000151600.1	hypothetical protein%2C conserved	Tb09.v4.0196:pseudogenic_transcript-p1	0	NA	NA	0	0	0	0	0	0	0	0
Tb427_000151700.1	Trypanosome variant surface glycoprotein (A-type)%2C putative	Tb09.v4.0197:pseudogenic_transcript-p1	0.0876152	-0.142319	NA	0.0555066	0	0	0	0	0	0	0
Tb427_000151800.1	Trypanosomal VSG domain containing protein%2C putative	Tb09.v4.0198:pseudogenic_transcript-p1	0	NA	NA	0	0	0	0	0	0	0	0
Tb427_000151900.1	Endonuclease-reverse transcriptase%2C putative	Tb927.1.240:pseudogenic_transcript-p1	0	NA	NA	0	0	0	0	0	0	0	0
Tb427_000152000.1	Reverse transcriptase (RNA-dependent DNA polymerase)/RNase H%2C putative	Tb927.1.240:pseudogenic_transcript-p1	0.339955	-2.31926	NA	0	0	0	0	0.0650637	0.0607062	0	0
Tb427_000152100.1	hypothetical protein%2C conserved	Tb09.v4.0209:pseudogenic_transcript-p1	0	NA	NA	0	0	0	0	0	0	0	0
Tb427_000152200.1	Trypanosome variant surface glycoprotein (A-type)/Trypanosome variant surface glycoprotein C-terminal domain containing protein%2C putative	Tb927.10.16490:mRNA-p1	0.164088	-1.58499	NA	0	0	0	0	0	0.0942986	0	0
Tb427_000152300.1	Trypanosome variant surface glycoprotein (A-type)%2C putative	Tb927.11.20180:pseudogenic_transcript-p1	0.0945777	-0.142319	NA	0	0.0542449	0	0	0	0	0	0
Tb427_000152400.1	Trypanosomal VSG domain containing protein%2C putative	Tb10.v4.0085:pseudogenic_transcript-p1	0	NA	NA	0	0	0	0	0	0	0	0
Tb427_000152500.1	hypothetical protein%2C conserved	Tb927.11.18620.1-p1	0	NA	NA	0	0	0	0	0	0	0	0
Tb427_000152600.1	hypothetical protein	Tb927.5.296b:mRNA-p1	0	NA	NA	0	0	0	0	0	0	0	0
Tb427_000152700.1	hypothetical protein	Tb927.5.297b:mRNA-p1	3.70816	-0.005873	0.99616	0.58704	0.506952	0.669866	0.710532	0.471337	1.09943	0.714113	0.209825
Tb427_000152800.1	hypothetical protein	Tb09.v4.0153:mRNA-p1	0.696833	0.129904	0.966907	0.247355	0.267011	0	0	0.248253	0	0	0.221029
Tb427_000152900.1	Trypanosome variant surface glycoprotein (A-type)%2C putative	Tb08.27P2.165:pseudogenic_transcript-p1	0	NA	NA	0	0	0	0	0	0	0	0
Tb427_000153000.1	hypothetical protein%2C conserved	Tb11.1180:pseudogenic_transcript-p1	0	NA	NA	0	0	0	0	0	0	0	0
Tb427_000153100.1	hypothetical protein%2C conserved	Tb927.11.18620.1-p1	0	NA	NA	0	0	0	0	0	0	0	0
Tb427_000153200.1	Reverse transcriptase (RNA-dependent DNA polymerase)%2C putative	Tb927.1.240:pseudogenic_transcript-p1	0	NA	NA	0	0	0	0	0	0	0	0
Tb427_000153300.1	hypothetical protein%2C conserved	Tb09.v4.0179:pseudogenic_transcript-p1	0	NA	NA	0	0	0	0	0	0	0	0
Tb427_000153400.1	Trypanosomal VSG domain/Trypanosome variant surface glycoprotein C-terminal domain containing protein%2C putative	Tb09.v4.0180:pseudogenic_transcript-p1	0	NA	NA	0	0	0	0	0	0	0	0
Tb427_000153500.1	hypothetical protein	Tb09.v4.0154:pseudogenic_transcript-p1	0	NA	NA	0	0	0	0	0	0	0	0
Tb427_000153600.1	Trypanosomal VSG domain containing protein%2C putative	Tb09.v4.0182:pseudogenic_transcript-p1	0	NA	NA	0	0	0	0	0	0	0	0
Tb427_000153700.1	Trypanosomal VSG domain/Trypanosome variant surface glycoprotein C-terminal domain containing protein%2C putative	Tb09.v4.0183:pseudogenic_transcript-p1	0	NA	NA	0	0	0	0	0	0	0	0
Tb427_000153800.1	Trypanosome variant surface glycoprotein (A-type)%2C putative	Tb09.v4.0184:pseudogenic_transcript-p1	0	NA	NA	0	0	0	0	0	0	0	0
Tb427_000153900.1	Trypanosomal VSG domain/Trypanosome variant surface glycoprotein C-terminal domain containing protein%2C putative	Tb09.v4.0185:mRNA-p1	0	NA	NA	0	0	0	0	0	0	0	0
Tb427_000154000.1	hypothetical protein%2C conserved	Tb08.27P2.720:pseudogenic_transcript-p1	0.0945777	-0.142319	NA	0	0.0599176	0	0	0	0	0	0
Tb427_000154100.1	Reverse transcriptase (RNA-dependent DNA polymerase)/RNase H%2C putative	Tb927.1.240:pseudogenic_transcript-p1	0.177634	-1.58499	NA	0	0	0	0	0	0	0.0595094	0
Tb427_000154200.1	Endonuclease-reverse transcriptase%2C putative	Tb927.1.450:pseudogenic_transcript-p1	0	NA	NA	0	0	0	0	0	0	0	0
Tb427_000154300.1	Trypanosomal VSG domain containing protein%2C putative	Tb927.9.17660:pseudogenic_transcript-p1	0	NA	NA	0	0	0	0	0	0	0	0
Tb427_000154400.1	hypothetical protein%2C conserved	Tb09.v4.0209:pseudogenic_transcript-p1	0	NA	NA	0	0	0	0	0	0	0	0
Tb427_000154500.1	Trypanosomal VSG domain containing protein%2C putative	Tb09.v4.0208:pseudogenic_transcript-p1	0	NA	NA	0	0	0	0	0	0	0	0
Tb427_000154600.1	Trypanosomal VSG domain containing protein%2C putative	Tb09.v4.0207:pseudogenic_transcript-p1	0	NA	NA	0	0	0	0	0	0	0	0
Tb427_000154700.1	hypothetical protein%2C conserved	Tb927.9.560:pseudogenic_transcript-p1	0	NA	NA	0	0	0	0	0	0	0	0
Tb427_000154800.1	Trypanosomal VSG domain containing protein%2C putative	Tb927.9.16940:pseudogenic_transcript-p1	0	NA	NA	0	0	0	0	0	0	0	0
Tb427_000154900.1	hypothetical protein	Tb927.9.16920:pseudogenic_transcript-p1	0	NA	NA	0	0	0	0	0	0	0	0
Tb427_000155000.1	hypothetical protein	Tb927.9.16910:pseudogenic_transcript-p1	0	NA	NA	0	0	0	0	0	0	0	0
Tb427_000155100.1	Trypanosome variant surface glycoprotein (A-type)%2C putative	Tb927.11.20600:pseudogenic_transcript-p1	0.0876152	-0.142319	NA	0.0686726	0	0	0	0	0	0	0
Tb427_000155200.1	Trypanosome variant surface glycoprotein (A-type)%2C putative	Tb927.11.20590:pseudogenic_transcript-p1	0	NA	NA	0	0	0	0	0	0	0	0
Tb427_000155300.1	Trypanosome variant surface glycoprotein (A-type)%2C putative	Tb927.9.16500:mRNA-p1	0	NA	NA	0	0	0	0	0	0	0	0
Tb427_000155400.1	hypothetical protein%2C conserved	Tb09.v4.0192:mRNA-p1	0	NA	NA	0	0	0	0	0	0	0	0
Tb427_000155500.1	hypothetical protein	Tb927.11.17390:mRNA-p1	0	NA	NA	0	0	0	0	0	0	0	0
Tb427_000155600.1	Trypanosomal VSG domain containing protein%2C putative	Tb09.v4.0159:pseudogenic_transcript-p1	0	NA	NA	0	0	0	0	0	0	0	0
Tb427_000155700.1	Trypanosomal VSG domain containing protein%2C putative	Tb927.9.16860:pseudogenic_transcript-p1	0	NA	NA	0	0	0	0	0	0	0	0
Tb427_000155800.1	hypothetical protein%2C conserved	Tb927.9.16800:pseudogenic_transcript-p1	0	NA	NA	0	0	0	0	0	0	0	0
Tb427_000155900.1	Trypanosome variant surface glycoprotein C-terminal domain containing protein%2C putative	Tb927.9.16790:pseudogenic_transcript-p1	0	NA	NA	0	0	0	0	0	0	0	0
Tb427_000156000.1	hypothetical protein%2C conserved	Tb09.v4.0145:pseudogenic_transcript-p1	0	NA	NA	0	0	0	0	0	0	0	0
Tb427_000156100.1	hypothetical protein%2C conserved	Tb09.v4.0144:pseudogenic_transcript-p1	0	NA	NA	0	0	0	0	0	0	0	0
Tb427_000156200.1	Reverse transcriptase (RNA-dependent DNA polymerase)%2C putative	Tb927.11.18610.1-p1	1.00238	0.927706	0.704971	0.0306589	0.165476	0	0.0309237	0.0615404	0	0.062159	0
Tb427_000156300.1	Trypanosomal VSG domain/Trypanosome variant surface glycoprotein C-terminal domain containing protein%2C putative	Tb927.11.20120:pseudogenic_transcript-p1	0	NA	NA	0	0	0	0	0	0	0	0
Tb427_000156400.1	Trypanosome variant surface glycoprotein (A-type)/Trypanosome variant surface glycoprotein C-terminal domain containing protein%2C putative	Tb927.5.4770:mRNA-p1	0	NA	NA	0	0	0	0	0	0	0	0
Tb427_000156500.1	hypothetical protein%2C conserved	Tb927.8.360:pseudogenic_transcript-p1	0.0876152	-0.142319	NA	0.0514698	0	0	0	0	0	0	0
Tb427_000156600.1	Trypanosomal VSG domain containing protein%2C putative	Tb10.v4.0123:pseudogenic_transcript-p1	0	NA	NA	0	0	0	0	0	0	0	0
Tb427_000156700.1	hypothetical protein	Tb927.10.16460:pseudogenic_transcript-p1	0	NA	NA	0	0	0	0	0	0	0	0
Tb427_000156800.1	Trypanosomal VSG domain/Trypanosome variant surface glycoprotein C-terminal domain containing protein%2C putative	Tb11.v5.1047.1-p1	0	NA	NA	0	0	0	0	0	0	0	0
Tb427_000156900.1	hypothetical protein%2C conserved	Tb10.v4.0234:pseudogenic_transcript-p1	0	NA	NA	0	0	0	0	0	0	0	0
Tb427_000157000.1	Trypanosomal VSG domain/Trypanosome variant surface glycoprotein C-terminal domain containing protein%2C putative	Tb927.3.170:pseudogenic_transcript-p1	0.0945777	-0.142319	NA	0	0.0541381	0	0	0	0	0	0
Tb427_000157100.1	hypothetical protein%2C conserved	Tb927.4.5440:mRNA-p1	0	NA	NA	0	0	0	0	0	0	0	0
Tb427_000157200.1	hypothetical protein%2C conserved	Tb10.v4.0050:mRNA-p1	0	NA	NA	0	0	0	0	0	0	0	0
Tb427_000157300.1	Trypanosome variant surface glycoprotein (A-type)%2C putative	Tb11.1110:pseudogenic_transcript-p1	0	NA	NA	0	0	0	0	0	0	0	0
Tb427_000157400.1	hypothetical protein	Tb927.11.18060:mRNA-p1	0	NA	NA	0	0	0	0	0	0	0	0
Tb427_000157500.1	Trypanosomal VSG domain containing protein%2C putative	Tb927.9.16220:pseudogenic_transcript-p1	0	NA	NA	0	0	0	0	0	0	0	0
Tb427_000157600.1	Trypanosomal VSG domain containing protein%2C putative	Tb927.9.16270:pseudogenic_transcript-p1	0	NA	NA	0	0	0	0	0	0	0	0
Tb427_000157700.1	hypothetical protein	Tb927.9.16270:pseudogenic_transcript-p1	0	NA	NA	0	0	0	0	0	0	0	0
Tb427_000157800.1	hypothetical protein	Tb08.27P2.160:pseudogenic_transcript-p1	0	NA	NA	0	0	0	0	0	0	0	0
Tb427_000157900.1	Trypanosome variant surface glycoprotein (A-type)%2C putative	Tb11.1050:pseudogenic_transcript-p1	0	NA	NA	0	0	0	0	0	0	0	0
Tb427_000158000.1	hypothetical protein%2C conserved	Tb927.1.500:pseudogenic_transcript-p1	0	NA	NA	0	0	0	0	0	0	0	0
Tb427_000158100.1	hypothetical protein%2C conserved	Tb927.1.240:pseudogenic_transcript-p1	0.175867	-1.58499	NA	0	0	0	0	0.0545204	0	0	0
Tb427_000158200.1	hypothetical protein%2C conserved	Tb927.11.20240:mRNA-p1	0	NA	NA	0	0	0	0	0	0	0	0
Tb427_000158300.1	hypothetical protein%2C conserved	Tb927.10.16460:pseudogenic_transcript-p1	0	NA	NA	0	0	0	0	0	0	0	0
Tb427_000158400.1	hypothetical protein	Tb08.27P2.330:pseudogenic_transcript-p1	0	NA	NA	0	0	0	0	0	0	0	0
Tb427_000158500.1	Trypanosomal VSG domain/Trypanosome variant surface glycoprotein C-terminal domain containing protein%2C putative	Tb10.v4.0182:pseudogenic_transcript-p1	0	NA	NA	0	0	0	0	0	0	0	0
Tb427_000158600.1	Trypanosomal VSG domain containing protein%2C putative	Tb09.v4.0113:mRNA-p1	0	NA	NA	0	0	0	0	0	0	0	0
Tb427_000158700.1	hypothetical protein%2C conserved	Tb927.3.350:pseudogenic_transcript-p1	0	NA	NA	0	0	0	0	0	0	0	0
Tb427_000158800.1	hypothetical protein%2C conserved	Tb927.9.16250:mRNA-p1	0	NA	NA	0	0	0	0	0	0	0	0
Tb427_000158900.1	Trypanosome variant surface glycoprotein (A-type)%2C putative	Tb927.1.350:pseudogenic_transcript-p1	0	NA	NA	0	0	0	0	0	0	0	0
Tb427_000159000.1	hypothetical protein%2C conserved	Tb927.10.16340:pseudogenic_transcript-p1	0	NA	NA	0	0	0	0	0	0	0	0
Tb427_000159100.1	hypothetical protein%2C conserved	Tb927.11.17560:mRNA-p1	0	NA	NA	0	0	0	0	0	0	0	0
Tb427_000159200.1	Trypanosomal VSG domain containing protein%2C putative	Tb08.27P2.140:mRNA-p1	0	NA	NA	0	0	0	0	0	0	0	0
Tb427_000159300.1	Trypanosomal VSG domain containing protein%2C putative	Tb09.v4.0031:mRNA-p1	0	NA	NA	0	0	0	0	0	0	0	0
Tb427_000159400.1	Trypanosome variant surface glycoprotein (A-type)/Trypanosome variant surface glycoprotein C-terminal domain containing protein%2C putative	Tb927.9.1050:mRNA-p1	0	NA	NA	0	0	0	0	0	0	0	0
Tb427_000159500.1	Trypanosomal VSG domain/Trypanosome variant surface glycoprotein C-terminal domain containing protein%2C putative	Tb09.v4.0120:pseudogenic_transcript-p1	0	NA	NA	0	0	0	0	0	0	0	0
Tb427_000159600.1	Trypanosomal VSG domain containing protein%2C putative	Tb09.v4.0174:pseudogenic_transcript-p1	0	NA	NA	0	0	0	0	0	0	0	0
Tb427_000159700.1	Trypanosome variant surface glycoprotein (A-type)%2C putative	Tb09.v4.0161:pseudogenic_transcript-p1	0.156581	-1.58499	NA	0	0	0	0	0	0	0	0.141844
Tb427_000159800.1	Trypanosome variant surface glycoprotein (A-type)/Trypanosome variant surface glycoprotein C-terminal domain containing protein%2C putative	Tb08.27P2.220:mRNA-p1	0	NA	NA	0	0	0	0	0	0	0	0
Tb427_000159900.1	Trypanosome variant surface glycoprotein (A-type)%2C putative	Tb927.9.17380:mRNA-p1	0	NA	NA	0	0	0	0	0	0	0	0
Tb427_000160000.1	Endonuclease-reverse transcriptase%2C putative	Tb927.1.450:pseudogenic_transcript-p1	0	NA	NA	0	0	0	0	0	0	0	0
Tb427_000160100.1	hypothetical protein%2C conserved	Tb927.1.240:pseudogenic_transcript-p1	0	NA	NA	0	0	0	0	0	0	0	0
Tb427_000160200.1	Reverse transcriptase (RNA-dependent DNA polymerase)%2C putative	Tb927.1.500:pseudogenic_transcript-p1	0	NA	NA	0	0	0	0	0	0	0	0
Tb427_000160300.1	Trypanosome variant surface glycoprotein (A-type)%2C putative	Tb09.v4.0138:pseudogenic_transcript-p1	0	NA	NA	0	0	0	0	0	0	0	0
Tb427_000160400.1	Trypanosome variant surface glycoprotein (A-type)/Trypanosome variant surface glycoprotein C-terminal domain containing protein%2C putative	Tb927.9.16320:mRNA-p1	0	NA	NA	0	0	0	0	0	0	0	0
Tb427_000160500.1	Trypanosome variant surface glycoprotein (A-type)/Trypanosome variant surface glycoprotein C-terminal domain containing protein%2C putative	Tb10.v4.0096:mRNA-p1	0	NA	NA	0	0	0	0	0	0	0	0
Tb427_000160600.1	hypothetical protein%2C conserved	Tb927.1.240:pseudogenic_transcript-p1	0	NA	NA	0	0	0	0	0	0	0	0
Tb427_000160700:rRNA	NA	NA	7.38106	-0.543677	0.52658	0.806097	0.553735	0.250862	0.886973	0.588381	0.274488	1.63431	1.17868
Tb427_000160900.1	Trypanosomal VSG domain containing protein%2C putative	Tb11.v5.1047.1-p1	0	NA	NA	0	0	0	0	0	0	0	0
Tb427_000161000.1	hypothetical protein%2C conserved	Tb11.v5.0119.1-p1	0	NA	NA	0	0	0	0	0	0	0	0
Tb427_000161100.1	hypothetical protein%2C conserved	Tb927.11.18620.1-p1	0	NA	NA	0	0	0	0	0	0	0	0
Tb427_000161200.1	Trypanosomal VSG domain containing protein%2C putative	Tb927.3.150:mRNA-p1	0	NA	NA	0	0	0	0	0	0	0	0
Tb427_000161300.1	Trypanosomal VSG domain containing protein%2C putative	Tb11.v5.0129.1-p1	0.177634	-1.58499	NA	0	0	0	0	0	0	0.119847	0
Tb427_000161400.1	Trypanosomal VSG domain containing protein%2C putative	Tb08.27P2.140:mRNA-p1	0.0945777	-0.142319	NA	0	0.0641076	0	0	0	0	0	0
Tb427_000161500.1	hypothetical protein	Tb927.11.20070:pseudogenic_transcript-p1	0	NA	NA	0	0	0	0	0	0	0	0
Tb427_000161600.1	hypothetical protein	Tb09.v4.0025:pseudogenic_transcript-p1	0	NA	NA	0	0	0	0	0	0	0	0
Tb427_000161700.1	Trypanosomal VSG domain/Trypanosome variant surface glycoprotein C-terminal domain containing protein%2C putative	Tb10.v4.0236:pseudogenic_transcript-p1	0	NA	NA	0	0	0	0	0	0	0	0
Tb427_000161800.1	Trypanosomal VSG domain containing protein%2C putative	Tb09.v4.0125:pseudogenic_transcript-p1	0	NA	NA	0	0	0	0	0	0	0	0
Tb427_000161900.1	hypothetical protein%2C conserved	Tb927.11.18620.1-p1	0	NA	NA	0	0	0	0	0	0	0	0
Tb427_000162000.1	Trypanosomal VSG domain/Trypanosome variant surface glycoprotein C-terminal domain containing protein%2C putative	Tb927.9.17020:pseudogenic_transcript-p1	0	NA	NA	0	0	0	0	0	0	0	0
Tb427_000162100.1	Trypanosomal VSG domain containing protein%2C putative	Tb09.v4.0139:pseudogenic_transcript-p1	0	NA	NA	0	0	0	0	0	0	0	0
Tb427_000162200.1	hypothetical protein	Tb08.27P2.330:pseudogenic_transcript-p1	0	NA	NA	0	0	0	0	0	0	0	0
Tb427_000162300:tRNA	NA	NA	0	NA	NA	0	0	0	0	0	0	0	0
Tb427_000162400.1	Trypanosome variant surface glycoprotein (A-type)%2C putative	Tb927.11.100:mRNA-p1	0	NA	NA	0	0	0	0	0	0	0	0
Tb427_000162500.1	hypothetical protein%2C conserved	Tb10.v4.0118:pseudogenic_transcript-p1	0	NA	NA	0	0	0	0	0	0	0	0
Tb427_000162600.1	hypothetical protein%2C conserved	Tb11.v5.0752.1-p1	0	NA	NA	0	0	0	0	0	0	0	0
Tb427_000162700.1	Trypanosomal VSG domain containing protein%2C putative	Tb09.v4.0031:mRNA-p1	0	NA	NA	0	0	0	0	0	0	0	0
Tb427_000162800.1	hypothetical protein%2C conserved	Tb08.27P2.160:pseudogenic_transcript-p1	0	NA	NA	0	0	0	0	0	0	0	0
Tb427_000162900.1	Trypanosomal VSG domain containing protein%2C putative	Tb05.5K5.410:pseudogenic_transcript-p1	0	NA	NA	0	0	0	0	0	0	0	0
Tb427_000163000.1	Trypanosomal VSG domain/Trypanosome variant surface glycoprotein C-terminal domain containing protein%2C putative	Tb927.5.4970:pseudogenic_transcript-p1	0	NA	NA	0	0	0	0	0	0	0	0
Tb427_000163100.1	Trypanosomal VSG domain containing protein%2C putative	Tb927.11.19570:pseudogenic_transcript-p1	0	NA	NA	0	0	0	0	0	0	0	0
Tb427_000163200.1	hypothetical protein%2C conserved	Tb10.v4.0258:mRNA-p1	0	NA	NA	0	0	0	0	0	0	0	0
Tb427_000163300.1	hypothetical protein%2C conserved	Tb08.27P2.520:pseudogenic_transcript-p1	0	NA	NA	0	0	0	0	0	0	0	0
Tb427_000163400.1	Trypanosome variant surface glycoprotein (A-type)/Trypanosome variant surface glycoprotein C-terminal domain containing protein%2C putative	Tb927.4.5730:pseudogenic_transcript-p1	0	NA	NA	0	0	0	0	0	0	0	0
Tb427_000163500.1	hypothetical protein%2C conserved	Tb927.10.16460:pseudogenic_transcript-p1	0	NA	NA	0	0	0	0	0	0	0	0
Tb427_000163600.1	hypothetical protein%2C conserved	Tb927.11.20240:mRNA-p1	0.0945777	-0.142319	NA	0	0.0613888	0	0	0	0	0	0
Tb427_000163700.1	Reverse transcriptase (RNA-dependent DNA polymerase)%2C putative	Tb927.1.500:pseudogenic_transcript-p1	0	NA	NA	0	0	0	0	0	0	0	0
Tb427_000163800.1	hypothetical protein%2C conserved	Tb927.11.20030:pseudogenic_transcript-p1	0	NA	NA	0	0	0	0	0	0	0	0
Tb427_000163900.1	Trypanosomal VSG domain/Trypanosome variant surface glycoprotein C-terminal domain containing protein%2C putative	Tb927.11.17720:mRNA-p1	0	NA	NA	0	0	0	0	0	0	0	0
Tb427_000164000.1	hypothetical protein%2C conserved	Tb927.1.450:pseudogenic_transcript-p1	0.0999768	-0.142319	NA	0	0	0.165183	0	0	0	0	0
Tb427_000164100.1	Reverse transcriptase (RNA-dependent DNA polymerase)/RNase H%2C putative	Tb927.1.240:pseudogenic_transcript-p1	0.377504	1.60165	NA	0	0.047214	0.0249547	0.022058	0	0	0	0
Tb427_000164200.1	hypothetical protein%2C conserved	Tb09.v4.0130:pseudogenic_transcript-p1	0	NA	NA	0	0	0	0	0	0	0	0
Tb427_000164300.1	Trypanosomal VSG domain/Trypanosome variant surface glycoprotein C-terminal domain containing protein%2C putative	Tb09.v4.0026:mRNA-p1	0	NA	NA	0	0	0	0	0	0	0	0
Tb427_000164400.1	hypothetical protein%2C conserved	Tb09.v4.0134:pseudogenic_transcript-p1	0	NA	NA	0	0	0	0	0	0	0	0
Tb427_000164500.1	Trypanosome variant surface glycoprotein (A-type)%2C putative	Tb09.v4.0133:pseudogenic_transcript-p1	0	NA	NA	0	0	0	0	0	0	0	0
Tb427_000164600.1	hypothetical protein	Tb08.27P2.160:pseudogenic_transcript-p1	0	NA	NA	0	0	0	0	0	0	0	0
Tb427_000164700.1	Trypanosomal VSG domain/Trypanosome variant surface glycoprotein C-terminal domain containing protein%2C putative	Tb08.27P2.390:pseudogenic_transcript-p1	0	NA	NA	0	0	0	0	0	0	0	0
Tb427_000164800.1	Trypanosome variant surface glycoprotein (A-type)/Trypanosome variant surface glycoprotein C-terminal domain containing protein%2C putative	Tb08.27P2.380:pseudogenic_transcript-p1	0	NA	NA	0	0	0	0	0	0	0	0
Tb427_000164900.1	Trypanosome variant surface glycoprotein (A-type)%2C putative	Tb08.27P2.370:pseudogenic_transcript-p1	0	NA	NA	0	0	0	0	0	0	0	0
Tb427_000165000.1	hypothetical protein%2C conserved	Tb11.15.0005.1-p1	0	NA	NA	0	0	0	0	0	0	0	0
Tb427_000165100.1	Trypanosomal VSG domain containing protein%2C putative	Tb11.v5.0673.1-p1	0	NA	NA	0	0	0	0	0	0	0	0
Tb427_000165200.1	hypothetical protein	Tb927.11.19910:pseudogenic_transcript-p1	0	NA	NA	0	0	0	0	0	0	0	0
Tb427_000165300.1	Trypanosomal VSG domain containing protein%2C putative	Tb927.7.6530:pseudogenic_transcript-p1	0	NA	NA	0	0	0	0	0	0	0	0
Tb427_000165400.1	Trypanosomal VSG domain containing protein%2C putative	Tb927.11.20190:mRNA-p1	0	NA	NA	0	0	0	0	0	0	0	0
Tb427_000165500.1	Trypanosomal VSG domain/Trypanosome variant surface glycoprotein C-terminal domain containing protein%2C putative	Tb927.11.18240:pseudogenic_transcript-p1	0	NA	NA	0	0	0	0	0	0	0	0
Tb427_000165600.1	hypothetical protein%2C conserved	Tb927.11.18620.1-p1	0	NA	NA	0	0	0	0	0	0	0	0
Tb427_000165700.1	hypothetical protein%2C conserved	Tb10.v4.0107:mRNA-p1	0	NA	NA	0	0	0	0	0	0	0	0
Tb427_000165800.1	Trypanosomal VSG domain containing protein%2C putative	Tb927.9.18070:pseudogenic_transcript-p1	0	NA	NA	0	0	0	0	0	0	0	0
Tb427_000165900.1	Endonuclease-reverse transcriptase/Reverse transcriptase (RNA-dependent DNA polymerase)%2C putative	Tb927.1.240:pseudogenic_transcript-p1	0	NA	NA	0	0	0	0	0	0	0	0
Tb427_000166000.1	Trypanosomal VSG domain containing protein%2C putative	Tb927.9.18080:pseudogenic_transcript-p1	0	NA	NA	0	0	0	0	0	0	0	0
Tb427_000166100.1	hypothetical protein%2C conserved	Tb927.11.18620.1-p1	0	NA	NA	0	0	0	0	0	0	0	0
Tb427_000166200.1	Trypanosome variant surface glycoprotein (A-type)%2C putative	Tb11.v4.0044.1-p1	0	NA	NA	0	0	0	0	0	0	0	0
Tb427_000166300.1	Trypanosomal VSG domain containing protein%2C putative	Tb927.3.150:mRNA-p1	0	NA	NA	0	0	0	0	0	0	0	0
Tb427_000166400.1	hypothetical protein	Tb927.11.19380:mRNA-p1	0	NA	NA	0	0	0	0	0	0	0	0
Tb427_000166500.1	Endonuclease-reverse transcriptase%2C putative	Tb927.1.240:pseudogenic_transcript-p1	0	NA	NA	0	0	0	0	0	0	0	0
Tb427_000166600.1	hypothetical protein%2C conserved	Tb927.1.240:pseudogenic_transcript-p1	0	NA	NA	0	0	0	0	0	0	0	0
Tb427_000166700.1	Reverse transcriptase (RNA-dependent DNA polymerase)/RNase H%2C putative	Tb927.1.240:pseudogenic_transcript-p1	0.18295	0.582147	NA	0	0.0421812	0	0.0394135	0	0	0	0
Tb427_000166800.1	hypothetical protein%2C conserved	Tb10.v4.0176:pseudogenic_transcript-p1	0	NA	NA	0	0	0	0	0	0	0	0
Tb427_000166900.1	Trypanosome variant surface glycoprotein (A-type)%2C putative	Tb927.9.17050:mRNA-p1	0	NA	NA	0	0	0	0	0	0	0	0
Tb427_000167000.1	Trypanosome variant surface glycoprotein (A-type)%2C putative	Tb927.9.17050:mRNA-p1	0	NA	NA	0	0	0	0	0	0	0	0
Tb427_000167100.1	hypothetical protein%2C conserved	Tb09.v4.0080:mRNA-p1	0	NA	NA	0	0	0	0	0	0	0	0
Tb427_000167200.1	Trypanosomal VSG domain containing protein%2C putative	Tb09.v4.0098:pseudogenic_transcript-p1	0	NA	NA	0	0	0	0	0	0	0	0
Tb427_000167300.1	hypothetical protein%2C conserved	Tb927.11.18620.1-p1	0.0876152	-0.142319	NA	0.0511597	0	0	0	0	0	0	0
Tb427_000167400.1	Trypanosomal VSG domain containing protein%2C putative	Tb08.27P2.630:pseudogenic_transcript-p1	0	NA	NA	0	0	0	0	0	0	0	0
Tb427_000167500.1	Trypanosome variant surface glycoprotein (A-type)%2C putative	Tb927.10.16310:pseudogenic_transcript-p1	0	NA	NA	0	0	0	0	0	0	0	0
Tb427_000167600.1	hypothetical protein	Tb927.2.6375:pseudogenic_transcript-p1	0.0999768	-0.142319	NA	0	0	0.15221	0	0	0	0	0
Tb427_000167700.1	hypothetical protein	Tb927.3.400:pseudogenic_transcript-p1	0	NA	NA	0	0	0	0	0	0	0	0
Tb427_000167800.1	Endonuclease-reverse transcriptase%2C putative	Tb927.1.240:pseudogenic_transcript-p1	0.0876152	-0.142319	NA	0.0947121	0	0	0	0	0	0	0
Tb427_000167900.1	Reverse transcriptase (RNA-dependent DNA polymerase)%2C putative	Tb927.1.240:pseudogenic_transcript-p1	0	NA	NA	0	0	0	0	0	0	0	0
Tb427_000168000.1	Trypanosomal VSG domain containing protein%2C putative	Tb08.27P2.640:pseudogenic_transcript-p1	0	NA	NA	0	0	0	0	0	0	0	0
Tb427_000168100.1	Trypanosomal VSG domain/Trypanosome variant surface glycoprotein C-terminal domain containing protein%2C putative	Tb08.27P2.630:pseudogenic_transcript-p1	0	NA	NA	0	0	0	0	0	0	0	0
Tb427_000168200.1	Trypanosome variant surface glycoprotein (A-type)%2C putative	Tb08.27P2.620:pseudogenic_transcript-p1	0	NA	NA	0	0	0	0	0	0	0	0
Tb427_000168300.1	hypothetical protein	Tb927.9.16880:pseudogenic_transcript-p1	0	NA	NA	0	0	0	0	0	0	0	0
Tb427_000168400.1	Trypanosomal VSG domain containing protein%2C putative	Tb11.v5.0125.1-p1	0	NA	NA	0	0	0	0	0	0	0	0
Tb427_000168500.1	Trypanosomal VSG domain containing protein%2C putative	Tb927.7.150:pseudogenic_transcript-p1	0	NA	NA	0	0	0	0	0	0	0	0
Tb427_000168600.1	Reverse transcriptase (RNA-dependent DNA polymerase)%2C putative	Tb927.1.240:pseudogenic_transcript-p1	0.717201	1.41285	0.57197	0.0849252	0	0.0323024	0.0571057	0	0	0.0573935	0
Tb427_000168700.1	Trypanosome variant surface glycoprotein (A-type)%2C putative	Tb927.11.18510.1-p1	0.177634	-1.58499	NA	0	0	0	0	0	0	0.127857	0
Tb427_000168800.1	hypothetical protein%2C conserved	Tb10.v4.0210:pseudogenic_transcript-p1	0	NA	NA	0	0	0	0	0	0	0	0
Tb427_000168900.1	hypothetical protein%2C conserved	Tb10.v4.0127:pseudogenic_transcript-p1	0	NA	NA	0	0	0	0	0	0	0	0
Tb427_000169000.1	Trypanosome variant surface glycoprotein (A-type)/Trypanosome variant surface glycoprotein C-terminal domain containing protein%2C putative	Tb08.27P2.490:pseudogenic_transcript-p1	0	NA	NA	0	0	0	0	0	0	0	0
Tb427_000169100.1	hypothetical protein	Tb927.11.19760:pseudogenic_transcript-p1	0.0876152	-0.142319	NA	0.0913174	0	0	0	0	0	0	0
Tb427_000169200.1	Trypanosomal VSG domain/Trypanosome variant surface glycoprotein C-terminal domain containing protein%2C putative	Tb927.3.150:mRNA-p1	0	NA	NA	0	0	0	0	0	0	0	0
Tb427_000169300.1	hypothetical protein%2C conserved	Tb927.8.200:pseudogenic_transcript-p1	0	NA	NA	0	0	0	0	0	0	0	0
Tb427_000169400.1	Trypanosomal VSG domain containing protein%2C putative	Tb927.11.20640:pseudogenic_transcript-p1	0	NA	NA	0	0	0	0	0	0	0	0
Tb427_000169500.1	Trypanosomal VSG domain/Trypanosome variant surface glycoprotein C-terminal domain containing protein%2C putative	Tb927.9.17090:pseudogenic_transcript-p1	0	NA	NA	0	0	0	0	0	0	0	0
Tb427_000169600.1	hypothetical protein%2C conserved	Tb927.4.5540:pseudogenic_transcript-p1	0.0876152	-0.142319	NA	0.0575114	0	0	0	0	0	0	0
Tb427_000169700.1	Trypanosome variant surface glycoprotein C-terminal domain containing protein%2C putative	Tb927.3.5870:pseudogenic_transcript-p1	0	NA	NA	0	0	0	0	0	0	0	0
Tb427_000169800.1	Trypanosomal VSG domain/Trypanosome variant surface glycoprotein C-terminal domain containing protein%2C putative	Tb927.11.20390:mRNA-p1	0	NA	NA	0	0	0	0	0	0	0	0
Tb427_000169900.1	Trypanosome variant surface glycoprotein (A-type)%2C putative	Tb927.9.17080:pseudogenic_transcript-p1	0	NA	NA	0	0	0	0	0	0	0	0
Tb427_000170000.1	hypothetical protein%2C conserved	Tb09.v4.0112:pseudogenic_transcript-p1	0	NA	NA	0	0	0	0	0	0	0	0
Tb427_000170100.1	hypothetical protein%2C conserved	Tb927.10.16230:mRNA-p1	0	NA	NA	0	0	0	0	0	0	0	0
Tb427_000170200.1	Trypanosomal VSG domain containing protein%2C putative	Tb927.2.6430:pseudogenic_transcript-p1	0	NA	NA	0	0	0	0	0	0	0	0
Tb427_000170300.1	Trypanosome variant surface glycoprotein (A-type)%2C putative	Tb09.v4.0103:pseudogenic_transcript-p1	0.0945777	-0.142319	NA	0	0.0653258	0	0	0	0	0	0
Tb427_000170400.1	Trypanosomal VSG domain/Trypanosome variant surface glycoprotein C-terminal domain containing protein%2C putative	Tb927.4.5560:mRNA-p1	0	NA	NA	0	0	0	0	0	0	0	0
Tb427_000170500.1	hypothetical protein	Tb927.8.450:pseudogenic_transcript-p1	0.0876152	-0.142319	NA	0.09231	0	0	0	0	0	0	0
Tb427_000170600.1	Trypanosomal VSG domain containing protein%2C putative	Tb05.5K5.410:pseudogenic_transcript-p1	0	NA	NA	0	0	0	0	0	0	0	0
Tb427_000170700.1	hypothetical protein%2C conserved	Tb09.v4.0191:mRNA-p1	0	NA	NA	0	0	0	0	0	0	0	0
Tb427_000170800.1	hypothetical protein	Tb927.8.200:pseudogenic_transcript-p1	0	NA	NA	0	0	0	0	0	0	0	0
Tb427_000170900.1	Trypanosomal VSG domain containing protein%2C putative	Tb927.9.17660:pseudogenic_transcript-p1	0	NA	NA	0	0	0	0	0	0	0	0
Tb427_000171000.1	Reverse transcriptase (RNA-dependent DNA polymerase)%2C putative	Tb927.11.18610.1-p1	0	NA	NA	0	0	0	0	0	0	0	0
Tb427_000171100.1	hypothetical protein%2C conserved	Tb927.6.5450:mRNA-p1	0	NA	NA	0	0	0	0	0	0	0	0
Tb427_000171200.1	hypothetical protein	Tb927.1.5340:pseudogenic_transcript-p1	0	NA	NA	0	0	0	0	0	0	0	0
Tb427_000171300.1	Trypanosomal VSG domain/Trypanosome variant surface glycoprotein C-terminal domain containing protein%2C putative	Tb09.v4.0026:mRNA-p1	0	NA	NA	0	0	0	0	0	0	0	0
Tb427_000171400.1	hypothetical protein%2C conserved	Tb927.1.5300:mRNA-p1	0	NA	NA	0	0	0	0	0	0	0	0
Tb427_000171500.1	Trypanosome variant surface glycoprotein (A-type)/Trypanosome variant surface glycoprotein C-terminal domain containing protein%2C putative	Tb927.3.180:mRNA-p1	0	NA	NA	0	0	0	0	0	0	0	0
Tb427_000171600.1	hypothetical protein	Tb10.v4.0255:pseudogenic_transcript-p1	0	NA	NA	0	0	0	0	0	0	0	0
Tb427_000171700.1	Trypanosomal VSG domain containing protein%2C putative	Tb10.v4.0256:pseudogenic_transcript-p1	0	NA	NA	0	0	0	0	0	0	0	0
Tb427_000171800.1	Reverse transcriptase (RNA-dependent DNA polymerase)%2C putative	Tb927.11.18610.1-p1	0	NA	NA	0	0	0	0	0	0	0	0
Tb427_000171900.1	hypothetical protein%2C conserved	Tb11.v5.0361.1-p1	0	NA	NA	0	0	0	0	0	0	0	0
Tb427_000172000.1	hypothetical protein%2C conserved	Tb927.2.6404:pseudogenic_transcript-p1	0	NA	NA	0	0	0	0	0	0	0	0
Tb427_000172100.1	Trypanosomal VSG domain containing protein%2C putative	Tb09.v4.0168:pseudogenic_transcript-p1	0	NA	NA	0	0	0	0	0	0	0	0
Tb427_000172200.1	hypothetical protein%2C conserved	Tb10.v4.0234:pseudogenic_transcript-p1	0	NA	NA	0	0	0	0	0	0	0	0
Tb427_000172300.1	Trypanosome variant surface glycoprotein C-terminal domain containing protein%2C putative	Tb09.v4.0070:pseudogenic_transcript-p1	0	NA	NA	0	0	0	0	0	0	0	0
Tb427_000172400.1	hypothetical protein	Tb927.11.18820.1-p1	0	NA	NA	0	0	0	0	0	0	0	0
Tb427_000172500.1	Trypanosome variant surface glycoprotein (A-type)%2C putative	Tb11.v5.0870.1-p1	0	NA	NA	0	0	0	0	0	0	0	0
Tb427_000172600.1	hypothetical protein%2C conserved	Tb09.v4.0153:mRNA-p1	0	NA	NA	0	0	0	0	0	0	0	0
Tb427_000172700.1	hypothetical protein	Tb08.27P2.250:pseudogenic_transcript-p1	0	NA	NA	0	0	0	0	0	0	0	0
Tb427_000172800.1	Trypanosomal VSG domain/Trypanosome variant surface glycoprotein C-terminal domain containing protein%2C putative	Tb08.27P2.240:mRNA-p1	0	NA	NA	0	0	0	0	0	0	0	0
Tb427_000172900.1	Reverse transcriptase (RNA-dependent DNA polymerase)/RNase H%2C putative	Tb927.1.240:pseudogenic_transcript-p1	0.175867	-1.58499	NA	0	0	0	0	0.0438971	0	0	0
Tb427_000173000.1	Endonuclease-reverse transcriptase%2C putative	Tb927.1.240:pseudogenic_transcript-p1	0	NA	NA	0	0	0	0	0	0	0	0
Tb427_000173100.1	Reverse transcriptase (RNA-dependent DNA polymerase)/RNase H%2C putative	Tb927.1.240:pseudogenic_transcript-p1	0.427902	0.419143	NA	0	0.023607	0	0.044116	0	0	0	0.0390833
Tb427_000173200.1	Endonuclease-reverse transcriptase%2C putative	Tb927.1.240:pseudogenic_transcript-p1	0	NA	NA	0	0	0	0	0	0	0	0
Tb427_000173300.1	hypothetical protein	Tb927.11.19800.1-p1	0.489906	-0.843198	0.83932	0	0	0	0.249491	0	0	0	0.442059
Tb427_000173400:rRNA	NA	NA	3.39341	-1.87894	0.0795337	0.123345	0	0.0469158	0.16588	0.330114	0.539009	0.166716	0.220435
Tb427_000173500.1	hypothetical protein%2C conserved	Tb927.11.19810.1-p1	0	NA	NA	0	0	0	0	0	0	0	0
Tb427_000173600.1	Trypanosome variant surface glycoprotein (A-type)%2C putative	Tb927.11.17580:mRNA-p1	60.2854	1.95294	4.31718e-09	10.8485	7.62963	5.18923	6.24479	2.41953	1.84704	2.44385	1.0771
Tb427_000173700.1	ESAG protein%2C putative	Tb927.9.660:mRNA-p1	0.555139	0.876803	0.759995	0	0.168725	0.0891784	0.0788269	0	0	0.158448	0
Tb427_000173800.1	hypothetical protein%2C conserved	Tb927.10.60:mRNA-p1	0.0883719	-0.142319	NA	0	0	0	0.0958865	0	0	0	0
Tb427_000173900.1	hypothetical protein%2C conserved	Tb927.11.130:mRNA-p1	1.42606	-1.43464	0.44602	0	0.211555	0.223632	0	0.196693	0.367039	0.59601	0
Tb427_000174000.1	ESAG protein%2C putative	Tb927.11.18650.1-p1	0.362822	1.55431	NA	0.232318	0	0.0883653	0	0	0	0	0
Tb427_000174100.1	hypothetical protein	Tb927.5.4620:mRNA-p1	0.0883719	-0.142319	NA	0	0	0	0.0871104	0	0	0	0
Tb427_000174200.1	hypothetical protein%2C conserved	Tb927.11.18670.1-p1	2.07996	-2.70551	0.0581755	0	0.0945091	0.0999044	0.0883078	0.351478	0.327939	0.177506	0.938805
Tb427_000174300.1	Adenylate and Guanylate cyclase catalytic domain containing protein%2C putative	Tb927.11.150:mRNA-p1	178.872	-0.126363	0.658603	13.276	16.0705	23.5555	22.0597	21.5651	23.4264	15.8697	20.846
Tb427_000174400.1	Trypanosomal VSG domain containing protein%2C putative	Tb927.1.5060:mRNA-p1	4.04019	-1.38867	0.208698	0.0760524	0.246288	0.433913	0.230128	0.152657	0.854599	0.154192	1.35917
Tb427_000174500.1	hypothetical protein%2C conserved	Tb927.1.5080:mRNA-p1	0.948658	0.924958	0.695471	0.391962	0.211555	0	0.0988369	0	0.18352	0	0.175123
Tb427_000174600.1	ESAG protein%2C putative	Tb927.3.5800:pseudogenic_transcript-p1	1.14886	0.314861	0.890175	0.159734	0.172427	0	0.24167	0	0.149577	0.323851	0
Tb427_000174700.1	Trypanosomal VSG domain containing protein%2C putative	Tb927.1.5100:mRNA-p1	1.57833	0.485055	0.792359	0.169099	0.243382	0.128638	0.0568531	0	0.316693	0	0.100735
Tb427_000174800.1	hypothetical protein%2C conserved	Tb927.1.5110:mRNA-p1	1.2429	-0.257306	0.896672	0.0686726	0.0741298	0.235085	0.0692657	0.275688	0.128612	0	0.122728
Tb427_000174900.1	ESAG protein%2C putative	Tb927.1.5120:mRNA-p1	0.630771	1.19002	0.709755	0	0.335392	0	0.0783463	0	0.145473	0	0
Tb427_000175000.1	hypothetical protein%2C conserved	Tb927.1.5150:mRNA-p1	0.509446	-0.873191	0.800954	1.59235	0	0	0	0	0	1.61419	1.42288
Tb427_000175100.1	hypothetical protein%2C conserved	Tb927.1.5160:mRNA-p1	0.35168	-0.144038	NA	0.268185	0	0.306023	0	0	0.502264	0	0
Tb427_000175200.1	hypothetical protein%2C conserved	Tb927.10.30:pseudogenic_transcript-p1	0.547335	2.14768	0.444856	0.112236	0.181732	0	0.0566026	0	0	0	0
Tb427_000175300.1	hypothetical protein%2C conserved	Tb927.1.5180:mRNA-p1	0.189155	0.620665	NA	0	1.14592	0	0	0	0	0	0
Tb427_000175400.1	ESAG protein%2C putative	Tb927.1.5240:mRNA-p1	0.551807	0.872084	0.761257	0.078152	0	0.178357	0.0788269	0.156871	0	0	0
Tb427_000175500.1	hypothetical protein%2C conserved	Tb927.11.17900:mRNA-p1	0	NA	NA	0	0	0	0	0	0	0	0
Tb427_000175600.1	hypothetical protein%2C conserved	Tb927.1.5260:mRNA-p1	0	NA	NA	0	0	0	0	0	0	0	0
Tb427_000175700.1	Endonuclease-reverse transcriptase/Reverse transcriptase (RNA-dependent DNA polymerase)%2C putative	Tb927.1.240:pseudogenic_transcript-p1	0.338774	-0.144045	NA	0.0307329	0.0331751	0	0	0	0	0	0.0549241
Tb427_000175800.1	RNase H%2C putative	Tb927.1.240:pseudogenic_transcript-p1	0.478288	1.94329	0.603877	0	0.217839	0.0575687	0	0	0	0	0
Tb427_000175900.1	Trypanosomal VSG domain containing protein%2C putative	Tb927.2.6372:pseudogenic_transcript-p1	0	NA	NA	0	0	0	0	0	0	0	0
Tb427_000176000.1	hypothetical protein%2C conserved	Tb08.27P2.160:pseudogenic_transcript-p1	0.187592	0.577098	NA	0.0776755	0	0.0886347	0	0	0	0	0
Tb427_000176100.1	hypothetical protein%2C conserved	Tb927.5.296b:mRNA-p1	0	NA	NA	0	0	0	0	0	0	0	0
Tb427_000176200.1	hypothetical protein	Tb10.v4.0237:pseudogenic_transcript-p1	0	NA	NA	0	0	0	0	0	0	0	0
Tb427_000176300.1	Trypanosome variant surface glycoprotein (A-type)%2C putative	Tb927.11.100:mRNA-p1	0	NA	NA	0	0	0	0	0	0	0	0
Tb427_000176400.1	hypothetical protein	Tb927.9.400:pseudogenic_transcript-p1	0	NA	NA	0	0	0	0	0	0	0	0
Tb427_000176500.1	hypothetical protein	Tb927.4.5400:mRNA-p1	0.0945777	-0.142319	NA	0	0.30558	0	0	0	0	0	0
Tb427_000176600.1	Trypanosome variant surface glycoprotein (A-type)%2C putative	Tb927.11.100:mRNA-p1	0.0945777	-0.142319	NA	0	0.0625049	0	0	0	0	0	0
Tb427_000176700.1	hypothetical protein%2C conserved	Tb09.v4.0154:pseudogenic_transcript-p1	0	NA	NA	0	0	0	0	0	0	0	0
Tb427_000176800.1	Trypanosome variant surface glycoprotein C-terminal domain containing protein%2C putative	Tb09.v4.0021:pseudogenic_transcript-p1	0	NA	NA	0	0	0	0	0	0	0	0
Tb427_000176900.1	hypothetical protein%2C conserved	Tb927.11.19740:pseudogenic_transcript-p1	0	NA	NA	0	0	0	0	0	0	0	0
Tb427_000177000.1	Trypanosomal VSG domain/Trypanosome variant surface glycoprotein C-terminal domain containing protein%2C putative	Tb10.v4.0182:pseudogenic_transcript-p1	0	NA	NA	0	0	0	0	0	0	0	0
Tb427_000177100.1	hypothetical protein	Tb927.9.560:pseudogenic_transcript-p1	0	NA	NA	0	0	0	0	0	0	0	0
Tb427_000177200.1	hypothetical protein%2C conserved	Tb927.6.5310:pseudogenic_transcript-p1	0	NA	NA	0	0	0	0	0	0	0	0
Tb427_000177300.1	hypothetical protein%2C conserved	Tb927.11.19740:pseudogenic_transcript-p1	0	NA	NA	0	0	0	0	0	0	0	0
Tb427_000177400.1	Trypanosomal VSG domain containing protein%2C putative	Tb11.v5.0120.1-p1	0	NA	NA	0	0	0	0	0	0	0	0
Tb427_000177500.1	hypothetical protein	Tb09.v4.0132:pseudogenic_transcript-p1	0	NA	NA	0	0	0	0	0	0	0	0
Tb427_000177600.1	Trypanosomal VSG domain/Trypanosome variant surface glycoprotein C-terminal domain containing protein%2C putative	Tb09.v4.0174:pseudogenic_transcript-p1	0	NA	NA	0	0	0	0	0	0	0	0
Tb427_000177700.1	Trypanosomal VSG domain containing protein%2C putative	Tb927.11.19890:pseudogenic_transcript-p1	0	NA	NA	0	0	0	0	0	0	0	0
Tb427_000177800.1	hypothetical protein	Tb927.11.19900:pseudogenic_transcript-p1	0	NA	NA	0	0	0	0	0	0	0	0
Tb427_000177900.1	hypothetical protein%2C conserved	Tb927.6.5310:pseudogenic_transcript-p1	0	NA	NA	0	0	0	0	0	0	0	0
Tb427_000178000.1	hypothetical protein%2C conserved	Tb08.27P2.510:pseudogenic_transcript-p1	0.0999768	-0.142319	NA	0	0	0.059331	0	0	0	0	0
Tb427_000178100.1	hypothetical protein	Tb10.v4.0234:pseudogenic_transcript-p1	0	NA	NA	0	0	0	0	0	0	0	0
Tb427_000178200.1	Trypanosomal VSG domain containing protein%2C putative	Tb08.27P2.140:mRNA-p1	0	NA	NA	0	0	0	0	0	0	0	0
Tb427_000178300.1	Trypanosomal VSG domain/Trypanosome variant surface glycoprotein C-terminal domain containing protein%2C putative	Tb927.9.460:pseudogenic_transcript-p1	0	NA	NA	0	0	0	0	0	0	0	0
Tb427_000178400.1	hypothetical protein	Tb08.27P2.160:pseudogenic_transcript-p1	0	NA	NA	0	0	0	0	0	0	0	0
Tb427_000178500.1	Trypanosomal VSG domain containing protein%2C putative	Tb11.v5.0926.1-p1	0	NA	NA	0	0	0	0	0	0	0	0
Tb427_000178600.1	Trypanosomal VSG domain containing protein%2C putative	Tb09.v4.0208:pseudogenic_transcript-p1	0	NA	NA	0	0	0	0	0	0	0	0
Tb427_000178700.1	Trypanosomal VSG domain/Trypanosome variant surface glycoprotein C-terminal domain containing protein%2C putative	Tb927.5.5190:pseudogenic_transcript-p1	0	NA	NA	0	0	0	0	0	0	0	0
Tb427_000178800.1	hypothetical protein%2C conserved	Tb927.5.5200:pseudogenic_transcript-p1	0	NA	NA	0	0	0	0	0	0	0	0
Tb427_000178900.1	hypothetical protein%2C conserved	Tb927.11.20060:mRNA-p1	0	NA	NA	0	0	0	0	0	0	0	0
Tb427_000179000.1	Trypanosomal VSG domain containing protein%2C putative	Tb927.9.570:mRNA-p1	0	NA	NA	0	0	0	0	0	0	0	0
Tb427_000179100.1	hypothetical protein%2C conserved	Tb927.1.240:pseudogenic_transcript-p1	0	NA	NA	0	0	0	0	0	0	0	0
Tb427_000179200.1	Reverse transcriptase (RNA-dependent DNA polymerase)%2C putative	Tb927.1.240:pseudogenic_transcript-p1	0.46596	0.481474	0.892457	0	0	0.0700534	0.0309609	0	0	0.0622339	0
Tb427_000179300.1	Trypanosome variant surface glycoprotein (A-type)%2C putative	Tb10.v4.0140:pseudogenic_transcript-p1	0	NA	NA	0	0	0	0	0	0	0	0
Tb427_000179400.1	Trypanosomal VSG domain containing protein%2C putative	Tb927.11.17600:mRNA-p1	0	NA	NA	0	0	0	0	0	0	0	0
Tb427_000179500.1	Trypanosome variant surface glycoprotein (A-type)%2C putative	Tb10.v4.0112:pseudogenic_transcript-p1	0	NA	NA	0	0	0	0	0	0	0	0
Tb427_000179600.1	Trypanosome variant surface glycoprotein C-terminal domain containing protein%2C putative	Tb927.3.410:pseudogenic_transcript-p1	0	NA	NA	0	0	0	0	0	0	0	0
Tb427_000179700.1	Trypanosomal VSG domain/Trypanosome variant surface glycoprotein C-terminal domain containing protein%2C putative	Tb10.v4.0153:pseudogenic_transcript-p1	0	NA	NA	0	0	0	0	0	0	0	0
Tb427_000179800.1	Trypanosome variant surface glycoprotein C-terminal domain containing protein%2C putative	Tb10.v4.0060:pseudogenic_transcript-p1	0	NA	NA	0	0	0	0	0	0	0	0
Tb427_000179900.1	Trypanosomal VSG domain/Trypanosome variant surface glycoprotein C-terminal domain containing protein%2C putative	Tb10.v4.0142:mRNA-p1	0.0876152	-0.142319	NA	0.047356	0	0	0	0	0	0	0
Tb427_000180000.1	hypothetical protein	Tb927.8.450:pseudogenic_transcript-p1	0	NA	NA	0	0	0	0	0	0	0	0
Tb427_000180100.1	Trypanosome variant surface glycoprotein (A-type)%2C putative	Tb927.11.20230:pseudogenic_transcript-p1	0	NA	NA	0	0	0	0	0	0	0	0
Tb427_000180200.1	Trypanosomal VSG domain/Trypanosome variant surface glycoprotein C-terminal domain containing protein%2C putative	Tb10.v4.0062:pseudogenic_transcript-p1	0	NA	NA	0	0	0	0	0	0	0	0
Tb427_000180300.1	Trypanosome variant surface glycoprotein (A-type)%2C putative	Tb09.v4.0202:mRNA-p1	0.0945777	-0.142319	NA	0	0.0635154	0	0	0	0	0	0
Tb427_000180400.1	Trypanosomal VSG domain containing protein%2C putative	Tb10.v4.0062:pseudogenic_transcript-p1	0	NA	NA	0	0	0	0	0	0	0	0
Tb427_000180500.1	Trypanosomal VSG domain containing protein%2C putative	Tb927.5.5170:pseudogenic_transcript-p1	0	NA	NA	0	0	0	0	0	0	0	0
Tb427_000180600.1	hypothetical protein%2C conserved	Tb08.27P2.160:pseudogenic_transcript-p1	0	NA	NA	0	0	0	0	0	0	0	0
Tb427_000180700.1	Trypanosomal VSG domain/Trypanosome variant surface glycoprotein C-terminal domain containing protein%2C putative	Tb927.3.5900:pseudogenic_transcript-p1	0	NA	NA	0	0	0	0	0	0	0	0
Tb427_000180800.1	hypothetical protein%2C conserved	Tb10.v4.0226:pseudogenic_transcript-p1	0	NA	NA	0	0	0	0	0	0	0	0
Tb427_000180900.1	hypothetical protein%2C conserved	Tb10.v4.0113:pseudogenic_transcript-p1	0	NA	NA	0	0	0	0	0	0	0	0
Tb427_000181000.1	hypothetical protein%2C conserved	Tb927.9.17410:mRNA-p1	0	NA	NA	0	0	0	0	0	0	0	0
Tb427_000181100.1	hypothetical protein	Tb09.v4.0021:pseudogenic_transcript-p1	0	NA	NA	0	0	0	0	0	0	0	0
Tb427_000181200.1	Trypanosome variant surface glycoprotein (A-type)/Trypanosome variant surface glycoprotein C-terminal domain containing protein%2C putative	Tb927.10.16490:mRNA-p1	0	NA	NA	0	0	0	0	0	0	0	0
Tb427_000181300.1	Trypanosomal VSG domain containing protein%2C putative	Tb927.6.5470:pseudogenic_transcript-p1	0	NA	NA	0	0	0	0	0	0	0	0
Tb427_000181400.1	Trypanosomal VSG domain containing protein%2C putative	Tb10.v4.0084:pseudogenic_transcript-p1	0.0876152	-0.142319	NA	0.0562418	0	0	0	0	0	0	0
Tb427_000181500.1	hypothetical protein%2C conserved	Tb10.v4.0099:mRNA-p1	0	NA	NA	0	0	0	0	0	0	0	0
Tb427_000181600.1	Trypanosome variant surface glycoprotein (A-type)%2C putative	Tb10.v4.0098:pseudogenic_transcript-p1	0	NA	NA	0	0	0	0	0	0	0	0
Tb427_000181700.1	Trypanosomal VSG domain/Trypanosome variant surface glycoprotein C-terminal domain containing protein%2C putative	Tb10.v4.0152:mRNA-p1	0	NA	NA	0	0	0	0	0	0	0	0
Tb427_000181800.1	hypothetical protein%2C conserved	Tb11.v5.0361.1-p1	0	NA	NA	0	0	0	0	0	0	0	0
Tb427_000181900.1	hypothetical protein	Tb927.9.17190:pseudogenic_transcript-p1	0	NA	NA	0	0	0	0	0	0	0	0
Tb427_000182000.1	hypothetical protein%2C conserved	Tb927.11.18620.1-p1	0	NA	NA	0	0	0	0	0	0	0	0
Tb427_000182100.1	hypothetical protein%2C conserved	Tb927.11.19210:pseudogenic_transcript-p1	0	NA	NA	0	0	0	0	0	0	0	0
Tb427_000182200.1	Trypanosome variant surface glycoprotein (A-type)/Trypanosome variant surface glycoprotein C-terminal domain containing protein%2C putative	Tb927.5.5040:pseudogenic_transcript-p1	0	NA	NA	0	0	0	0	0	0	0	0
Tb427_000182300.1	Trypanosomal VSG domain/Trypanosome variant surface glycoprotein C-terminal domain containing protein%2C putative	Tb927.5.5050:mRNA-p1	0	NA	NA	0	0	0	0	0	0	0	0
Tb427_000182400.1	hypothetical protein%2C conserved	Tb927.5.5060:pseudogenic_transcript-p1	0	NA	NA	0	0	0	0	0	0	0	0
Tb427_000182500.1	hypothetical protein%2C conserved	Tb927.9.400:pseudogenic_transcript-p1	0	NA	NA	0	0	0	0	0	0	0	0
Tb427_000182600.1	Trypanosomal VSG domain/Trypanosome variant surface glycoprotein C-terminal domain containing protein%2C putative	Tb08.27P2.240:mRNA-p1	0	NA	NA	0	0	0	0	0	0	0	0
Tb427_000182700.1	hypothetical protein	Tb927.8.450:pseudogenic_transcript-p1	0	NA	NA	0	0	0	0	0	0	0	0
Tb427_000182800.1	hypothetical protein	Tb11.v5.0754.1-p1	0	NA	NA	0	0	0	0	0	0	0	0
Tb427_000182900.1	Trypanosome variant surface glycoprotein (A-type)%2C putative	Tb08.27P2.340:pseudogenic_transcript-p1	0	NA	NA	0	0	0	0	0	0	0	0
Tb427_000183000.1	Trypanosome variant surface glycoprotein (A-type)%2C putative	Tb08.27P2.370:pseudogenic_transcript-p1	0	NA	NA	0	0	0	0	0	0	0	0
Tb427_000183100.1	Trypanosome variant surface glycoprotein (A-type)%2C putative	Tb08.27P2.380:pseudogenic_transcript-p1	0	NA	NA	0	0	0	0	0	0	0	0
Tb427_000183200.1	Trypanosomal VSG domain/Trypanosome variant surface glycoprotein C-terminal domain containing protein%2C putative	Tb09.v4.0077:mRNA-p1	0	NA	NA	0	0	0	0	0	0	0	0
Tb427_000183300.1	Trypanosomal VSG domain/Trypanosome variant surface glycoprotein C-terminal domain containing protein%2C putative	Tb927.11.20400:mRNA-p1	0	NA	NA	0	0	0	0	0	0	0	0
Tb427_000183400.1	hypothetical protein%2C conserved	Tb927.6.5350:pseudogenic_transcript-p1	0	NA	NA	0	0	0	0	0	0	0	0
Tb427_000183500.1	Trypanosomal VSG domain containing protein%2C putative	Tb927.1.05:mRNA-p1	0	NA	NA	0	0	0	0	0	0	0	0
Tb427_000183600.1	Trypanosomal VSG domain containing protein%2C putative	Tb927.11.20370:pseudogenic_transcript-p1	0	NA	NA	0	0	0	0	0	0	0	0
Tb427_000183700.1	hypothetical protein%2C conserved	Tb10.v4.0060:pseudogenic_transcript-p1	0	NA	NA	0	0	0	0	0	0	0	0
Tb427_000183800.1	Trypanosome variant surface glycoprotein (A-type)/Trypanosome variant surface glycoprotein C-terminal domain containing protein%2C putative	Tb927.10.16490:mRNA-p1	0	NA	NA	0	0	0	0	0	0	0	0
Tb427_000183900.1	Trypanosomal VSG domain containing protein%2C putative	Tb10.v4.0175:pseudogenic_transcript-p1	0	NA	NA	0	0	0	0	0	0	0	0
Tb427_000184000.1	Trypanosome variant surface glycoprotein (A-type)/Trypanosome variant surface glycoprotein C-terminal domain containing protein%2C putative	Tb927.11.17330:mRNA-p1	0	NA	NA	0	0	0	0	0	0	0	0
Tb427_000184100.1	hypothetical protein%2C conserved	Tb927.11.18850.1-p1	0	NA	NA	0	0	0	0	0	0	0	0
Tb427_000184200.1	Trypanosomal VSG domain containing protein%2C putative	Tb927.11.20400:mRNA-p1	0	NA	NA	0	0	0	0	0	0	0	0
Tb427_000184300.1	hypothetical protein	Tb927.6.5310:pseudogenic_transcript-p1	0	NA	NA	0	0	0	0	0	0	0	0
Tb427_000184400.1	Trypanosomal VSG domain/Trypanosome variant surface glycoprotein C-terminal domain containing protein%2C putative	Tb927.2.6430:pseudogenic_transcript-p1	0	NA	NA	0	0	0	0	0	0	0	0
Tb427_000184500.1	Trypanosomal VSG domain containing protein%2C putative	Tb11.v5.1018.1-p1	0	NA	NA	0	0	0	0	0	0	0	0
Tb427_000184600.1	hypothetical protein%2C conserved	Tb927.8.330:pseudogenic_transcript-p1	0	NA	NA	0	0	0	0	0	0	0	0
Tb427_000184700.1	Trypanosome variant surface glycoprotein (A-type)%2C putative	Tb927.11.20280:pseudogenic_transcript-p1	0.0945777	-0.142319	NA	0	0.0611159	0	0	0	0	0	0
Tb427_000184800.1	hypothetical protein%2C conserved	Tb927.9.16250:mRNA-p1	0	NA	NA	0	0	0	0	0	0	0	0
Tb427_000184900.1	Trypanosomal VSG domain containing protein%2C putative	Tb927.9.17770:pseudogenic_transcript-p1	0	NA	NA	0	0	0	0	0	0	0	0
Tb427_000185000.1	hypothetical protein%2C conserved	NA	0	NA	NA	0	0	0	0	0	0	0	0
Tb427_000185100.1	Trypanosomal VSG domain/Trypanosome variant surface glycoprotein C-terminal domain containing protein%2C putative	Tb11.v5.0974.1-p1	0	NA	NA	0	0	0	0	0	0	0	0
Tb427_000185200.1	hypothetical protein	Tb927.9.800:mRNA-p1	0	NA	NA	0	0	0	0	0	0	0	0
Tb427_000185300.1	Trypanosome variant surface glycoprotein C-terminal domain containing protein%2C putative	Tb10.v4.0174:pseudogenic_transcript-p1	0	NA	NA	0	0	0	0	0	0	0	0
Tb427_000185400.1	Trypanosomal VSG domain containing protein%2C putative	Tb10.v4.0173:pseudogenic_transcript-p1	0	NA	NA	0	0	0	0	0	0	0	0
Tb427_000185500.1	Trypanosomal VSG domain/Trypanosome variant surface glycoprotein C-terminal domain containing protein%2C putative	Tb10.v4.0172:pseudogenic_transcript-p1	0	NA	NA	0	0	0	0	0	0	0	0
Tb427_000185600.1	Trypanosome variant surface glycoprotein (A-type)%2C putative	Tb10.v4.0171:pseudogenic_transcript-p1	0	NA	NA	0	0	0	0	0	0	0	0
Tb427_000185700.1	Trypanosome variant surface glycoprotein C-terminal domain containing protein%2C putative	Tb10.v4.0170:pseudogenic_transcript-p1	0	NA	NA	0	0	0	0	0	0	0	0
Tb427_000185800.1	Trypanosome variant surface glycoprotein (A-type)/Trypanosome variant surface glycoprotein C-terminal domain containing protein%2C putative	Tb10.v4.0169:pseudogenic_transcript-p1	0.0876152	-0.142319	NA	0.0497608	0	0	0	0	0	0	0
Tb427_000185900.1	hypothetical protein%2C conserved	Tb10.v4.0168:pseudogenic_transcript-p1	0	NA	NA	0	0	0	0	0	0	0	0
Tb427_000186000.1	Trypanosomal VSG domain containing protein%2C putative	Tb10.v4.0167:pseudogenic_transcript-p1	0	NA	NA	0	0	0	0	0	0	0	0
Tb427_000186100.1	Trypanosome variant surface glycoprotein C-terminal domain containing protein%2C putative	Tb10.v4.0162:pseudogenic_transcript-p1	0	NA	NA	0	0	0	0	0	0	0	0
Tb427_000186200.1	Trypanosome variant surface glycoprotein (A-type)/Trypanosome variant surface glycoprotein C-terminal domain containing protein%2C putative	Tb10.v4.0161:pseudogenic_transcript-p1	0	NA	NA	0	0	0	0	0	0	0	0
Tb427_000186300.1	hypothetical protein%2C conserved	Tb10.v4.0160:pseudogenic_transcript-p1	0	NA	NA	0	0	0	0	0	0	0	0
Tb427_000186400.1	Trypanosomal VSG domain containing protein%2C putative	Tb927.11.19790:pseudogenic_transcript-p1	0	NA	NA	0	0	0	0	0	0	0	0
Tb427_000186500.1	Trypanosomal VSG domain/Trypanosome variant surface glycoprotein C-terminal domain containing protein%2C putative	Tb10.v4.0061:pseudogenic_transcript-p1	0	NA	NA	0	0	0	0	0	0	0	0
Tb427_000186600.1	hypothetical protein	Tb08.27P2.160:pseudogenic_transcript-p1	0	NA	NA	0	0	0	0	0	0	0	0
Tb427_000186700.1	Trypanosome variant surface glycoprotein (A-type)/Trypanosome variant surface glycoprotein C-terminal domain containing protein%2C putative	Tb927.9.1050:mRNA-p1	0	NA	NA	0	0	0	0	0	0	0	0
Tb427_000186800.1	Trypanosomal VSG domain/Trypanosome variant surface glycoprotein C-terminal domain containing protein%2C putative	Tb927.11.17760:mRNA-p1	0.0876152	-0.142319	NA	0.0530782	0	0	0	0	0	0	0
Tb427_000186900.1	Trypanosome variant surface glycoprotein (A-type)%2C putative	Tb927.9.1050:mRNA-p1	0	NA	NA	0	0	0	0	0	0	0	0
Tb427_000187000.1	hypothetical protein%2C conserved	Tb927.9.17420:pseudogenic_transcript-p1	0	NA	NA	0	0	0	0	0	0	0	0
Tb427_000187100.1	Trypanosome variant surface glycoprotein C-terminal domain containing protein%2C putative	Tb927.9.500:pseudogenic_transcript-p1	0	NA	NA	0	0	0	0	0	0	0	0
Tb427_000187200.1	hypothetical protein%2C conserved	Tb927.3.5880:pseudogenic_transcript-p1	0.0876152	-0.142319	NA	0.0537501	0	0	0	0	0	0	0
Tb427_000187300.1	Trypanosomal VSG domain/Trypanosome variant surface glycoprotein C-terminal domain containing protein%2C putative	Tb11.1490:mRNA-p1	0	NA	NA	0	0	0	0	0	0	0	0
Tb427_000187400.1	hypothetical protein	Tb927.5.5340:pseudogenic_transcript-p1	0	NA	NA	0	0	0	0	0	0	0	0
Tb427_000187500.1	hypothetical protein	Tb10.v4.0059:pseudogenic_transcript-p1	0	NA	NA	0	0	0	0	0	0	0	0
Tb427_000187600.1	hypothetical protein%2C conserved	Tb927.11.20720:mRNA-p1	0	NA	NA	0	0	0	0	0	0	0	0
Tb427_000187700.1	Trypanosomal VSG domain/Trypanosome variant surface glycoprotein C-terminal domain containing protein%2C putative	Tb08.27P2.580:pseudogenic_transcript-p1	0	NA	NA	0	0	0	0	0	0	0	0
Tb427_000187800.1	Trypanosomal VSG domain containing protein%2C putative	Tb927.9.18130:pseudogenic_transcript-p1	0	NA	NA	0	0	0	0	0	0	0	0
Tb427_000187900.1	Trypanosome variant surface glycoprotein (A-type)%2C putative	Tb927.9.16500:mRNA-p1	0	NA	NA	0	0	0	0	0	0	0	0
Tb427_000188000.1	hypothetical protein%2C conserved	Tb927.9.400:pseudogenic_transcript-p1	0	NA	NA	0	0	0	0	0	0	0	0
Tb427_000188100.1	hypothetical protein%2C conserved	Tb927.6.5410:pseudogenic_transcript-p1	0	NA	NA	0	0	0	0	0	0	0	0
Tb427_000188200.1	Trypanosomal VSG domain/Trypanosome variant surface glycoprotein C-terminal domain containing protein%2C putative	Tb927.11.17600:mRNA-p1	0	NA	NA	0	0	0	0	0	0	0	0
Tb427_000188300.1	Trypanosome variant surface glycoprotein (A-type)%2C putative	Tb08.27P2.370:pseudogenic_transcript-p1	0	NA	NA	0	0	0	0	0	0	0	0
Tb427_000188400.1	hypothetical protein%2C conserved	Tb927.11.20360:pseudogenic_transcript-p1	0.0999768	-0.142319	NA	0	0	0.0657741	0	0	0	0	0
Tb427_000188500.1	hypothetical protein%2C conserved	Tb927.9.410:pseudogenic_transcript-p1	0	NA	NA	0	0	0	0	0	0	0	0
Tb427_000188600.1	Trypanosome variant surface glycoprotein C-terminal domain containing protein%2C putative	Tb927.9.400:pseudogenic_transcript-p1	0	NA	NA	0	0	0	0	0	0	0	0
Tb427_000188700.1	Reverse transcriptase (RNA-dependent DNA polymerase)%2C putative	Tb927.11.18610.1-p1	0.258666	-0.863654	NA	0	0.0339953	0	0	0	0.0589804	0	0
Tb427_000188800.1	hypothetical protein%2C conserved	Tb927.9.17850:mRNA-p1	0	NA	NA	0	0	0	0	0	0	0	0
Tb427_000188900.1	Trypanosomal VSG domain containing protein%2C putative	Tb927.11.17220:mRNA-p1	0	NA	NA	0	0	0	0	0	0	0	0
Tb427_000189000.1	Trypanosomal VSG domain containing protein%2C putative	Tb927.11.20660:mRNA-p1	0	NA	NA	0	0	0	0	0	0	0	0
Tb427_000189100.1	Trypanosomal VSG domain containing protein%2C putative	Tb11.v5.0926.1-p1	0	NA	NA	0	0	0	0	0	0	0	0
Tb427_000189200.1	Trypanosomal VSG domain/Trypanosome variant surface glycoprotein C-terminal domain containing protein%2C putative	Tb927.9.17910:mRNA-p1	0	NA	NA	0	0	0	0	0	0	0	0
Tb427_000189300.1	Trypanosomal VSG domain containing protein%2C putative	Tb927.11.20390:mRNA-p1	0	NA	NA	0	0	0	0	0	0	0	0
Tb427_000189400.1	hypothetical protein	Tb08.27P2.160:pseudogenic_transcript-p1	0	NA	NA	0	0	0	0	0	0	0	0
Tb427_000189500.1	Trypanosome variant surface glycoprotein C-terminal domain containing protein%2C putative	Tb927.11.17960:mRNA-p1	0	NA	NA	0	0	0	0	0	0	0	0
Tb427_000189600.1	hypothetical protein	Tb09.v4.0154:pseudogenic_transcript-p1	0	NA	NA	0	0	0	0	0	0	0	0
Tb427_000189700.1	Trypanosomal VSG domain containing protein%2C putative	Tb10.v4.0135:mRNA-p1	0	NA	NA	0	0	0	0	0	0	0	0
Tb427_000189800.1	Trypanosome variant surface glycoprotein (A-type)%2C putative	Tb927.11.20320:pseudogenic_transcript-p1	0	NA	NA	0	0	0	0	0	0	0	0
Tb427_000189900.1	Reverse transcriptase (RNA-dependent DNA polymerase)%2C putative	Tb927.11.18610.1-p1	0	NA	NA	0	0	0	0	0	0	0	0
Tb427_000190000.1	Trypanosome variant surface glycoprotein (A-type)/Trypanosome variant surface glycoprotein C-terminal domain containing protein%2C putative	Tb927.9.17130:pseudogenic_transcript-p1	0	NA	NA	0	0	0	0	0	0	0	0
Tb427_000190100.1	Trypanosomal VSG domain containing protein%2C putative	Tb11.0490:pseudogenic_transcript-p1	0.0999768	-0.142319	NA	0	0	0.0653307	0	0	0	0	0
Tb427_000190200.1	Trypanosome variant surface glycoprotein (A-type)%2C putative	Tb11.1451.1-p1	0	NA	NA	0	0	0	0	0	0	0	0
Tb427_000190300.1	hypothetical protein%2C conserved	Tb11.1441.1-p1	0	NA	NA	0	0	0	0	0	0	0	0
Tb427_000190400.1	Trypanosome variant surface glycoprotein (A-type)%2C putative	Tb11.v5.1037.1-p1	0	NA	NA	0	0	0	0	0	0	0	0
Tb427_000190500.1	Trypanosome variant surface glycoprotein (A-type)%2C putative	Tb08.27P2.210:pseudogenic_transcript-p1	0	NA	NA	0	0	0	0	0	0	0	0
Tb427_000190600.1	Trypanosomal VSG domain/Trypanosome variant surface glycoprotein C-terminal domain containing protein%2C putative	Tb10.v4.0055:pseudogenic_transcript-p1	0	NA	NA	0	0	0	0	0	0	0	0
Tb427_000190700.1	hypothetical protein%2C conserved	Tb10.v4.0059:pseudogenic_transcript-p1	0	NA	NA	0	0	0	0	0	0	0	0
Tb427_000190800.1	hypothetical protein%2C conserved	Tb927.9.16590:pseudogenic_transcript-p1	0	NA	NA	0	0	0	0	0	0	0	0
Tb427_000190900.1	Endonuclease-reverse transcriptase%2C putative	Tb927.1.240:pseudogenic_transcript-p1	0.0883719	-0.142319	NA	0	0	0	0.0850913	0	0	0	0
Tb427_000191000.1	Reverse transcriptase (RNA-dependent DNA polymerase)%2C putative	Tb927.1.240:pseudogenic_transcript-p1	0.0876152	-0.142319	NA	0.0419729	0	0	0	0	0	0	0
Tb427_000191100.1	RNase H%2C putative	Tb927.1.240:pseudogenic_transcript-p1	0	NA	NA	0	0	0	0	0	0	0	0
Tb427_000191200.1	hypothetical protein%2C conserved	Tb09.v4.0130:pseudogenic_transcript-p1	0	NA	NA	0	0	0	0	0	0	0	0
Tb427_000191300.1	Trypanosomal VSG domain/Trypanosome variant surface glycoprotein C-terminal domain containing protein%2C putative	Tb11.v5.0889.1-p1	0	NA	NA	0	0	0	0	0	0	0	0
Tb427_000191400.1	Trypanosome variant surface glycoprotein (A-type)/Trypanosome variant surface glycoprotein C-terminal domain containing protein%2C putative	Tb927.6.5280:pseudogenic_transcript-p1	0	NA	NA	0	0	0	0	0	0	0	0
Tb427_000191500.1	hypothetical protein	Tb927.11.18470.1-p1	0.0945777	-0.142319	NA	0	0.0806515	0	0	0	0	0	0
Tb427_000191600.1	hypothetical protein	Tb10.v4.0059:pseudogenic_transcript-p1	0	NA	NA	0	0	0	0	0	0	0	0
Tb427_000191700.1	Trypanosomal VSG domain containing protein%2C putative	Tb927.9.17680:pseudogenic_transcript-p1	0	NA	NA	0	0	0	0	0	0	0	0
Tb427_000191800.1	Trypanosomal VSG domain/Trypanosome variant surface glycoprotein C-terminal domain containing protein%2C putative	Tb927.8.130:mRNA-p1	0	NA	NA	0	0	0	0	0	0	0	0
Tb427_000191900.1	hypothetical protein	Tb09.v4.0154:pseudogenic_transcript-p1	0.0945777	-0.142319	NA	0	0.100373	0	0	0	0	0	0
Tb427_000192000.1	Trypanosomal VSG domain/Trypanosome variant surface glycoprotein C-terminal domain containing protein%2C putative	Tb927.3.240:pseudogenic_transcript-p1	0	NA	NA	0	0	0	0	0	0	0	0
Tb427_000192100.1	hypothetical protein	Tb927.9.100:pseudogenic_transcript-p1	0	NA	NA	0	0	0	0	0	0	0	0
Tb427_000192200.1	Trypanosomal VSG domain containing protein%2C putative	Tb09.v4.0087:pseudogenic_transcript-p1	0	NA	NA	0	0	0	0	0	0	0	0
Tb427_000192300.1	Trypanosome variant surface glycoprotein C-terminal domain containing protein%2C putative	Tb10.v4.0060:pseudogenic_transcript-p1	0	NA	NA	0	0	0	0	0	0	0	0
Tb427_000192400.1	hypothetical protein%2C conserved	Tb927.11.20360:pseudogenic_transcript-p1	0	NA	NA	0	0	0	0	0	0	0	0
Tb427_000192500.1	Trypanosome variant surface glycoprotein C-terminal domain containing protein%2C putative	Tb927.5.5410.1-p1	0	NA	NA	0	0	0	0	0	0	0	0
Tb427_000192600.1	Trypanosomal VSG domain containing protein%2C putative	Tb11.0250:pseudogenic_transcript-p1	0	NA	NA	0	0	0	0	0	0	0	0
Tb427_000192700.1	Trypanosomal VSG domain/Trypanosome variant surface glycoprotein C-terminal domain containing protein%2C putative	Tb09.v4.0208:pseudogenic_transcript-p1	0	NA	NA	0	0	0	0	0	0	0	0
Tb427_000192800.1	Trypanosomal VSG domain/Trypanosome variant surface glycoprotein C-terminal domain containing protein%2C putative	Tb927.5.5190:pseudogenic_transcript-p1	0.0876152	-0.142319	NA	0.0527485	0	0	0	0	0	0	0
Tb427_000192900.1	RNase H%2C putative	Tb927.1.240:pseudogenic_transcript-p1	0	NA	NA	0	0	0	0	0	0	0	0
Tb427_000193000.1	Endonuclease-reverse transcriptase%2C putative	Tb927.1.240:pseudogenic_transcript-p1	0.365899	1.56526	NA	0	0.0841045	0	0.0785859	0	0	0	0
Tb427_000193100.1	hypothetical protein%2C conserved	Tb927.11.20060:mRNA-p1	0	NA	NA	0	0	0	0	0	0	0	0
Tb427_000193200.1	hypothetical protein%2C conserved	Tb10.v4.0240:pseudogenic_transcript-p1	0	NA	NA	0	0	0	0	0	0	0	0
Tb427_000193300.1	Trypanosomal VSG domain containing protein%2C putative	Tb927.11.17290:mRNA-p1	0	NA	NA	0	0	0	0	0	0	0	0
Tb427_000193400.1	Trypanosomal VSG domain/Trypanosome variant surface glycoprotein C-terminal domain containing protein%2C putative	Tb10.v4.0085:pseudogenic_transcript-p1	0	NA	NA	0	0	0	0	0	0	0	0
Tb427_000193500.1	hypothetical protein%2C conserved	Tb927.11.18060:mRNA-p1	0	NA	NA	0	0	0	0	0	0	0	0
Tb427_000193600.1	hypothetical protein%2C conserved	Tb09.v4.0191:mRNA-p1	0	NA	NA	0	0	0	0	0	0	0	0
Tb427_000193700.1	Trypanosomal VSG domain/Trypanosome variant surface glycoprotein C-terminal domain containing protein%2C putative	Tb927.9.16380:pseudogenic_transcript-p1	0	NA	NA	0	0	0	0	0	0	0	0
Tb427_000193800.1	Trypanosomal VSG domain/Trypanosome variant surface glycoprotein C-terminal domain containing protein%2C putative	Tb927.1.05:mRNA-p1	0	NA	NA	0	0	0	0	0	0	0	0
Tb427_000193900.1	hypothetical protein	Tb10.v4.0083:pseudogenic_transcript-p1	0	NA	NA	0	0	0	0	0	0	0	0
Tb427_000194000.1	hypothetical protein	Tb10.v4.0082:mRNA-p1	0	NA	NA	0	0	0	0	0	0	0	0
Tb427_000194100.1	hypothetical protein%2C conserved	Tb927.11.20300:mRNA-p1	0	NA	NA	0	0	0	0	0	0	0	0
Tb427_000194200.1	Trypanosomal VSG domain containing protein%2C putative	Tb10.v4.0183:pseudogenic_transcript-p1	0.177634	-1.58499	NA	0	0	0	0	0	0	0.116077	0
Tb427_000194300.1	Trypanosome variant surface glycoprotein C-terminal domain containing protein%2C putative	Tb10.v4.0060:pseudogenic_transcript-p1	0	NA	NA	0	0	0	0	0	0	0	0
Tb427_000194400.1	Reverse transcriptase (RNA-dependent DNA polymerase)%2C putative	Tb927.11.18610.1-p1	0.0876152	-0.142319	NA	0.0306958	0	0	0	0	0	0	0
Tb427_000194500.1	Trypanosomal VSG domain containing protein%2C putative	Tb927.11.20370:pseudogenic_transcript-p1	0.164088	-1.58499	NA	0	0	0	0	0	0.106985	0	0
Tb427_000194600.1	hypothetical protein	Tb10.v4.0181:pseudogenic_transcript-p1	0	NA	NA	0	0	0	0	0	0	0	0
Tb427_000194700.1	Trypanosomal VSG domain/Trypanosome variant surface glycoprotein C-terminal domain containing protein%2C putative	Tb927.9.16460:mRNA-p1	0	NA	NA	0	0	0	0	0	0	0	0
Tb427_000194800.1	Trypanosome variant surface glycoprotein (A-type)%2C putative	Tb927.9.16560:pseudogenic_transcript-p1	0	NA	NA	0	0	0	0	0	0	0	0
Tb427_000194900.1	Trypanosome variant surface glycoprotein (A-type)%2C putative	Tb09.v4.0054:pseudogenic_transcript-p1	0.0999768	-0.142319	NA	0	0	0.0682445	0	0	0	0	0
Tb427_000195000.1	Trypanosomal VSG domain containing protein%2C putative	Tb10.v4.0235:pseudogenic_transcript-p1	0	NA	NA	0	0	0	0	0	0	0	0
Tb427_000195100.1	hypothetical protein	Tb08.27P2.160:pseudogenic_transcript-p1	0	NA	NA	0	0	0	0	0	0	0	0
Tb427_000195200.1	hypothetical protein	Tb08.27P2.555:pseudogenic_transcript-p1	0	NA	NA	0	0	0	0	0	0	0	0
Tb427_000195300.1	Trypanosome variant surface glycoprotein C-terminal domain containing protein%2C putative	Tb08.27P2.650:pseudogenic_transcript-p1	0	NA	NA	0	0	0	0	0	0	0	0
Tb427_000195400.1	Trypanosomal VSG domain/Trypanosome variant surface glycoprotein C-terminal domain containing protein%2C putative	Tb927.10.16360:pseudogenic_transcript-p1	0	NA	NA	0	0	0	0	0	0	0	0
Tb427_000195500.1	hypothetical protein%2C conserved	Tb10.v4.0060:pseudogenic_transcript-p1	0	NA	NA	0	0	0	0	0	0	0	0
Tb427_000195600.1	Trypanosome variant surface glycoprotein (A-type)/Trypanosome variant surface glycoprotein C-terminal domain containing protein%2C putative	Tb927.11.20020:pseudogenic_transcript-p1	0.451831	0.436544	0.891306	0.0481617	0	0.0549568	0.0485777	0.0966732	0	0	0
Tb427_000195700.1	Trypanosomal VSG domain/Trypanosome variant surface glycoprotein C-terminal domain containing protein%2C putative	Tb10.v4.0200:mRNA-p1	0.0876152	-0.142319	NA	0.04692	0	0	0	0	0	0	0
Tb427_000195800.1	hypothetical protein%2C conserved	Tb10.v4.0199:pseudogenic_transcript-p1	0	NA	NA	0	0	0	0	0	0	0	0
Tb427_000195900.1	hypothetical protein%2C conserved	Tb927.11.18980:pseudogenic_transcript-p1	0	NA	NA	0	0	0	0	0	0	0	0
Tb427_000196000.1	hypothetical protein%2C conserved	Tb927.11.19770:pseudogenic_transcript-p1	0	NA	NA	0	0	0	0	0	0	0	0
Tb427_000196100.1	Trypanosome variant surface glycoprotein (A-type)/Trypanosome variant surface glycoprotein C-terminal domain containing protein%2C putative	Tb10.v4.0161:pseudogenic_transcript-p1	0	NA	NA	0	0	0	0	0	0	0	0
Tb427_000196200.1	hypothetical protein	Tb10.v4.0160:pseudogenic_transcript-p1	0	NA	NA	0	0	0	0	0	0	0	0
Tb427_000196300.1	hypothetical protein	Tb10.v4.0160:pseudogenic_transcript-p1	0	NA	NA	0	0	0	0	0	0	0	0
Tb427_000196400.1	hypothetical protein%2C conserved	Tb927.11.20300:mRNA-p1	0	NA	NA	0	0	0	0	0	0	0	0
Tb427_000196500.1	hypothetical protein%2C conserved	Tb927.11.20310:pseudogenic_transcript-p1	0	NA	NA	0	0	0	0	0	0	0	0
Tb427_000196600.1	hypothetical protein%2C conserved	Tb927.11.17620:mRNA-p1	0	NA	NA	0	0	0	0	0	0	0	0
Tb427_000196700.1	Trypanosome variant surface glycoprotein (A-type)%2C putative	Tb927.11.17610:mRNA-p1	0	NA	NA	0	0	0	0	0	0	0	0
Tb427_000196800.1	hypothetical protein	Tb927.5.5200:pseudogenic_transcript-p1	0	NA	NA	0	0	0	0	0	0	0	0
Tb427_000196900.1	Trypanosomal VSG domain/Trypanosome variant surface glycoprotein C-terminal domain containing protein%2C putative	Tb927.9.820:pseudogenic_transcript-p1	0	NA	NA	0	0	0	0	0	0	0	0
Tb427_000197000.1	Trypanosomal VSG domain containing protein%2C putative	Tb927.9.810:pseudogenic_transcript-p1	0	NA	NA	0	0	0	0	0	0	0	0
Tb427_000197100.1	hypothetical protein%2C conserved	Tb927.9.800:mRNA-p1	0	NA	NA	0	0	0	0	0	0	0	0
Tb427_000197200.1	hypothetical protein	Tb927.11.18850.1-p1	0	NA	NA	0	0	0	0	0	0	0	0
Tb427_000197300.1	hypothetical protein%2C conserved	Tb927.9.1420:mRNA-p1	35.1497	-0.518265	0.086385	3.62787	3.56015	3.19888	3.24338	3.47554	5.25021	4.68064	6.04147
Tb427_000197400.1	hypothetical protein%2C conserved	Tb927.9.1410:mRNA-p1	19.4138	0.437452	0.361118	1.57679	1.38855	1.23107	1.08817	1.08277	0.388559	1.17778	1.26066
Tb427_000197500.1	FAD binding domain/NAD(P)-binding Rossmann-like domain containing protein%2C putative	Tb927.9.1400:mRNA-p1	15.7769	-0.0577572	0.919428	1.28224	1.56467	0.890614	1.18085	1.00714	1.46173	1.35635	1.29522
Tb427_000197600.1	CSL zinc finger containing protein%2C putative	Tb927.9.1390:mRNA-p1	0.0999768	-0.142319	NA	0	0	0.350267	0	0	0	0	0
Tb427_000197700.1	hypothetical protein%2C conserved	Tb927.9.1380:mRNA-p1	84.9441	-0.0875672	0.753087	5.90006	8.17827	8.41563	9.06178	6.99812	8.53849	8.56372	9.34605
Tb427_000197800.1	hypothetical protein%2C conserved	Tb927.9.1365:mRNA-p1	39.5259	-0.100553	0.797607	23.4662	20.6266	16.0662	12.8488	20.8598	18.2071	16.9915	22.1669
Tb427_000197900.1	hypothetical protein%2C conserved	Tb927.9.1360:mRNA-p1	11.7542	0.682947	0.273039	1.80906	1.13914	1.46221	1.82468	0.302604	0.564676	1.52823	1.48181
Tb427_000198000.1	hypothetical protein	Tb927.9.1350:mRNA-p1	1.19812	-1.18489	0.611302	0	0.227291	0	0.212377	0.211323	0.788679	0	0
Tb427_000198100.1	hypothetical protein%2C conserved	Tb927.9.1340:mRNA-p1	0.164088	-1.58499	NA	0	0	0	0	0	0.0586181	0	0
Tb427_000198200.1	hypothetical protein%2C conserved	Tb927.9.1280:mRNA-p1	0	NA	NA	0	0	0	0	0	0	0	0
Tb427_000198300.1	hypothetical protein%2C conserved	Tb10.v4.0050:mRNA-p1	0.177634	-1.58499	NA	0	0	0	0	0	0	0.206617	0
Tb427_000198400.1	Reverse transcriptase (RNA-dependent DNA polymerase)%2C putative	Tb927.11.18610.1-p1	0	NA	NA	0	0	0	0	0	0	0	0
Tb427_000198500.1	Reverse transcriptase (RNA-dependent DNA polymerase)%2C putative	Tb927.1.500:pseudogenic_transcript-p1	0	NA	NA	0	0	0	0	0	0	0	0
Tb427_000198600.1	Trypanosome variant surface glycoprotein (A-type)/Trypanosome variant surface glycoprotein C-terminal domain containing protein%2C putative	Tb927.9.1250:mRNA-p1	0	NA	NA	0	0	0	0	0	0	0	0
Tb427_000198800.1	Trypanosomal VSG domain/Trypanosome variant surface glycoprotein C-terminal domain containing protein%2C putative	Tb927.9.1230:pseudogenic_transcript-p1	0.164088	-1.58499	NA	0	0	0	0	0	0.0912335	0	0
Tb427_000198900.1	hypothetical protein	Tb08.27P2.160:pseudogenic_transcript-p1	0	NA	NA	0	0	0	0	0	0	0	0
Tb427_000199000.1	Trypanosome variant surface glycoprotein C-terminal domain containing protein%2C putative	Tb927.11.18750.1-p1	0	NA	NA	0	0	0	0	0	0	0	0
Tb427_000199100.1	Trypanosomal VSG domain/Trypanosome variant surface glycoprotein C-terminal domain containing protein%2C putative	Tb927.11.17590:mRNA-p1	0	NA	NA	0	0	0	0	0	0	0	0
Tb427_000199200.1	Trypanosomal VSG domain containing protein%2C putative	Tb927.9.820:pseudogenic_transcript-p1	0	NA	NA	0	0	0	0	0	0	0	0
Tb427_000199300.1	hypothetical protein%2C conserved	Tb927.11.19740:pseudogenic_transcript-p1	0	NA	NA	0	0	0	0	0	0	0	0
Tb427_000199400.1	Trypanosomal VSG domain/Trypanosome variant surface glycoprotein C-terminal domain containing protein%2C putative	Tb05.5K5.470:pseudogenic_transcript-p1	0	NA	NA	0	0	0	0	0	0	0	0
Tb427_000199500.1	Trypanosome variant surface glycoprotein (A-type)%2C putative	Tb927.11.19670:pseudogenic_transcript-p1	0	NA	NA	0	0	0	0	0	0	0	0
Tb427_000199600.1	Trypanosomal VSG domain/Trypanosome variant surface glycoprotein C-terminal domain containing protein%2C putative	Tb927.9.640:pseudogenic_transcript-p1	0	NA	NA	0	0	0	0	0	0	0	0
Tb427_000199700.1	Trypanosomal VSG domain/Trypanosome variant surface glycoprotein C-terminal domain containing protein%2C putative	Tb927.3.210:mRNA-p1	0	NA	NA	0	0	0	0	0	0	0	0
Tb427_000199800.1	Trypanosome variant surface glycoprotein (A-type)/Trypanosome variant surface glycoprotein C-terminal domain containing protein%2C putative	Tb09.v4.0142:mRNA-p1	0	NA	NA	0	0	0	0	0	0	0	0
Tb427_000199900.1	hypothetical protein	Tb927.9.15820:mRNA-p1	0	NA	NA	0	0	0	0	0	0	0	0
Tb427_000200000.1	hypothetical protein	Tb927.9.780:mRNA-p1	0	NA	NA	0	0	0	0	0	0	0	0
Tb427_000200100.1	hypothetical protein%2C conserved	Tb927.9.760:mRNA-p1	0	NA	NA	0	0	0	0	0	0	0	0
Tb427_000200200.1	Retrotransposon hot spot protein%2C putative	Tb927.5.160:pseudogenic_transcript-p1	0	NA	NA	0	0	0	0	0	0	0	0
Tb427_000200300.1	hypothetical protein%2C conserved	Tb927.9.740:mRNA-p1	0.0945777	-0.142319	NA	0	0.264444	0	0	0	0	0	0
Tb427_000200400.1	hypothetical protein	Tb927.3.5760:mRNA-p1	0	NA	NA	0	0	0	0	0	0	0	0
Tb427_000200500.1	hypothetical protein%2C conserved	Tb927.5.140:mRNA-p1	0	NA	NA	0	0	0	0	0	0	0	0
Tb427_000200600.1	hypothetical protein%2C conserved	Tb927.9.700:mRNA-p1	0	NA	NA	0	0	0	0	0	0	0	0
Tb427_000200700.1	Trypanosomal VSG domain containing protein%2C putative	Tb927.5.130:mRNA-p1	0	NA	NA	0	0	0	0	0	0	0	0
Tb427_000200800.1	hypothetical protein%2C conserved	Tb927.5.120:mRNA-p1	0	NA	NA	0	0	0	0	0	0	0	0
Tb427_000200900.1	hypothetical protein%2C conserved	Tb927.5.5500.1-p1	0	NA	NA	0	0	0	0	0	0	0	0
Tb427_000201000.1	Trypanosome variant surface glycoprotein (A-type)%2C putative	Tb927.7.120:pseudogenic_transcript-p1	0	NA	NA	0	0	0	0	0	0	0	0
Tb427_000201100.1	Trypanosomal VSG domain containing protein%2C putative	Tb10.v4.0100:mRNA-p1	0	NA	NA	0	0	0	0	0	0	0	0
Tb427_000201200.1	hypothetical protein	Tb927.5.210:pseudogenic_transcript-p1	0	NA	NA	0	0	0	0	0	0	0	0
Tb427_000201300.1	hypothetical protein%2C conserved	Tb927.6.5350:pseudogenic_transcript-p1	0	NA	NA	0	0	0	0	0	0	0	0
Tb427_000201400.1	Trypanosomal VSG domain/Trypanosome variant surface glycoprotein C-terminal domain containing protein%2C putative	Tb927.9.16460:mRNA-p1	0	NA	NA	0	0	0	0	0	0	0	0
Tb427_000201500.1	Trypanosomal VSG domain/Trypanosome variant surface glycoprotein C-terminal domain containing protein%2C putative	Tb927.9.17600:mRNA-p1	0	NA	NA	0	0	0	0	0	0	0	0
Tb427_000201600.1	hypothetical protein%2C conserved	Tb10.v4.0059:pseudogenic_transcript-p1	0	NA	NA	0	0	0	0	0	0	0	0
Tb427_000201700.1	Trypanosomal VSG domain/Trypanosome variant surface glycoprotein C-terminal domain containing protein%2C putative	Tb927.3.150:mRNA-p1	0	NA	NA	0	0	0	0	0	0	0	0
Tb427_000201800.1	hypothetical protein%2C conserved	Tb927.8.450:pseudogenic_transcript-p1	0	NA	NA	0	0	0	0	0	0	0	0
Tb427_000201900.1	Trypanosomal VSG domain containing protein%2C putative	Tb10.v4.0180:pseudogenic_transcript-p1	0	NA	NA	0	0	0	0	0	0	0	0
Tb427_000202000.1	Trypanosomal VSG domain containing protein%2C putative	Tb927.9.16860:pseudogenic_transcript-p1	0	NA	NA	0	0	0	0	0	0	0	0
Tb427_000202100.1	Trypanosomal VSG domain containing protein%2C putative	Tb09.v4.0159:pseudogenic_transcript-p1	0	NA	NA	0	0	0	0	0	0	0	0
Tb427_000202200.1	hypothetical protein	Tb05.5K5.420:pseudogenic_transcript-p1	0	NA	NA	0	0	0	0	0	0	0	0
Tb427_000202300.1	hypothetical protein%2C conserved	Tb927.6.5410:pseudogenic_transcript-p1	0	NA	NA	0	0	0	0	0	0	0	0
Tb427_000202400.1	Trypanosomal VSG domain/Trypanosome variant surface glycoprotein C-terminal domain containing protein%2C putative	Tb927.3.240:pseudogenic_transcript-p1	0	NA	NA	0	0	0	0	0	0	0	0
Tb427_000202500.1	Trypanosome variant surface glycoprotein (A-type)/Trypanosome variant surface glycoprotein C-terminal domain containing protein%2C putative	Tb10.v4.0192:pseudogenic_transcript-p1	0	NA	NA	0	0	0	0	0	0	0	0
Tb427_000202600.1	Trypanosome variant surface glycoprotein (A-type)%2C putative	Tb927.11.19240:pseudogenic_transcript-p1	0	NA	NA	0	0	0	0	0	0	0	0
Tb427_000202700.1	hypothetical protein	Tb11.v5.1047.1-p1	0	NA	NA	0	0	0	0	0	0	0	0
Tb427_000202800.1	hypothetical protein%2C conserved	Tb927.11.18620.1-p1	0	NA	NA	0	0	0	0	0	0	0	0
Tb427_000202900.1	hypothetical protein%2C conserved	Tb10.v4.0050:mRNA-p1	0	NA	NA	0	0	0	0	0	0	0	0
Tb427_000203000.1	Trypanosome variant surface glycoprotein C-terminal domain containing protein%2C putative	Tb927.2.6372:pseudogenic_transcript-p1	0	NA	NA	0	0	0	0	0	0	0	0
Tb427_000203100.1	Trypanosomal VSG domain containing protein%2C putative	Tb927.2.6375:pseudogenic_transcript-p1	0	NA	NA	0	0	0	0	0	0	0	0
Tb427_000203200.1	Trypanosomal VSG domain containing protein%2C putative	Tb927.10.16380:pseudogenic_transcript-p1	0	NA	NA	0	0	0	0	0	0	0	0
Tb427_000203300.1	Trypanosomal VSG domain/Trypanosome variant surface glycoprotein C-terminal domain containing protein%2C putative	Tb927.9.17770:pseudogenic_transcript-p1	0	NA	NA	0	0	0	0	0	0	0	0
Tb427_000203400.1	Trypanosomal VSG domain/Trypanosome variant surface glycoprotein C-terminal domain containing protein%2C putative	Tb927.9.16940:pseudogenic_transcript-p1	0	NA	NA	0	0	0	0	0	0	0	0
Tb427_000203500.1	Trypanosomal VSG domain containing protein%2C putative	Tb10.v4.0182:pseudogenic_transcript-p1	0	NA	NA	0	0	0	0	0	0	0	0
Tb427_000203600.1	hypothetical protein	Tb927.11.18100:mRNA-p1	0	NA	NA	0	0	0	0	0	0	0	0
Tb427_000203700.1	Trypanosomal VSG domain/Trypanosome variant surface glycoprotein C-terminal domain containing protein%2C putative	Tb927.8.130:mRNA-p1	0	NA	NA	0	0	0	0	0	0	0	0
Tb427_000203800.1	hypothetical protein	Tb927.9.17190:pseudogenic_transcript-p1	0	NA	NA	0	0	0	0	0	0	0	0
Tb427_000203900.1	Trypanosomal VSG domain containing protein%2C putative	Tb927.9.1130:pseudogenic_transcript-p1	0	NA	NA	0	0	0	0	0	0	0	0
Tb427_000204000.1	hypothetical protein	Tb927.8.200:pseudogenic_transcript-p1	0	NA	NA	0	0	0	0	0	0	0	0
Tb427_000204100.1	hypothetical protein%2C conserved	Tb11.1070:pseudogenic_transcript-p1	0.177634	-1.58499	NA	0	0	0	0	0	0	0.102488	0
Tb427_000204200.1	hypothetical protein%2C conserved	Tb927.9.17850:mRNA-p1	0	NA	NA	0	0	0	0	0	0	0	0
Tb427_000204300.1	hypothetical protein%2C conserved	Tb927.5.5600.1-p1	0	NA	NA	0	0	0	0	0	0	0	0
Tb427_000204400.1	Trypanosomal VSG domain/Trypanosome variant surface glycoprotein C-terminal domain containing protein%2C putative	Tb927.3.440:mRNA-p1	0	NA	NA	0	0	0	0	0	0	0	0
Tb427_000204500.1	hypothetical protein	Tb08.27P2.160:pseudogenic_transcript-p1	0.175867	-1.58499	NA	0	0	0	0	0.184621	0	0	0
Tb427_000204600.1	hypothetical protein%2C conserved	Tb927.1.240:pseudogenic_transcript-p1	0.266006	-0.863654	NA	0	0	0	0.0859451	0	0	0.172756	0
Tb427_000204700.1	Retrotransposon hot spot protein%2C putative	Tb927.2.1210:mRNA-p1	0.176744	0.561831	NA	0	0	0	0.102381	0	0	0	0
Tb427_000204800.1	RNA polymerase Rpb2%2C domain 6%2C putative	Tb927.2.490:pseudogenic_transcript-p1	1.49712	0.989269	0.574942	0.166792	0.0900234	0.0475813	0.168233	0.083699	0.156187	0	0
Tb427_000204900.1	hypothetical protein%2C conserved	Tb927.1.530.2:mRNA-p1	0	NA	NA	0	0	0	0	0	0	0	0
Tb427_000205000.1	hypothetical protein	Tb927.9.17630:pseudogenic_transcript-p1	0	NA	NA	0	0	0	0	0	0	0	0
Tb427_000205100.1	Trypanosome variant surface glycoprotein (A-type)%2C putative	Tb09.v4.0178:pseudogenic_transcript-p1	0	NA	NA	0	0	0	0	0	0	0	0
Tb427_000205200.1	hypothetical protein%2C conserved	Tb10.v4.0059:pseudogenic_transcript-p1	0	NA	NA	0	0	0	0	0	0	0	0
Tb427_000205300.1	hypothetical protein%2C conserved	Tb927.8.200:pseudogenic_transcript-p1	0.0883719	-0.142319	NA	0	0	0	0.088919	0	0	0	0
Tb427_000205400.1	Trypanosomal VSG domain/Trypanosome variant surface glycoprotein C-terminal domain containing protein%2C putative	Tb927.4.5780:pseudogenic_transcript-p1	0	NA	NA	0	0	0	0	0	0	0	0
Tb427_000205500.1	hypothetical protein%2C conserved	Tb927.4.5550:pseudogenic_transcript-p1	0	NA	NA	0	0	0	0	0	0	0	0
Tb427_000205600.1	hypothetical protein%2C conserved	Tb927.4.5540:pseudogenic_transcript-p1	0	NA	NA	0	0	0	0	0	0	0	0
[truncated: 15,244 more rows]

## Sheet: D2_RBP6oe_shivsD2_RBP6oe_doleze
gene_id	gene_name	best_orthologs	mean of normalized counts for all samples	log2 fold change (MLE): group D2 RBP6oe shi vs D2 RBP6oe dolezelova	BH adjusted p-values	D2_RBP6oe_shi_1.robustRPKM	D2_RBP6oe_shi_2.robustRPKM	D2_RBP6oe_shi_3.robustRPKM	D2_RBP6oe_shi_4.robustRPKM	D2_RBP6oe_dolezelova_1.robustRPKM	D2_RBP6oe_dolezelova_2.robustRPKM	D2_RBP6oe_dolezelova_3.robustRPKM	D2_RBP6oe_dolezelova_4.robustRPKM
Tb427_000005000.1	BT1 family%2C putative	Tb927.8.3630:mRNA-p1	0.924754	1.65382	0.531161	0	0	0.130472	0.218141	0.0984072	0	0	0
Tb427_000005100.1	hypothetical protein	Tb927.2.6320:mRNA-p1	0	NA	NA	0	0	0	0	0	0	0	0
Tb427_000005200.1	hypothetical protein%2C conserved	Tb10.v4.0259:mRNA-p1	0.0902539	-0.438057	NA	0	0	0	0.114118	0	0	0	0
Tb427_000005300.1	hypothetical protein%2C conserved	Tb10.v4.0049:mRNA-p1	0	NA	NA	0	0	0	0	0	0	0	0
Tb427_000005400.1	hypothetical protein%2C conserved	Tb927.1.40:mRNA-p1	0	NA	NA	0	0	0	0	0	0	0	0
Tb427_000005500.1	Trypanosome variant surface glycoprotein (A-type)%2C putative	Tb927.7.3250:mRNA-p1	1.49367	3.43091	0.0563491	0.061674	0.122321	0.499241	0.500819	0	0	0	0
Tb427_000005600.1	Trypanosome variant surface glycoprotein (A-type)%2C putative	Tb927.7.3250:mRNA-p1	0.522122	0.565704	0.854022	0.119031	0	0.068824	0.0690415	0	0	0.142512	0
Tb427_000005700.1	hypothetical protein%2C conserved	Tb927.7.6860:mRNA-p1	0.863111	2.64199	0.205392	0.0991923	0.0491834	0.286767	0.115069	0	0	0	0
Tb427_000005800.1	hypothetical protein%2C conserved	Tb08.27P2.160:pseudogenic_transcript-p1	0.26345	-1.15939	NA	0	0.15037	0	0	0	0	0.363087	0
Tb427_000005900.1	Trypanosomal VSG domain/Trypanosome variant surface glycoprotein C-terminal domain containing protein%2C putative	Tb927.3.300:pseudogenic_transcript-p1	15.6773	4.73616	0.000907772	0.398244	1.31643	1.3816	5.49252	0.115784	0	0.211913	0
Tb427_000006000.1	Trypanosome variant surface glycoprotein (A-type)%2C putative	Tb927.7.3250:mRNA-p1	2.94313	1.08234	0.401166	0.61674	0.244643	0.285281	0.429274	0	0.314084	0.443041	0
Tb427_000006100.1	Trypanosome variant surface glycoprotein (A-type)%2C putative	Tb927.7.3250:mRNA-p1	0.869255	-0.710467	0.755488	0.0592193	0.0587265	0.0684816	0.068698	0	0	0.283605	0.122915
Tb427_000006200.1	hypothetical protein%2C conserved	Tb927.7.6860:mRNA-p1	0.696557	2.33258	0.358026	0.0991923	0	0.114707	0.230138	0	0	0	0
Tb427_000006300.1	hypothetical protein%2C conserved	Tb927.11.18800.1-p1	0.910756	-2.1897	0.353228	0.200052	0.198387	0	0	0	1.52819	0	0.415226
Tb427_000006400.1	Adenylate and Guanylate cyclase catalytic domain containing protein%2C putative	Tb927.11.17040:mRNA-p1	0.347346	1.32797	0.703229	0	0.0186037	0.0433878	0.0217625	0	0	0	0
Tb427_000006500.1	Zinc finger%2C C3HC4 type (RING finger)/Leucine Rich Repeat%2C putative	Tb927.1.3670:mRNA-p1	0.0899695	-0.438057	NA	0	0	0.0436285	0	0	0	0	0
Tb427_000006600.1	hypothetical protein%2C conserved	Tb927.8.230:pseudogenic_transcript-p1	0.276267	-1.15939	NA	0	0	0.0812082	0	0	0	0.168155	0
Tb427_000006700.1	Adenylate and Guanylate cyclase catalytic domain containing protein%2C putative	Tb927.11.17040:mRNA-p1	0.29383	-1.15939	0.793037	0	0	0	0.0217625	0.0490873	0	0	0
Tb427_000006800.1	Trypanosomal VSG domain containing protein%2C putative	Tb927.5.4610:pseudogenic_transcript-p1	0	NA	NA	0	0	0	0	0	0	0	0
Tb427_000006900.1	hypothetical protein%2C conserved	Tb927.5.4620:mRNA-p1	0	NA	NA	0	0	0	0	0	0	0	0
Tb427_000007000.1	Trypanosome variant surface glycoprotein (A-type)%2C putative	Tb927.9.17620:pseudogenic_transcript-p1	0.245208	0.842005	NA	0.0525522	0.0521149	0	0.0609638	0	0	0	0
Tb427_000007100.1	BT1 family%2C putative	Tb927.8.3630:mRNA-p1	0.940755	2.7694	0.182826	0.0376085	0.111886	0.0434907	0.261769	0	0	0	0
Tb427_000007200.1	hypothetical protein%2C conserved	Tb10.v4.0259:mRNA-p1	0.077801	-0.438057	NA	0.0979678	0	0	0	0	0	0	0
Tb427_000007300.1	hypothetical protein%2C conserved	Tb10.v4.0049:mRNA-p1	0	NA	NA	0	0	0	0	0	0	0	0
Tb427_000007400.1	Trypanosome variant surface glycoprotein (A-type)%2C putative	Tb927.7.3250:mRNA-p1	2.9855	2.11735	0.119489	0.118734	0.294365	0.617871	0.826432	0.155341	0	0.142156	0.123222
Tb427_000007500.1	Trypanosome variant surface glycoprotein (A-type)%2C putative	Tb927.7.3250:mRNA-p1	1.39753	2.39594	0.178854	0.185022	0.122321	0.14264	0.500819	0	0.157042	0	0
Tb427_000007600.1	hypothetical protein%2C conserved	Tb927.7.6860:mRNA-p1	0.0902539	-0.438057	NA	0	0	0	0.057415	0	0	0	0
Tb427_000007700.1	hypothetical protein	Tb11.v5.0752.1-p1	0.347915	1.33294	0.745917	0	0.129006	0	0.452731	0	0	0	0
Tb427_000007800.1	Trypanosomal VSG domain containing protein%2C putative	Tb927.1.5100:mRNA-p1	0.0902539	-0.438057	NA	0	0	0	0.0606959	0	0	0	0
Tb427_000007900.1	ESAG protein%2C putative	Tb927.1.5120:mRNA-p1	0.154307	0.248633	NA	0	0.142647	0	0	0	0	0	0
Tb427_000008000.1	Trypanosome variant surface glycoprotein (A-type)/Trypanosome variant surface glycoprotein C-terminal domain containing protein%2C putative	Tb927.11.20590:pseudogenic_transcript-p1	1.35964	1.43366	0.478388	0.259893	0.103092	0	0.301491	0.136008	0	0	0.107886
Tb427_000008100.1	hypothetical protein%2C conserved	Tb927.1.40:mRNA-p1	0	NA	NA	0	0	0	0	0	0	0	0
Tb427_000008200.1	BT1 family%2C putative	Tb927.8.3630:mRNA-p1	0.591623	2.10373	0.442486	0	0.111886	0.130472	0.0436281	0	0	0	0
Tb427_000008300.1	hypothetical protein%2C conserved	Tb10.v4.0259:mRNA-p1	0.0899695	-0.438057	NA	0	0	0.11329	0	0	0	0	0
Tb427_000008400.1	hypothetical protein%2C conserved	Tb10.v4.0049:mRNA-p1	0.396213	-2.67251	0.527295	0	0	0	0	0	0.743781	0	0
Tb427_000008500.1	Trypanosome variant surface glycoprotein (A-type)%2C putative	Tb927.7.3250:mRNA-p1	1.58622	1.64548	0.351481	0.119031	0.23608	0.412944	0.138083	0.155729	0.151545	0	0
Tb427_000008600.1	Trypanosome variant surface glycoprotein (A-type)%2C putative	Tb927.7.3250:mRNA-p1	2.02105	1.38886	0.369527	0.246059	0.0610027	0.426815	0.428165	0.160961	0	0.147299	0.127679
Tb427_000008700.1	hypothetical protein%2C conserved	Tb927.7.6860:mRNA-p1	0.270477	0.962049	NA	0	0	0.0572341	0.11483	0	0	0	0
Tb427_000008800.1	hypothetical protein%2C conserved	Tb927.11.18800.1-p1	0.155602	0.255633	NA	0.400104	0	0	0	0	0	0	0
Tb427_000008900.1	Adenylate and Guanylate cyclase catalytic domain containing protein%2C putative	Tb927.11.17040:mRNA-p1	0.167407	0.282234	NA	0	0.0186037	0	0.0217625	0	0	0	0
Tb427_000009000.1	Zinc finger%2C C3HC4 type (RING finger)/Leucine Rich Repeat%2C putative	Tb927.1.3670:mRNA-p1	0	NA	NA	0	0	0	0	0	0	0	0
Tb427_000009100.1	Zinc finger%2C C3HC4 type (RING finger) containing protein%2C putative	Tb927.1.3670:mRNA-p1	0	NA	NA	0	0	0	0	0	0	0	0
Tb427_000009200.1	hypothetical protein%2C conserved	Tb08.27P2.160:pseudogenic_transcript-p1	0	NA	NA	0	0	0	0	0	0	0	0
Tb427_000009300.1	Trypanosomal VSG domain containing protein%2C putative	Tb927.3.570:mRNA-p1	0	NA	NA	0	0	0	0	0	0	0	0
Tb427_000009400.1	ESAG protein%2C putative	Tb927.1.5120:mRNA-p1	0	NA	NA	0	0	0	0	0	0	0	0
Tb427_000009500.1	Trypanosome variant surface glycoprotein (A-type)%2C putative	Tb927.5.5150:pseudogenic_transcript-p1	0.0899695	-0.438057	NA	0	0	0.0610412	0	0	0	0	0
Tb427_000009600.1	Trypanosome variant surface glycoprotein (A-type)%2C putative	Tb927.7.3250:mRNA-p1	1.47579	-0.865253	0.611016	0.0615146	0	0.213408	0.142722	0.160961	0.313272	0.147299	0.127679
Tb427_000009700.1	Trypanosome variant surface glycoprotein (A-type)%2C putative	Tb927.7.3250:mRNA-p1	0.35342	-0.439314	0.910406	0	0.0588729	0.0686523	0	0	0	0.142156	0
Tb427_000009800.1	hypothetical protein%2C conserved	Tb927.7.6860:mRNA-p1	0.35342	-0.439314	0.910406	0	0.0491834	0.0573533	0	0	0	0.11876	0
Tb427_000009900.1	hypothetical protein%2C conserved	Tb11.v5.0752.1-p1	0.167771	0.287128	NA	0.111766	0	0.129247	0	0	0	0	0
Tb427_000010000.1	Adenylate and Guanylate cyclase catalytic domain containing protein%2C putative	Tb927.11.17040:mRNA-p1	1.01415	1.82387	0.478107	0	0	0.130164	0.0652875	0.0490873	0	0	0
Tb427_000010100.1	Zinc finger%2C C3HC4 type (RING finger)/Leucine Rich Repeat%2C putative	Tb927.3.580.1:mRNA-p1	0.198106	-1.88073	NA	0	0	0	0	0	0.0895393	0	0
Tb427_000010200.1	Zinc finger%2C C3HC4 type (RING finger)/Leucine Rich Repeat%2C putative	Tb927.3.580.1:mRNA-p1	0	NA	NA	0	0	0	0	0	0	0	0
Tb427_000010300.1	hypothetical protein%2C conserved	Tb08.27P2.160:pseudogenic_transcript-p1	0	NA	NA	0	0	0	0	0	0	0	0
Tb427_000010400.1	Trypanosomal VSG domain containing protein%2C putative	Tb927.1.4890:mRNA-p1	0	NA	NA	0	0	0	0	0	0	0	0
Tb427_000010500.1	hypothetical protein%2C conserved	Tb927.1.4900:mRNA-p1	0.0902539	-0.438057	NA	0	0	0	0.0748418	0	0	0	0
Tb427_000010600.1	ESAG protein%2C putative	Tb927.1.4910:mRNA-p1	0	NA	NA	0	0	0	0	0	0	0	0
Tb427_000010700.1	Trypanosome variant surface glycoprotein (A-type)%2C putative	Tb08.27P2.220:mRNA-p1	0	NA	NA	0	0	0	0	0	0	0	0
Tb427_000010800.1	BT1 family%2C putative	Tb927.8.3630:mRNA-p1	0.168055	0.287128	NA	0.0376085	0	0	0.0436281	0	0	0	0
Tb427_000010900.1	hypothetical protein%2C conserved	Tb10.v4.0259:mRNA-p1	0	NA	NA	0	0	0	0	0	0	0	0
Tb427_000011000.1	hypothetical protein%2C conserved	Tb10.v4.0049:mRNA-p1	0	NA	NA	0	0	0	0	0	0	0	0
Tb427_000011100.1	Trypanosome variant surface glycoprotein (A-type)%2C putative	Tb927.7.3250:mRNA-p1	4.05957	1.10042	0.261461	0.429493	0.486764	0.709525	0.569415	0.321092	0.156232	0.146919	0.382051
Tb427_000011200.1	Trypanosome variant surface glycoprotein (A-type)%2C putative	Tb927.7.3250:mRNA-p1	1.79983	1.88968	0.27981	0.356202	0.294365	0.343262	0.0688694	0.310682	0	0	0
Tb427_000011300.1	hypothetical protein%2C conserved	Tb927.7.6860:mRNA-p1	0.456774	0.227834	0.950271	0	0	0.0572341	0.11483	0	0	0.118513	0
Tb427_000011400.1	hypothetical protein%2C conserved	Tb927.11.18800.1-p1	0.0771535	-0.438057	NA	0	0.198387	0	0	0	0	0	0
Tb427_000011500.1	Adenylate and Guanylate cyclase catalytic domain containing protein%2C putative	Tb927.11.17040:mRNA-p1	1.26596	0.2823	0.902846	0	0.0372073	0.0433878	0.08705	0	0.0477684	0.0898418	0
Tb427_000011600.1	Zinc finger%2C C3HC4 type (RING finger)/BspA type Leucine rich repeat region (6 copies)%2C putative	Tb927.1.3670:mRNA-p1	0.167123	0.282234	NA	0	0.0374137	0.0436285	0	0	0	0	0
Tb427_000011700.1	Zinc finger%2C C3HC4 type (RING finger) containing protein%2C putative	Tb927.3.580.1:mRNA-p1	0	NA	NA	0	0	0	0	0	0	0	0
Tb427_000011800.1	hypothetical protein%2C conserved	Tb08.27P2.160:pseudogenic_transcript-p1	0	NA	NA	0	0	0	0	0	0	0	0
Tb427_000011900.1	Trypanosomal VSG domain containing protein%2C putative	Tb927.3.570:mRNA-p1	0	NA	NA	0	0	0	0	0	0	0	0
Tb427_000012000.1	hypothetical protein	Tb927.1.4900:mRNA-p1	0.270193	0.960762	NA	0	0	0.221121	0.11091	0	0	0	0
Tb427_000012100.1	ESAG protein%2C putative	Tb927.1.5120:mRNA-p1	0	NA	NA	0	0	0	0	0	0	0	0
Tb427_000012200.1	Trypanosomal VSG domain/Trypanosome variant surface glycoprotein C-terminal domain containing protein%2C putative	Tb927.3.150:mRNA-p1	0	NA	NA	0	0	0	0	0	0	0	0
Tb427_000012300.1	hypothetical protein%2C conserved	Tb08.27P2.250:pseudogenic_transcript-p1	0	NA	NA	0	0	0	0	0	0	0	0
Tb427_000012400.1	Trypanosomal VSG domain/Trypanosome variant surface glycoprotein C-terminal domain containing protein%2C putative	Tb09.v4.0087:pseudogenic_transcript-p1	0.281377	-1.15939	0.795567	0.0480933	0	0	0	0.125842	0	0	0
Tb427_000012500.1	BT1 family%2C putative	Tb927.8.3630:mRNA-p1	0.460668	0.172471	0.961546	0	0.0372955	0.0869813	0	0.0984072	0	0	0
Tb427_000012600.1	hypothetical protein%2C conserved	NA	0	NA	NA	0	0	0	0	0	0	0	0
Tb427_000012700.1	hypothetical protein%2C conserved	Tb10.v4.0259:mRNA-p1	0.0899695	-0.438057	NA	0	0	0.11329	0	0	0	0	0
Tb427_000012800.1	hypothetical protein%2C conserved	Tb10.v4.0049:mRNA-p1	0	NA	NA	0	0	0	0	0	0	0	0
Tb427_000012900.1	Phosphotransferase enzyme family%2C putative	NA	7303.2	-0.190935	0.126576	1007.94	1096.66	971.95	861.326	1211.75	973.321	1027.37	1282.47
Tb427_000013000.1	Trypanosome variant surface glycoprotein (A-type)%2C putative	Tb927.7.3250:mRNA-p1	7.94068	2.14625	0.00853796	1.60352	0.489286	1.49772	1.574	0.322755	0	0.295361	0.51204
Tb427_000013100.1	Trypanosome variant surface glycoprotein (A-type)%2C putative	Tb927.7.3250:mRNA-p1	3.42276	1.06463	0.32795	0.416608	0.531181	0.481768	0.345208	0.311459	0	0.285023	0.247059
Tb427_000013200.1	hypothetical protein%2C conserved	Tb927.7.6860:mRNA-p1	0.863032	2.64149	0.199471	0.0494931	0.0981623	0.171702	0.22966	0	0	0	0
Tb427_000013300.1	hypothetical protein%2C conserved	Tb927.11.18800.1-p1	1.92633	0.188625	0.920267	0.400104	0.198387	0.462682	1.62451	0	0	1.43709	0.830452
Tb427_000013400.1	Adenylate and Guanylate cyclase catalytic domain containing protein%2C putative	Tb927.11.17040:mRNA-p1	5.64266	-0.513234	0.535483	0.121771	0.181136	0.140816	0.164805	0.106209	0.310067	0.194389	0.252746
Tb427_000013500.1	Zinc finger%2C C3HC4 type (RING finger)/Leucine Rich Repeat%2C putative	Tb927.3.580.1:mRNA-p1	0.167123	0.282234	NA	0	0.0374137	0.0436285	0	0	0	0	0
Tb427_000013600.1	hypothetical protein%2C conserved	Tb08.27P2.160:pseudogenic_transcript-p1	0.179939	0.362272	NA	0	0	0.164848	0	0	0	0	0
Tb427_000013700.1	Trypanosomal VSG domain containing protein%2C putative	Tb927.9.7410:mRNA-p1	0.502301	1.86945	0.467002	0.0514172	0.101979	0.118918	0.0596471	0	0	0	0
Tb427_000013800.1	hypothetical protein%2C conserved	Tb927.1.5110:mRNA-p1	0.161483	-1.88073	NA	0	0	0	0	0	0	0	0.215772
Tb427_000013900.1	ESAG protein%2C putative	Tb10.v4.0218:mRNA-p1	0.257377	0.898082	NA	0	0.0724173	0.0844466	0.0847135	0	0	0	0
Tb427_000014000.1	Trypanosome variant surface glycoprotein (A-type)/Trypanosome variant surface glycoprotein C-terminal domain containing protein%2C putative	Tb09.v4.0193:pseudogenic_transcript-p1	0	NA	NA	0	0	0	0	0	0	0	0
Tb427_000014100.1	hypothetical protein	Tb927.1.40:mRNA-p1	0	NA	NA	0	0	0	0	0	0	0	0
Tb427_000014200.1	Acetyltransferase (GNAT) domain/Acetyltransferase (GNAT) family%2C putative	Tb927.11.11100:mRNA-p1	68.8395	0.646415	0.0674743	18.6878	7.20045	21.1978	17.2604	11.524	7.57727	10.2608	11.6118
Tb427_000014300.1	Trypanosome variant surface glycoprotein (A-type)%2C putative	Tb927.7.3250:mRNA-p1	3.36346	3.82654	0.00568151	1.04575	0.488022	0.355679	0.642247	0	0	0	0.127679
Tb427_000014400.1	Trypanosome variant surface glycoprotein (A-type)%2C putative	Tb927.7.3250:mRNA-p1	0.747146	2.44488	0.266835	0.059367	0.235492	0.0686523	0.206608	0	0	0	0
Tb427_000014500.1	hypothetical protein%2C conserved	Tb927.7.6860:mRNA-p1	0.0771535	-0.438057	NA	0	0.0493892	0	0	0	0	0	0
Tb427_000014600.1	hypothetical protein	Tb927.6.5400:pseudogenic_transcript-p1	0.180223	0.362272	NA	0	0	0.0882359	0.0885148	0	0	0	0
Tb427_000014700.1	Adenylate and Guanylate cyclase catalytic domain containing protein%2C putative	Tb927.11.17040:mRNA-p1	0	NA	NA	0	0	0	0	0	0	0	0
Tb427_000014800.1	hypothetical protein%2C conserved	Tb927.7.7510.2:mRNA-p1	15.4797	0.043591	0.946206	2.32255	2.11129	2.79772	2.46978	3.79828	2.46415	2.08554	1.20517
Tb427_000014900.1	hypothetical protein%2C conserved	Tb07.30D13.80:pseudogenic_transcript-p1	0	NA	NA	0	0	0	0	0	0	0	0
Tb427_000015000.1	hypothetical protein%2C conserved	Tb07.30D13.160:pseudogenic_transcript-p1	3.99503	-1.32845	0.199362	0.566813	0.562096	0	0.219179	0.988758	1.44329	0.678627	0.392158
Tb427_000015100.1	Zinc finger%2C C3HC4 type (RING finger)/Leucine Rich Repeat%2C putative	Tb927.1.3670:mRNA-p1	0.0771535	-0.438057	NA	0	0.0374137	0	0	0	0	0	0
Tb427_000015200.1	hypothetical protein%2C conserved	Tb08.27P2.160:pseudogenic_transcript-p1	0.0899695	-0.438057	NA	0	0	0.0839317	0	0	0	0	0
Tb427_000015300.1	Adenylate and Guanylate cyclase catalytic domain containing protein%2C putative	Tb927.11.17040:mRNA-p1	0.27526	-1.15939	NA	0	0.0186037	0	0	0	0.0477684	0	0
Tb427_000015400.1	Zinc finger%2C C3HC4 type (RING finger) containing protein%2C putative	Tb927.1.3670:mRNA-p1	0	NA	NA	0	0	0	0	0	0	0	0
Tb427_000015500.1	Zinc finger%2C C3HC4 type (RING finger) containing protein%2C putative	Tb927.3.580.1:mRNA-p1	0	NA	NA	0	0	0	0	0	0	0	0
Tb427_000015600.1	hypothetical protein%2C conserved	Tb08.27P2.160:pseudogenic_transcript-p1	0.280729	-1.15939	0.795567	0	0.0711086	0	0	0.187626	0	0	0
Tb427_000015700.1	Trypanosomal VSG domain containing protein%2C putative	Tb927.3.570:mRNA-p1	0	NA	NA	0	0	0	0	0	0	0	0
Tb427_000015800.1	ESAG protein%2C putative	Tb927.1.4870:mRNA-p1	0.0771535	-0.438057	NA	0	0.0715395	0	0	0	0	0	0
Tb427_000015900.1	Trypanosomal VSG domain/Trypanosome variant surface glycoprotein C-terminal domain containing protein%2C putative	Tb927.5.5190:pseudogenic_transcript-p1	0	NA	NA	0	0	0	0	0	0	0	0
Tb427_000016000.1	Trypanosome variant surface glycoprotein (A-type)%2C putative	Tb927.11.100:mRNA-p1	0.077801	-0.438057	NA	0.0499081	0	0	0	0	0	0	0
Tb427_000016100.1	hypothetical protein%2C conserved	Tb927.1.40:mRNA-p1	0	NA	NA	0	0	0	0	0	0	0	0
Tb427_000016200.1	Trypanosome variant surface glycoprotein (A-type)%2C putative	Tb927.7.3250:mRNA-p1	0	NA	NA	0	0	0	0	0	0	0	0
Tb427_000016300.1	Trypanosome variant surface glycoprotein (A-type)%2C putative	Tb927.7.3250:mRNA-p1	0.354067	-0.435317	0.911063	0.0615146	0	0.0711359	0	0	0	0.147299	0
Tb427_000016400.1	Trypanosome variant surface glycoprotein (A-type)%2C putative	Tb927.7.3250:mRNA-p1	0.348278	1.33118	0.702864	0.059367	0	0.0686523	0.137739	0	0	0	0
Tb427_000016500.1	hypothetical protein%2C conserved	Tb927.7.6860:mRNA-p1	0	NA	NA	0	0	0	0	0	0	0	0
Tb427_000016600.1	hypothetical protein%2C conserved	Tb11.57.0050.1-p1	0	NA	NA	0	0	0	0	0	0	0	0
Tb427_000016700.1	Adenylate and Guanylate cyclase catalytic domain containing protein%2C putative	Tb927.11.17040:mRNA-p1	0.497593	0.567311	0.868967	0.0375196	0	0	0.043525	0	0	0	0.0389376
Tb427_000016800.1	hypothetical protein%2C conserved	Tb927.7.7510.2:mRNA-p1	0	NA	NA	0	0	0	0	0	0	0	0
Tb427_000016900.1	hypothetical protein%2C conserved	Tb07.30D13.80:pseudogenic_transcript-p1	0	NA	NA	0	0	0	0	0	0	0	0
Tb427_000017000.1	hypothetical protein%2C conserved	Tb07.30D13.160:pseudogenic_transcript-p1	0.322362	1.24027	0.729138	0.0944689	0.187365	0	0.10959	0	0	0	0
Tb427_000017100.1	Zinc finger%2C C3HC4 type (RING finger) containing protein%2C putative	Tb927.1.3670:mRNA-p1	0	NA	NA	0	0	0	0	0	0	0	0
Tb427_000017200.1	hypothetical protein%2C conserved	Tb08.27P2.160:pseudogenic_transcript-p1	0	NA	NA	0	0	0	0	0	0	0	0
Tb427_000017300.1	Trypanosomal VSG domain containing protein%2C putative	Tb927.3.570:mRNA-p1	0	NA	NA	0	0	0	0	0	0	0	0
Tb427_000017400.1	ESAG protein%2C putative	Tb927.1.5120:mRNA-p1	0.0771535	-0.438057	NA	0	0.071757	0	0	0	0	0	0
Tb427_000017500.1	hypothetical protein%2C conserved	Tb927.9.7960:mRNA-p1	0	NA	NA	0	0	0	0	0	0	0	0
Tb427_000017600.1	hypothetical protein%2C conserved	Tb927.9.7950:mRNA-p1	0	NA	NA	0	0	0	0	0	0	0	0
Tb427_000017700.1	hypothetical protein%2C conserved	Tb927.9.7890:mRNA-p1	57.0032	0.274248	0.353225	21.8584	21.2472	22.5242	20.838	20.3864	25.3494	12.4374	13.9252
Tb427_000017800.1	hypothetical protein%2C conserved	Tb927.9.7960:mRNA-p1	0	NA	NA	0	0	0	0	0	0	0	0
Tb427_000017900.1	hypothetical protein%2C conserved	Tb927.9.7950:mRNA-p1	0	NA	NA	0	0	0	0	0	0	0	0
Tb427_000018000.1	hypothetical protein%2C conserved	Tb927.9.7890:mRNA-p1	5.66618	1.45625	0.114172	1.51494	1.50233	4.75511	3.7659	0.566289	1.65322	1.55467	0.449199
Tb427_000018100.1	RNase H%2C putative	Tb927.1.240:pseudogenic_transcript-p1	0	NA	NA	0	0	0	0	0	0	0	0
Tb427_000018200.1	Reverse transcriptase (RNA-dependent DNA polymerase)%2C putative	Tb927.1.240:pseudogenic_transcript-p1	0	NA	NA	0	0	0	0	0	0	0	0
Tb427_000018300.1	Endonuclease-reverse transcriptase%2C putative	Tb927.1.240:pseudogenic_transcript-p1	0	NA	NA	0	0	0	0	0	0	0	0
Tb427_000018400.1	Trypanosomal VSG domain/Trypanosome variant surface glycoprotein C-terminal domain containing protein%2C putative	Tb08.27P2.240:mRNA-p1	0.180223	0.362272	NA	0	0	0.0521394	0.0523042	0	0	0	0
Tb427_000018500.1	hypothetical protein%2C conserved	Tb927.1.40:mRNA-p1	0	NA	NA	0	0	0	0	0	0	0	0
Tb427_000018600.1	BT1 family%2C putative	Tb927.8.3630:mRNA-p1	0.41886	0.171588	0.959197	0	0.0372955	0.0434907	0.0436281	0	0	0	0.0780598
Tb427_000018700.1	hypothetical protein%2C conserved	NA	0	NA	NA	0	0	0	0	0	0	0	0
Tb427_000018800.1	hypothetical protein%2C conserved	Tb10.v4.0259:mRNA-p1	0.0902539	-0.438057	NA	0	0	0	0.114118	0	0	0	0
Tb427_000018900.1	hypothetical protein	Tb10.v4.0049:mRNA-p1	0	NA	NA	0	0	0	0	0	0	0	0
Tb427_000019000.1	hypothetical protein%2C conserved	Tb927.1.40:mRNA-p1	0	NA	NA	0	0	0	0	0	0	0	0
Tb427_000019100.1	Trypanosome variant surface glycoprotein (A-type)%2C putative	Tb927.7.3250:mRNA-p1	5.77909	2.04448	0.0188072	0.801762	0.733929	1.28376	0.858548	0.322755	0.157042	0.295361	0.12801
Tb427_000019200.1	Trypanosome variant surface glycoprotein (A-type)%2C putative	Tb927.7.3250:mRNA-p1	1.55744	3.49414	0.0435847	0.0595154	0.23608	0.550592	0.345208	0	0	0	0
Tb427_000019300.1	hypothetical protein%2C conserved	Tb927.1.450:pseudogenic_transcript-p1	0.695319	-0.214469	0.944031	0.276816	0.137256	0.160056	0	0	0	0.662845	0
Tb427_000019400.1	hypothetical protein%2C conserved	Tb927.7.6860:mRNA-p1	0.779215	1.38218	0.538691	0.0993994	0.0492861	0.172419	0.0576547	0	0	0.119008	0
Tb427_000019500.1	hypothetical protein%2C conserved	Tb08.27P2.160:pseudogenic_transcript-p1	0.893425	-0.78909	0.739307	0.28173	0.139693	0.162897	0	0	0.358687	0.674611	0
Tb427_000019600.1	Adenylate and Guanylate cyclase catalytic domain containing protein%2C putative	Tb927.11.17040:mRNA-p1	4.24204	0.411607	0.697623	0.121771	0.140883	0.140816	0.235436	0.0531047	0.0516779	0.194389	0.168497
Tb427_000019700.1	Zinc finger%2C C3HC4 type (RING finger)/Leucine Rich Repeat%2C putative	Tb927.3.580.1:mRNA-p1	0.186297	-1.88073	NA	0	0	0	0	0	0	0.0903401	0
Tb427_000019800.1	hypothetical protein%2C conserved	Tb08.27P2.160:pseudogenic_transcript-p1	0	NA	NA	0	0	0	0	0	0	0	0
Tb427_000019900.1	Trypanosomal VSG domain containing protein%2C putative	Tb927.1.4890:mRNA-p1	0.400163	1.55384	0.624038	0.103281	0.102421	0	0.0599059	0	0	0	0
Tb427_000020000.1	hypothetical protein%2C conserved	Tb927.1.4900:mRNA-p1	0.443674	0.171178	0.958982	0	0.103092	0.120217	0.120597	0	0	0.248929	0
Tb427_000020100.1	ESAG protein%2C putative	Tb927.1.4910:mRNA-p1	0	NA	NA	0	0	0	0	0	0	0	0
Tb427_000020200.1	Trypanosome variant surface glycoprotein (A-type)/Trypanosome variant surface glycoprotein C-terminal domain containing protein%2C putative	Tb927.10.16490:mRNA-p1	0	NA	NA	0	0	0	0	0	0	0	0
Tb427_000020300.1	hypothetical protein%2C conserved	Tb927.1.40:mRNA-p1	0	NA	NA	0	0	0	0	0	0	0	0
Tb427_000020400.1	Trypanosome variant surface glycoprotein (A-type)%2C putative	Tb927.7.3250:mRNA-p1	0	NA	NA	0	0	0	0	0	0	0	0
Tb427_000020500.1	Trypanosome variant surface glycoprotein (A-type)%2C putative	Tb927.7.3250:mRNA-p1	0	NA	NA	0	0	0	0	0	0	0	0
Tb427_000020600.1	Trypanosome variant surface glycoprotein (A-type)%2C putative	Tb927.7.3250:mRNA-p1	0.161483	-1.88073	NA	0	0	0	0	0	0	0	0.122915
Tb427_000020700.1	hypothetical protein%2C conserved	Tb927.7.6860:mRNA-p1	0.077801	-0.438057	NA	0.0498037	0	0	0	0	0	0	0
Tb427_000020800.1	hypothetical protein%2C conserved	Tb927.11.17340:mRNA-p1	0.251453	-1.15939	NA	0	0	0.0868441	0	0	0	0	0.155873
Tb427_000020900.1	Adenylate and Guanylate cyclase catalytic domain containing protein%2C putative	Tb927.11.17040:mRNA-p1	0.964886	2.8022	0.214723	0	0.0372073	0.130164	0.0652875	0	0	0	0
Tb427_000021000.1	hypothetical protein%2C conserved	Tb927.7.7510.2:mRNA-p1	0	NA	NA	0	0	0	0	0	0	0	0
Tb427_000021100.1	hypothetical protein	Tb07.30D13.80:pseudogenic_transcript-p1	0.365877	-0.435359	0.910406	0.0929928	0	0.107537	0	0	0.23679	0	0
Tb427_000021200.1	hypothetical protein%2C conserved	Tb07.30D13.160:pseudogenic_transcript-p1	0.180508	0.362272	NA	0	0	0	0.219179	0	0	0	0
Tb427_000021300.1	Zinc finger%2C C3HC4 type (RING finger)/BspA type Leucine rich repeat region (6 copies)/Leucine Rich Repeat%2C putative	Tb927.1.3670:mRNA-p1	0.276267	-1.15939	NA	0	0	0.0436285	0	0	0	0.0903401	0
Tb427_000021400.1	hypothetical protein%2C conserved	Tb08.27P2.160:pseudogenic_transcript-p1	0.0902539	-0.438057	NA	0	0	0	0.0826845	0	0	0	0
Tb427_000021500.1	Trypanosomal VSG domain containing protein%2C putative	Tb927.3.570:mRNA-p1	0	NA	NA	0	0	0	0	0	0	0	0
Tb427_000021600.1	hypothetical protein%2C conserved	Tb927.1.4900:mRNA-p1	0.180508	0.362272	NA	0	0	0	0.237052	0	0	0	0
Tb427_000021700.1	ESAG protein%2C putative	Tb927.1.5120:mRNA-p1	0	NA	NA	0	0	0	0	0	0	0	0
Tb427_000021800.1	hypothetical protein%2C conserved	Tb927.9.17420:pseudogenic_transcript-p1	0	NA	NA	0	0	0	0	0	0	0	0
Tb427_000021900.1	Trypanosome variant surface glycoprotein (A-type)%2C putative	Tb927.9.17410:mRNA-p1	0	NA	NA	0	0	0	0	0	0	0	0
Tb427_000022000.1	hypothetical protein%2C conserved	Tb927.1.240:pseudogenic_transcript-p1	0.0771535	-0.438057	NA	0	0.0781723	0	0	0	0	0	0
Tb427_000022100.1	Retrotransposon hot spot protein%2C putative	Tb927.2.560:mRNA-p1	0	NA	NA	0	0	0	0	0	0	0	0
Tb427_000022200.1	RNA polymerase Rpb2%2C domain 4%2C putative	Tb927.2.540:pseudogenic_transcript-p1	0	NA	NA	0	0	0	0	0	0	0	0
Tb427_000022300.1	hypothetical protein%2C conserved	Tb927.1.40:mRNA-p1	0	NA	NA	0	0	0	0	0	0	0	0
Tb427_000022400.1	Trypanosome variant surface glycoprotein (A-type)%2C putative	Tb927.7.3250:mRNA-p1	0	NA	NA	0	0	0	0	0	0	0	0
Tb427_000022500.1	Trypanosome variant surface glycoprotein (A-type)%2C putative	Tb927.7.3250:mRNA-p1	4.9446	3.66001	0.00585008	1.54354	0.883094	0.617871	0.482086	0	0	0	0.246443
Tb427_000022600.1	hypothetical protein%2C conserved	Tb927.7.6860:mRNA-p1	0.528786	1.9324	0.513475	0.0496997	0	0.057473	0.230619	0	0	0	0
Tb427_000022700.1	hypothetical protein%2C conserved	Tb927.8.450:pseudogenic_transcript-p1	0.648238	0.970199	0.758057	0	0	0.354078	0.0887994	0	0.194914	0	0
Tb427_000022800.1	Adenylate and Guanylate cyclase catalytic domain containing protein%2C putative	Tb927.11.17040:mRNA-p1	0.0902539	-0.438057	NA	0	0	0	0.0217625	0	0	0	0
Tb427_000022900.1	hypothetical protein%2C conserved	Tb927.7.7510.2:mRNA-p1	0	NA	NA	0	0	0	0	0	0	0	0
Tb427_000023000.1	hypothetical protein%2C conserved	Tb07.30D13.80:pseudogenic_transcript-p1	0	NA	NA	0	0	0	0	0	0	0	0
Tb427_000023100.1	hypothetical protein%2C conserved	Tb07.30D13.160:pseudogenic_transcript-p1	0	NA	NA	0	0	0	0	0	0	0	0
Tb427_000023200.1	Zinc finger%2C C3HC4 type (RING finger) containing protein%2C putative	Tb927.1.3670:mRNA-p1	0	NA	NA	0	0	0	0	0	0	0	0
Tb427_000023300.1	hypothetical protein%2C conserved	Tb927.8.230:pseudogenic_transcript-p1	0	NA	NA	0	0	0	0	0	0	0	0
Tb427_000023400.1	Trypanosomal VSG domain containing protein%2C putative	Tb927.3.570:mRNA-p1	0	NA	NA	0	0	0	0	0	0	0	0
Tb427_000023500.1	ESAG protein%2C putative	Tb927.1.5120:mRNA-p1	0	NA	NA	0	0	0	0	0	0	0	0
Tb427_000023600.1	Trypanosome variant surface glycoprotein (A-type)/Trypanosome variant surface glycoprotein C-terminal domain containing protein%2C putative	Tb927.9.350:pseudogenic_transcript-p1	0.167407	0.282234	NA	0	0.044797	0	0.0524034	0	0	0	0
Tb427_000023700.1	hypothetical protein%2C conserved	Tb927.1.40:mRNA-p1	0	NA	NA	0	0	0	0	0	0	0	0
Tb427_000023800.1	BT1 family%2C putative	Tb927.8.3630:mRNA-p1	0.701983	1.17453	0.6218	0.0376085	0.0372955	0.0434907	0.130884	0	0	0.0900547	0
Tb427_000023900.1	hypothetical protein%2C conserved	Tb10.v4.0259:mRNA-p1	0	NA	NA	0	0	0	0	0	0	0	0
Tb427_000024000.1	hypothetical protein%2C conserved	Tb10.v4.0049:mRNA-p1	0	NA	NA	0	0	0	0	0	0	0	0
Tb427_000024100.1	hypothetical protein%2C conserved	Tb927.1.40:mRNA-p1	0	NA	NA	0	0	0	0	0	0	0	0
Tb427_000024200.1	Trypanosome variant surface glycoprotein (A-type)%2C putative	Tb927.7.3250:mRNA-p1	0.32143	1.23418	0.771076	0	0.177504	0.0689965	0	0	0	0	0
Tb427_000024300.1	Trypanosome variant surface glycoprotein (A-type)%2C putative	Tb927.7.3250:mRNA-p1	0	NA	NA	0	0	0	0	0	0	0	0
Tb427_000024400.1	Trypanosome variant surface glycoprotein (A-type)%2C putative	Tb927.7.3250:mRNA-p1	0	NA	NA	0	0	0	0	0	0	0	0
Tb427_000024500.1	hypothetical protein%2C conserved	Tb927.7.6860:mRNA-p1	0.26345	-1.15939	NA	0	0.0491834	0	0	0	0	0.11876	0
Tb427_000024600.1	hypothetical protein	Tb927.3.430:pseudogenic_transcript-p1	0.425432	1.62449	0.558757	0.140865	0.139693	0.162897	0.326824	0	0	0	0
Tb427_000024700.1	Adenylate and Guanylate cyclase catalytic domain containing protein%2C putative	Tb927.11.17040:mRNA-p1	0.077801	-0.438057	NA	0.0187598	0	0	0	0	0	0	0
Tb427_000024800.1	hypothetical protein%2C conserved	Tb927.7.7510.2:mRNA-p1	0	NA	NA	0	0	0	0	0	0	0	0
Tb427_000024900.1	hypothetical protein%2C conserved	Tb07.30D13.80:pseudogenic_transcript-p1	0	NA	NA	0	0	0	0	0	0	0	0
Tb427_000025000.1	hypothetical protein%2C conserved	Tb07.30D13.160:pseudogenic_transcript-p1	0	NA	NA	0	0	0	0	0	0	0	0
Tb427_000025100.1	Zinc finger%2C C3HC4 type (RING finger) containing protein%2C putative	Tb927.1.3670:mRNA-p1	0	NA	NA	0	0	0	0	0	0	0	0
Tb427_000025200.1	hypothetical protein%2C conserved	Tb08.27P2.160:pseudogenic_transcript-p1	0	NA	NA	0	0	0	0	0	0	0	0
Tb427_000025300.1	Trypanosomal VSG domain containing protein%2C putative	Tb927.3.570:mRNA-p1	0	NA	NA	0	0	0	0	0	0	0	0
Tb427_000025400.1	ESAG protein%2C putative	Tb927.1.5120:mRNA-p1	0	NA	NA	0	0	0	0	0	0	0	0
Tb427_000025500.1	hypothetical protein%2C conserved	Tb10.v4.0181:pseudogenic_transcript-p1	0.077801	-0.438057	NA	0.084419	0	0	0	0	0	0	0
Tb427_000025600.1	Trypanosomal VSG domain/Trypanosome variant surface glycoprotein C-terminal domain containing protein%2C putative	Tb09.v4.0123:pseudogenic_transcript-p1	0.29383	-1.15939	0.793037	0	0	0	0.0541502	0.122141	0	0	0
Tb427_000025700.1	hypothetical protein%2C conserved	Tb927.1.240:pseudogenic_transcript-p1	0.37833	-0.383137	0.920675	0	0	0.0452789	0.0454221	0	0.0997009	0	0
Tb427_000025800.1	hypothetical protein	Tb927.1.240:pseudogenic_transcript-p1	0	NA	NA	0	0	0	0	0	0	0	0
Tb427_000025900.1	Reverse transcriptase (RNA-dependent DNA polymerase)%2C putative	Tb927.1.240:pseudogenic_transcript-p1	0	NA	NA	0	0	0	0	0	0	0	0
Tb427_000026000.1	Trypanosome variant surface glycoprotein C-terminal domain containing protein%2C putative	Tb10.v4.0060:pseudogenic_transcript-p1	0	NA	NA	0	0	0	0	0	0	0	0
Tb427_000026100.1	Trypanosomal VSG domain containing protein%2C putative	Tb11.0190:pseudogenic_transcript-p1	0.766741	-3.62663	0.12502	0	0	0	0	0.662678	0.322437	0	0.262829
Tb427_000026200.1	Trypanosomal VSG domain containing protein%2C putative	Tb11.v5.0129.1-p1	0.534077	-3.13559	0.310837	0	0	0	0	0	0	1.15161	0.49911
Tb427_000026300.1	Trypanosomal VSG domain containing protein%2C putative	Tb08.27P2.630:pseudogenic_transcript-p1	0	NA	NA	0	0	0	0	0	0	0	0
Tb427_000026400.1	Trypanosomal VSG domain containing protein%2C putative	Tb09.v4.0182:pseudogenic_transcript-p1	0	NA	NA	0	0	0	0	0	0	0	0
Tb427_000026500.1	hypothetical protein	Tb08.27P2.160:pseudogenic_transcript-p1	0	NA	NA	0	0	0	0	0	0	0	0
Tb427_000026600.1	Trypanosome variant surface glycoprotein (A-type)%2C putative	Tb927.10.16220:mRNA-p1	0.198106	-1.88073	NA	0	0	0	0	0	0.202736	0	0
Tb427_000026700.1	Trypanosomal VSG domain/Trypanosome variant surface glycoprotein C-terminal domain containing protein%2C putative	Tb927.9.820:pseudogenic_transcript-p1	0	NA	NA	0	0	0	0	0	0	0	0
Tb427_000026800.1	hypothetical protein	Tb927.11.17280:mRNA-p1	0	NA	NA	0	0	0	0	0	0	0	0
Tb427_000026900.1	Trypanosomal VSG domain containing protein%2C putative	Tb927.8.460:mRNA-p1	0	NA	NA	0	0	0	0	0	0	0	0
Tb427_000027000.1	hypothetical protein%2C conserved	Tb08.27P2.160:pseudogenic_transcript-p1	0	NA	NA	0	0	0	0	0	0	0	0
Tb427_000027100.1	Trypanosome variant surface glycoprotein (A-type)%2C putative	Tb09.v4.0103:pseudogenic_transcript-p1	0.180508	0.362272	NA	0	0	0	0.119552	0	0	0	0
Tb427_000027200.1	hypothetical protein%2C conserved	Tb927.4.5710:pseudogenic_transcript-p1	0.198106	-1.88073	NA	0	0	0	0	0	0.120994	0	0
Tb427_000027300.1	Reverse transcriptase (RNA-dependent DNA polymerase)%2C putative	Tb927.11.18610.1-p1	0.352413	-0.470178	0.915167	0	0.056682	0	0	0	0.0727709	0	0
Tb427_000027400.1	hypothetical protein%2C conserved	Tb927.11.20100:mRNA-p1	0.203576	-1.88073	NA	0	0	0	0	0.186502	0	0	0
Tb427_000027500.1	Trypanosomal VSG domain/Trypanosome variant surface glycoprotein C-terminal domain containing protein%2C putative	Tb927.11.19480:pseudogenic_transcript-p1	0	NA	NA	0	0	0	0	0	0	0	0
Tb427_000027600.1	hypothetical protein	Tb927.9.560:pseudogenic_transcript-p1	0	NA	NA	0	0	0	0	0	0	0	0
Tb427_000027700.1	hypothetical protein	Tb927.5.297b:mRNA-p1	3.19187	-1.46592	0.208009	0.105805	0.419699	0.489415	0.12274	1.93797	0.538828	0.506708	0.219608
Tb427_000027800.1	hypothetical protein	Tb09.v4.0153:mRNA-p1	0.154307	0.248633	NA	0	0.230322	0	0	0	0	0	0
Tb427_000027900.1	Trypanosomal VSG domain containing protein%2C putative	Tb927.9.830:pseudogenic_transcript-p1	0.0902539	-0.438057	NA	0	0	0	0.057415	0	0	0	0
Tb427_000028000.1	hypothetical protein%2C conserved	Tb10.v4.0215:mRNA-p1	0	NA	NA	0	0	0	0	0	0	0	0
Tb427_000028100.1	hypothetical protein	Tb927.9.780:mRNA-p1	0	NA	NA	0	0	0	0	0	0	0	0
Tb427_000028200.1	Trypanosome variant surface glycoprotein (A-type)/Trypanosome variant surface glycoprotein C-terminal domain containing protein%2C putative	Tb927.3.370:mRNA-p1	0	NA	NA	0	0	0	0	0	0	0	0
Tb427_000028300.1	hypothetical protein%2C conserved	Tb11.57.0050.1-p1	0.186297	-1.88073	NA	0	0	0	0	0	0	0.169657	0
Tb427_000028400.1	hypothetical protein%2C conserved	Tb927.11.20180:pseudogenic_transcript-p1	0	NA	NA	0	0	0	0	0	0	0	0
Tb427_000028500.1	hypothetical protein%2C conserved	Tb927.1.5300:mRNA-p1	0	NA	NA	0	0	0	0	0	0	0	0
Tb427_000028600.1	Trypanosomal VSG domain/Trypanosome variant surface glycoprotein C-terminal domain containing protein%2C putative	Tb927.10.16450:pseudogenic_transcript-p1	0	NA	NA	0	0	0	0	0	0	0	0
Tb427_000028700.1	hypothetical protein	Tb927.6.5770:pseudogenic_transcript-p1	0	NA	NA	0	0	0	0	0	0	0	0
Tb427_000028800.1	hypothetical protein%2C conserved	Tb927.4.5540:pseudogenic_transcript-p1	0	NA	NA	0	0	0	0	0	0	0	0
Tb427_000028900.1	hypothetical protein%2C conserved	Tb10.v4.0258:mRNA-p1	0	NA	NA	0	0	0	0	0	0	0	0
Tb427_000029000.1	Trypanosomal VSG domain/Trypanosome variant surface glycoprotein C-terminal domain containing protein%2C putative	Tb927.3.5900:pseudogenic_transcript-p1	0	NA	NA	0	0	0	0	0	0	0	0
Tb427_000029100.1	Trypanosome variant surface glycoprotein (A-type)/Trypanosome variant surface glycoprotein C-terminal domain containing protein%2C putative	Tb927.11.19580:pseudogenic_transcript-p1	0	NA	NA	0	0	0	0	0	0	0	0
Tb427_000029200.1	Trypanosomal VSG domain containing protein%2C putative	Tb927.11.19590:pseudogenic_transcript-p1	0	NA	NA	0	0	0	0	0	0	0	0
Tb427_000029300.1	hypothetical protein	Tb11.15.0005.1-p1	0	NA	NA	0	0	0	0	0	0	0	0
Tb427_000029400.1	hypothetical protein	Tb927.9.17270:pseudogenic_transcript-p1	0	NA	NA	0	0	0	0	0	0	0	0
Tb427_000029500.1	hypothetical protein	Tb927.11.18510.1-p1	0	NA	NA	0	0	0	0	0	0	0	0
Tb427_000029600.1	Endonuclease-reverse transcriptase%2C putative	Tb927.1.240:pseudogenic_transcript-p1	0	NA	NA	0	0	0	0	0	0	0	0
Tb427_000029700.1	RNase H%2C putative	Tb927.1.240:pseudogenic_transcript-p1	0	NA	NA	0	0	0	0	0	0	0	0
Tb427_000029800.1	Trypanosomal VSG domain/Trypanosome variant surface glycoprotein C-terminal domain containing protein%2C putative	Tb09.v4.0183:pseudogenic_transcript-p1	0	NA	NA	0	0	0	0	0	0	0	0
Tb427_000029900.1	Trypanosome variant surface glycoprotein (A-type)%2C putative	Tb927.11.18820.1-p1	0	NA	NA	0	0	0	0	0	0	0	0
Tb427_000030000.1	hypothetical protein%2C conserved	Tb927.11.18900.1-p1	0	NA	NA	0	0	0	0	0	0	0	0
Tb427_000030100.1	hypothetical protein	Tb927.8.450:pseudogenic_transcript-p1	0	NA	NA	0	0	0	0	0	0	0	0
Tb427_000030200.1	Trypanosomal VSG domain containing protein%2C putative	Tb10.v4.0075:pseudogenic_transcript-p1	0.0771535	-0.438057	NA	0	0.0611607	0	0	0	0	0	0
Tb427_000030300.1	Reverse transcriptase (RNA-dependent DNA polymerase)%2C putative	Tb927.11.18610.1-p1	0.0899695	-0.438057	NA	0	0	0.0330884	0	0	0	0	0
Tb427_000030400.1	Trypanosomal VSG domain/Trypanosome variant surface glycoprotein C-terminal domain containing protein%2C putative	Tb927.9.16570:pseudogenic_transcript-p1	0	NA	NA	0	0	0	0	0	0	0	0
Tb427_000030500.1	hypothetical protein	Tb08.27P2.160:pseudogenic_transcript-p1	0	NA	NA	0	0	0	0	0	0	0	0
Tb427_000030600.1	Trypanosome variant surface glycoprotein (A-type)%2C putative	Tb927.11.20090:mRNA-p1	0	NA	NA	0	0	0	0	0	0	0	0
Tb427_000030700.1	hypothetical protein%2C conserved	Tb10.v4.0258:mRNA-p1	0	NA	NA	0	0	0	0	0	0	0	0
Tb427_000030800.1	hypothetical protein%2C conserved	Tb09.v4.0078:pseudogenic_transcript-p1	0	NA	NA	0	0	0	0	0	0	0	0
Tb427_000030900.1	hypothetical protein	Tb08.27P2.520:pseudogenic_transcript-p1	0	NA	NA	0	0	0	0	0	0	0	0
Tb427_000031000.1	Reverse transcriptase (RNA-dependent DNA polymerase)%2C putative	Tb927.1.240:pseudogenic_transcript-p1	0	NA	NA	0	0	0	0	0	0	0	0
Tb427_000031100.1	Trypanosomal VSG domain containing protein%2C putative	Tb10.v4.0100:mRNA-p1	0.0899695	-0.438057	NA	0	0	0.0594592	0	0	0	0	0
Tb427_000031200.1	Trypanosome variant surface glycoprotein (A-type)/Trypanosome variant surface glycoprotein C-terminal domain containing protein%2C putative	Tb927.11.19620:pseudogenic_transcript-p1	0	NA	NA	0	0	0	0	0	0	0	0
Tb427_000031300.1	Trypanosomal VSG domain containing protein%2C putative	Tb09.v4.0073:mRNA-p1	0.161483	-1.88073	NA	0	0	0	0	0	0	0	0.108837
Tb427_000031400.1	hypothetical protein	Tb927.4.5600:pseudogenic_transcript-p1	0.186297	-1.88073	NA	0	0	0	0	0	0	0.128679	0
Tb427_000031500.1	Trypanosome variant surface glycoprotein C-terminal domain containing protein%2C putative	Tb10.v4.0201:pseudogenic_transcript-p1	0	NA	NA	0	0	0	0	0	0	0	0
Tb427_000031600.1	Trypanosome variant surface glycoprotein C-terminal domain containing protein%2C putative	Tb927.11.18900.1-p1	0.0899695	-0.438057	NA	0	0	0.0588239	0	0	0	0	0
Tb427_000031700.1	hypothetical protein%2C conserved	Tb927.3.190:mRNA-p1	0	NA	NA	0	0	0	0	0	0	0	0
Tb427_000031800.1	Trypanosome variant surface glycoprotein (A-type)%2C putative	Tb927.11.17570:mRNA-p1	0.0771535	-0.438057	NA	0	0.0509893	0	0	0	0	0	0
Tb427_000031900.1	Trypanosomal VSG domain containing protein%2C putative	Tb927.3.150:mRNA-p1	0	NA	NA	0	0	0	0	0	0	0	0
Tb427_000032000.1	hypothetical protein%2C conserved	Tb927.8.450:pseudogenic_transcript-p1	0	NA	NA	0	0	0	0	0	0	0	0
Tb427_000032100.1	Trypanosomal VSG domain/Trypanosome variant surface glycoprotein C-terminal domain containing protein%2C putative	Tb927.11.17590:mRNA-p1	0	NA	NA	0	0	0	0	0	0	0	0
Tb427_000032200.1	hypothetical protein%2C conserved	Tb927.5.4800:pseudogenic_transcript-p1	0	NA	NA	0	0	0	0	0	0	0	0
Tb427_000032300.1	Trypanosome variant surface glycoprotein (A-type)%2C putative	Tb11.v5.0300.1-p1	0	NA	NA	0	0	0	0	0	0	0	0
Tb427_000032400.1	Trypanosome variant surface glycoprotein (A-type)/Trypanosome variant surface glycoprotein C-terminal domain containing protein%2C putative	Tb927.11.18050:mRNA-p1	0.0902539	-0.438057	NA	0	0	0	0.0539387	0	0	0	0
Tb427_000032500.1	Reverse transcriptase (RNA-dependent DNA polymerase)%2C putative	Tb927.11.18610.1-p1	0.167123	0.282234	NA	0	0.0284434	0.0331682	0	0	0	0	0
Tb427_000032600.1	hypothetical protein%2C conserved	Tb11.v5.1008.1-p1	0	NA	NA	0	0	0	0	0	0	0	0
Tb427_000032700.1	hypothetical protein%2C conserved	Tb927.11.20550:mRNA-p1	0.203576	-1.88073	NA	0	0	0	0	0.131141	0	0	0
Tb427_000032800.1	hypothetical protein	Tb927.11.20560:pseudogenic_transcript-p1	0	NA	NA	0	0	0	0	0	0	0	0
Tb427_000032900.1	Trypanosome variant surface glycoprotein (A-type)%2C putative	Tb11.1690:pseudogenic_transcript-p1	0	NA	NA	0	0	0	0	0	0	0	0
Tb427_000033000.1	hypothetical protein%2C conserved	Tb927.5.4920:pseudogenic_transcript-p1	0	NA	NA	0	0	0	0	0	0	0	0
Tb427_000033100.1	Trypanosome variant surface glycoprotein (A-type)/Trypanosome variant surface glycoprotein C-terminal domain containing protein%2C putative	Tb927.5.230:mRNA-p1	0	NA	NA	0	0	0	0	0	0	0	0
Tb427_000033200.1	Trypanosome variant surface glycoprotein (A-type)/Trypanosome variant surface glycoprotein C-terminal domain containing protein%2C putative	Tb927.9.16560:pseudogenic_transcript-p1	0	NA	NA	0	0	0	0	0	0	0	0
Tb427_000033300.1	Trypanosomal VSG domain containing protein%2C putative	Tb927.9.16570:pseudogenic_transcript-p1	0	NA	NA	0	0	0	0	0	0	0	0
Tb427_000033400.1	hypothetical protein%2C conserved	Tb927.6.5510:pseudogenic_transcript-p1	0	NA	NA	0	0	0	0	0	0	0	0
Tb427_000033500.1	hypothetical protein%2C conserved	Tb927.9.16590:pseudogenic_transcript-p1	0	NA	NA	0	0	0	0	0	0	0	0
Tb427_000033600.1	Endonuclease-reverse transcriptase/Reverse transcriptase (RNA-dependent DNA polymerase)%2C putative	Tb927.1.240:pseudogenic_transcript-p1	0	NA	NA	0	0	0	0	0	0	0	0
Tb427_000033700.1	RNase H%2C putative	Tb927.1.240:pseudogenic_transcript-p1	0.0902539	-0.438057	NA	0	0	0	0.0646759	0	0	0	0
Tb427_000033800.1	Reverse transcriptase (RNA-dependent DNA polymerase)%2C putative	Tb927.1.240:pseudogenic_transcript-p1	0	NA	NA	0	0	0	0	0	0	0	0
Tb427_000033900.1	Endonuclease-reverse transcriptase%2C putative	Tb927.1.240:pseudogenic_transcript-p1	0	NA	NA	0	0	0	0	0	0	0	0
Tb427_000034000.1	hypothetical protein%2C conserved	Tb10.v4.0188:mRNA-p1	0	NA	NA	0	0	0	0	0	0	0	0
Tb427_000034100.1	Trypanosomal VSG domain containing protein%2C putative	Tb11.v5.0933.1-p1	0	NA	NA	0	0	0	0	0	0	0	0
Tb427_000034200.1	Trypanosome variant surface glycoprotein (A-type)%2C putative	Tb09.v4.0054:pseudogenic_transcript-p1	0	NA	NA	0	0	0	0	0	0	0	0
Tb427_000034300.1	hypothetical protein%2C conserved	Tb11.0280:pseudogenic_transcript-p1	0	NA	NA	0	0	0	0	0	0	0	0
Tb427_000034400.1	Endonuclease-reverse transcriptase%2C putative	Tb927.1.240:pseudogenic_transcript-p1	0	NA	NA	0	0	0	0	0	0	0	0
Tb427_000034500.1	hypothetical protein%2C conserved	Tb927.1.240:pseudogenic_transcript-p1	0	NA	NA	0	0	0	0	0	0	0	0
Tb427_000034600.1	Reverse transcriptase (RNA-dependent DNA polymerase)%2C putative	Tb927.1.500:pseudogenic_transcript-p1	0	NA	NA	0	0	0	0	0	0	0	0
Tb427_000034700.1	Endonuclease-reverse transcriptase/Reverse transcriptase (RNA-dependent DNA polymerase)%2C putative	Tb927.1.240:pseudogenic_transcript-p1	0	NA	NA	0	0	0	0	0	0	0	0
Tb427_000034800.1	Trypanosomal VSG domain containing protein%2C putative	Tb10.v4.0180:pseudogenic_transcript-p1	0	NA	NA	0	0	0	0	0	0	0	0
Tb427_000034900.1	hypothetical protein	Tb08.27P2.160:pseudogenic_transcript-p1	0	NA	NA	0	0	0	0	0	0	0	0
Tb427_000035000.1	Trypanosomal VSG domain containing protein%2C putative	Tb10.v4.0182:pseudogenic_transcript-p1	0	NA	NA	0	0	0	0	0	0	0	0
Tb427_000035100.1	Trypanosomal VSG domain containing protein%2C putative	Tb927.9.16380:pseudogenic_transcript-p1	0	NA	NA	0	0	0	0	0	0	0	0
Tb427_000035200.1	Trypanosomal VSG domain containing protein%2C putative	Tb09.v4.0049:pseudogenic_transcript-p1	0	NA	NA	0	0	0	0	0	0	0	0
Tb427_000035300.1	hypothetical protein%2C conserved	Tb927.4.5540:pseudogenic_transcript-p1	0	NA	NA	0	0	0	0	0	0	0	0
Tb427_000035400.1	hypothetical protein	Tb08.27P2.160:pseudogenic_transcript-p1	0	NA	NA	0	0	0	0	0	0	0	0
Tb427_000035500.1	hypothetical protein	Tb927.5.5410.1-p1	0	NA	NA	0	0	0	0	0	0	0	0
Tb427_000035600.1	Reverse transcriptase (RNA-dependent DNA polymerase)%2C putative	Tb927.1.240:pseudogenic_transcript-p1	0	NA	NA	0	0	0	0	0	0	0	0
Tb427_000035700.1	hypothetical protein	Tb927.6.5440:pseudogenic_transcript-p1	0	NA	NA	0	0	0	0	0	0	0	0
Tb427_000035800.1	Reverse transcriptase (RNA-dependent DNA polymerase)%2C putative	Tb927.1.240:pseudogenic_transcript-p1	0	NA	NA	0	0	0	0	0	0	0	0
Tb427_000035900.1	hypothetical protein%2C conserved	Tb10.v4.0188:mRNA-p1	0	NA	NA	0	0	0	0	0	0	0	0
Tb427_000036000.1	Trypanosomal VSG domain containing protein%2C putative	Tb11.v5.0933.1-p1	0	NA	NA	0	0	0	0	0	0	0	0
Tb427_000036100.1	Trypanosome variant surface glycoprotein (A-type)%2C putative	Tb09.v4.0054:pseudogenic_transcript-p1	0	NA	NA	0	0	0	0	0	0	0	0
Tb427_000036200.1	hypothetical protein%2C conserved	Tb11.0280:pseudogenic_transcript-p1	0	NA	NA	0	0	0	0	0	0	0	0
Tb427_000036300.1	Endonuclease-reverse transcriptase%2C putative	Tb927.1.240:pseudogenic_transcript-p1	0	NA	NA	0	0	0	0	0	0	0	0
Tb427_000036400.1	hypothetical protein%2C conserved	Tb927.1.240:pseudogenic_transcript-p1	0	NA	NA	0	0	0	0	0	0	0	0
Tb427_000036500.1	Reverse transcriptase (RNA-dependent DNA polymerase)%2C putative	Tb927.1.500:pseudogenic_transcript-p1	0	NA	NA	0	0	0	0	0	0	0	0
Tb427_000036600.1	Reverse transcriptase (RNA-dependent DNA polymerase)%2C putative	Tb927.1.240:pseudogenic_transcript-p1	0	NA	NA	0	0	0	0	0	0	0	0
Tb427_000036700.1	hypothetical protein%2C conserved	Tb10.v4.0179:pseudogenic_transcript-p1	0.203576	-1.88073	NA	0	0	0	0	0.131695	0	0	0
Tb427_000036800.1	Trypanosomal VSG domain containing protein%2C putative	Tb927.5.4710:pseudogenic_transcript-p1	0.0902539	-0.438057	NA	0	0	0	0.0563604	0	0	0	0
Tb427_000036900.1	hypothetical protein	Tb11.0700:pseudogenic_transcript-p1	0	NA	NA	0	0	0	0	0	0	0	0
Tb427_000037000.1	Trypanosome variant surface glycoprotein C-terminal domain containing protein%2C putative	Tb927.5.4730:mRNA-p1	0	NA	NA	0	0	0	0	0	0	0	0
Tb427_000037100.1	Trypanosome variant surface glycoprotein (A-type)%2C putative	Tb927.5.4740:pseudogenic_transcript-p1	0	NA	NA	0	0	0	0	0	0	0	0
Tb427_000037200.1	Trypanosomal VSG domain/Trypanosome variant surface glycoprotein C-terminal domain containing protein%2C putative	Tb10.v4.0178:mRNA-p1	0	NA	NA	0	0	0	0	0	0	0	0
Tb427_000037300.1	Trypanosome variant surface glycoprotein C-terminal domain containing protein%2C putative	Tb10.v4.0177:pseudogenic_transcript-p1	0	NA	NA	0	0	0	0	0	0	0	0
Tb427_000037400.1	hypothetical protein	Tb10.v4.0176:pseudogenic_transcript-p1	0	NA	NA	0	0	0	0	0	0	0	0
Tb427_000037500.1	Trypanosomal VSG domain containing protein%2C putative	Tb10.v4.0175:pseudogenic_transcript-p1	0	NA	NA	0	0	0	0	0	0	0	0
Tb427_000037600.1	Trypanosome variant surface glycoprotein C-terminal domain containing protein%2C putative	Tb10.v4.0174:pseudogenic_transcript-p1	0	NA	NA	0	0	0	0	0	0	0	0
Tb427_000037700.1	Trypanosomal VSG domain containing protein%2C putative	Tb10.v4.0173:pseudogenic_transcript-p1	0	NA	NA	0	0	0	0	0	0	0	0
Tb427_000037800.1	RNase H%2C putative	Tb927.1.240:pseudogenic_transcript-p1	0	NA	NA	0	0	0	0	0	0	0	0
Tb427_000037900.1	Reverse transcriptase (RNA-dependent DNA polymerase)%2C putative	Tb927.1.500:pseudogenic_transcript-p1	0	NA	NA	0	0	0	0	0	0	0	0
Tb427_000038000.1	Endonuclease-reverse transcriptase%2C putative	Tb927.1.240:pseudogenic_transcript-p1	0	NA	NA	0	0	0	0	0	0	0	0
Tb427_000038100.1	hypothetical protein%2C conserved	Tb927.4.5450:pseudogenic_transcript-p1	0	NA	NA	0	0	0	0	0	0	0	0
Tb427_000038200.1	hypothetical protein%2C conserved	Tb927.4.5460:mRNA-p1	0	NA	NA	0	0	0	0	0	0	0	0
Tb427_000038300.1	Trypanosomal VSG domain containing protein%2C putative	Tb927.4.5470:pseudogenic_transcript-p1	0	NA	NA	0	0	0	0	0	0	0	0
Tb427_000038400.1	hypothetical protein	Tb927.6.5770:pseudogenic_transcript-p1	0	NA	NA	0	0	0	0	0	0	0	0
Tb427_000038500.1	hypothetical protein%2C conserved	Tb10.v4.0092:pseudogenic_transcript-p1	0	NA	NA	0	0	0	0	0	0	0	0
Tb427_000038600.1	hypothetical protein	Tb927.11.19170:pseudogenic_transcript-p1	0	NA	NA	0	0	0	0	0	0	0	0
Tb427_000038700.1	Trypanosome variant surface glycoprotein (A-type)%2C putative	Tb927.4.5500:pseudogenic_transcript-p1	0	NA	NA	0	0	0	0	0	0	0	0
Tb427_000038800.1	Trypanosomal VSG domain containing protein%2C putative	Tb927.4.5510:pseudogenic_transcript-p1	0	NA	NA	0	0	0	0	0	0	0	0
Tb427_000038900.1	hypothetical protein%2C conserved	Tb927.8.200:pseudogenic_transcript-p1	0	NA	NA	0	0	0	0	0	0	0	0
Tb427_000039000.1	Trypanosome variant surface glycoprotein (A-type)%2C putative	Tb927.4.5530:mRNA-p1	0	NA	NA	0	0	0	0	0	0	0	0
Tb427_000039100.1	hypothetical protein%2C conserved	Tb927.4.5540:pseudogenic_transcript-p1	0	NA	NA	0	0	0	0	0	0	0	0
Tb427_000039200.1	hypothetical protein%2C conserved	Tb927.4.5550:pseudogenic_transcript-p1	0	NA	NA	0	0	0	0	0	0	0	0
Tb427_000039300.1	Trypanosomal VSG domain/Trypanosome variant surface glycoprotein C-terminal domain containing protein%2C putative	Tb927.4.5560:mRNA-p1	0	NA	NA	0	0	0	0	0	0	0	0
Tb427_000039400.1	Trypanosome variant surface glycoprotein (A-type)%2C putative	Tb927.4.5580:mRNA-p1	0.0902539	-0.438057	NA	0	0	0	0.0562456	0	0	0	0
Tb427_000039500.1	Trypanosome variant surface glycoprotein (A-type)%2C putative	Tb11.v5.0389.1-p1	0	NA	NA	0	0	0	0	0	0	0	0
Tb427_000039600.1	hypothetical protein%2C conserved	Tb927.4.5600:pseudogenic_transcript-p1	0	NA	NA	0	0	0	0	0	0	0	0
Tb427_000039700.1	Trypanosomal VSG domain containing protein%2C putative	Tb10.v4.0072:pseudogenic_transcript-p1	0	NA	NA	0	0	0	0	0	0	0	0
Tb427_000039800.1	hypothetical protein%2C conserved	Tb927.4.5620:pseudogenic_transcript-p1	0	NA	NA	0	0	0	0	0	0	0	0
Tb427_000039900.1	Trypanosome variant surface glycoprotein C-terminal domain containing protein%2C putative	Tb927.4.5630:pseudogenic_transcript-p1	0	NA	NA	0	0	0	0	0	0	0	0
Tb427_000040000.1	Trypanosomal VSG domain/Trypanosome variant surface glycoprotein C-terminal domain containing protein%2C putative	Tb927.4.5640:pseudogenic_transcript-p1	0	NA	NA	0	0	0	0	0	0	0	0
Tb427_000040100.1	hypothetical protein	Tb927.4.5650:pseudogenic_transcript-p1	0	NA	NA	0	0	0	0	0	0	0	0
Tb427_000040200.1	hypothetical protein%2C conserved	Tb10.v4.0234:pseudogenic_transcript-p1	0	NA	NA	0	0	0	0	0	0	0	0
Tb427_000040300.1	Trypanosome variant surface glycoprotein C-terminal domain containing protein%2C putative	Tb927.4.5670:pseudogenic_transcript-p1	0	NA	NA	0	0	0	0	0	0	0	0
Tb427_000040400.1	Endonuclease-reverse transcriptase%2C putative	Tb927.1.240:pseudogenic_transcript-p1	0	NA	NA	0	0	0	0	0	0	0	0
Tb427_000040500.1	Reverse transcriptase (RNA-dependent DNA polymerase)%2C putative	Tb927.1.240:pseudogenic_transcript-p1	0.0899695	-0.438057	NA	0	0	0.167863	0	0	0	0	0
Tb427_000040600.1	RNase H%2C putative	Tb927.1.240:pseudogenic_transcript-p1	0.0771535	-0.438057	NA	0	0.0282731	0	0	0	0	0	0
Tb427_000040700.1	Trypanosomal VSG domain containing protein%2C putative	Tb927.11.17220:mRNA-p1	0	NA	NA	0	0	0	0	0	0	0	0
Tb427_000040800.1	Trypanosome variant surface glycoprotein C-terminal domain containing protein%2C putative	Tb11.v4.0062.1-p1	0.0771535	-0.438057	NA	0	0.088752	0	0	0	0	0	0
Tb427_000040900.1	Trypanosomal VSG domain/Trypanosome variant surface glycoprotein C-terminal domain containing protein%2C putative	Tb08.27P2.140:mRNA-p1	0	NA	NA	0	0	0	0	0	0	0	0
Tb427_000041000.1	Trypanosomal VSG domain/Trypanosome variant surface glycoprotein C-terminal domain containing protein%2C putative	Tb08.27P2.150:pseudogenic_transcript-p1	0	NA	NA	0	0	0	0	0	0	0	0
Tb427_000041100.1	hypothetical protein	Tb08.27P2.160:pseudogenic_transcript-p1	0	NA	NA	0	0	0	0	0	0	0	0
Tb427_000041200.1	Trypanosome variant surface glycoprotein (A-type)%2C putative	Tb08.27P2.610:pseudogenic_transcript-p1	0.077801	-0.438057	NA	0.053497	0	0	0	0	0	0	0
Tb427_000041300.1	hypothetical protein	Tb11.v5.0622.1-p1	0	NA	NA	0	0	0	0	0	0	0	0
Tb427_000041400.1	hypothetical protein%2C conserved	Tb927.8.200:pseudogenic_transcript-p1	0	NA	NA	0	0	0	0	0	0	0	0
Tb427_000041500.1	hypothetical protein%2C conserved	Tb927.5.4810:mRNA-p1	0	NA	NA	0	0	0	0	0	0	0	0
Tb427_000041600.1	Trypanosome variant surface glycoprotein (A-type)%2C putative	NA	0	NA	NA	0	0	0	0	0	0	0	0
Tb427_000041700.1	Trypanosome variant surface glycoprotein (A-type)/Trypanosome variant surface glycoprotein C-terminal domain containing protein%2C putative	Tb927.3.280:pseudogenic_transcript-p1	0	NA	NA	0	0	0	0	0	0	0	0
Tb427_000041800.1	Trypanosome variant surface glycoprotein (A-type)%2C putative	Tb10.v4.0098:pseudogenic_transcript-p1	0	NA	NA	0	0	0	0	0	0	0	0
Tb427_000041900.1	Trypanosome variant surface glycoprotein C-terminal domain containing protein%2C putative	Tb927.3.260:pseudogenic_transcript-p1	0	NA	NA	0	0	0	0	0	0	0	0
Tb427_000042000.1	hypothetical protein%2C conserved	Tb927.3.250:pseudogenic_transcript-p1	0	NA	NA	0	0	0	0	0	0	0	0
Tb427_000042100.1	Trypanosomal VSG domain containing protein%2C putative	Tb927.11.18320.1-p1	0	NA	NA	0	0	0	0	0	0	0	0
Tb427_000042200.1	hypothetical protein%2C conserved	Tb927.6.5240:mRNA-p1	0	NA	NA	0	0	0	0	0	0	0	0
Tb427_000042300.1	Trypanosome variant surface glycoprotein (A-type)%2C putative	Tb927.11.18350.1-p1	0	NA	NA	0	0	0	0	0	0	0	0
Tb427_000042400.1	hypothetical protein%2C conserved	Tb10.v4.0257:mRNA-p1	0.0899695	-0.438057	NA	0	0	0.101585	0	0	0	0	0
Tb427_000042500.1	Trypanosomal VSG domain containing protein%2C putative	Tb927.7.6510:pseudogenic_transcript-p1	0	NA	NA	0	0	0	0	0	0	0	0
Tb427_000042600.1	hypothetical protein%2C conserved	Tb927.10.16530:pseudogenic_transcript-p1	0	NA	NA	0	0	0	0	0	0	0	0
Tb427_000042700.1	Trypanosomal VSG domain containing protein%2C putative	Tb927.6.5330:pseudogenic_transcript-p1	0	NA	NA	0	0	0	0	0	0	0	0
Tb427_000042800.1	hypothetical protein	Tb11.0730:mRNA-p1	0	NA	NA	0	0	0	0	0	0	0	0
Tb427_000042900.1	Trypanosome variant surface glycoprotein (A-type)/Trypanosome variant surface glycoprotein C-terminal domain containing protein%2C putative	Tb927.10.16500:mRNA-p1	0	NA	NA	0	0	0	0	0	0	0	0
Tb427_000043000.1	hypothetical protein	Tb927.11.17180:mRNA-p1	0.0771535	-0.438057	NA	0	0.0979587	0	0	0	0	0	0
Tb427_000043100.1	Trypanosome variant surface glycoprotein (A-type)%2C putative	Tb11.0510:pseudogenic_transcript-p1	0	NA	NA	0	0	0	0	0	0	0	0
Tb427_000043200.1	Trypanosome variant surface glycoprotein (A-type)/Trypanosome variant surface glycoprotein C-terminal domain containing protein%2C putative	Tb09.v4.0136:mRNA-p1	0	NA	NA	0	0	0	0	0	0	0	0
Tb427_000043300.1	Reverse transcriptase (RNA-dependent DNA polymerase)%2C putative	Tb927.11.18610.1-p1	0.317085	-0.464087	0.919136	0.0569525	0	0	0	0	0	0	0.0591051
Tb427_000043400.1	Trypanosomal VSG domain/Trypanosome variant surface glycoprotein C-terminal domain containing protein%2C putative	Tb927.11.17440:mRNA-p1	0.0902539	-0.438057	NA	0	0	0	0.0547949	0	0	0	0
Tb427_000043500.1	hypothetical protein%2C conserved	Tb08.27P2.460:mRNA-p1	0	NA	NA	0	0	0	0	0	0	0	0
Tb427_000043600.1	hypothetical protein%2C conserved	Tb927.9.18040:pseudogenic_transcript-p1	0	NA	NA	0	0	0	0	0	0	0	0
Tb427_000043700.1	Trypanosome variant surface glycoprotein (A-type)%2C putative	Tb927.9.160:mRNA-p1	0	NA	NA	0	0	0	0	0	0	0	0
Tb427_000043800.1	hypothetical protein%2C conserved	Tb08.27P2.530:pseudogenic_transcript-p1	0	NA	NA	0	0	0	0	0	0	0	0
Tb427_000043900.1	Trypanosome variant surface glycoprotein (A-type)/Trypanosome variant surface glycoprotein C-terminal domain containing protein%2C putative	Tb08.27P2.220:mRNA-p1	0	NA	NA	0	0	0	0	0	0	0	0
Tb427_000044000.1	hypothetical protein	Tb927.8.110:pseudogenic_transcript-p1	0	NA	NA	0	0	0	0	0	0	0	0
Tb427_000044100.1	Trypanosome variant surface glycoprotein C-terminal domain containing protein%2C putative	Tb10.v4.0263:mRNA-p1	0	NA	NA	0	0	0	0	0	0	0	0
Tb427_000044200.1	Galactosyltransferase%2C putative	Tb927.8.200:pseudogenic_transcript-p1	0	NA	NA	0	0	0	0	0	0	0	0
Tb427_000044300.1	hypothetical protein	Tb10.v4.0095:mRNA-p1	0	NA	NA	0	0	0	0	0	0	0	0
Tb427_000044400.1	hypothetical protein	Tb10.v4.0082:mRNA-p1	0	NA	NA	0	0	0	0	0	0	0	0
Tb427_000044500.1	hypothetical protein%2C conserved	Tb10.v4.0083:pseudogenic_transcript-p1	0.077801	-0.438057	NA	0.0596646	0	0	0	0	0	0	0
Tb427_000044600.1	Trypanosomal VSG domain containing protein%2C putative	Tb09.v4.0087:pseudogenic_transcript-p1	0	NA	NA	0	0	0	0	0	0	0	0
Tb427_000044700.1	Trypanosome variant surface glycoprotein (A-type)/Trypanosome variant surface glycoprotein C-terminal domain containing protein%2C putative	Tb09.v4.0202:mRNA-p1	0	NA	NA	0	0	0	0	0	0	0	0
Tb427_000044800.1	Trypanosomal VSG domain containing protein%2C putative	Tb09.v4.0183:pseudogenic_transcript-p1	0	NA	NA	0	0	0	0	0	0	0	0
Tb427_000044900.1	hypothetical protein%2C conserved	Tb927.11.18560.1-p1	0	NA	NA	0	0	0	0	0	0	0	0
Tb427_000045000.1	hypothetical protein%2C conserved	Tb10.v4.0049:mRNA-p1	0	NA	NA	0	0	0	0	0	0	0	0
Tb427_000045100.1	hypothetical protein%2C conserved	Tb927.11.19900:pseudogenic_transcript-p1	0.186297	-1.88073	NA	0	0	0	0	0	0	0.188134	0
Tb427_000045200.1	Trypanosomal VSG domain containing protein%2C putative	Tb927.11.19890:pseudogenic_transcript-p1	0	NA	NA	0	0	0	0	0	0	0	0
Tb427_000045300.1	Trypanosomal VSG domain containing protein%2C putative	Tb11.v5.0981.1-p1	0	NA	NA	0	0	0	0	0	0	0	0
Tb427_000045400.1	hypothetical protein	Tb927.11.20600:pseudogenic_transcript-p1	0	NA	NA	0	0	0	0	0	0	0	0
Tb427_000045500.1	Reverse transcriptase (RNA-dependent DNA polymerase)%2C putative	Tb927.11.18610.1-p1	0.203576	-1.88073	NA	0	0	0	0	0.07496	0	0	0
Tb427_000045600.1	Trypanosomal VSG domain containing protein%2C putative	Tb927.11.17220:mRNA-p1	0	NA	NA	0	0	0	0	0	0	0	0
Tb427_000045700.1	hypothetical protein%2C conserved	Tb927.11.19700:pseudogenic_transcript-p1	0	NA	NA	0	0	0	0	0	0	0	0
Tb427_000045800.1	Trypanosomal VSG domain containing protein%2C putative	Tb927.11.19690:pseudogenic_transcript-p1	0	NA	NA	0	0	0	0	0	0	0	0
Tb427_000045900.1	hypothetical protein%2C conserved	Tb927.8.170:mRNA-p1	0	NA	NA	0	0	0	0	0	0	0	0
Tb427_000046000.1	Trypanosome variant surface glycoprotein (A-type)/Trypanosome variant surface glycoprotein C-terminal domain containing protein%2C putative	Tb927.11.19670:pseudogenic_transcript-p1	0	NA	NA	0	0	0	0	0	0	0	0
Tb427_000046100.1	Trypanosome variant surface glycoprotein (A-type)/Trypanosome variant surface glycoprotein C-terminal domain containing protein%2C putative	Tb927.11.19620:pseudogenic_transcript-p1	0	NA	NA	0	0	0	0	0	0	0	0
Tb427_000046200.1	hypothetical protein%2C conserved	Tb927.9.16130:pseudogenic_transcript-p1	0.077801	-0.438057	NA	0.0613561	0	0	0	0	0	0	0
Tb427_000046300.1	Reverse transcriptase (RNA-dependent DNA polymerase)%2C putative	Tb927.11.18610.1-p1	0.0902539	-0.438057	NA	0	0	0	0.033273	0	0	0	0
Tb427_000046400.1	Trypanosomal VSG domain containing protein%2C putative	Tb927.11.18400:pseudogenic_transcript-p1	0	NA	NA	0	0	0	0	0	0	0	0
Tb427_000046500.1	Trypanosomal VSG domain/Trypanosome variant surface glycoprotein C-terminal domain containing protein%2C putative	Tb09.v4.0163:pseudogenic_transcript-p1	0	NA	NA	0	0	0	0	0	0	0	0
Tb427_000046600.1	Trypanosomal VSG domain/Trypanosome variant surface glycoprotein C-terminal domain containing protein%2C putative	Tb927.11.18420:pseudogenic_transcript-p1	0	NA	NA	0	0	0	0	0	0	0	0
Tb427_000046700.1	Reverse transcriptase (RNA-dependent DNA polymerase)%2C putative	Tb927.11.18610.1-p1	0.244924	0.840709	NA	0.0286821	0.0284434	0.0331682	0	0	0	0	0
Tb427_000046800.1	Trypanosome variant surface glycoprotein (A-type)/Trypanosome variant surface glycoprotein C-terminal domain containing protein%2C putative	Tb927.11.20020:pseudogenic_transcript-p1	0	NA	NA	0	0	0	0	0	0	0	0
Tb427_000046900.1	Trypanosome variant surface glycoprotein C-terminal domain containing protein%2C putative	Tb10.v4.0162:pseudogenic_transcript-p1	0.264098	-1.15939	NA	0.130803	0	0	0	0	0	0.313212	0
Tb427_000047000.1	hypothetical protein%2C conserved	Tb927.11.19760:pseudogenic_transcript-p1	0	NA	NA	0	0	0	0	0	0	0	0
Tb427_000047100.1	Trypanosomal VSG domain/Trypanosome variant surface glycoprotein C-terminal domain containing protein%2C putative	Tb11.1100:pseudogenic_transcript-p1	0	NA	NA	0	0	0	0	0	0	0	0
Tb427_000047200.1	Trypanosome variant surface glycoprotein (A-type)/Trypanosome variant surface glycoprotein C-terminal domain containing protein%2C putative	Tb11.1110:pseudogenic_transcript-p1	0	NA	NA	0	0	0	0	0	0	0	0
Tb427_000047300.1	hypothetical protein%2C conserved	Tb10.v4.0258:mRNA-p1	0	NA	NA	0	0	0	0	0	0	0	0
Tb427_000047400.1	Trypanosomal VSG domain/Trypanosome variant surface glycoprotein C-terminal domain containing protein%2C putative	Tb11.0610:mRNA-p1	0	NA	NA	0	0	0	0	0	0	0	0
Tb427_000047500.1	Trypanosome variant surface glycoprotein (A-type)%2C putative	Tb927.8.260:pseudogenic_transcript-p1	0	NA	NA	0	0	0	0	0	0	0	0
Tb427_000047600.1	hypothetical protein%2C conserved	Tb927.11.18560.1-p1	0	NA	NA	0	0	0	0	0	0	0	0
Tb427_000047700.1	hypothetical protein	Tb10.v4.0049:mRNA-p1	0	NA	NA	0	0	0	0	0	0	0	0
Tb427_000047800.1	Endonuclease-reverse transcriptase%2C putative	Tb927.1.240:pseudogenic_transcript-p1	0	NA	NA	0	0	0	0	0	0	0	0
Tb427_000047900.1	Trypanosomal VSG domain/Trypanosome variant surface glycoprotein C-terminal domain containing protein%2C putative	Tb11.0190:pseudogenic_transcript-p1	0	NA	NA	0	0	0	0	0	0	0	0
Tb427_000048000.1	hypothetical protein%2C conserved	Tb11.0180:pseudogenic_transcript-p1	0	NA	NA	0	0	0	0	0	0	0	0
Tb427_000048100.1	hypothetical protein	Tb927.9.17900:pseudogenic_transcript-p1	0	NA	NA	0	0	0	0	0	0	0	0
Tb427_000048200.1	Trypanosomal VSG domain/Trypanosome variant surface glycoprotein C-terminal domain containing protein%2C putative	Tb11.v5.0127.1-p1	0	NA	NA	0	0	0	0	0	0	0	0
Tb427_000048300.1	hypothetical protein%2C conserved	Tb11.v5.0126.1-p1	0	NA	NA	0	0	0	0	0	0	0	0
Tb427_000048400.1	Trypanosomal VSG domain containing protein%2C putative	Tb11.v5.0125.1-p1	0	NA	NA	0	0	0	0	0	0	0	0
Tb427_000048500.1	hypothetical protein	Tb11.v5.0124.1-p1	0.0902539	-0.438057	NA	0	0	0	0.111808	0	0	0	0
Tb427_000048600.1	hypothetical protein%2C conserved	Tb927.11.19950:pseudogenic_transcript-p1	0.293545	-1.15939	0.793037	0	0	0.0613131	0	0.138734	0	0	0
Tb427_000048700.1	hypothetical protein%2C conserved	Tb11.v5.0689.1-p1	0	NA	NA	0	0	0	0	0	0	0	0
Tb427_000048800.1	Trypanosomal VSG domain containing protein%2C putative	Tb11.v5.0122.1-p1	0	NA	NA	0	0	0	0	0	0	0	0
Tb427_000048900.1	hypothetical protein%2C conserved	Tb11.0110:mRNA-p1	0	NA	NA	0	0	0	0	0	0	0	0
Tb427_000049000.1	hypothetical protein%2C conserved	Tb927.11.19900:pseudogenic_transcript-p1	0	NA	NA	0	0	0	0	0	0	0	0
Tb427_000049100.1	Trypanosomal VSG domain containing protein%2C putative	Tb927.11.19890:pseudogenic_transcript-p1	0	NA	NA	0	0	0	0	0	0	0	0
Tb427_000049200.1	hypothetical protein%2C conserved	Tb927.5.5470.1-p1	0	NA	NA	0	0	0	0	0	0	0	0
Tb427_000049300.1	hypothetical protein%2C conserved	Tb927.11.19760:pseudogenic_transcript-p1	0	NA	NA	0	0	0	0	0	0	0	0
Tb427_000049400.1	Trypanosomal VSG domain/Trypanosome variant surface glycoprotein C-terminal domain containing protein%2C putative	Tb927.11.19750:pseudogenic_transcript-p1	0	NA	NA	0	0	0	0	0	0	0	0
Tb427_000049500.1	hypothetical protein%2C conserved	Tb927.11.19740:pseudogenic_transcript-p1	0.407152	-2.67201	0.523745	0	0	0	0	0.269079	0	0	0
Tb427_000049600.1	hypothetical protein	NA	0	NA	NA	0	0	0	0	0	0	0	0
Tb427_000049700.1	hypothetical protein	Tb09.v4.0154:pseudogenic_transcript-p1	0	NA	NA	0	0	0	0	0	0	0	0
Tb427_000049800.1	Trypanosomal VSG domain containing protein%2C putative	Tb927.11.19720:pseudogenic_transcript-p1	0	NA	NA	0	0	0	0	0	0	0	0
Tb427_000049900.1	hypothetical protein%2C conserved	Tb927.11.19710:pseudogenic_transcript-p1	0.251737	-1.15939	NA	0	0	0	0.0535206	0	0	0	0.0957595
Tb427_000050000.1	hypothetical protein%2C conserved	Tb927.11.19700:pseudogenic_transcript-p1	0	NA	NA	0	0	0	0	0	0	0	0
Tb427_000050100.1	Trypanosomal VSG domain containing protein%2C putative	Tb927.11.19690:pseudogenic_transcript-p1	0	NA	NA	0	0	0	0	0	0	0	0
Tb427_000050200.1	Trypanosomal VSG domain containing protein%2C putative	Tb09.v4.0180:pseudogenic_transcript-p1	0.0771535	-0.438057	NA	0	0.0719757	0	0	0	0	0	0
Tb427_000050300.1	hypothetical protein	Tb10.v4.0049:mRNA-p1	0	NA	NA	0	0	0	0	0	0	0	0
Tb427_000050400.1	Trypanosomal VSG domain containing protein%2C putative	Tb10.v4.0135:mRNA-p1	0	NA	NA	0	0	0	0	0	0	0	0
Tb427_000050500.1	Trypanosome variant surface glycoprotein C-terminal domain containing protein%2C putative	Tb927.9.490:pseudogenic_transcript-p1	0	NA	NA	0	0	0	0	0	0	0	0
Tb427_000050600.1	Trypanosomal VSG domain containing protein%2C putative	Tb927.9.470:pseudogenic_transcript-p1	0	NA	NA	0	0	0	0	0	0	0	0
Tb427_000050700.1	Trypanosomal VSG domain/Trypanosome variant surface glycoprotein C-terminal domain containing protein%2C putative	Tb927.9.460:pseudogenic_transcript-p1	0	NA	NA	0	0	0	0	0	0	0	0
Tb427_000050800.1	hypothetical protein	Tb08.27P2.160:pseudogenic_transcript-p1	0	NA	NA	0	0	0	0	0	0	0	0
Tb427_000050900.1	Trypanosomal VSG domain containing protein%2C putative	Tb927.3.150:mRNA-p1	0	NA	NA	0	0	0	0	0	0	0	0
Tb427_000051000.1	Trypanosome variant surface glycoprotein (A-type)%2C putative	Tb927.11.19620:pseudogenic_transcript-p1	0	NA	NA	0	0	0	0	0	0	0	0
Tb427_000051100.1	hypothetical protein%2C conserved	Tb927.11.19630:pseudogenic_transcript-p1	0	NA	NA	0	0	0	0	0	0	0	0
Tb427_000051200.1	hypothetical protein	Tb927.9.16250:mRNA-p1	0	NA	NA	0	0	0	0	0	0	0	0
Tb427_000051300.1	hypothetical protein%2C conserved	Tb927.11.19640:pseudogenic_transcript-p1	0.077801	-0.438057	NA	0.0583484	0	0	0	0	0	0	0
Tb427_000051400.1	hypothetical protein%2C conserved	Tb927.11.19650:pseudogenic_transcript-p1	0	NA	NA	0	0	0	0	0	0	0	0
Tb427_000051500.1	hypothetical protein%2C conserved	Tb927.11.19660:pseudogenic_transcript-p1	0	NA	NA	0	0	0	0	0	0	0	0
Tb427_000051600.1	Trypanosome variant surface glycoprotein (A-type)/Trypanosome variant surface glycoprotein C-terminal domain containing protein%2C putative	Tb927.11.19670:pseudogenic_transcript-p1	0	NA	NA	0	0	0	0	0	0	0	0
Tb427_000051700.1	Trypanosomal VSG domain containing protein%2C putative	Tb05.5K5.440:pseudogenic_transcript-p1	0.0771535	-0.438057	NA	0	0.0529328	0	0	0	0	0	0
Tb427_000051800.1	Trypanosome variant surface glycoprotein (A-type)/Trypanosome variant surface glycoprotein C-terminal domain containing protein%2C putative	Tb927.11.19670:pseudogenic_transcript-p1	0	NA	NA	0	0	0	0	0	0	0	0
Tb427_000051900.1	hypothetical protein%2C conserved	Tb927.11.18560.1-p1	0	NA	NA	0	0	0	0	0	0	0	0
Tb427_000052000.1	hypothetical protein	Tb10.v4.0049:mRNA-p1	0	NA	NA	0	0	0	0	0	0	0	0
Tb427_000052100.1	hypothetical protein	Tb11.v5.0317.1-p1	0	NA	NA	0	0	0	0	0	0	0	0
Tb427_000052200.1	hypothetical protein%2C conserved	Tb09.v4.0179:pseudogenic_transcript-p1	0	NA	NA	0	0	0	0	0	0	0	0
Tb427_000052300.1	hypothetical protein%2C conserved	Tb927.11.17800:mRNA-p1	0	NA	NA	0	0	0	0	0	0	0	0
Tb427_000052400.1	Trypanosomal VSG domain containing protein%2C putative	Tb10.v4.0123:pseudogenic_transcript-p1	0	NA	NA	0	0	0	0	0	0	0	0
Tb427_000052500.1	Trypanosomal VSG domain containing protein%2C putative	Tb10.v4.0204:pseudogenic_transcript-p1	0	NA	NA	0	0	0	0	0	0	0	0
Tb427_000052600.1	hypothetical protein%2C conserved	Tb927.9.1140:pseudogenic_transcript-p1	0	NA	NA	0	0	0	0	0	0	0	0
Tb427_000052700.1	Trypanosome variant surface glycoprotein (A-type)%2C putative	Tb10.v4.0185:pseudogenic_transcript-p1	0	NA	NA	0	0	0	0	0	0	0	0
Tb427_000052800.1	Trypanosome variant surface glycoprotein C-terminal domain containing protein%2C putative	Tb10.v4.0162:pseudogenic_transcript-p1	0	NA	NA	0	0	0	0	0	0	0	0
Tb427_000052900.1	hypothetical protein%2C conserved	Tb09.v4.0154:pseudogenic_transcript-p1	0	NA	NA	0	0	0	0	0	0	0	0
Tb427_000053000.1	Trypanosomal VSG domain containing protein%2C putative	Tb10.v4.0062:pseudogenic_transcript-p1	0	NA	NA	0	0	0	0	0	0	0	0
Tb427_000053100.1	Trypanosome variant surface glycoprotein (A-type)%2C putative	Tb927.11.17670:mRNA-p1	0	NA	NA	0	0	0	0	0	0	0	0
Tb427_000053200.1	hypothetical protein%2C conserved	Tb927.11.18620.1-p1	0	NA	NA	0	0	0	0	0	0	0	0
Tb427_000053300.1	hypothetical protein	Tb927.3.5850:pseudogenic_transcript-p1	0	NA	NA	0	0	0	0	0	0	0	0
Tb427_000053400.1	Trypanosomal VSG domain/Trypanosome variant surface glycoprotein C-terminal domain containing protein%2C putative	Tb11.0270:pseudogenic_transcript-p1	0	NA	NA	0	0	0	0	0	0	0	0
Tb427_000053500.1	Trypanosomal VSG domain/Trypanosome variant surface glycoprotein C-terminal domain containing protein%2C putative	Tb09.v4.0119:pseudogenic_transcript-p1	0	NA	NA	0	0	0	0	0	0	0	0
Tb427_000053600.1	hypothetical protein%2C conserved	Tb09.v4.0112:pseudogenic_transcript-p1	0	NA	NA	0	0	0	0	0	0	0	0
Tb427_000053700.1	Trypanosome variant surface glycoprotein (A-type)/Trypanosome variant surface glycoprotein C-terminal domain containing protein%2C putative	Tb927.4.5500:pseudogenic_transcript-p1	0	NA	NA	0	0	0	0	0	0	0	0
Tb427_000053800.1	hypothetical protein%2C conserved	Tb09.v4.0195:pseudogenic_transcript-p1	0	NA	NA	0	0	0	0	0	0	0	0
Tb427_000053900.1	Trypanosomal VSG domain/Trypanosome variant surface glycoprotein C-terminal domain containing protein%2C putative	Tb927.3.440:mRNA-p1	0	NA	NA	0	0	0	0	0	0	0	0
Tb427_000054000.1	hypothetical protein	Tb11.0700:pseudogenic_transcript-p1	0	NA	NA	0	0	0	0	0	0	0	0
Tb427_000054100.1	Trypanosomal VSG domain containing protein%2C putative	Tb927.11.20120:pseudogenic_transcript-p1	0	NA	NA	0	0	0	0	0	0	0	0
Tb427_000054200.1	hypothetical protein	Tb927.11.20120:pseudogenic_transcript-p1	0	NA	NA	0	0	0	0	0	0	0	0
Tb427_000054300.1	hypothetical protein%2C conserved	Tb11.v5.0137.1-p1	0	NA	NA	0	0	0	0	0	0	0	0
Tb427_000054400.1	hypothetical protein%2C conserved	Tb10.v4.0258:mRNA-p1	0	NA	NA	0	0	0	0	0	0	0	0
Tb427_000054500.1	hypothetical protein%2C conserved	Tb10.v4.0059:pseudogenic_transcript-p1	0	NA	NA	0	0	0	0	0	0	0	0
Tb427_000054600.1	hypothetical protein	Tb08.27P2.160:pseudogenic_transcript-p1	0	NA	NA	0	0	0	0	0	0	0	0
Tb427_000054700.1	Trypanosomal VSG domain containing protein%2C putative	Tb927.8.460:mRNA-p1	0	NA	NA	0	0	0	0	0	0	0	0
Tb427_000054900:rRNA	NA	NA	6.03042	-1.80467	0.0358975	0.483959	0.0685616	0.159901	0.481219	0.361811	1.40836	1.82106	0.574001
Tb427_000055000.1	Trypanosomal VSG domain containing protein%2C putative	Tb927.5.4970:pseudogenic_transcript-p1	0	NA	NA	0	0	0	0	0	0	0	0
Tb427_000055100.1	Trypanosome variant surface glycoprotein (A-type)%2C putative	Tb09.v4.0204:pseudogenic_transcript-p1	0	NA	NA	0	0	0	0	0	0	0	0
Tb427_000055200.1	Reverse transcriptase (RNA-dependent DNA polymerase)/RNase H%2C putative	Tb927.1.240:pseudogenic_transcript-p1	0	NA	NA	0	0	0	0	0	0	0	0
Tb427_000055300.1	Endonuclease-reverse transcriptase%2C putative	Tb927.1.240:pseudogenic_transcript-p1	0.179939	0.362272	NA	0	0	0.0976227	0	0	0	0	0
Tb427_000055400.1	hypothetical protein%2C conserved	Tb927.9.17090:pseudogenic_transcript-p1	0	NA	NA	0	0	0	0	0	0	0	0
Tb427_000055500.1	Trypanosomal VSG domain containing protein%2C putative	Tb927.8.400:pseudogenic_transcript-p1	0	NA	NA	0	0	0	0	0	0	0	0
Tb427_000055600.1	Trypanosome variant surface glycoprotein (A-type)%2C putative	Tb927.11.17670:mRNA-p1	0	NA	NA	0	0	0	0	0	0	0	0
Tb427_000055700.1	Trypanosomal VSG domain/Trypanosome variant surface glycoprotein C-terminal domain containing protein%2C putative	Tb08.27P2.240:mRNA-p1	0	NA	NA	0	0	0	0	0	0	0	0
Tb427_000055800.1	Trypanosome variant surface glycoprotein (A-type)%2C putative	Tb927.9.230:pseudogenic_transcript-p1	0	NA	NA	0	0	0	0	0	0	0	0
Tb427_000055900.1	hypothetical protein%2C conserved	Tb927.9.17430:pseudogenic_transcript-p1	0	NA	NA	0	0	0	0	0	0	0	0
Tb427_000056000.1	Trypanosomal VSG domain/Trypanosome variant surface glycoprotein C-terminal domain containing protein%2C putative	Tb09.v4.0188:pseudogenic_transcript-p1	0	NA	NA	0	0	0	0	0	0	0	0
Tb427_000056100.1	hypothetical protein%2C conserved	Tb10.v4.0259:mRNA-p1	0	NA	NA	0	0	0	0	0	0	0	0
Tb427_000056200.1	hypothetical protein%2C conserved	Tb927.1.240:pseudogenic_transcript-p1	0	NA	NA	0	0	0	0	0	0	0	0
Tb427_000056300.1	Reverse transcriptase (RNA-dependent DNA polymerase)%2C putative	Tb927.11.18610.1-p1	0	NA	NA	0	0	0	0	0	0	0	0
Tb427_000056400.1	hypothetical protein	Tb08.27P2.330:pseudogenic_transcript-p1	0	NA	NA	0	0	0	0	0	0	0	0
Tb427_000056500.1	Trypanosomal VSG domain containing protein%2C putative	Tb927.9.16270:pseudogenic_transcript-p1	0	NA	NA	0	0	0	0	0	0	0	0
Tb427_000056600.1	hypothetical protein%2C conserved	Tb927.10.16460:pseudogenic_transcript-p1	0	NA	NA	0	0	0	0	0	0	0	0
Tb427_000056700.1	hypothetical protein%2C conserved	Tb927.11.18620.1-p1	0.0902539	-0.438057	NA	0	0	0	0.055455	0	0	0	0
Tb427_000056800.1	Trypanosome variant surface glycoprotein (A-type)/Trypanosome variant surface glycoprotein C-terminal domain containing protein%2C putative	Tb09.v4.0111:pseudogenic_transcript-p1	0	NA	NA	0	0	0	0	0	0	0	0
Tb427_000056900.1	Trypanosome variant surface glycoprotein (A-type)/Trypanosome variant surface glycoprotein C-terminal domain containing protein%2C putative	Tb927.9.17250:pseudogenic_transcript-p1	0	NA	NA	0	0	0	0	0	0	0	0
Tb427_000057000.1	hypothetical protein	Tb09.v4.0195:pseudogenic_transcript-p1	0	NA	NA	0	0	0	0	0	0	0	0
Tb427_000057100.1	Trypanosome variant surface glycoprotein (A-type)%2C putative	Tb927.10.16220:mRNA-p1	0	NA	NA	0	0	0	0	0	0	0	0
Tb427_000057200.1	hypothetical protein	NA	0	NA	NA	0	0	0	0	0	0	0	0
Tb427_000057300.1	Trypanosome variant surface glycoprotein C-terminal domain containing protein%2C putative	Tb927.9.17050:mRNA-p1	0	NA	NA	0	0	0	0	0	0	0	0
Tb427_000057400.1	hypothetical protein	Tb927.11.20070:pseudogenic_transcript-p1	0	NA	NA	0	0	0	0	0	0	0	0
Tb427_000057500.1	Trypanosomal VSG domain containing protein%2C putative	Tb10.v4.0223:pseudogenic_transcript-p1	0	NA	NA	0	0	0	0	0	0	0	0
Tb427_000057600.1	Trypanosomal VSG domain containing protein%2C putative	Tb05.5K5.410:pseudogenic_transcript-p1	0	NA	NA	0	0	0	0	0	0	0	0
Tb427_000057700.1	hypothetical protein%2C conserved	Tb927.1.530.2:mRNA-p1	0.0902539	-0.438057	NA	0	0	0	0.10116	0	0	0	0
Tb427_000057800.1	RNA polymerase Rpb2%2C domain 6%2C putative	Tb927.2.490:pseudogenic_transcript-p1	2.8199	0.570013	0.727603	0.388355	0	0.134729	0.315361	0	0.395551	0.0929929	0.0806067
Tb427_000057900.1	Retrotransposon hot spot protein%2C putative	Tb927.1.70:mRNA-p1	1.17419	1.22464	0.548772	0.10821	0.0357698	0.125134	0.12553	0	0	0	0.149733
Tb427_000058000.1	Retrotransposon hot spot protein%2C putative	Tb927.2.1130:pseudogenic_transcript-p1	0.656608	2.26203	0.328863	0.0979678	0.38861	0.226581	0.113649	0	0	0	0
Tb427_000058100.1	hypothetical protein%2C conserved	Tb927.1.240:pseudogenic_transcript-p1	0.0771535	-0.438057	NA	0	0.0420821	0	0	0	0	0	0
Tb427_000058200.1	hypothetical protein%2C conserved	Tb10.v4.0059:pseudogenic_transcript-p1	0	NA	NA	0	0	0	0	0	0	0	0
Tb427_000058300.1	Trypanosomal VSG domain containing protein%2C putative	Tb11.v5.0933.1-p1	0	NA	NA	0	0	0	0	0	0	0	0
Tb427_000058400.1	Trypanosome variant surface glycoprotein (A-type)%2C putative	Tb927.11.19670:pseudogenic_transcript-p1	0	NA	NA	0	0	0	0	0	0	0	0
Tb427_000058500.1	Trypanosome variant surface glycoprotein (A-type)%2C putative	Tb927.4.5590:pseudogenic_transcript-p1	0	NA	NA	0	0	0	0	0	0	0	0
Tb427_000058600.1	hypothetical protein	Tb09.v4.0195:pseudogenic_transcript-p1	0	NA	NA	0	0	0	0	0	0	0	0
Tb427_000058700.1	Reverse transcriptase (RNA-dependent DNA polymerase)%2C putative	Tb927.11.18610.1-p1	0	NA	NA	0	0	0	0	0	0	0	0
Tb427_000058800.1	hypothetical protein%2C conserved	Tb927.4.5620:pseudogenic_transcript-p1	0	NA	NA	0	0	0	0	0	0	0	0
Tb427_000058900.1	hypothetical protein%2C conserved	Tb927.6.5440:pseudogenic_transcript-p1	0	NA	NA	0	0	0	0	0	0	0	0
Tb427_000059000.1	hypothetical protein%2C conserved	Tb927.9.16520:pseudogenic_transcript-p1	0	NA	NA	0	0	0	0	0	0	0	0
Tb427_000059100.1	hypothetical protein	Tb10.v4.0059:pseudogenic_transcript-p1	0	NA	NA	0	0	0	0	0	0	0	0
Tb427_000059200.1	Trypanosomal VSG domain containing protein%2C putative	Tb927.9.16320:mRNA-p1	0.0902539	-0.438057	NA	0	0	0	0.0626227	0	0	0	0
Tb427_000059300.1	hypothetical protein%2C conserved	Tb09.v4.0114:mRNA-p1	0	NA	NA	0	0	0	0	0	0	0	0
Tb427_000059400.1	Trypanosomal VSG domain containing protein%2C putative	Tb927.9.310:pseudogenic_transcript-p1	0.077801	-0.438057	NA	0.196745	0	0	0	0	0	0	0
Tb427_000059500.1	Reverse transcriptase (RNA-dependent DNA polymerase)%2C putative	Tb927.11.18610.1-p1	0	NA	NA	0	0	0	0	0	0	0	0
Tb427_000059600.1	hypothetical protein%2C conserved	Tb10.v4.0190:pseudogenic_transcript-p1	0	NA	NA	0	0	0	0	0	0	0	0
Tb427_000059700.1	hypothetical protein%2C conserved	Tb10.v4.0237:pseudogenic_transcript-p1	0	NA	NA	0	0	0	0	0	0	0	0
Tb427_000059800.1	Trypanosomal VSG domain/Trypanosome variant surface glycoprotein C-terminal domain containing protein%2C putative	Tb11.v5.0926.1-p1	0.0771535	-0.438057	NA	0	0.0465642	0	0	0	0	0	0
Tb427_000059900.1	Trypanosomal VSG domain containing protein%2C putative	Tb927.5.5170:pseudogenic_transcript-p1	0	NA	NA	0	0	0	0	0	0	0	0
Tb427_000060000.1	hypothetical protein%2C conserved	Tb927.11.18620.1-p1	0	NA	NA	0	0	0	0	0	0	0	0
Tb427_000060100.1	Trypanosomal VSG domain containing protein%2C putative	Tb11.v5.0129.1-p1	0	NA	NA	0	0	0	0	0	0	0	0
Tb427_000060200.1	Trypanosomal VSG domain containing protein%2C putative	Tb927.9.220:pseudogenic_transcript-p1	0	NA	NA	0	0	0	0	0	0	0	0
Tb427_000060300.1	Trypanosome variant surface glycoprotein (A-type)%2C putative	Tb927.9.230:pseudogenic_transcript-p1	0	NA	NA	0	0	0	0	0	0	0	0
Tb427_000060400.1	Trypanosomal VSG domain containing protein%2C putative	Tb05.5K5.440:pseudogenic_transcript-p1	0	NA	NA	0	0	0	0	0	0	0	0
Tb427_000060500.1	Trypanosome variant surface glycoprotein (A-type)%2C putative	Tb08.27P2.610:pseudogenic_transcript-p1	0	NA	NA	0	0	0	0	0	0	0	0
Tb427_000060600.1	Trypanosome variant surface glycoprotein C-terminal domain containing protein%2C putative	Tb927.11.18900.1-p1	0	NA	NA	0	0	0	0	0	0	0	0
Tb427_000060700.1	Trypanosome variant surface glycoprotein (A-type)/Trypanosome variant surface glycoprotein C-terminal domain containing protein%2C putative	Tb927.3.180:mRNA-p1	0	NA	NA	0	0	0	0	0	0	0	0
Tb427_000060800.1	hypothetical protein%2C conserved	Tb927.9.500:pseudogenic_transcript-p1	0	NA	NA	0	0	0	0	0	0	0	0
Tb427_000060900.1	Trypanosomal VSG domain/Trypanosome variant surface glycoprotein C-terminal domain containing protein%2C putative	Tb927.9.270:mRNA-p1	0	NA	NA	0	0	0	0	0	0	0	0
Tb427_000061000.1	hypothetical protein%2C conserved	Tb09.v4.0193:pseudogenic_transcript-p1	0.203576	-1.88073	NA	0	0	0	0	0.490486	0	0	0
Tb427_000061100.1	hypothetical protein%2C conserved	NA	0	NA	NA	0	0	0	0	0	0	0	0
Tb427_000061200.1	Trypanosome variant surface glycoprotein (A-type)%2C putative	Tb927.3.5860:pseudogenic_transcript-p1	0	NA	NA	0	0	0	0	0	0	0	0
Tb427_000061300.1	Trypanosomal VSG domain/Trypanosome variant surface glycoprotein C-terminal domain containing protein%2C putative	Tb10.v4.0076:pseudogenic_transcript-p1	0	NA	NA	0	0	0	0	0	0	0	0
Tb427_000061400.1	Trypanosomal VSG domain containing protein%2C putative	Tb927.5.5130:pseudogenic_transcript-p1	0.077801	-0.438057	NA	0.0577819	0	0	0	0	0	0	0
Tb427_000061500.1	Trypanosome variant surface glycoprotein (A-type)/Trypanosome variant surface glycoprotein C-terminal domain containing protein%2C putative	Tb10.v4.0150:pseudogenic_transcript-p1	0	NA	NA	0	0	0	0	0	0	0	0
Tb427_000061600.1	hypothetical protein%2C conserved	Tb10.v4.0149:pseudogenic_transcript-p1	0	NA	NA	0	0	0	0	0	0	0	0
Tb427_000061700.1	hypothetical protein%2C conserved	Tb10.v4.0148:pseudogenic_transcript-p1	0	NA	NA	0	0	0	0	0	0	0	0
Tb427_000061800.1	hypothetical protein	Tb08.27P2.160:pseudogenic_transcript-p1	0	NA	NA	0	0	0	0	0	0	0	0
Tb427_000061900.1	Trypanosomal VSG domain containing protein%2C putative	Tb10.v4.0146:pseudogenic_transcript-p1	0	NA	NA	0	0	0	0	0	0	0	0
Tb427_000062000.1	hypothetical protein%2C conserved	Tb927.6.5490:pseudogenic_transcript-p1	0	NA	NA	0	0	0	0	0	0	0	0
Tb427_000062100.1	Trypanosomal VSG domain/Trypanosome variant surface glycoprotein C-terminal domain containing protein%2C putative	Tb927.3.170:pseudogenic_transcript-p1	0	NA	NA	0	0	0	0	0	0	0	0
Tb427_000062200.1	hypothetical protein	Tb10.v4.0059:pseudogenic_transcript-p1	0	NA	NA	0	0	0	0	0	0	0	0
Tb427_000062300.1	Trypanosomal VSG domain/Trypanosome variant surface glycoprotein C-terminal domain containing protein%2C putative	Tb08.27P2.580:pseudogenic_transcript-p1	0	NA	NA	0	0	0	0	0	0	0	0
Tb427_000062400.1	hypothetical protein%2C conserved	Tb927.6.5440:pseudogenic_transcript-p1	0	NA	NA	0	0	0	0	0	0	0	0
Tb427_000062500.1	hypothetical protein%2C conserved	Tb927.6.5430:pseudogenic_transcript-p1	0	NA	NA	0	0	0	0	0	0	0	0
Tb427_000062600.1	hypothetical protein%2C conserved	Tb927.5.4860:pseudogenic_transcript-p1	0	NA	NA	0	0	0	0	0	0	0	0
Tb427_000062700.1	Trypanosome variant surface glycoprotein (A-type)%2C putative	Tb927.11.18860.1-p1	0	NA	NA	0	0	0	0	0	0	0	0
Tb427_000062800.1	Trypanosomal VSG domain/Trypanosome variant surface glycoprotein C-terminal domain containing protein%2C putative	Tb927.11.18870.1-p1	0.0899695	-0.438057	NA	0	0	0.0484676	0	0	0	0	0
Tb427_000062900.1	hypothetical protein%2C conserved	Tb11.0670:mRNA-p1	0	NA	NA	0	0	0	0	0	0	0	0
Tb427_000063000.1	Trypanosome variant surface glycoprotein (A-type)/Trypanosome variant surface glycoprotein C-terminal domain containing protein%2C putative	Tb09.v4.0074:pseudogenic_transcript-p1	0	NA	NA	0	0	0	0	0	0	0	0
Tb427_000063100.1	hypothetical protein%2C conserved	Tb10.v4.0176:pseudogenic_transcript-p1	0.203576	-1.88073	NA	0	0	0	0	0.124335	0	0	0
Tb427_000063200.1	Trypanosomal VSG domain/Trypanosome variant surface glycoprotein C-terminal domain containing protein%2C putative	Tb927.11.19400:mRNA-p1	0.077801	-0.438057	NA	0.0456057	0	0	0	0	0	0	0
Tb427_000063300.1	Trypanosomal VSG domain/Trypanosome variant surface glycoprotein C-terminal domain containing protein%2C putative	Tb927.3.5900:pseudogenic_transcript-p1	0	NA	NA	0	0	0	0	0	0	0	0
Tb427_000063400.1	hypothetical protein%2C conserved	Tb11.1720.1-p1	0	NA	NA	0	0	0	0	0	0	0	0
Tb427_000063500.1	Trypanosome variant surface glycoprotein C-terminal domain containing protein%2C putative	Tb11.v4.0062.1-p1	0	NA	NA	0	0	0	0	0	0	0	0
Tb427_000063600.1	Trypanosomal VSG domain containing protein%2C putative	Tb927.11.19290:pseudogenic_transcript-p1	0	NA	NA	0	0	0	0	0	0	0	0
Tb427_000063700.1	hypothetical protein%2C conserved	Tb11.v5.1033.1-p1	0	NA	NA	0	0	0	0	0	0	0	0
Tb427_000063800.1	hypothetical protein%2C conserved	Tb10.v4.0112:pseudogenic_transcript-p1	0	NA	NA	0	0	0	0	0	0	0	0
Tb427_000063900.1	hypothetical protein%2C conserved	Tb927.10.16250:pseudogenic_transcript-p1	0	NA	NA	0	0	0	0	0	0	0	0
Tb427_000064000.1	Trypanosomal VSG domain/Trypanosome variant surface glycoprotein C-terminal domain containing protein%2C putative	Tb927.11.17770:mRNA-p1	0	NA	NA	0	0	0	0	0	0	0	0
Tb427_000064100.1	Trypanosome variant surface glycoprotein C-terminal domain containing protein%2C putative	Tb10.v4.0060:pseudogenic_transcript-p1	0	NA	NA	0	0	0	0	0	0	0	0
Tb427_000064200.1	hypothetical protein	Tb927.11.19610:pseudogenic_transcript-p1	0	NA	NA	0	0	0	0	0	0	0	0
Tb427_000064300.1	Trypanosome variant surface glycoprotein C-terminal domain containing protein%2C putative	Tb927.9.17060:pseudogenic_transcript-p1	0	NA	NA	0	0	0	0	0	0	0	0
Tb427_000064400.1	Trypanosomal VSG domain containing protein%2C putative	Tb927.8.130:mRNA-p1	0	NA	NA	0	0	0	0	0	0	0	0
Tb427_000064500.1	Trypanosomal VSG domain/Trypanosome variant surface glycoprotein C-terminal domain containing protein%2C putative	Tb05.5K5.410:pseudogenic_transcript-p1	0	NA	NA	0	0	0	0	0	0	0	0
Tb427_000064600.1	hypothetical protein	Tb08.27P2.160:pseudogenic_transcript-p1	0	NA	NA	0	0	0	0	0	0	0	0
Tb427_000064700.1	hypothetical protein%2C conserved	Tb927.9.16280:pseudogenic_transcript-p1	0	NA	NA	0	0	0	0	0	0	0	0
Tb427_000064800.1	Trypanosomal VSG domain containing protein%2C putative	Tb927.5.5130:pseudogenic_transcript-p1	0	NA	NA	0	0	0	0	0	0	0	0
Tb427_000064900.1	hypothetical protein	Tb10.v4.0059:pseudogenic_transcript-p1	0	NA	NA	0	0	0	0	0	0	0	0
Tb427_000065000.1	hypothetical protein%2C conserved	Tb927.11.20710:pseudogenic_transcript-p1	0	NA	NA	0	0	0	0	0	0	0	0
Tb427_000065100.1	Trypanosomal VSG domain/Trypanosome variant surface glycoprotein C-terminal domain containing protein%2C putative	Tb09.v4.0102:mRNA-p1	0	NA	NA	0	0	0	0	0	0	0	0
Tb427_000065200.1	hypothetical protein	Tb927.8.200:pseudogenic_transcript-p1	0	NA	NA	0	0	0	0	0	0	0	0
Tb427_000065300.1	hypothetical protein%2C conserved	Tb10.v4.0122:mRNA-p1	0	NA	NA	0	0	0	0	0	0	0	0
Tb427_000065400.1	Trypanosome variant surface glycoprotein (A-type)%2C putative	Tb927.11.19580:pseudogenic_transcript-p1	0	NA	NA	0	0	0	0	0	0	0	0
Tb427_000065500.1	hypothetical protein	Tb09.v4.0021:pseudogenic_transcript-p1	0	NA	NA	0	0	0	0	0	0	0	0
Tb427_000065600.1	Trypanosomal VSG domain containing protein%2C putative	Tb10.v4.0200:mRNA-p1	0	NA	NA	0	0	0	0	0	0	0	0
Tb427_000065700.1	hypothetical protein%2C conserved	Tb11.v5.0117.1-p1	0	NA	NA	0	0	0	0	0	0	0	0
Tb427_000065800.1	Trypanosomal VSG domain containing protein%2C putative	Tb927.6.5260:mRNA-p1	0	NA	NA	0	0	0	0	0	0	0	0
Tb427_000065900.1	hypothetical protein	Tb11.15.0008b.1-p1	0	NA	NA	0	0	0	0	0	0	0	0
Tb427_000066000.1	Trypanosomal VSG domain/Trypanosome variant surface glycoprotein C-terminal domain containing protein%2C putative	Tb927.11.20660:mRNA-p1	0.077801	-0.438057	NA	0.0467705	0	0	0	0	0	0	0
Tb427_000066100.1	Trypanosomal VSG domain/Trypanosome variant surface glycoprotein C-terminal domain containing protein%2C putative	Tb927.5.4930:pseudogenic_transcript-p1	0	NA	NA	0	0	0	0	0	0	0	0
Tb427_000066200.1	Reverse transcriptase (RNA-dependent DNA polymerase)%2C putative	Tb927.11.18610.1-p1	0	NA	NA	0	0	0	0	0	0	0	0
Tb427_000066300.1	hypothetical protein	Tb08.27P2.160:pseudogenic_transcript-p1	0	NA	NA	0	0	0	0	0	0	0	0
Tb427_000066400.1	Trypanosomal VSG domain/Trypanosome variant surface glycoprotein C-terminal domain containing protein%2C putative	Tb927.11.19010:mRNA-p1	0.161483	-1.88073	NA	0	0	0	0	0	0	0	0.0923586
Tb427_000066500.1	Trypanosome variant surface glycoprotein C-terminal domain containing protein%2C putative	Tb927.11.20570:mRNA-p1	0	NA	NA	0	0	0	0	0	0	0	0
Tb427_000066600.1	Reverse transcriptase (RNA-dependent DNA polymerase)%2C putative	Tb927.11.18610.1-p1	0.180223	0.362272	NA	0	0	0.0331283	0.033233	0	0	0	0
Tb427_000066700.1	hypothetical protein%2C conserved	Tb11.v5.0445.1-p1	0	NA	NA	0	0	0	0	0	0	0	0
Tb427_000066800.1	hypothetical protein%2C conserved	Tb09.v4.0179:pseudogenic_transcript-p1	0	NA	NA	0	0	0	0	0	0	0	0
Tb427_000066900.1	hypothetical protein%2C conserved	Tb10.v4.0258:mRNA-p1	0	NA	NA	0	0	0	0	0	0	0	0
Tb427_000067000.1	hypothetical protein%2C conserved	Tb10.v4.0197:pseudogenic_transcript-p1	0	NA	NA	0	0	0	0	0	0	0	0
Tb427_000067100.1	Trypanosomal VSG domain/Trypanosome variant surface glycoprotein C-terminal domain containing protein%2C putative	Tb09.v4.0102:mRNA-p1	0	NA	NA	0	0	0	0	0	0	0	0
Tb427_000067200.1	hypothetical protein%2C conserved	Tb10.v4.0199:pseudogenic_transcript-p1	0	NA	NA	0	0	0	0	0	0	0	0
Tb427_000067300.1	Trypanosomal VSG domain containing protein%2C putative	Tb10.v4.0200:mRNA-p1	0	NA	NA	0	0	0	0	0	0	0	0
Tb427_000067400.1	Trypanosome variant surface glycoprotein C-terminal domain containing protein%2C putative	Tb10.v4.0200:mRNA-p1	0	NA	NA	0	0	0	0	0	0	0	0
Tb427_000067500.1	hypothetical protein%2C conserved	Tb10.v4.0197:pseudogenic_transcript-p1	0	NA	NA	0	0	0	0	0	0	0	0
Tb427_000067600.1	Trypanosomal VSG domain/Trypanosome variant surface glycoprotein C-terminal domain containing protein%2C putative	Tb09.v4.0102:mRNA-p1	0	NA	NA	0	0	0	0	0	0	0	0
Tb427_000067700.1	hypothetical protein%2C conserved	Tb10.v4.0199:pseudogenic_transcript-p1	0	NA	NA	0	0	0	0	0	0	0	0
Tb427_000067800.1	Trypanosomal VSG domain containing protein%2C putative	Tb10.v4.0200:mRNA-p1	0	NA	NA	0	0	0	0	0	0	0	0
Tb427_000067900.1	Trypanosome variant surface glycoprotein C-terminal domain containing protein%2C putative	Tb10.v4.0200:mRNA-p1	0	NA	NA	0	0	0	0	0	0	0	0
Tb427_000068000.1	hypothetical protein%2C conserved	Tb10.v4.0197:pseudogenic_transcript-p1	0	NA	NA	0	0	0	0	0	0	0	0
Tb427_000068100.1	Trypanosomal VSG domain/Trypanosome variant surface glycoprotein C-terminal domain containing protein%2C putative	Tb09.v4.0102:mRNA-p1	0	NA	NA	0	0	0	0	0	0	0	0
Tb427_000068200.1	hypothetical protein%2C conserved	Tb10.v4.0199:pseudogenic_transcript-p1	0	NA	NA	0	0	0	0	0	0	0	0
Tb427_000068300.1	Trypanosomal VSG domain containing protein%2C putative	Tb10.v4.0200:mRNA-p1	0	NA	NA	0	0	0	0	0	0	0	0
Tb427_000068400.1	Trypanosome variant surface glycoprotein C-terminal domain containing protein%2C putative	Tb10.v4.0200:mRNA-p1	0	NA	NA	0	0	0	0	0	0	0	0
Tb427_000068500.1	Trypanosomal VSG domain/Trypanosome variant surface glycoprotein C-terminal domain containing protein%2C putative	Tb927.6.5650:pseudogenic_transcript-p1	0	NA	NA	0	0	0	0	0	0	0	0
Tb427_000068600.1	Trypanosomal VSG domain containing protein%2C putative	Tb927.6.5640:pseudogenic_transcript-p1	0	NA	NA	0	0	0	0	0	0	0	0
Tb427_000068700.1	hypothetical protein%2C conserved	Tb927.11.17690:mRNA-p1	0.0899695	-0.438057	NA	0	0	0.0917653	0	0	0	0	0
Tb427_000068800.1	Trypanosomal VSG domain/Trypanosome variant surface glycoprotein C-terminal domain containing protein%2C putative	Tb927.11.17680:mRNA-p1	0	NA	NA	0	0	0	0	0	0	0	0
Tb427_000068900.1	Trypanosome variant surface glycoprotein (A-type)%2C putative	Tb927.11.17670:mRNA-p1	0	NA	NA	0	0	0	0	0	0	0	0
Tb427_000069000.1	Endonuclease-reverse transcriptase%2C putative	Tb927.1.450:pseudogenic_transcript-p1	0	NA	NA	0	0	0	0	0	0	0	0
Tb427_000069100.1	hypothetical protein%2C conserved	Tb927.1.240:pseudogenic_transcript-p1	0.0771535	-0.438057	NA	0	0.227	0	0	0	0	0	0
Tb427_000069200.1	Reverse transcriptase (RNA-dependent DNA polymerase)%2C putative	Tb927.1.240:pseudogenic_transcript-p1	0	NA	NA	0	0	0	0	0	0	0	0
Tb427_000069300.1	Retrotransposon hot spot protein%2C putative	Tb927.2.1120:pseudogenic_transcript-p1	0	NA	NA	0	0	0	0	0	0	0	0
Tb427_000069400.1	RNA polymerase Rpb2%2C domain 6%2C putative	Tb927.2.490:pseudogenic_transcript-p1	4.53585	2.84103	0.0116066	0.582533	0.462148	0.583825	0.360413	0.101618	0	0.0929929	0.0806067
Tb427_000069500.1	hypothetical protein%2C conserved	Tb927.1.530.2:mRNA-p1	0	NA	NA	0	0	0	0	0	0	0	0
Tb427_000069600.1	hypothetical protein%2C conserved	Tb10.v4.0259:mRNA-p1	0	NA	NA	0	0	0	0	0	0	0	0
Tb427_000069700.1	hypothetical protein	Tb927.9.17630:pseudogenic_transcript-p1	0	NA	NA	0	0	0	0	0	0	0	0
Tb427_000069800.1	Trypanosome variant surface glycoprotein (A-type)%2C putative	Tb09.v4.0178:pseudogenic_transcript-p1	0	NA	NA	0	0	0	0	0	0	0	0
Tb427_000069900.1	Trypanosomal VSG domain containing protein%2C putative	Tb927.6.5600:pseudogenic_transcript-p1	0	NA	NA	0	0	0	0	0	0	0	0
Tb427_000070000.1	Trypanosome variant surface glycoprotein (A-type)/Trypanosome variant surface glycoprotein C-terminal domain containing protein%2C putative	Tb927.11.17580:mRNA-p1	0	NA	NA	0	0	0	0	0	0	0	0
Tb427_000070100.1	Trypanosome variant surface glycoprotein (A-type)%2C putative	Tb927.5.5080:mRNA-p1	0	NA	NA	0	0	0	0	0	0	0	0
Tb427_000070200.1	Trypanosome variant surface glycoprotein (A-type)%2C putative	Tb927.5.5080:mRNA-p1	0	NA	NA	0	0	0	0	0	0	0	0
Tb427_000070300.1	Reverse transcriptase (RNA-dependent DNA polymerase)%2C putative	Tb927.1.240:pseudogenic_transcript-p1	0.232108	0.773619	NA	0.0264513	0.0524623	0	0	0	0	0	0
Tb427_000070400.1	Trypanosome variant surface glycoprotein C-terminal domain containing protein%2C putative	Tb10.v4.0073:pseudogenic_transcript-p1	0	NA	NA	0	0	0	0	0	0	0	0
Tb427_000070500.1	Trypanosomal VSG domain containing protein%2C putative	Tb927.9.17020:pseudogenic_transcript-p1	0	NA	NA	0	0	0	0	0	0	0	0
Tb427_000070600.1	Trypanosomal VSG domain containing protein%2C putative	Tb09.v4.0139:pseudogenic_transcript-p1	0	NA	NA	0	0	0	0	0	0	0	0
Tb427_000070700.1	hypothetical protein	Tb927.8.450:pseudogenic_transcript-p1	0	NA	NA	0	0	0	0	0	0	0	0
Tb427_000070800.1	Trypanosomal VSG domain containing protein%2C putative	Tb11.v5.0933.1-p1	0	NA	NA	0	0	0	0	0	0	0	0
Tb427_000070900.1	Trypanosome variant surface glycoprotein (A-type)%2C putative	Tb09.v4.0054:pseudogenic_transcript-p1	0	NA	NA	0	0	0	0	0	0	0	0
Tb427_000071000.1	hypothetical protein%2C conserved	Tb11.0280:pseudogenic_transcript-p1	0	NA	NA	0	0	0	0	0	0	0	0
Tb427_000071100.1	hypothetical protein%2C conserved	Tb927.1.450:pseudogenic_transcript-p1	0.0899695	-0.438057	NA	0	0	0.158216	0	0	0	0	0
Tb427_000071200.1	Reverse transcriptase (RNA-dependent DNA polymerase)%2C putative	Tb927.1.240:pseudogenic_transcript-p1	0	NA	NA	0	0	0	0	0	0	0	0
Tb427_000071300.1	hypothetical protein%2C conserved	Tb927.1.240:pseudogenic_transcript-p1	0.40576	0.118325	0.972876	0	0.0513777	0.029956	0	0	0	0	0.053767
Tb427_000071400.1	hypothetical protein%2C conserved	Tb927.4.5450:pseudogenic_transcript-p1	0	NA	NA	0	0	0	0	0	0	0	0
Tb427_000071500.1	hypothetical protein	Tb927.11.20100:mRNA-p1	0	NA	NA	0	0	0	0	0	0	0	0
Tb427_000071600.1	hypothetical protein%2C conserved	Tb927.6.5450:mRNA-p1	0	NA	NA	0	0	0	0	0	0	0	0
Tb427_000071700.1	Trypanosomal VSG domain/Trypanosome variant surface glycoprotein C-terminal domain containing protein%2C putative	Tb927.11.20010:pseudogenic_transcript-p1	0	NA	NA	0	0	0	0	0	0	0	0
Tb427_000071800.1	hypothetical protein	Tb927.9.1090:pseudogenic_transcript-p1	0	NA	NA	0	0	0	0	0	0	0	0
Tb427_000071900.1	hypothetical protein	Tb10.v4.0234:pseudogenic_transcript-p1	0	NA	NA	0	0	0	0	0	0	0	0
Tb427_000072000.1	Trypanosomal VSG domain containing protein%2C putative	Tb09.v4.0163:pseudogenic_transcript-p1	0	NA	NA	0	0	0	0	0	0	0	0
Tb427_000072100.1	hypothetical protein	Tb10.v4.0059:pseudogenic_transcript-p1	0	NA	NA	0	0	0	0	0	0	0	0
Tb427_000072200.1	Trypanosomal VSG domain containing protein%2C putative	Tb11.v5.0610.1-p1	0	NA	NA	0	0	0	0	0	0	0	0
Tb427_000072300.1	hypothetical protein%2C conserved	Tb927.11.20150:pseudogenic_transcript-p1	0	NA	NA	0	0	0	0	0	0	0	0
Tb427_000072400.1	hypothetical protein	Tb927.3.280:pseudogenic_transcript-p1	0	NA	NA	0	0	0	0	0	0	0	0
Tb427_000072500.1	hypothetical protein%2C conserved	Tb927.1.450:pseudogenic_transcript-p1	0	NA	NA	0	0	0	0	0	0	0	0
Tb427_000072600.1	hypothetical protein	Tb927.1.240:pseudogenic_transcript-p1	0	NA	NA	0	0	0	0	0	0	0	0
Tb427_000072700.1	Reverse transcriptase (RNA-dependent DNA polymerase)%2C putative	Tb927.1.240:pseudogenic_transcript-p1	0.161483	-1.88073	NA	0	0	0	0	0	0	0	0.0944778
Tb427_000072800.1	Trypanosomal VSG domain/Trypanosome variant surface glycoprotein C-terminal domain containing protein%2C putative	Tb927.11.17350:mRNA-p1	0	NA	NA	0	0	0	0	0	0	0	0
Tb427_000072900.1	Trypanosome variant surface glycoprotein (A-type)%2C putative	Tb927.11.20590:pseudogenic_transcript-p1	0	NA	NA	0	0	0	0	0	0	0	0
Tb427_000073000.1	hypothetical protein%2C conserved	Tb927.11.18620.1-p1	0	NA	NA	0	0	0	0	0	0	0	0
Tb427_000073100.1	hypothetical protein%2C conserved	Tb11.0280:pseudogenic_transcript-p1	0	NA	NA	0	0	0	0	0	0	0	0
Tb427_000073200.1	Trypanosomal VSG domain containing protein%2C putative	Tb09.v4.0056:pseudogenic_transcript-p1	0	NA	NA	0	0	0	0	0	0	0	0
Tb427_000073300.1	hypothetical protein	Tb08.27P2.250:pseudogenic_transcript-p1	0	NA	NA	0	0	0	0	0	0	0	0
Tb427_000073400.1	hypothetical protein%2C conserved	Tb927.9.1110:mRNA-p1	0	NA	NA	0	0	0	0	0	0	0	0
Tb427_000073500.1	Trypanosome variant surface glycoprotein (A-type)%2C putative	Tb927.6.5660:pseudogenic_transcript-p1	0	NA	NA	0	0	0	0	0	0	0	0
Tb427_000073600.1	Trypanosomal VSG domain containing protein%2C putative	Tb927.8.130:mRNA-p1	0	NA	NA	0	0	0	0	0	0	0	0
Tb427_000073700.1	hypothetical protein%2C conserved	Tb927.11.19800.1-p1	8.04408	0.49559	0.533471	3.20705	1.10089	1.14112	2.00328	1.93653	0.942251	0.886082	1.53612
Tb427_000073800.1	Trypanosomal VSG domain containing protein%2C putative	Tb09.v4.0031:mRNA-p1	0.0771535	-0.438057	NA	0	0.055159	0	0	0	0	0	0
Tb427_000073900.1	hypothetical protein	Tb927.8.450:pseudogenic_transcript-p1	0	NA	NA	0	0	0	0	0	0	0	0
Tb427_000074000.1	hypothetical protein%2C conserved	Tb927.1.240:pseudogenic_transcript-p1	0.365229	-0.439321	0.910406	0	0.0797569	0.0930054	0	0	0.204791	0	0
Tb427_000074100.1	Reverse transcriptase (RNA-dependent DNA polymerase)%2C putative	Tb927.1.240:pseudogenic_transcript-p1	0.359589	-2.57168	0.488124	0	0	0	0	0	0.0864738	0	0.0704877
Tb427_000074200:rRNA	NA	NA	5.83552	-2.26968	0.00303246	0.17526	0.0869008	0.152004	0.152484	0.343942	0.78097	1.04916	0.545653
Tb427_000074400.1	RNase H%2C putative	Tb927.1.240:pseudogenic_transcript-p1	0.077801	-0.438057	NA	0.0826603	0	0	0	0	0	0	0
Tb427_000074500.1	Reverse transcriptase (RNA-dependent DNA polymerase)%2C putative	Tb927.1.240:pseudogenic_transcript-p1	0.0899695	-0.438057	NA	0	0	0.0503283	0	0	0	0	0
Tb427_000074600.1	hypothetical protein%2C conserved	Tb927.1.450:pseudogenic_transcript-p1	0	NA	NA	0	0	0	0	0	0	0	0
Tb427_000074700.1	Trypanosome variant surface glycoprotein (A-type)/Trypanosome variant surface glycoprotein C-terminal domain containing protein%2C putative	Tb927.9.17250:pseudogenic_transcript-p1	0	NA	NA	0	0	0	0	0	0	0	0
Tb427_000074800.1	hypothetical protein%2C conserved	Tb927.9.1010:pseudogenic_transcript-p1	0	NA	NA	0	0	0	0	0	0	0	0
Tb427_000074900.1	Trypanosomal VSG domain containing protein%2C putative	Tb11.v5.0447.1-p1	0	NA	NA	0	0	0	0	0	0	0	0
Tb427_000075000.1	Trypanosome variant surface glycoprotein (A-type)/Trypanosome variant surface glycoprotein C-terminal domain containing protein%2C putative	Tb927.5.4820:pseudogenic_transcript-p1	0	NA	NA	0	0	0	0	0	0	0	0
Tb427_000075100:rRNA	NA	NA	2.92852	-0.09228	0.948115	0.213317	0.211542	0.0986724	0.247461	0.223268	0.434539	0	0.177104
Tb427_000075300.1	Trypanosome variant surface glycoprotein (A-type)/Trypanosome variant surface glycoprotein C-terminal domain containing protein%2C putative	Tb927.11.19670:pseudogenic_transcript-p1	0	NA	NA	0	0	0	0	0	0	0	0
Tb427_000075400.1	hypothetical protein%2C conserved	Tb10.v4.0258:mRNA-p1	0	NA	NA	0	0	0	0	0	0	0	0
Tb427_000075500.1	hypothetical protein%2C conserved	Tb11.v5.0137.1-p1	0	NA	NA	0	0	0	0	0	0	0	0
Tb427_000075600.1	hypothetical protein	Tb927.1.450:pseudogenic_transcript-p1	0	NA	NA	0	0	0	0	0	0	0	0
Tb427_000075700.1	Trypanosome variant surface glycoprotein (A-type)%2C putative	Tb927.11.17670:mRNA-p1	0	NA	NA	0	0	0	0	0	0	0	0
Tb427_000075800.1	Trypanosomal VSG domain/Trypanosome variant surface glycoprotein C-terminal domain containing protein%2C putative	Tb927.11.17680:mRNA-p1	0	NA	NA	0	0	0	0	0	0	0	0
Tb427_000075900.1	hypothetical protein	Tb927.11.17690:mRNA-p1	0	NA	NA	0	0	0	0	0	0	0	0
Tb427_000076000.1	Trypanosomal VSG domain/Trypanosome variant surface glycoprotein C-terminal domain containing protein%2C putative	Tb927.11.17720:mRNA-p1	0	NA	NA	0	0	0	0	0	0	0	0
Tb427_000076100.1	hypothetical protein%2C conserved	Tb927.11.17730:mRNA-p1	0	NA	NA	0	0	0	0	0	0	0	0
Tb427_000076200.1	Trypanosomal VSG domain containing protein%2C putative	Tb927.11.17740:mRNA-p1	0	NA	NA	0	0	0	0	0	0	0	0
Tb427_000076300.1	hypothetical protein%2C conserved	Tb927.11.17750:mRNA-p1	0	NA	NA	0	0	0	0	0	0	0	0
Tb427_000076400.1	Trypanosomal VSG domain containing protein%2C putative	Tb11.v5.0317.1-p1	0	NA	NA	0	0	0	0	0	0	0	0
Tb427_000076500.1	hypothetical protein	Tb08.27P2.160:pseudogenic_transcript-p1	0	NA	NA	0	0	0	0	0	0	0	0
Tb427_000076600.1	Trypanosomal VSG domain containing protein%2C putative	Tb927.6.5390:pseudogenic_transcript-p1	0.198106	-1.88073	NA	0	0	0	0	0	0.178289	0	0
Tb427_000076700.1	Trypanosomal VSG domain containing protein%2C putative	Tb927.11.17760:mRNA-p1	0	NA	NA	0	0	0	0	0	0	0	0
Tb427_000076800.1	Trypanosomal VSG domain/Trypanosome variant surface glycoprotein C-terminal domain containing protein%2C putative	Tb10.v4.0062:pseudogenic_transcript-p1	0	NA	NA	0	0	0	0	0	0	0	0
Tb427_000076900.1	Trypanosomal VSG domain/Trypanosome variant surface glycoprotein C-terminal domain containing protein%2C putative	Tb927.11.17770:mRNA-p1	0	NA	NA	0	0	0	0	0	0	0	0
Tb427_000077000.1	hypothetical protein%2C conserved	Tb927.10.16250:pseudogenic_transcript-p1	0.0771535	-0.438057	NA	0	0.044376	0	0	0	0	0	0
Tb427_000077100.1	hypothetical protein%2C conserved	Tb10.v4.0112:pseudogenic_transcript-p1	0	NA	NA	0	0	0	0	0	0	0	0
Tb427_000077200.1	hypothetical protein%2C conserved	Tb927.11.17790:mRNA-p1	0.0899695	-0.438057	NA	0	0	0.0635787	0	0	0	0	0
Tb427_000077300.1	Trypanosomal VSG domain containing protein%2C putative	Tb927.11.17810:mRNA-p1	0	NA	NA	0	0	0	0	0	0	0	0
Tb427_000077400.1	hypothetical protein	Tb08.27P2.160:pseudogenic_transcript-p1	0	NA	NA	0	0	0	0	0	0	0	0
Tb427_000077500.1	Trypanosomal VSG domain/Trypanosome variant surface glycoprotein C-terminal domain containing protein%2C putative	Tb927.9.16940:pseudogenic_transcript-p1	0	NA	NA	0	0	0	0	0	0	0	0
Tb427_000077600.1	hypothetical protein	Tb927.6.5440:pseudogenic_transcript-p1	0	NA	NA	0	0	0	0	0	0	0	0
Tb427_000077700.1	hypothetical protein%2C conserved	Tb927.6.5350:pseudogenic_transcript-p1	0	NA	NA	0	0	0	0	0	0	0	0
Tb427_000077800.1	Trypanosomal VSG domain/Trypanosome variant surface glycoprotein C-terminal domain containing protein%2C putative	Tb927.6.5230:pseudogenic_transcript-p1	0	NA	NA	0	0	0	0	0	0	0	0
Tb427_000077900.1	Trypanosomal VSG domain/Trypanosome variant surface glycoprotein C-terminal domain containing protein%2C putative	Tb927.11.18550.1-p1	0	NA	NA	0	0	0	0	0	0	0	0
Tb427_000078000.1	Trypanosomal VSG domain/Trypanosome variant surface glycoprotein C-terminal domain containing protein%2C putative	Tb927.11.20660:mRNA-p1	0	NA	NA	0	0	0	0	0	0	0	0
Tb427_000078100.1	hypothetical protein	Tb08.27P2.160:pseudogenic_transcript-p1	0.0902539	-0.438057	NA	0	0	0	0.0926732	0	0	0	0
Tb427_000078200.1	Trypanosomal VSG domain containing protein%2C putative	Tb927.11.20630:pseudogenic_transcript-p1	0.335825	1.2882	0.715007	0.105337	0	0.0609062	0.0610987	0	0	0	0
Tb427_000078300.1	hypothetical protein	Tb11.v5.0622.1-p1	0	NA	NA	0	0	0	0	0	0	0	0
Tb427_000078400.1	Trypanosomal VSG domain containing protein%2C putative	Tb927.9.16940:pseudogenic_transcript-p1	0	NA	NA	0	0	0	0	0	0	0	0
Tb427_000078500.1	Trypanosomal VSG domain containing protein%2C putative	Tb11.v5.0873.1-p1	0	NA	NA	0	0	0	0	0	0	0	0
Tb427_000078600.1	Trypanosomal VSG domain containing protein%2C putative	Tb927.9.16860:pseudogenic_transcript-p1	0	NA	NA	0	0	0	0	0	0	0	0
Tb427_000078700.1	Trypanosomal VSG domain containing protein%2C putative	Tb10.v4.0180:pseudogenic_transcript-p1	0	NA	NA	0	0	0	0	0	0	0	0
Tb427_000078800.1	hypothetical protein%2C conserved	Tb927.9.16840:pseudogenic_transcript-p1	0.0902539	-0.438057	NA	0	0	0	0.0923633	0	0	0	0
Tb427_000078900.1	Trypanosomal VSG domain containing protein%2C putative	Tb09.v4.0156:pseudogenic_transcript-p1	0.077801	-0.438057	NA	0.0566813	0	0	0	0	0	0	0
Tb427_000079000.1	Trypanosome variant surface glycoprotein C-terminal domain containing protein%2C putative	Tb927.9.16820:pseudogenic_transcript-p1	0	NA	NA	0	0	0	0	0	0	0	0
Tb427_000079100.1	Trypanosomal VSG domain/Trypanosome variant surface glycoprotein C-terminal domain containing protein%2C putative	Tb09.v4.0076:pseudogenic_transcript-p1	0	NA	NA	0	0	0	0	0	0	0	0
Tb427_000079200.1	hypothetical protein%2C conserved	Tb927.10.16460:pseudogenic_transcript-p1	0	NA	NA	0	0	0	0	0	0	0	0
Tb427_000079300.1	Trypanosomal VSG domain containing protein%2C putative	Tb09.v4.0208:pseudogenic_transcript-p1	0	NA	NA	0	0	0	0	0	0	0	0
Tb427_000079400.1	Trypanosome variant surface glycoprotein (A-type)/Trypanosome variant surface glycoprotein C-terminal domain containing protein%2C putative	Tb10.v4.0124:pseudogenic_transcript-p1	0	NA	NA	0	0	0	0	0	0	0	0
Tb427_000079500.1	Trypanosome variant surface glycoprotein (A-type)%2C putative	Tb09.v4.0111:pseudogenic_transcript-p1	0	NA	NA	0	0	0	0	0	0	0	0
Tb427_000079600.1	hypothetical protein%2C conserved	Tb10.v4.0258:mRNA-p1	0	NA	NA	0	0	0	0	0	0	0	0
Tb427_000079700.1	Trypanosomal VSG domain/Trypanosome variant surface glycoprotein C-terminal domain containing protein%2C putative	Tb927.3.5900:pseudogenic_transcript-p1	0	NA	NA	0	0	0	0	0	0	0	0
Tb427_000079800.1	hypothetical protein%2C conserved	Tb927.11.18060:mRNA-p1	0	NA	NA	0	0	0	0	0	0	0	0
Tb427_000079900.1	hypothetical protein%2C conserved	NA	0	NA	NA	0	0	0	0	0	0	0	0
Tb427_000080000.1	Trypanosomal VSG domain containing protein%2C putative	Tb09.v4.0081:pseudogenic_transcript-p1	0	NA	NA	0	0	0	0	0	0	0	0
Tb427_000080100.1	hypothetical protein	Tb09.v4.0080:mRNA-p1	0	NA	NA	0	0	0	0	0	0	0	0
Tb427_000080200.1	hypothetical protein%2C conserved	Tb927.9.1110:mRNA-p1	0.0899695	-0.438057	NA	0	0	0.0693441	0	0	0	0	0
Tb427_000080300.1	Trypanosomal VSG domain containing protein%2C putative	Tb927.1.05:mRNA-p1	0.180223	0.362272	NA	0	0	0.0556153	0.0557911	0	0	0	0
Tb427_000080400.1	Trypanosomal VSG domain/Trypanosome variant surface glycoprotein C-terminal domain containing protein%2C putative	Tb927.5.4650:pseudogenic_transcript-p1	0	NA	NA	0	0	0	0	0	0	0	0
Tb427_000080500.1	hypothetical protein	Tb08.27P2.160:pseudogenic_transcript-p1	0	NA	NA	0	0	0	0	0	0	0	0
Tb427_000080600.1	Trypanosomal VSG domain containing protein%2C putative	Tb927.9.17770:pseudogenic_transcript-p1	0	NA	NA	0	0	0	0	0	0	0	0
Tb427_000080700.1	Trypanosomal VSG domain containing protein%2C putative	Tb927.11.17590:mRNA-p1	0	NA	NA	0	0	0	0	0	0	0	0
Tb427_000080800.1	hypothetical protein	Tb08.27P2.160:pseudogenic_transcript-p1	0	NA	NA	0	0	0	0	0	0	0	0
Tb427_000080900.1	hypothetical protein	Tb927.9.1090:pseudogenic_transcript-p1	0	NA	NA	0	0	0	0	0	0	0	0
Tb427_000081000.1	hypothetical protein	Tb09.v4.0130:pseudogenic_transcript-p1	0	NA	NA	0	0	0	0	0	0	0	0
Tb427_000081100.1	Reverse transcriptase (RNA-dependent DNA polymerase)%2C putative	Tb927.1.240:pseudogenic_transcript-p1	0	NA	NA	0	0	0	0	0	0	0	0
Tb427_000081200.1	hypothetical protein%2C conserved	Tb10.v4.0050:mRNA-p1	0.203576	-1.88073	NA	0	0	0	0	0.279335	0	0	0
Tb427_000081300.1	hypothetical protein%2C conserved	Tb927.4.5440:mRNA-p1	0.0902539	-0.438057	NA	0	0	0	0.112721	0	0	0	0
Tb427_000081400.1	hypothetical protein	NA	0	NA	NA	0	0	0	0	0	0	0	0
Tb427_000081500.1	hypothetical protein%2C conserved	Tb927.10.16460:pseudogenic_transcript-p1	0	NA	NA	0	0	0	0	0	0	0	0
Tb427_000081600.1	Trypanosome variant surface glycoprotein (A-type)%2C putative	Tb927.11.20240:mRNA-p1	0.077801	-0.438057	NA	0.0525522	0	0	0	0	0	0	0
Tb427_000081700.1	hypothetical protein%2C conserved	Tb927.11.19580:pseudogenic_transcript-p1	0	NA	NA	0	0	0	0	0	0	0	0
Tb427_000081800.1	Trypanosome variant surface glycoprotein (A-type)%2C putative	Tb927.11.19580:pseudogenic_transcript-p1	0	NA	NA	0	0	0	0	0	0	0	0
Tb427_000081900.1	Reverse transcriptase (RNA-dependent DNA polymerase)/Zinc finger%2C C2H2 type%2C putative	Tb927.1.500:pseudogenic_transcript-p1	0	NA	NA	0	0	0	0	0	0	0	0
Tb427_000082000.1	Trypanosomal VSG domain containing protein%2C putative	Tb927.11.17720:mRNA-p1	0.0902539	-0.438057	NA	0	0	0	0.0612342	0	0	0	0
Tb427_000082100.1	Reverse transcriptase (RNA-dependent DNA polymerase)%2C putative	Tb927.11.18610.1-p1	0.29383	-1.15939	0.793037	0	0	0	0.0331532	0.07478	0	0	0
Tb427_000082200.1	Trypanosomal VSG domain/Trypanosome variant surface glycoprotein C-terminal domain containing protein%2C putative	Tb05.5K5.440:pseudogenic_transcript-p1	0	NA	NA	0	0	0	0	0	0	0	0
Tb427_000082300.1	hypothetical protein%2C conserved	Tb927.8.280:pseudogenic_transcript-p1	0	NA	NA	0	0	0	0	0	0	0	0
Tb427_000082400.1	hypothetical protein%2C conserved	Tb927.8.450:pseudogenic_transcript-p1	0	NA	NA	0	0	0	0	0	0	0	0
Tb427_000082500.1	hypothetical protein	Tb08.27P2.160:pseudogenic_transcript-p1	0	NA	NA	0	0	0	0	0	0	0	0
Tb427_000082600.1	Trypanosome variant surface glycoprotein (A-type)%2C putative	Tb927.11.20240:mRNA-p1	0	NA	NA	0	0	0	0	0	0	0	0
Tb427_000082700.1	hypothetical protein	Tb927.8.200:pseudogenic_transcript-p1	0	NA	NA	0	0	0	0	0	0	0	0
Tb427_000082800.1	RNase H%2C putative	Tb927.1.240:pseudogenic_transcript-p1	0	NA	NA	0	0	0	0	0	0	0	0
Tb427_000082900.1	Reverse transcriptase (RNA-dependent DNA polymerase)%2C putative	Tb927.1.240:pseudogenic_transcript-p1	0.077801	-0.438057	NA	0.0452589	0	0	0	0	0	0	0
Tb427_000083000.1	hypothetical protein%2C conserved	Tb927.1.450:pseudogenic_transcript-p1	0.077801	-0.438057	NA	0.0875227	0	0	0	0	0	0	0
Tb427_000083200:rRNA	NA	NA	0.605258	-3.27098	0.269546	0	0	0	0	2.21154	1.07606	0	0
Tb427_000083300.1	Reverse transcriptase (RNA-dependent DNA polymerase)%2C putative	Tb927.11.18610.1-p1	0.186297	-1.88073	NA	0	0	0	0	0	0	0.0685152	0
Tb427_000083400.1	hypothetical protein%2C conserved	Tb927.11.18620.1-p1	0	NA	NA	0	0	0	0	0	0	0	0
Tb427_000083500.1	Trypanosomal VSG domain containing protein%2C putative	Tb08.27P2.580:pseudogenic_transcript-p1	0	NA	NA	0	0	0	0	0	0	0	0
Tb427_000083600.1	Trypanosome variant surface glycoprotein (A-type)%2C putative	Tb927.11.20090:mRNA-p1	0	NA	NA	0	0	0	0	0	0	0	0
Tb427_000083700.1	Trypanosome variant surface glycoprotein C-terminal domain containing protein%2C putative	Tb927.3.470:pseudogenic_transcript-p1	0	NA	NA	0	0	0	0	0	0	0	0
Tb427_000083800.1	hypothetical protein%2C conserved	Tb08.27P2.160:pseudogenic_transcript-p1	0.167771	0.287128	NA	0.0829483	0	0.0959219	0	0	0	0	0
Tb427_000083900.1	hypothetical protein%2C conserved	Tb927.9.860:mRNA-p1	0	NA	NA	0	0	0	0	0	0	0	0
Tb427_000084000.1	Trypanosome variant surface glycoprotein (A-type)%2C putative	Tb927.3.420:pseudogenic_transcript-p1	0	NA	NA	0	0	0	0	0	0	0	0
Tb427_000084100.1	ESAG protein%2C putative	Tb927.1.4910:mRNA-p1	0	NA	NA	0	0	0	0	0	0	0	0
Tb427_000084200.1	Trypanosome variant surface glycoprotein (A-type)/Trypanosome variant surface glycoprotein C-terminal domain containing protein%2C putative	Tb927.5.5150:pseudogenic_transcript-p1	0	NA	NA	0	0	0	0	0	0	0	0
Tb427_000084300.1	Trypanosome variant surface glycoprotein C-terminal domain containing protein%2C putative	Tb10.v4.0143:pseudogenic_transcript-p1	0.077801	-0.438057	NA	0.18745	0	0	0	0	0	0	0
Tb427_000084400.1	Trypanosomal VSG domain/Trypanosome variant surface glycoprotein C-terminal domain containing protein%2C putative	Tb927.10.16360:pseudogenic_transcript-p1	0.186297	-1.88073	NA	0	0	0	0	0	0	0.114697	0
Tb427_000084500.1	Trypanosome variant surface glycoprotein C-terminal domain containing protein%2C putative	Tb10.v4.0132:mRNA-p1	0	NA	NA	0	0	0	0	0	0	0	0
Tb427_000084600.1	Trypanosome variant surface glycoprotein C-terminal domain containing protein%2C putative	Tb08.27P2.550:pseudogenic_transcript-p1	0.077801	-0.438057	NA	0.0457811	0	0	0	0	0	0	0
Tb427_000084700.1	hypothetical protein%2C conserved	Tb927.5.5490.1-p1	0	NA	NA	0	0	0	0	0	0	0	0
Tb427_000084800.1	hypothetical protein%2C conserved	Tb927.6.5310:pseudogenic_transcript-p1	0	NA	NA	0	0	0	0	0	0	0	0
Tb427_000084900.1	hypothetical protein	Tb08.27P2.160:pseudogenic_transcript-p1	0	NA	NA	0	0	0	0	0	0	0	0
Tb427_000085000.1	Trypanosomal VSG domain/Trypanosome variant surface glycoprotein C-terminal domain containing protein%2C putative	Tb10.v4.0139:mRNA-p1	0	NA	NA	0	0	0	0	0	0	0	0
Tb427_000085100.1	Trypanosomal VSG domain containing protein%2C putative	Tb927.11.18120:mRNA-p1	0	NA	NA	0	0	0	0	0	0	0	0
Tb427_000085200.1	Trypanosomal VSG domain containing protein%2C putative	Tb927.11.20010:pseudogenic_transcript-p1	0	NA	NA	0	0	0	0	0	0	0	0
Tb427_000085300.1	hypothetical protein%2C conserved	Tb10.v4.0240:pseudogenic_transcript-p1	0	NA	NA	0	0	0	0	0	0	0	0
Tb427_000085400.1	Trypanosome variant surface glycoprotein C-terminal domain containing protein%2C putative	Tb927.10.16530:pseudogenic_transcript-p1	0	NA	NA	0	0	0	0	0	0	0	0
Tb427_000085500.1	hypothetical protein%2C conserved	Tb927.11.17340:mRNA-p1	0	NA	NA	0	0	0	0	0	0	0	0
Tb427_000085600.1	Trypanosomal VSG domain containing protein%2C putative	Tb927.9.570:mRNA-p1	0.664261	1.09494	0.677475	0.112825	0.074591	0	0.0436281	0	0	0.0900547	0
Tb427_000085700.1	hypothetical protein%2C conserved	Tb927.11.20060:mRNA-p1	0	NA	NA	0	0	0	0	0	0	0	0
Tb427_000085800.1	hypothetical protein%2C conserved	Tb927.5.5200:pseudogenic_transcript-p1	0	NA	NA	0	0	0	0	0	0	0	0
Tb427_000085900.1	Trypanosomal VSG domain/Trypanosome variant surface glycoprotein C-terminal domain containing protein%2C putative	Tb927.5.5190:pseudogenic_transcript-p1	0	NA	NA	0	0	0	0	0	0	0	0
Tb427_000086000.1	Trypanosomal VSG domain/Trypanosome variant surface glycoprotein C-terminal domain containing protein%2C putative	Tb09.v4.0208:pseudogenic_transcript-p1	0	NA	NA	0	0	0	0	0	0	0	0
Tb427_000086100.1	hypothetical protein%2C conserved	Tb09.v4.0174:pseudogenic_transcript-p1	0	NA	NA	0	0	0	0	0	0	0	0
Tb427_000086200.1	Trypanosomal VSG domain/Trypanosome variant surface glycoprotein C-terminal domain containing protein%2C putative	Tb10.v4.0187:pseudogenic_transcript-p1	0	NA	NA	0	0	0	0	0	0	0	0
Tb427_000086300.1	Trypanosomal VSG domain/Trypanosome variant surface glycoprotein C-terminal domain containing protein%2C putative	Tb927.9.1070:pseudogenic_transcript-p1	0	NA	NA	0	0	0	0	0	0	0	0
Tb427_000086400.1	hypothetical protein	Tb927.11.18100:mRNA-p1	0.167771	0.287128	NA	0.075336	0	0.087119	0	0	0	0	0
Tb427_000086500.1	Trypanosomal VSG domain/Trypanosome variant surface glycoprotein C-terminal domain containing protein%2C putative	Tb927.6.5500:pseudogenic_transcript-p1	0.0899695	-0.438057	NA	0	0	0.0578353	0	0	0	0	0
Tb427_000086600.1	Trypanosome variant surface glycoprotein (A-type)%2C putative	Tb927.5.5420.1-p1	0	NA	NA	0	0	0	0	0	0	0	0
Tb427_000086700.1	hypothetical protein	Tb927.3.290:pseudogenic_transcript-p1	0.154307	0.248633	NA	0	0.163377	0	0	0	0	0	0
Tb427_000086800.1	Trypanosomal VSG domain/Trypanosome variant surface glycoprotein C-terminal domain containing protein%2C putative	Tb927.11.19130:mRNA-p1	0	NA	NA	0	0	0	0	0	0	0	0
Tb427_000086900.1	Trypanosomal VSG domain/Trypanosome variant surface glycoprotein C-terminal domain containing protein%2C putative	Tb09.v4.0119:pseudogenic_transcript-p1	0	NA	NA	0	0	0	0	0	0	0	0
Tb427_000087000.1	Trypanosomal VSG domain/Trypanosome variant surface glycoprotein C-terminal domain containing protein%2C putative	Tb09.v4.0120:pseudogenic_transcript-p1	0.198106	-1.88073	NA	0	0	0	0	0	0.122958	0	0
Tb427_000087100.1	hypothetical protein%2C conserved	Tb927.1.450:pseudogenic_transcript-p1	0	NA	NA	0	0	0	0	0	0	0	0
Tb427_000087200.1	Reverse transcriptase (RNA-dependent DNA polymerase)%2C putative	Tb927.1.240:pseudogenic_transcript-p1	0	NA	NA	0	0	0	0	0	0	0	0
Tb427_000087300.1	hypothetical protein	Tb927.1.500:pseudogenic_transcript-p1	0	NA	NA	0	0	0	0	0	0	0	0
Tb427_000087400.1	hypothetical protein%2C conserved	Tb927.1.240:pseudogenic_transcript-p1	0.822437	-2.86198	0.20061	0	0	0	0.0492275	0	0.108054	0.203225	0.0880782
Tb427_000087500.1	Trypanosome variant surface glycoprotein (A-type)%2C putative	Tb927.9.1050:mRNA-p1	0	NA	NA	0	0	0	0	0	0	0	0
Tb427_000087600.1	Trypanosome variant surface glycoprotein (A-type)%2C putative	Tb11.v5.0117.1-p1	0	NA	NA	0	0	0	0	0	0	0	0
Tb427_000087700.1	hypothetical protein%2C conserved	Tb927.10.16340:pseudogenic_transcript-p1	0	NA	NA	0	0	0	0	0	0	0	0
Tb427_000087800.1	Trypanosome variant surface glycoprotein (A-type)%2C putative	Tb11.v5.0317.1-p1	0	NA	NA	0	0	0	0	0	0	0	0
Tb427_000087900.1	hypothetical protein%2C conserved	Tb09.v4.0114:mRNA-p1	0	NA	NA	0	0	0	0	0	0	0	0
Tb427_000088000.1	Trypanosomal VSG domain/Trypanosome variant surface glycoprotein C-terminal domain containing protein%2C putative	Tb10.v4.0182:pseudogenic_transcript-p1	0	NA	NA	0	0	0	0	0	0	0	0
Tb427_000088100.1	hypothetical protein%2C conserved	Tb10.v4.0181:pseudogenic_transcript-p1	0	NA	NA	0	0	0	0	0	0	0	0
Tb427_000088200.1	hypothetical protein%2C conserved	Tb927.10.16460:pseudogenic_transcript-p1	0	NA	NA	0	0	0	0	0	0	0	0
Tb427_000088300.1	hypothetical protein	Tb927.10.16460:pseudogenic_transcript-p1	0	NA	NA	0	0	0	0	0	0	0	0
Tb427_000088400.1	hypothetical protein%2C conserved	Tb927.11.20240:mRNA-p1	0.0771535	-0.438057	NA	0	0.0526965	0	0	0	0	0	0
Tb427_000088500.1	hypothetical protein%2C conserved	Tb927.11.19580:pseudogenic_transcript-p1	0	NA	NA	0	0	0	0	0	0	0	0
Tb427_000088600.1	hypothetical protein%2C conserved	NA	0	NA	NA	0	0	0	0	0	0	0	0
Tb427_000088700.1	Reverse transcriptase (RNA-dependent DNA polymerase)/Zinc finger%2C C2H2 type%2C putative	Tb927.1.240:pseudogenic_transcript-p1	0	NA	NA	0	0	0	0	0	0	0	0
Tb427_000088800.1	hypothetical protein	Tb927.11.20030:pseudogenic_transcript-p1	0	NA	NA	0	0	0	0	0	0	0	0
Tb427_000088900.1	Trypanosomal VSG domain/Trypanosome variant surface glycoprotein C-terminal domain containing protein%2C putative	Tb927.11.17720:mRNA-p1	0	NA	NA	0	0	0	0	0	0	0	0
Tb427_000089000.1	hypothetical protein	Tb11.57.0050.1-p1	0	NA	NA	0	0	0	0	0	0	0	0
Tb427_000089100.1	Trypanosomal VSG domain/Trypanosome variant surface glycoprotein C-terminal domain containing protein%2C putative	Tb927.4.5650:pseudogenic_transcript-p1	0	NA	NA	0	0	0	0	0	0	0	0
Tb427_000089200.1	hypothetical protein%2C conserved	Tb09.v4.0134:pseudogenic_transcript-p1	0.0899695	-0.438057	NA	0	0	0.0559544	0	0	0	0	0
Tb427_000089300.1	Trypanosome variant surface glycoprotein (A-type)/Trypanosome variant surface glycoprotein C-terminal domain containing protein%2C putative	Tb09.v4.0133:pseudogenic_transcript-p1	0	NA	NA	0	0	0	0	0	0	0	0
Tb427_000089400.1	hypothetical protein	Tb927.8.450:pseudogenic_transcript-p1	0	NA	NA	0	0	0	0	0	0	0	0
Tb427_000089500.1	Trypanosomal VSG domain/Trypanosome variant surface glycoprotein C-terminal domain containing protein%2C putative	Tb08.27P2.390:pseudogenic_transcript-p1	0	NA	NA	0	0	0	0	0	0	0	0
Tb427_000089600.1	Trypanosome variant surface glycoprotein (A-type)%2C putative	Tb08.27P2.380:pseudogenic_transcript-p1	0	NA	NA	0	0	0	0	0	0	0	0
Tb427_000089700.1	Trypanosome variant surface glycoprotein (A-type)%2C putative	Tb08.27P2.370:pseudogenic_transcript-p1	0	NA	NA	0	0	0	0	0	0	0	0
Tb427_000089800.1	Trypanosome variant surface glycoprotein (A-type)/Trypanosome variant surface glycoprotein C-terminal domain containing protein%2C putative	Tb927.11.18230:mRNA-p1	0	NA	NA	0	0	0	0	0	0	0	0
Tb427_000089900.1	hypothetical protein%2C conserved	Tb927.5.5490.1-p1	0.0902539	-0.438057	NA	0	0	0	0.0621996	0	0	0	0
Tb427_000090000.1	Trypanosomal VSG domain containing protein%2C putative	Tb927.4.5560:mRNA-p1	0	NA	NA	0	0	0	0	0	0	0	0
Tb427_000090100.1	Trypanosomal VSG domain containing protein%2C putative	Tb10.v4.0182:pseudogenic_transcript-p1	0	NA	NA	0	0	0	0	0	0	0	0
Tb427_000090200.1	Trypanosomal VSG domain/Trypanosome variant surface glycoprotein C-terminal domain containing protein%2C putative	Tb927.11.18240:pseudogenic_transcript-p1	0	NA	NA	0	0	0	0	0	0	0	0
Tb427_000090300.1	Endonuclease-reverse transcriptase/Reverse transcriptase (RNA-dependent DNA polymerase)%2C putative	Tb927.1.240:pseudogenic_transcript-p1	0	NA	NA	0	0	0	0	0	0	0	0
Tb427_000090400.1	hypothetical protein%2C conserved	Tb927.1.240:pseudogenic_transcript-p1	0	NA	NA	0	0	0	0	0	0	0	0
Tb427_000090500.1	Reverse transcriptase (RNA-dependent DNA polymerase)%2C putative	Tb927.11.18610.1-p1	0	NA	NA	0	0	0	0	0	0	0	0
Tb427_000090600.1	Trypanosomal VSG domain containing protein%2C putative	Tb927.11.19410:mRNA-p1	0.167123	0.282234	NA	0	0.0482782	0.0562977	0	0	0	0	0
Tb427_000090700.1	Trypanosome variant surface glycoprotein C-terminal domain containing protein%2C putative	Tb927.11.20250:pseudogenic_transcript-p1	0	NA	NA	0	0	0	0	0	0	0	0
Tb427_000090800.1	Trypanosome variant surface glycoprotein (A-type)%2C putative	Tb927.11.19450:mRNA-p1	0.0902539	-0.438057	NA	0	0	0	0.0593906	0	0	0	0
Tb427_000090900.1	Trypanosomal VSG domain containing protein%2C putative	Tb09.v4.0087:pseudogenic_transcript-p1	0	NA	NA	0	0	0	0	0	0	0	0
Tb427_000091000.1	Trypanosome variant surface glycoprotein (A-type)/Trypanosome variant surface glycoprotein C-terminal domain containing protein%2C putative	Tb927.3.180:mRNA-p1	0	NA	NA	0	0	0	0	0	0	0	0
Tb427_000091100.1	hypothetical protein	Tb927.8.110:pseudogenic_transcript-p1	0.0899695	-0.438057	NA	0	0	0.0606379	0	0	0	0	0
Tb427_000091200.1	Trypanosome variant surface glycoprotein (A-type)%2C putative	Tb11.v5.0952.1-p1	0	NA	NA	0	0	0	0	0	0	0	0
Tb427_000091300.1	hypothetical protein	Tb927.11.20560:pseudogenic_transcript-p1	0	NA	NA	0	0	0	0	0	0	0	0
Tb427_000091400.1	Trypanosome variant surface glycoprotein (A-type)%2C putative	Tb927.11.20550:mRNA-p1	0	NA	NA	0	0	0	0	0	0	0	0
Tb427_000091500.1	Trypanosomal VSG domain containing protein%2C putative	Tb927.11.19400:mRNA-p1	0	NA	NA	0	0	0	0	0	0	0	0
Tb427_000091600.1	Trypanosomal VSG domain/Trypanosome variant surface glycoprotein C-terminal domain containing protein%2C putative	Tb09.v4.0026:mRNA-p1	0.0902539	-0.438057	NA	0	0	0	0.0570591	0	0	0	0
Tb427_000091700.1	Trypanosomal VSG domain containing protein%2C putative	Tb927.11.20010:pseudogenic_transcript-p1	0	NA	NA	0	0	0	0	0	0	0	0
Tb427_000091800.1	hypothetical protein%2C conserved	Tb927.1.450:pseudogenic_transcript-p1	0	NA	NA	0	0	0	0	0	0	0	0
Tb427_000091900.1	Reverse transcriptase (RNA-dependent DNA polymerase)%2C putative	Tb927.1.240:pseudogenic_transcript-p1	0	NA	NA	0	0	0	0	0	0	0	0
Tb427_000092000.1	hypothetical protein%2C conserved	Tb927.1.240:pseudogenic_transcript-p1	0	NA	NA	0	0	0	0	0	0	0	0
Tb427_000092100.1	hypothetical protein%2C conserved	Tb927.11.17120:mRNA-p1	0	NA	NA	0	0	0	0	0	0	0	0
Tb427_000092200.1	hypothetical protein	Tb927.5.4670:mRNA-p1	0	NA	NA	0	0	0	0	0	0	0	0
Tb427_000092300.1	Trypanosomal VSG domain containing protein%2C putative	Tb927.11.17920:mRNA-p1	0	NA	NA	0	0	0	0	0	0	0	0
Tb427_000092400.1	Trypanosome variant surface glycoprotein (A-type)%2C putative	Tb927.2.6435:pseudogenic_transcript-p1	0	NA	NA	0	0	0	0	0	0	0	0
Tb427_000092500.1	Endonuclease-reverse transcriptase%2C putative	Tb927.1.450:pseudogenic_transcript-p1	0.27526	-1.15939	NA	0	0.0668783	0	0	0	0.171723	0	0
Tb427_000092600.1	Reverse transcriptase (RNA-dependent DNA polymerase)%2C putative	Tb927.1.240:pseudogenic_transcript-p1	0	NA	NA	0	0	0	0	0	0	0	0
Tb427_000092700.1	hypothetical protein%2C conserved	Tb927.1.240:pseudogenic_transcript-p1	0	NA	NA	0	0	0	0	0	0	0	0
Tb427_000092800.1	Trypanosome variant surface glycoprotein (A-type)/Trypanosome variant surface glycoprotein C-terminal domain containing protein%2C putative	Tb09.v4.0085:pseudogenic_transcript-p1	0	NA	NA	0	0	0	0	0	0	0	0
Tb427_000092900.1	Trypanosome variant surface glycoprotein C-terminal domain containing protein%2C putative	Tb05.5K5.300:pseudogenic_transcript-p1	0	NA	NA	0	0	0	0	0	0	0	0
Tb427_000093000.1	hypothetical protein%2C conserved	Tb927.6.5490:pseudogenic_transcript-p1	0	NA	NA	0	0	0	0	0	0	0	0
Tb427_000093100.1	Trypanosome variant surface glycoprotein (A-type)%2C putative	Tb927.11.100:mRNA-p1	0	NA	NA	0	0	0	0	0	0	0	0
Tb427_000093200.1	Trypanosome variant surface glycoprotein (A-type)/Trypanosome variant surface glycoprotein C-terminal domain containing protein%2C putative	Tb08.27P2.610:pseudogenic_transcript-p1	0	NA	NA	0	0	0	0	0	0	0	0
Tb427_000093300.1	Trypanosomal VSG domain/Trypanosome variant surface glycoprotein C-terminal domain containing protein%2C putative	Tb927.11.20630:pseudogenic_transcript-p1	0.455028	-1.85364	0.558757	0	0	0.0510753	0	0.115569	0	0	0.0916732
Tb427_000093400.1	hypothetical protein	Tb08.27P2.160:pseudogenic_transcript-p1	0.0771535	-0.438057	NA	0	0.0751849	0	0	0	0	0	0
Tb427_000093500.1	hypothetical protein%2C conserved	Tb927.11.18950.1-p1	0	NA	NA	0	0	0	0	0	0	0	0
Tb427_000093600.1	hypothetical protein	Tb927.9.1110:mRNA-p1	0	NA	NA	0	0	0	0	0	0	0	0
Tb427_000093700.1	hypothetical protein	Tb10.v4.0059:pseudogenic_transcript-p1	0.0771535	-0.438057	NA	0	0.0871146	0	0	0	0	0	0
Tb427_000093800.1	Trypanosomal VSG domain containing protein%2C putative	Tb09.v4.0081:pseudogenic_transcript-p1	0	NA	NA	0	0	0	0	0	0	0	0
Tb427_000093900.1	hypothetical protein%2C conserved	Tb09.v4.0082:pseudogenic_transcript-p1	0	NA	NA	0	0	0	0	0	0	0	0
Tb427_000094000.1	hypothetical protein%2C conserved	Tb09.v4.0083:pseudogenic_transcript-p1	0	NA	NA	0	0	0	0	0	0	0	0
Tb427_000094100.1	Trypanosomal VSG domain/Trypanosome variant surface glycoprotein C-terminal domain containing protein%2C putative	Tb09.v4.0084:pseudogenic_transcript-p1	0	NA	NA	0	0	0	0	0	0	0	0
Tb427_000094200.1	Trypanosome variant surface glycoprotein (A-type)%2C putative	Tb927.9.16670:pseudogenic_transcript-p1	0	NA	NA	0	0	0	0	0	0	0	0
Tb427_000094300.1	Trypanosome variant surface glycoprotein C-terminal domain containing protein%2C putative	Tb09.v4.0085:pseudogenic_transcript-p1	0	NA	NA	0	0	0	0	0	0	0	0
Tb427_000094400.1	Trypanosomal VSG domain containing protein%2C putative	Tb09.v4.0113:mRNA-p1	0	NA	NA	0	0	0	0	0	0	0	0
Tb427_000094500.1	Trypanosomal VSG domain containing protein%2C putative	Tb10.v4.0204:pseudogenic_transcript-p1	0.186297	-1.88073	NA	0	0	0	0	0	0	0.113782	0
Tb427_000094600.1	hypothetical protein%2C conserved	Tb09.v4.0082:pseudogenic_transcript-p1	0	NA	NA	0	0	0	0	0	0	0	0
Tb427_000094700.1	hypothetical protein%2C conserved	Tb10.v4.0234:pseudogenic_transcript-p1	0	NA	NA	0	0	0	0	0	0	0	0
Tb427_000094800.1	Trypanosomal VSG domain/Trypanosome variant surface glycoprotein C-terminal domain containing protein%2C putative	Tb927.3.170:pseudogenic_transcript-p1	0	NA	NA	0	0	0	0	0	0	0	0
[truncated: 16,348 more rows]

## Sheet: D3_RBP6oe_shivsD3_RBP6oe_doleze
gene_id	gene_name	best_orthologs	mean of normalized counts for all samples	log2 fold change (MLE): group D3 RBP6oe shi vs D3 RBP6oe dolezelova	BH adjusted p-values	D3_RBP6oe_shi_1.robustRPKM	D3_RBP6oe_shi_2.robustRPKM	D3_RBP6oe_shi_3.robustRPKM	D3_RBP6oe_shi_4.robustRPKM	D3_RBP6oe_dolezelova_1.robustRPKM	D3_RBP6oe_dolezelova_2.robustRPKM	D3_RBP6oe_dolezelova_3.robustRPKM	D3_RBP6oe_dolezelova_4.robustRPKM
[truncated: 17,243 more rows]

[truncated: 2 more sheets: D4_RBP6oe_shivsD4_RBP6oe_doleze, D6_RBP6oe_shivsD6_RBP6oe_doleze]
