# Supplementary material for: Cell-based and multi-omics profiling reveals dynamic metabolic repurposing of mitochondria to drive developmental progression of Trypanosoma brucei
Source: PLoS Biol. 2020 Jun 10;18(6):e3000741. doi: 10.1371/journal.pbio.3000741 (PMC7307792; doi:10.1371/journal.pbio.3000741)
Supplement: S5 Table — Gene IDs belonging to six different clusters from time-course expression profiling based on K-medoids. GO enrichment analyses performed using GO Term annotations TriTrypDB-36_TbruceiLister427_GO.gaf from TriTrypDB version 36 and Fisher’s exact test. GO, Gene Ontology. (XLSX) [file pbio.3000741.s013.xlsx]

## Sheet: Cluster data
	Protein.IDs	mean2_naimp_meas_0d	mean2_naimp_meas_2d	mean2_naimp_meas_3d	mean2_naimp_meas_4d	mean2_naimp_meas_6d	mean2_naimp_meas_8d	cluster
1	Tb427_010018400.1-p1;Tb427_010018200.1-p1;Tb427_010018000.1-p1;Tb427_010017800.1-p1;Tb427_010017600.1-p1;Tb427_010017400.1-p1;Tb427_010017200.1-p1	37.6651	37.7043	37.7267	37.783	37.8036	37.8216	1
6	Tb427_090074300.1-p1;Tb427_090074000.1-p1;Tb427_090073700.1-p1;Tb427_090073400.1-p1;Tb427_090073100.1-p1	36.3789	36.5034	36.5457	36.6182	36.7216	36.6986	1
7	Tb427_100069700.1-p1;Tb427_100069500.1-p1;Tb427_100068400.1-p1	36.283	36.2676	36.4199	36.2649	36.345	36.3588	1
12	Tb427_100060400.1-p1;Tb427_100060200.1-p1	35.9253	35.9004	35.9796	35.9307	36.0564	36.0642	1
15	Tb427_090034800.1-p1	35.6429	35.7035	35.6249	35.6332	35.8543	35.7416	1
16	Tb427_100037100.1-p1	35.6138	35.8944	36.0614	36.2037	36.3251	36.4047	1
18	Tb427_110108200.1-p1	35.3196	35.5072	35.7074	35.8344	35.9953	36.1508	1
23	Tb427_070081900.1-p1;Tb427_070081800.1-p1	35.2726	35.2889	35.1845	35.2308	35.3735	35.3898	1
25	Tb427_080055400.1-p1;Tb427_080055300.1-p1;Tb427_080055200.1-p1	35.1416	35.2402	35.2604	35.2237	35.2866	35.4256	1
26	Tb427_100112700.1-p1;Tb427_100112600.1-p1;Tb427_100112500.1-p1;Tb427_100112400.1-p1;Tb427_100112300.1-p1;Tb427_100112200.1-p1;Tb427_100112100.1-p1;Tb427_100111600.1-p1;Tb427_100111400.1-p1;Tb427_100111300.1-p1;Tb427_100111200.1-p1	35.1203	35.1371	35.2276	35.2666	35.4742	35.5153	1
34	Tb427_110187100.1-p1	34.9418	34.9219	35.1168	35.2971	35.4184	35.3985	1
35	Tb427_030022000.1-p1	34.8714	35.1356	35.3138	35.4879	35.3889	35.63	1
36	Tb427_110019000.1-p1	34.8341	35.0896	35.3557	35.4891	35.6749	35.8138	1
37	Tb427_030046400.1-p1;Tb427_030046300.1-p1;Tb427_030046200.1-p1;Tb427_030046100.1-p1;Tb427_110013300.1-p1	34.8301	34.9431	35.0377	34.93	35.0085	35.1485	1
38	Tb427_100080100.1-p1	34.7504	35.0921	35.31	35.3437	35.5006	35.467	1
40	Tb427_020010800.1-p1;Tb427_020010700.1-p1;Tb427_020010600.1-p1	34.7036	34.743	34.7448	34.778	34.9845	35.0359	1
41	Tb427_100096400.1-p1	34.6697	34.8106	34.8256	34.7632	34.8325	34.9564	1
44	Tb427_050050100.1-p1;Tb427_050050000.1-p1;Tb427_050049900.1-p1;Tb427_050049800.1-p1;Tb427_050049700.1-p1;Tb427_050049600.1-p1;Tb427_050049500.1-p1;Tb427_050049400.1-p1;Tb427_050049300.1-p1;Tb427_050049200.1-p1;Tb427_050049100.1-p1;Tb427_050049000.1-p1;Tb427_050048900.1-p1;Tb427_050048800.1-p1;Tb427_050048700.1-p1;Tb427_050048600.1-p1;Tb427_050048500.1-p1	34.6915	34.717	34.5929	34.8067	35.1892	35.0811	1
46	Tb427_110133300.1-p1	34.5295	34.5642	34.9314	35.054	35.253	35.3487	1
48	Tb427_100109500.1-p1	34.6483	34.6539	34.6253	34.4699	34.5867	34.8355	1
49	Tb427_070034600.1-p1;Tb427_070034500.1-p1;Tb427_070034400.1-p1;Tb427_070034300.1-p1;Tb427_070034200.1-p1;Tb427_070034100.1-p1;Tb427_070034000.1-p1;Tb427_070033900.1-p1;Tb427_070033800.1-p1;Tb427_070033700.1-p1;Tb427_070033600.1-p1;Tb427_070033500.1-p1;Tb427_070033400.1-p1;Tb427_070033300.1-p1;Tb427_070033200.1-p1;Tb427_070033100.1-p1;Tb427_070033000.1-p1;Tb427_070032900.1-p1;Tb427_070032800.1-p1;…	34.4377	34.6952	34.7011	34.961	35.1615	34.9093	1
55	Tb427_100134400.1-p1	34.3353	34.6889	34.9204	35.0259	35.2283	35.3927	1
68	Tb427_110037600.1-p1	34.1442	34.1706	34.0479	34.2703	34.3295	34.4087	1
78	Tb427_070040800.1-p1	33.8881	33.9122	34.0122	33.9315	34.1278	34.3201	1
80	Tb427_030010900.1-p1	33.8542	33.8346	33.8811	33.8509	33.8624	33.9276	1
81	Tb427_070005700.1-p1	33.8224	34.5209	34.861	34.9684	35.1684	35.3265	1
82	Tb427_030009000.1-p1	33.8853	33.9615	33.8151	34.0681	34.0943	34.1938	1
83	Tb427_090058400.1-p1	33.8765	33.8098	33.899	33.8479	33.8657	33.9457	1
91	Tb427_040046900.1-p1	33.7233	33.8041	33.8097	34.0111	34.1756	34.3491	1
94	Tb427_080022800.1-p1	33.7636	33.6715	33.9721	33.9439	34.2573	34.1816	1
107	Tb427_100081800.1-p1	33.5534	33.6188	33.7585	33.8601	34.1546	34.3614	1
108	Tb427_030017600.1-p1	33.5122	33.8349	33.9896	34.117	34.3125	34.4568	1
111	Tb427_100005200.1-p1	33.458	33.5843	33.4886	33.5117	33.6129	33.6481	1
115	Tb427_100149700.1-p1	33.4279	33.6096	33.5673	33.6403	33.6821	33.8312	1
117	Tb427_030041800.1-p1	33.4226	33.6552	33.8107	33.9638	34.3336	34.4498	1
118	Tb427_080072100.1-p1	33.4069	33.9428	34.0192	34.1942	34.4432	34.7157	1
121	Tb427_100140700.1-p1	33.4993	33.4588	33.3468	33.479	33.5319	33.7023	1
143	Tb427_020022000.1-p1;Tb427_020021900.1-p1	33.1085	33.2945	33.3306	33.4029	33.5093	33.6144	1
163	Tb427_080010000.1-p1	32.9024	32.941	33.0746	33.1238	33.2359	33.2337	1
171	Tb427_030038600.1-p1	32.8789	33.1039	33.0018	33.1606	33.2396	33.2204	1
173	Tb427_080017800.1-p1	32.8537	33.0308	32.8683	32.9698	33.0569	33.1371	1
179	Tb427_050035800.1-p1	32.8357	33.0188	32.9421	33.0783	33.1272	33.3019	1
191	Tb427_050040500.1-p1	32.757	32.8635	32.8113	32.8143	32.8925	33.0695	1
194	Tb427_110023100.1-p1	32.8158	32.8071	32.7396	32.7788	32.9493	33.023	1
196	Tb427_110055600.1-p1	32.7226	32.8989	32.8351	33.0406	33.2133	33.2825	1
197	Tb427_080049200.1-p1	32.7004	33.0191	33.1479	33.4606	33.721	33.718	1
199	Tb427_000714100.1-p1;Tb427_000757200.1-p1;Tb427_000680600.1-p1;Tb427_000806800.1-p1;Tb427_000680700.1-p1;Tb427_000757300.1-p1	32.6976	32.9115	32.8504	33.0067	33.0822	33.3638	1
216	Tb427_110021800.1-p1	32.5876	32.7017	32.7876	32.7525	32.8682	32.9626	1
219	Tb427_020013100.1-p1	32.5601	32.8516	32.9053	32.999	33.1266	33.3411	1
224	Tb427_010013200.1-p1	32.5946	32.5468	32.6702	32.6755	32.648	32.6532	1
226	Tb427_080035100.1-p1	32.5186	32.739	32.6559	32.9201	33.0621	33.202	1
233	Tb427_070066100.1-p1	32.6817	32.4638	32.6727	32.9203	33.3272	33.6417	1
235	Tb427_080068100.1-p1	32.4555	32.5296	32.5674	32.7183	32.7926	33.0961	1
244	Tb427_070040300.1-p1	32.4241	32.6698	32.746	33.0716	33.3356	33.5799	1
253	Tb427_100087100.1-p1	32.3793	32.4892	32.487	32.4977	32.6621	32.6748	1
256	Tb427_040023200.1-p1	32.375	32.5591	32.3816	32.5212	32.6415	32.7669	1
258	Tb427_060055700.1-p1;REV__Tb427_110026500.1-p1	32.3736	32.4152	32.5016	32.4102	32.5693	32.7492	1
260	Tb427_010027700.1-p1	32.3537	32.8491	33.0168	33.1972	33.3847	33.4811	1
262	Tb427_000285500.1-p1	32.4674	32.48	32.4038	32.3499	32.5342	32.6913	1
263	Tb427_010029100.1-p1	32.3479	32.5881	32.4778	32.5977	32.7241	32.848	1
264	Tb427_110184400.1-p1	32.3462	32.683	32.8483	32.9123	33.0541	33.1608	1
268	Tb427_100029900.1-p1	32.3259	32.4536	32.734	32.9869	33.3522	33.4097	1
270	Tb427_080029500.1-p1	32.2906	32.3476	32.3785	32.3966	32.4175	32.4338	1
275	Tb427_060014100.1-p1;Tb427_060014000.1-p1;Tb427_060013900.1-p1;Tb427_060013800.1-p1;Tb427_060013500.1-p1;Tb427_060013400.1-p1;Tb427_060013100.1-p1;Tb427_060013700.1-p1;Tb427_060013600.1-p1;Tb427_060014200.1-p1	32.2995	32.2654	32.4967	32.5965	32.7706	32.805	1
276	Tb427_030009900.1-p1	32.264	32.4816	32.4491	32.5386	32.6047	32.6915	1
286	Tb427_110122800.1-p1	32.2252	32.2379	32.2749	32.3043	32.2206	32.3977	1
288	Tb427_100008400.1-p1	32.2029	32.3153	32.3588	32.4542	32.4317	32.4886	1
297	Tb427_110029200.1-p1	32.1592	32.2029	32.1832	32.4797	32.524	32.5768	1
301	Tb427_020019600.1-p1	32.137	32.2298	32.1637	32.3099	32.3994	32.5247	1
311	Tb427_110029600.1-p1	32.0759	32.3944	32.4682	32.5188	32.6915	32.8639	1
312	Tb427_030034700.1-p1	32.1621	32.0568	32.3473	32.3483	32.4517	32.4336	1
315	Tb427_040024800.1-p1	32.0412	32.296	32.5157	32.6001	32.751	32.882	1
318	Tb427_090080200.1-p1	32.0292	32.3495	32.4948	32.6708	32.6956	32.8044	1
321	Tb427_060054900.1-p1	32.0312	32.0108	32.1438	32.1255	32.2494	32.1135	1
322	Tb427_040040200.1-p1	32.0049	32.329	32.2507	32.2845	32.449	32.6311	1
324	Tb427_020031500.1-p1	31.9978	32.3068	32.3261	32.4806	32.657	32.7726	1
326	Tb427_050021000.1-p1	31.9939	32.0414	32.0186	32.1886	32.18	32.3537	1
328	Tb427_110125400.1-p1	31.9723	32.0531	32.1129	32.2383	32.3476	32.55	1
335	Tb427_010020200.1-p1	31.9481	32.1645	32.1021	32.2513	32.2849	32.3571	1
341	Tb427_080009100.1-p1	31.935	32.1425	32.3046	32.371	32.428	32.4119	1
342	Tb427_080021400.1-p1	31.9819	32.0381	31.9231	32.0284	32.042	32.2181	1
345	Tb427_010019800.1-p1	31.9206	31.9904	31.9463	32.0938	32.0493	32.1764	1
350	Tb427_110099900.1-p1	31.9419	31.9015	32.0002	32.0014	32.0333	31.9855	1
363	Tb427_040010600.1-p1	31.8999	32.0434	31.8549	32.0919	32.1544	32.2387	1
369	Tb427_030016600.1-p1	31.8855	31.9887	31.8326	32.0855	32.0058	32.1794	1
370	Tb427_110133400.1-p1	31.8319	31.942	32.0569	32.0416	32.0822	32.1737	1
374	Tb427_100161200.1-p1	31.9193	32.0038	31.8101	31.9843	32.0254	32.2037	1
375	Tb427_030033900.1-p1	31.8082	32.2446	32.4036	32.6637	32.8186	32.9374	1
379	Tb427_080052900.1-p1	31.9248	32.0264	31.8007	32.0757	31.9811	32.1291	1
381	Tb427_110017200.1-p1	31.8749	31.8347	31.7988	31.8866	31.9703	32.1827	1
384	Tb427_080037000.1-p1	31.8583	32.0233	31.7939	32.0192	32.0526	32.1228	1
386	Tb427_060018600.1-p1	31.788	32.2534	32.4877	32.6094	32.7253	32.8273	1
398	Tb427_040007500.1-p1	31.7316	31.7649	31.7313	32.0473	32.051	32.0721	1
400	Tb427_070023900.1-p1;REV__Tb427_070023900.1-p1	31.722	31.8058	31.736	31.8906	31.9505	32.0582	1
408	Tb427_040048000.1-p1	31.7018	32.0814	32.0777	32.304	32.3087	32.485	1
425	Tb427_090090000.1-p1	31.6773	31.8282	31.6355	31.8496	31.875	32.1236	1
426	Tb427_110127700.1-p1	31.6346	31.7811	31.6305	31.8557	31.9479	32.0533	1
431	Tb427_050040000.1-p1	31.6066	32.0184	32.212	32.3857	32.4287	32.5013	1
433	Tb427_100013900.1-p1	31.5984	31.8357	31.6907	31.9608	32.0827	32.2128	1
438	Tb427_000825100.1-p1;Tb427_000704600.1-p1;Tb427_000795600.1-p1;Tb427_000691700.1-p1;Tb427_000795500.1-p1;Tb427_000692300.1-p1;Tb427_000744300.1-p1	31.5895	31.6419	31.6811	31.6331	31.8121	31.844	1
439	Tb427_110168900.1-p1	31.5889	31.75	31.8233	31.9671	32.1128	32.1877	1
443	Tb427_100129800.1-p1	31.5698	31.5891	31.633	31.6986	31.7655	31.8969	1
450	Tb427_070050400.1-p1	31.5488	31.9125	31.978	32.1556	32.2502	32.3863	1
452	Tb427_090050100.1-p1	31.5451	31.772	31.9747	32.021	32.2572	32.4567	1
453	Tb427_110142100.1-p1	31.5386	31.6239	31.6058	31.738	31.7313	31.9352	1
462	Tb427_100156100.1-p1	31.5858	31.514	31.6312	31.6506	31.5719	31.6289	1
463	Tb427_070030200.1-p1	31.5768	31.5135	31.587	31.6722	31.7479	31.7976	1
464	Tb427_100039800.1-p1	31.51	31.6087	31.6971	31.7626	31.8374	31.8108	1
468	Tb427_050006700.1-p1	31.5314	31.5604	31.556	31.5926	31.4967	31.7099	1
472	Tb427_010028100.1-p1	31.5598	31.6447	31.4848	31.672	31.6309	31.6899	1
476	Tb427_060050500.1-p1	31.4722	31.5983	31.6363	31.6163	31.755	31.9142	1
477	Tb427_100101600.1-p1	31.4677	31.6306	31.6382	31.5681	31.704	31.767	1
478	Tb427_110101800.1-p1	31.4989	31.5636	31.465	31.5977	31.5513	31.7158	1
483	Tb427_090062500.1-p1	31.4443	31.6877	31.6077	31.7613	31.9355	31.8956	1
487	Tb427_110051000.1-p1	31.432	31.5717	31.6592	31.7723	31.8813	32.043	1
495	Tb427_060039900.1-p1	31.4028	31.7492	31.8276	32.0843	32.2368	32.3397	1
496	Tb427_110165700.1-p1	31.4209	31.4025	31.4518	31.6218	31.6007	31.7385	1
499	Tb427_090026100.1-p1	31.3897	31.5018	31.5243	31.7932	31.7227	31.7868	1
505	Tb427_100031000.1-p1	31.3479	31.42	31.4698	31.4912	31.5146	31.5871	1
512	Tb427_060026600.1-p1	31.3272	31.4439	31.5456	31.5872	31.692	31.9037	1
518	Tb427_090042600.1-p1;Tb427_000031800.1-p1	31.3155	31.4096	31.3082	31.4489	31.3915	31.512	1
524	Tb427_100153300.1-p1	31.4638	31.4268	31.2857	31.481	31.7511	32.0887	1
528	Tb427_090047300.1-p1	31.2738	31.3503	31.3757	31.289	31.5433	31.5214	1
539	Tb427_000285800.1-p1;Tb427_000770100.1-p1	31.2928	31.499	31.2778	31.2398	31.2463	31.6007	1
542	Tb427_070031600.1-p1	31.211	31.2442	31.4386	31.5928	31.686	31.7126	1
543	Tb427_110005800.1-p1	31.2101	31.2533	31.2332	31.3373	31.4044	31.4048	1
552	Tb427_050052200.1-p1	31.1954	31.3917	31.2355	31.4305	31.4753	31.5265	1
557	Tb427_020018900.1-p1	31.1729	31.1824	31.2919	31.4728	31.4063	31.6681	1
558	Tb427_110020100.1-p1	31.1716	31.4287	31.5984	31.8431	32.1801	32.2876	1
559	Tb427_100088600.1-p1	31.3162	31.3272	31.17	31.291	31.3049	31.4164	1
560	Tb427_030033600.1-p1	31.1737	31.2732	31.1699	31.3744	31.2507	31.4682	1
565	Tb427_080048200.1-p1	31.1614	31.5512	31.6847	31.8052	31.9342	32.0002	1
572	Tb427_110160900.1-p1	31.1424	31.1483	31.2605	31.2575	31.3346	31.4865	1
574	Tb427_100119300.1-p1	31.1437	31.1339	31.332	31.1828	31.2594	31.2933	1
575	Tb427_080020200.1-p1	31.2007	31.1562	31.1338	31.2764	31.2828	31.4205	1
580	Tb427_090039900.1-p1	31.2707	31.2912	31.1056	31.3837	31.4498	31.6232	1
583	Tb427_110120400.1-p1	31.2976	31.1536	31.1037	31.254	31.5499	31.8251	1
589	Tb427_110055100.1-p1	31.0837	31.1145	31.2174	31.2708	31.3148	31.4176	1
591	Tb427_050034300.1-p1	31.0792	31.1236	31.3364	31.2988	31.5053	31.5076	1
592	Tb427_080027800.1-p1	31.148	31.0755	31.0856	31.2524	31.4332	31.5447	1
596	Tb427_070012600.1-p1	31.1851	31.2491	31.0713	31.3097	31.4451	31.5512	1
603	Tb427_060045900.1-p1	31.0524	31.1917	31.2381	31.3707	31.351	31.5891	1
604	Tb427_050020500.1-p1	31.0698	31.2092	31.0519	31.2003	31.2127	31.3691	1
605	Tb427_010006700.1-p1	31.0501	31.3392	31.3778	31.4476	31.5921	31.7212	1
606	Tb427_110145700.1-p1	31.0431	31.4077	31.6906	31.7455	32.0293	32.3037	1
607	Tb427_070053300.1-p1	31.0415	31.1221	31.2604	31.3251	31.3752	31.2683	1
612	Tb427_100008100.1-p1	31.0337	31.0186	31.0615	31.0504	31.1865	31.216	1
613	Tb427_110049900.1-p1	31.0112	31.0838	31.057	31.2461	31.201	31.339	1
614	Tb427_030058400.1-p1	31.0152	31.0992	31.0098	31.1334	31.1312	31.2276	1
617	Tb427_100103200.1-p1	31.1672	31.0942	31.0049	31.1466	31.1253	31.3566	1
618	Tb427_110079200.1-p1	31.0035	31.1124	31.1587	31.43	31.5416	31.3832	1
619	Tb427_110014500.1-p1	30.9963	31.09	31.041	31.1914	31.244	31.2833	1
620	Tb427_030053600.1-p1	30.9953	31.3579	31.3138	31.5481	31.5745	31.6754	1
623	Tb427_070030000.1-p1	30.9881	31.101	31.1478	31.1717	31.2559	31.1957	1
624	Tb427_050037400.1-p1	31.1468	30.9837	31.0585	31.1006	31.1616	31.407	1
628	Tb427_020013600.1-p1	30.9767	31.0224	31.0236	31.0942	31.1043	31.2322	1
631	Tb427_060047000.1-p1	30.9614	31.1006	31.034	31.1666	31.2398	31.2027	1
632	Tb427_100105700.1-p1	30.9607	31.0637	31.0923	31.2326	31.2852	31.3463	1
633	Tb427_110026200.1-p1	30.9808	31.0592	30.9605	31.0998	31.1282	31.095	1
637	Tb427_090050300.1-p1	30.9551	30.9576	30.9744	31.0837	31.0853	31.1791	1
638	Tb427_070069300.1-p1	30.9541	31.0129	31.2197	31.335	31.7892	31.5027	1
641	Tb427_020027400.1-p1	31.0919	31.1157	30.9438	31.2039	31.2531	31.2486	1
643	Tb427_100153600.1-p1	30.9491	30.9389	30.9646	31.1798	31.1389	31.1072	1
647	Tb427_050050800.1-p1	30.93	31.1899	31.2883	31.4901	31.6159	31.7779	1
648	Tb427_110018200.1-p1	30.9282	31.1129	31.1825	31.2202	31.2482	31.4764	1
649	Tb427_090015400.1-p1	30.923	31.1301	31.1081	31.2325	31.2718	31.4955	1
653	Tb427_100041000.1-p1	30.9202	31.0809	31.1684	31.1862	31.4782	31.6487	1
656	Tb427_100066100.1-p1	30.9607	30.9085	31.0443	31.1544	31.3355	31.46	1
665	Tb427_070039000.1-p1	30.881	30.9648	31.005	31.1396	31.0665	31.1442	1
668	Tb427_100027700.1-p1	30.874	30.9185	30.9185	30.9373	31.1661	31.257	1
670	Tb427_060025200.1-p1	30.9381	30.8674	30.9425	30.9003	30.9086	31.0436	1
672	Tb427_080041900.1-p1	30.8598	31.3905	31.6288	31.8219	32.1259	32.2308	1
676	Tb427_090050200.1-p1	30.8951	30.9717	30.8419	31.037	31.0386	31.1836	1
677	Tb427_020017600.1-p1	30.841	30.8758	30.8381	30.8767	30.996	31.129	1
678	Tb427_080066500.1-p1	30.8298	30.9143	30.8426	31.0526	31.1843	31.1644	1
679	Tb427_040007900.1-p1	30.8288	30.9599	31.1811	31.3638	31.2971	31.3003	1
687	Tb427_070081700.1-p1	30.8093	30.9899	31.0342	31.2472	31.5736	31.6242	1
689	Tb427_100009800.1-p1	30.8079	30.9978	31.1129	31.2899	31.3576	31.5036	1
690	Tb427_090044800.1-p1	30.9489	30.9296	30.8064	31.0464	30.839	31.0807	1
701	Tb427_070011800.1-p1	30.9211	30.8469	30.7767	30.9313	30.9358	31.1737	1
714	Tb427_110105100.1-p1	30.7391	31.0088	31.1377	31.285	31.4286	31.5453	1
715	Tb427_030039700.1-p1	30.775	30.7324	30.8429	31.0733	30.998	30.9886	1
719	Tb427_100057600.1-p1	30.7699	30.8272	30.726	30.9626	31.0815	31.1469	1
720	Tb427_070062800.1-p1	30.7253	30.899	31.1547	31.3337	31.5191	31.5767	1
723	Tb427_110096100.1-p1	30.7572	30.8507	30.7237	30.8193	30.8145	31.0485	1
724	Tb427_100153200.1-p1	30.7236	30.9951	31.1176	31.0279	31.4102	31.562	1
726	Tb427_100076600.1-p1	30.8232	30.8123	30.7164	30.8495	30.8254	30.9529	1
728	Tb427_020024300.1-p1	30.7154	30.7182	30.9566	31.1292	31.2262	31.3864	1
738	Tb427_100044500.1-p1	30.6811	30.7887	30.9295	30.854	31.2767	31.1587	1
739	Tb427_030010200.1-p1	30.678	30.7905	30.7111	30.8617	30.9046	30.9843	1
746	Tb427_090008400.1-p1	30.6833	30.7734	30.6631	30.9485	30.9648	31.1256	1
748	Tb427_110043400.1-p1	30.7619	30.6434	30.7792	30.9189	30.9943	31.0316	1
751	Tb427_110138800.1-p1	30.6315	30.7542	30.7629	30.8937	30.9811	31.1289	1
753	Tb427_070013500.1-p1	30.6579	30.6499	30.623	30.7096	30.88	30.7924	1
757	Tb427_000705000.1-p1;Tb427_000642400.1-p1	30.6129	30.8383	30.6404	30.694	30.7684	30.9517	1
759	Tb427_110139000.1-p1	30.6078	30.7634	30.8313	30.9391	31.1483	30.9891	1
764	Tb427_100052600.1-p1	30.6657	30.596	30.6217	30.6524	30.8108	30.9399	1
766	Tb427_070054700.1-p1	30.5938	30.6203	30.7735	30.8319	31.0856	31.2674	1
769	Tb427_090085800.1-p1	30.6595	30.6407	30.5855	30.7899	30.596	30.7819	1
770	Tb427_100011500.1-p1	30.6079	30.6257	30.5788	30.6415	30.6672	30.8054	1
771	Tb427_020016900.1-p1	30.6256	30.5772	30.642	30.6602	30.8936	31.0224	1
775	Tb427_110069200.1-p1	30.6334	30.5679	30.6704	30.9034	30.877	30.8144	1
776	Tb427_090064100.1-p1	30.6162	30.5652	30.6414	30.7623	30.896	30.8193	1
782	Tb427_110120700.1-p1	30.5502	30.711	30.613	30.7166	30.9135	31.1383	1
787	Tb427_100157900.1-p1	30.5378	30.6792	30.6606	30.7862	30.7716	30.9404	1
790	Tb427_100010500.1-p1	30.5331	30.6446	30.7563	30.8762	30.8962	30.8776	1
798	Tb427_060030000.1-p1	30.4964	30.7281	30.8635	30.9374	31.2223	31.2913	1
799	Tb427_070042800.1-p1	30.4973	30.5701	30.4963	30.6325	30.71	30.8316	1
802	Tb427_020031700.1-p1	30.4888	30.6927	30.6646	30.721	30.7523	30.8881	1
805	Tb427_030052600.1-p1	30.547	30.4638	30.5851	30.6742	30.7274	30.705	1
807	Tb427_100094600.1-p1	30.4593	30.4786	30.506	30.6982	30.6635	30.7609	1
809	Tb427_110080900.1-p1	30.4493	30.6853	30.7803	30.8926	30.9976	31.0694	1
813	Tb427_090080900.1-p1	30.4452	30.815	30.89	31.1125	31.1213	31.2459	1
815	Tb427_050036000.1-p1	30.4323	30.6138	30.5641	30.6579	30.7745	30.8901	1
817	Tb427_070031000.1-p1	30.4274	30.8179	31.0758	31.0998	31.191	31.5069	1
818	Tb427_110021700.1-p1	30.4256	30.4545	30.6397	30.6657	30.6938	30.8358	1
819	Tb427_090005400.1-p1;Tb427_000197700.1-p1	30.4236	30.4874	30.9729	30.7964	31.0656	31.2061	1
820	Tb427_080051100.1-p1	30.4114	30.7964	30.9297	31.1404	31.1688	31.3022	1
822	Tb427_090061700.1-p1	30.527	30.407	30.4776	30.6314	30.8324	31.1448	1
823	Tb427_000272400.1-p1	30.4064	30.6646	30.7999	30.7577	30.9799	30.8708	1
827	Tb427_030021500.1-p1	30.4173	30.417	30.4274	30.3983	30.5309	30.4661	1
834	Tb427_080005700.1-p1	30.4785	30.3759	30.4716	30.4768	30.6228	30.8528	1
835	Tb427_060036600.1-p1	30.5665	30.5608	30.3716	30.6377	30.755	30.8555	1
837	Tb427_110183600.1-p1	30.366	30.6738	30.697	30.9761	31.0906	31.1511	1
839	Tb427_110082300.1-p1	30.3569	30.4986	30.492	30.596	30.7054	30.9054	1
842	Tb427_100071000.1-p1	30.3464	30.514	30.642	30.6191	30.8061	30.7791	1
846	Tb427_090055600.1-p1	30.3334	30.6252	30.6019	30.8682	30.7889	31.1014	1
851	Tb427_110038900.1-p1	30.456	30.3185	30.6685	30.4825	30.5032	30.4756	1
852	Tb427_090068200.1-p1	30.3157	30.407	30.4624	30.617	30.7192	30.7533	1
857	Tb427_110037800.1-p1	30.3041	30.5636	30.7356	30.9788	31.128	31.0954	1
860	Tb427_100126700.1-p1	30.3707	30.4909	30.439	30.2954	30.4992	30.749	1
862	Tb427_090026000.1-p1	30.2931	30.4707	30.4809	30.7291	30.9619	30.9259	1
863	Tb427_020019000.1-p1	30.2875	30.463	30.5616	30.6194	30.6865	30.7799	1
865	Tb427_050035000.1-p1	30.3228	30.2754	30.4044	30.4024	30.5258	30.5865	1
869	Tb427_090063000.1-p1	30.2659	30.4795	30.6161	30.6737	30.9283	31.0573	1
870	Tb427_100028000.1-p1	30.3704	30.3654	30.2607	30.4198	30.4468	30.6134	1
873	Tb427_110111000.1-p1	30.2587	30.3252	31.1509	30.5263	31.0126	30.8383	1
875	Tb427_110048400.1-p1	30.362	30.2773	30.2563	30.4908	30.6655	30.8904	1
885	Tb427_110185900.1-p1	30.4578	30.2395	30.9156	30.8373	30.9645	31.1323	1
886	Tb427_110034500.1-p1	30.3483	30.2903	30.2392	30.2669	30.4048	30.5235	1
887	Tb427_100071800.1-p1;Tb427_100071700.1-p1	30.2382	30.379	30.6526	30.7714	30.7672	30.8013	1
890	Tb427_100083500.1-p1	30.2302	30.3744	30.3264	30.3871	30.5602	30.6254	1
891	Tb427_080016500.1-p1	30.213	30.2682	30.3311	30.407	30.4131	30.3822	1
892	Tb427_040044800.1-p1	30.2551	30.2162	30.2114	30.2174	30.3891	30.5315	1
893	Tb427_100022100.1-p1	30.2154	30.2364	30.2075	30.3199	30.316	30.3613	1
894	Tb427_070076900.1-p1	30.205	30.5503	30.5031	30.8819	31.0424	31.1923	1
898	Tb427_040050500.1-p1	30.1951	30.3069	30.319	30.4475	30.6896	30.8608	1
900	Tb427_110038200.1-p1	30.1916	30.2179	30.2739	30.2027	30.258	30.4055	1
903	Tb427_110169900.1-p1	30.1738	30.3671	30.3055	30.3954	30.3853	30.5358	1
905	Tb427_080061200.1-p1	30.1708	30.4668	30.4903	30.7935	30.8952	30.9559	1
907	Tb427_110154400.1-p1	30.1594	30.1857	30.1955	30.3161	30.4716	30.5093	1
909	Tb427_110138900.1-p1	30.1569	30.2815	30.3105	30.4846	30.5796	30.6969	1
911	Tb427_070028500.1-p1	30.1532	30.3653	30.3642	30.5235	30.4992	30.6349	1
912	Tb427_050014300.1-p1	30.152	30.229	30.2115	30.3308	30.4159	30.259	1
914	Tb427_100106500.1-p1	30.1513	30.2952	30.3555	30.4379	30.4779	30.5684	1
922	Tb427_070017300.1-p1	30.1269	30.2792	30.243	30.4063	30.4109	30.5381	1
924	Tb427_110187500.1-p1	30.1328	30.1218	30.1781	30.4102	30.7493	30.6457	1
925	Tb427_050022700.1-p1	30.2978	30.2875	30.1202	30.2172	30.3612	30.7471	1
927	Tb427_100165500.1-p1	30.1103	30.3881	30.4399	30.6585	30.9268	30.9763	1
928	Tb427_110134400.1-p1	30.1101	30.3519	30.3225	30.4773	30.5077	30.5616	1
929	Tb427_040034100.1-p1	30.1081	30.2436	30.1722	30.2031	30.3099	30.2921	1
931	Tb427_050039100.1-p1	30.1021	30.3499	30.5928	30.7833	30.872	31.0375	1
932	Tb427_110009600.1-p1	30.2091	30.1755	30.0992	30.2236	30.3041	30.4379	1
937	Tb427_110142200.1-p1	30.1123	30.1157	30.085	30.2784	30.35	30.5299	1
940	Tb427_110038700.1-p1	30.1361	30.1463	30.0742	30.2276	30.368	30.5057	1
942	Tb427_110061900.1-p1	30.1747	30.165	30.2068	30.0639	30.2692	30.2791	1
943	Tb427_100072900.1-p1	30.0612	30.2116	30.2649	30.2444	30.5982	30.525	1
944	Tb427_100142700.1-p1	30.2221	30.2125	30.0606	30.3222	30.3807	30.4347	1
946	Tb427_100136800.1-p1	30.0571	30.1245	30.121	30.3656	30.4605	30.6615	1
949	Tb427_100153400.1-p1	30.0482	30.2561	30.3093	30.4154	30.5085	30.618	1
952	Tb427_030049700.1-p1	30.0418	30.3445	30.5331	30.8099	30.8785	30.8709	1
954	Tb427_030051900.1-p1	30.0408	30.1847	30.2829	30.4232	30.6307	30.8232	1
957	Tb427_080050800.1-p1	30.0366	30.2369	30.1682	30.2452	30.3169	30.5361	1
971	Tb427_110124900.1-p1	29.991	30.0517	30.0486	30.1891	30.2622	30.4096	1
972	Tb427_000702600.1-p1	30.0624	30.1325	29.9905	30.0417	30.0766	30.2563	1
973	Tb427_070040900.1-p1	30.0333	30.0684	29.9851	30.1644	30.3321	30.4199	1
974	Tb427_110175000.1-p1	30.141	30.0286	29.9822	30.2131	30.281	30.5254	1
977	Tb427_080042600.1-p1	30.0263	29.976	30.0047	30.1695	30.3112	30.4134	1
985	Tb427_040022900.1-p1	29.9602	30.0928	29.9959	30.1229	30.2276	30.2408	1
990	Tb427_050017700.1-p1	29.9503	30.1201	30.33	30.5348	30.6245	30.8635	1
993	Tb427_100157800.1-p1	29.9449	29.9717	30.0816	30.0499	30.2289	30.0935	1
998	Tb427_030039100.1-p1	29.9382	29.952	30.1951	30.2601	30.2406	30.2933	1
999	Tb427_040012100.1-p1	29.9369	30.0514	29.9773	30.1636	30.2145	30.2014	1
1004	Tb427_110030200.1-p1	29.9146	29.9512	29.9949	30.0732	29.9345	30.145	1
1012	Tb427_050041600.1-p1	29.9558	29.9052	29.9036	30.0677	30.0932	30.1345	1
1013	Tb427_040035800.1-p1	29.9374	29.9735	29.9031	30.1494	30.2257	30.2841	1
1019	Tb427_110188700.1-p1;Tb427_110188800.1-p1	29.9678	30.1	29.9003	30.1052	30.2696	30.4244	1
1020	Tb427_060019500.1-p1	29.8978	30.1497	29.974	30.1578	30.2828	30.5935	1
1028	Tb427_070009800.1-p1	29.8785	30.0692	29.9349	30.0846	30.4185	30.5493	1
1031	Tb427_100062000.1-p1	29.8641	29.9434	30.0181	30.0434	30.1388	30.2672	1
1049	Tb427_080048900.1-p1	29.8383	30.1295	30.2167	30.3406	30.5621	30.7181	1
1051	Tb427_040046700.1-p1	29.8302	30.0279	30.055	30.3447	30.4964	30.7242	1
1054	Tb427_100007900.1-p1	29.8197	29.8269	29.9037	30.0398	30.0367	30.0539	1
1059	Tb427_070073700.1-p1	29.8096	29.825	30.0577	30.329	30.6206	30.4899	1
1066	Tb427_110187900.1-p1	29.7949	29.8175	29.9926	29.9953	30.0794	30.1039	1
1068	Tb427_070039400.1-p1	29.7862	29.7912	30.0759	30.3645	30.295	30.0724	1
1070	Tb427_080076700.1-p1	29.7786	29.9473	30.0444	30.0452	30.435	30.5254	1
1073	Tb427_110054300.1-p1	29.9029	30.0498	29.7743	29.9543	30.1013	30.3478	1
1075	Tb427_110030600.1-p1	29.7705	29.8656	29.9672	29.9829	30.2184	30.272	1
1080	Tb427_100013500.1-p1	29.7618	29.8403	29.8283	30.019	30.0724	30.0684	1
1084	Tb427_110110000.1-p1	29.7561	29.7891	29.8429	30.0271	29.9921	30.0391	1
1085	Tb427_110132000.1-p1	29.7876	29.95	29.7558	29.9021	29.9071	30.0402	1
1091	Tb427_070044600.1-p1	29.8197	30.0287	29.7374	30.0293	29.9434	30.2498	1
1098	Tb427_080069900.1-p1	29.7499	29.7213	29.9096	30.0315	30.0678	29.9972	1
1103	Tb427_100064300.1-p1	29.8042	29.7103	29.8529	30.1501	30.1238	30.2075	1
1105	Tb427_070062600.1-p1	29.8535	29.733	29.7025	30.0161	30.4207	30.5009	1
1107	Tb427_090055800.1-p1	29.6922	30.0503	30.4068	30.1901	30.3801	30.6416	1
1111	Tb427_090030900.1-p1	29.6803	29.8571	29.8321	29.9282	29.9187	30.0385	1
1113	Tb427_090007000.1-p1	29.7889	29.6759	29.8051	29.7458	29.8271	30.0304	1
1123	Tb427_100072300.1-p1	29.6484	29.659	29.6844	29.8134	29.9624	30.1031	1
1125	Tb427_080011800.1-p1	29.6455	29.881	30.0199	30.2778	30.4111	30.5405	1
1135	Tb427_110102400.1-p1	29.6301	29.6507	29.6477	29.7672	29.9035	30.1563	1
1140	Tb427_110170900.1-p1	29.6151	29.7552	29.7921	29.8595	29.9347	29.9041	1
1146	Tb427_080005900.1-p1	29.6089	29.7139	29.7918	30.0469	30.4113	30.4918	1
1149	Tb427_020023400.1-p1	29.5948	29.6122	29.6191	29.754	29.937	30.0022	1
1154	Tb427_030053100.1-p1	29.6279	29.6627	29.5889	29.7864	29.7264	29.8859	1
1161	Tb427_100158000.1-p1	29.5812	29.5802	29.5961	29.5755	29.8	29.7769	1
1164	Tb427_030029500.1-p1	29.5742	29.773	29.5974	29.6344	29.7366	29.9618	1
1165	Tb427_100126100.1-p1	29.5739	29.6711	29.7147	29.935	29.8932	30.0371	1
1170	Tb427_100047600.1-p1	29.5692	29.6425	29.7137	29.8628	30.0546	30.167	1
1173	Tb427_110044500.1-p1	29.5798	29.6251	29.5659	29.7049	29.8327	30.0083	1
1176	Tb427_060025700.1-p1	29.5611	29.6943	30.0287	30.0633	30.1583	30.1158	1
1178	Tb427_110052900.1-p1	29.5604	29.6846	29.6766	29.7722	30.0265	30.1801	1
1182	Tb427_040046600.1-p1	29.5486	29.5961	29.6802	29.7611	29.7761	29.7997	1
1183	Tb427_070068600.1-p1;Tb427_000495000.1-p1	29.5477	29.7868	29.6745	29.8974	30.0017	30.0102	1
1185	Tb427_110038000.1-p1	29.5464	29.7053	29.8431	30.0057	30.1407	30.401	1
1186	Tb427_110016000.1-p1	29.5463	29.5831	29.5474	29.7812	30.0327	30.0948	1
1187	Tb427_070043100.1-p1	29.546	29.6279	29.6895	29.7271	29.8815	29.8639	1
1196	Tb427_070062400.1-p1	29.5278	29.7782	29.7303	29.8852	29.9098	30.0543	1
1202	Tb427_100146000.1-p1	29.7851	29.5942	29.5017	29.7104	29.966	30.5082	1
1207	Tb427_110068900.1-p1	29.4962	29.6473	29.6345	29.6383	29.6171	29.8532	1
1209	Tb427_080017700.1-p1	29.4935	29.5999	29.6942	29.7004	29.738	29.8449	1
1210	Tb427_090040300.1-p1	29.5495	29.6835	29.4905	29.6029	29.707	29.6929	1
1212	Tb427_110108600.1-p1	29.4901	29.5063	29.5594	29.6299	29.7254	29.7508	1
1217	Tb427_110063300.1-p1	29.4854	29.5969	29.6556	29.6335	29.7699	29.8938	1
1222	Tb427_040028500.1-p1	29.5391	29.5709	29.4743	29.6877	29.8437	29.8156	1
1223	Tb427_100120200.1-p1	29.508	29.5991	29.4999	29.473	29.5014	29.6843	1
1226	Tb427_100162100.1-p1	29.4652	29.5013	29.6189	29.9219	29.9867	29.6668	1
1227	Tb427_090011400.1-p1	29.474	29.5793	29.4617	29.7984	29.8399	29.8891	1
1236	Tb427_090036200.1-p1	29.6138	29.6484	29.4419	29.6451	29.5937	29.8658	1
1246	Tb427_040021500.1-p1	29.4303	29.679	29.6362	29.8437	29.9628	29.9866	1
1250	Tb427_110053900.1-p1	29.4202	29.4777	29.5155	29.5518	29.6891	29.7877	1
1253	Tb427_050022600.1-p1	29.5166	29.6735	29.4187	29.6913	29.7609	29.8656	1
1254	Tb427_060020900.1-p1	29.5898	29.4183	29.7143	29.8859	30.1278	30.3961	1
1260	Tb427_110056000.1-p1	29.4078	29.4434	29.6488	29.8439	29.9759	29.8225	1
1261	Tb427_110067600.1-p1	29.4704	29.4069	29.5299	29.6794	29.6405	29.7345	1
1264	Tb427_060055300.1-p1	29.4045	29.5274	29.4507	29.486	29.6092	29.5379	1
1265	Tb427_070041600.1-p1	29.4036	29.7546	29.8905	30.088	30.2621	30.2552	1
1272	Tb427_110088100.1-p1	29.395	29.7051	29.6981	29.8982	30.0994	30.1206	1
1280	Tb427_010013600.1-p1	29.3845	29.3941	29.387	29.4764	29.4831	29.5339	1
1285	Tb427_070064100.1-p1	29.3784	29.6349	29.5738	29.7078	29.7777	29.8076	1
1288	Tb427_050009800.1-p1	29.3713	29.6491	29.6757	29.8354	30.0175	30.2146	1
1289	Tb427_050051000.1-p1	29.4189	29.3648	29.3999	29.7752	29.9205	29.7892	1
1293	Tb427_100007300.1-p1	29.3601	29.7455	30.1398	30.2211	30.5426	30.615	1
1294	Tb427_080008200.1-p1	29.3591	29.3993	29.5721	29.8309	29.6582	29.6269	1
1297	Tb427_030043200.1-p1	29.3553	29.6077	29.6505	29.7688	29.8868	29.947	1
1302	Tb427_040055400.1-p1	29.3384	29.4718	29.3371	29.3641	29.4405	29.6605	1
1305	Tb427_100034700.1-p1;Tb427_100035200.1-p1	29.3239	29.3232	29.4373	29.5167	29.5966	29.7974	1
1306	Tb427_050048300.1-p1	29.3226	29.3765	29.3604	29.4518	29.6458	29.7183	1
1307	Tb427_110094300.1-p1	29.3211	29.4454	29.6555	29.712	29.9765	30.0429	1
1309	Tb427_110071300.1-p1	29.3194	29.42	29.4043	29.6201	29.5373	29.7482	1
1313	Tb427_050042100.1-p1	29.4032	29.3388	29.3165	29.3839	29.6458	29.6707	1
1314	Tb427_060009600.1-p1	29.5193	29.452	29.3163	29.4686	29.627	29.8405	1
1316	Tb427_040046200.1-p1	29.339	29.3388	29.3136	29.3227	29.5396	29.5842	1
1320	Tb427_110020900.1-p1	29.3052	29.3732	29.3492	29.4536	29.5205	29.6882	1
1321	Tb427_110174500.1-p1	29.3048	29.584	29.5855	29.8368	29.7844	30.0418	1
1323	Tb427_090063100.1-p1	29.3058	29.3293	29.3031	29.5676	29.7295	29.836	1
1326	Tb427_080051400.1-p1	29.2994	29.3223	29.3698	29.4085	29.5901	29.7674	1
1328	Tb427_070014600.1-p1	29.3537	29.5088	29.2985	29.5569	29.5878	29.7791	1
1336	Tb427_090060200.1-p1	29.4414	29.5431	29.2773	29.5632	29.505	29.8613	1
1337	Tb427_090040900.1-p1	29.2907	29.4466	29.2731	29.4983	29.4164	29.5668	1
1338	Tb427_110123200.1-p1	29.2723	29.2975	29.454	29.3446	29.4921	29.6324	1
1339	Tb427_110047200.1-p1	29.2718	29.2976	29.5478	29.3702	29.3298	29.5506	1
1341	Tb427_100086800.1-p1	29.2722	29.2689	29.3279	29.4235	29.3986	29.5647	1
1348	Tb427_090028900.1-p1	29.2521	29.5059	29.5016	29.7112	29.5857	29.8372	1
1350	Tb427_030020200.1-p1	29.2496	29.3499	29.2527	29.389	29.4657	29.6366	1
1354	Tb427_040021000.1-p1	29.3041	29.2353	29.4136	29.5415	29.6262	29.5142	1
1355	Tb427_100058100.1-p1	29.2349	29.34	29.4161	29.5348	29.6279	29.6767	1
1358	Tb427_100171100.1-p1	29.2293	29.4395	29.3979	29.519	29.5662	29.5892	1
1361	Tb427_090021600.1-p1	29.2223	29.2351	29.538	29.4321	29.4529	29.4741	1
1365	Tb427_030011700.1-p1	29.2123	29.3124	29.351	29.5747	29.6041	29.7091	1
1373	Tb427_010008400.1-p1	29.2925	29.2008	29.4093	29.5137	29.5389	29.7184	1
1374	Tb427_020011600.1-p1	29.2002	29.9305	29.9768	30.0305	30.5072	30.5248	1
1376	Tb427_080068000.1-p1	29.1966	29.3914	29.4099	29.4381	29.6194	29.7921	1
1378	Tb427_100029800.1-p1	29.1871	29.2813	29.3278	29.445	29.4979	29.4391	1
1379	Tb427_060041600.1-p1	29.4011	29.4584	29.1863	29.4416	29.4731	29.5428	1
1381	Tb427_080070500.1-p1	29.1817	29.2336	29.2813	29.6428	29.6846	30.0096	1
1390	Tb427_110109500.1-p1	29.1695	29.3114	29.2747	29.4029	29.5308	29.7483	1
1393	Tb427_090022800.1-p1	29.1641	29.2087	29.5456	29.6113	29.8173	29.8371	1
1396	Tb427_020021300.1-p1	29.2871	29.2788	29.1626	29.32	29.4473	29.4623	1
1404	Tb427_100009700.1-p1	29.2384	29.2157	29.1543	29.2471	29.3414	29.5128	1
1405	Tb427_040010300.1-p1	29.1513	29.4207	29.1922	29.2536	29.5769	29.7249	1
1406	Tb427_100137600.1-p1	29.1498	29.1491	29.3508	29.7288	29.5515	29.5464	1
1407	Tb427_100012800.1-p1	29.2899	29.3984	29.498	29.149	29.8778	29.7984	1
1410	Tb427_040057100.1-p1;Tb427_080075700.1-p1	29.1421	29.3078	29.1615	29.3083	29.4512	29.3632	1
1414	Tb427_020023500.1-p1	29.2412	29.1239	29.2922	29.5973	29.7512	29.7145	1
1415	Tb427_070032400.1-p1	29.1237	29.2072	29.169	29.385	29.4235	29.5212	1
1417	Tb427_030017900.1-p1	29.2225	29.2457	29.1142	29.1848	29.4226	29.5001	1
1423	Tb427_070036300.1-p1	29.169	29.1106	29.2865	29.3597	29.3537	29.3434	1
1425	Tb427_030027300.1-p1	29.1044	29.345	29.4151	29.5109	29.5404	29.6982	1
1427	Tb427_040010500.1-p1	29.1011	29.4559	29.5401	29.6768	29.9345	29.8266	1
1434	Tb427_100072700.1-p1	29.1916	29.2251	29.096	29.2546	29.3175	29.3475	1
1437	Tb427_100133300.1-p1	29.1186	29.0913	29.2688	29.4445	29.3419	29.4223	1
1438	Tb427_080087600.1-p1	29.1556	29.1879	29.0909	29.1861	29.1652	29.554	1
1439	Tb427_100096500.1-p1;Tb427_100096700.1-p1	29.0893	29.1011	29.3432	29.3044	29.4945	29.3528	1
1440	Tb427_060051500.1-p1	29.1116	29.0887	29.3432	29.4402	29.6632	29.7651	1
1444	Tb427_070056800.1-p1	29.0837	29.3288	29.1362	29.2243	29.345	29.5008	1
1447	Tb427_060050300.1-p1	29.1335	29.1386	29.1822	29.0822	29.308	29.2777	1
1448	Tb427_110123400.1-p1	29.1668	29.0792	29.3581	29.4384	29.3815	29.4177	1
1449	Tb427_030017100.1-p1	29.1776	29.2928	29.0785	29.2342	29.3045	29.4066	1
1450	Tb427_040022400.1-p1	29.2117	29.0782	29.2408	29.4107	29.5616	29.5078	1
1451	Tb427_060049400.1-p1	29.0772	29.3589	29.7001	29.5947	29.7907	29.8367	1
1453	Tb427_070072700.1-p1	29.1459	29.1516	29.0711	29.1941	29.4039	29.3353	1
1455	Tb427_030053300.1-p1	29.0853	29.0637	29.2366	29.4272	29.4319	29.3948	1
1456	Tb427_040039600.1-p1	29.0625	29.2715	29.5067	29.5848	29.605	29.7184	1
1457	Tb427_050040400.1-p1	29.0608	29.3719	29.606	29.6192	29.9118	30.135	1
1459	Tb427_100082200.1-p1	29.0578	29.2661	29.3732	29.6012	29.5798	29.7423	1
1466	Tb427_030018700.1-p1	29.0496	29.1099	29.2895	29.288	29.3637	29.7412	1
1469	Tb427_110026300.1-p1	29.1294	29.043	29.1497	29.1893	29.4185	29.4689	1
1474	Tb427_110042800.1-p1	29.0533	29.2271	29.039	29.2448	29.2473	29.3299	1
1475	Tb427_110082900.1-p1;Tb427_110084300.1-p1;Tb427_110084700.1-p1	29.1525	29.2053	29.038	29.087	29.2162	29.3578	1
1478	Tb427_080026100.1-p1	29.1803	29.0328	29.2411	29.439	29.6304	29.7412	1
1480	Tb427_030009600.1-p1	29.032	29.2801	29.3871	29.443	29.6095	29.7843	1
1481	Tb427_110180000.1-p1	29.0233	29.1396	29.1441	29.2328	29.3735	29.22	1
1482	Tb427_040018400.1-p1	29.0214	29.2133	29.3581	29.5726	29.8845	29.8842	1
1485	Tb427_050032300.1-p1	29.3035	29.2202	29.017	29.2261	29.6507	29.7818	1
1487	Tb427_070058700.1-p1	29.0146	29.0261	29.1409	29.1757	29.1301	29.2073	1
1491	Tb427_070051000.1-p1	29.1723	29.0128	29.1345	29.1753	29.4116	29.5105	1
1493	Tb427_100034100.1-p1	29.0107	29.0916	29.0932	29.1701	29.3381	29.3003	1
1497	Tb427_110148800.1-p1;Tb427_110148600.1-p1	29.0038	29.1507	29.3629	29.6676	29.7541	30.0472	1
1499	Tb427_040008200.1-p1	29.0013	29.066	29.1296	29.3155	29.6977	29.7162	1
1501	Tb427_100066000.1-p1	28.9995	29.2563	29.1576	29.3594	29.6024	29.7482	1
1504	Tb427_070050100.1-p1	28.9971	29.0506	29.9142	29.0551	29.7942	29.2568	1
1511	Tb427_110070300.1-p1	28.9912	29.285	29.3279	29.3485	29.5606	29.7166	1
1515	Tb427_110170800.1-p1	28.9858	29.2075	29.2261	29.3123	29.3127	29.4607	1
1518	Tb427_060041000.1-p1	28.9842	29.2229	29.1389	29.4234	29.5369	29.678	1
1522	Tb427_080048700.1-p1	29.1148	29.1378	28.9805	29.022	29.1158	29.272	1
1523	Tb427_060026800.1-p1	28.9792	29.1426	29.4528	29.4876	29.5312	29.5182	1
1527	Tb427_070072400.1-p1	28.9743	29.2146	29.1793	29.4108	29.3974	29.4642	1
1528	Tb427_110026800.1-p1	28.9727	29.1026	29.1104	29.3462	29.7368	29.9842	1
1529	Tb427_100122800.1-p1	29.055	29.0184	29.0484	28.9722	29.0368	29.1497	1
1530	Tb427_110160000.1-p1	28.9887	29.1314	28.9711	29.2256	29.2029	29.2787	1
1531	Tb427_110072100.1-p1	28.9702	29.055	29.1839	29.2088	29.1516	29.263	1
1533	Tb427_000285700.1-p1;Tb427_000109400.1-p1	28.9695	29.6104	29.755	29.9075	29.8965	30.3106	1
1536	Tb427_110082100.1-p1	28.9633	28.9908	28.9997	29.2674	29.5007	29.8202	1
1537	Tb427_070080200.1-p1	29.0287	29.0303	28.9632	29.1302	29.2448	29.2394	1
1543	Tb427_100056400.1-p1	28.9578	28.9979	29.0914	29.1462	29.1987	29.2271	1
1547	Tb427_100060500.1-p1;Tb427_100060300.1-p1	28.9556	29.0534	28.9772	29.2738	29.3138	29.337	1
1549	Tb427_100059400.1-p1	28.9449	29.0993	29.0633	29.2254	29.2149	29.3997	1
1553	Tb427_100164800.1-p1	29.0636	29.0517	28.9421	29.129	28.9592	29.2767	1
1556	Tb427_110153800.1-p1	29.0322	28.9399	29.1407	29.3052	29.1939	29.2695	1
1559	Tb427_080021900.1-p1	28.9347	29.0655	29.0001	29.0852	29.136	29.3138	1
1563	Tb427_110111300.1-p1	28.9283	28.9925	28.9738	29.2245	29.0736	29.1873	1
1570	Tb427_110087800.1-p1	28.9202	29.05	29.1174	29.2141	29.3524	29.612	1
1575	Tb427_100079400.1-p1	28.9418	29.0396	28.9151	29.0062	29.1809	29.1727	1
1576	Tb427_080053800.1-p1	28.9146	28.96	28.9843	29.2961	29.3675	29.3749	1
1578	Tb427_110119600.1-p1;REV__Tb427_000301700.1-p1	29.0029	29.049	28.9098	29.0782	29.1996	29.3257	1
1580	Tb427_110021500.1-p1	28.9052	28.9639	28.9778	29.2509	29.3193	29.311	1
1585	Tb427_080061000.1-p1	28.9322	28.9006	28.9924	29.2165	29.2745	29.3803	1
1587	Tb427_100105800.1-p1	28.8986	29.1465	29.0529	29.2902	29.3322	29.5117	1
1588	Tb427_060041700.1-p1	28.9402	28.8957	29.1891	29.1444	29.2687	29.5481	1
1595	Tb427_110167500.1-p1	28.8759	29.0465	29.1225	29.2141	29.2141	29.2672	1
1596	Tb427_070038000.1-p1	28.8753	28.9045	28.9541	28.9292	29.0451	29.0373	1
1599	Tb427_070048500.1-p1	28.873	28.9609	29.0559	29.1825	29.1574	29.2626	1
1603	Tb427_080080000.1-p1;Tb427_040053400.1-p1	28.9304	28.8679	28.9105	29.0571	29.097	29.2846	1
1604	Tb427_020025100.1-p1	28.8672	28.9279	29.0291	29.0689	29.3507	29.4133	1
1606	Tb427_110177300.1-p1;Tb427_110177000.1-p1	28.9489	28.8646	28.9575	29.0974	28.9967	29.1328	1
1607	Tb427_100125300.1-p1	28.858	28.89	28.8906	29.0296	29.0776	29.1897	1
1610	Tb427_110161500.1-p1	28.8542	28.8859	28.9668	28.9498	29.0006	29.0564	1
1612	Tb427_110065700.1-p1	28.9396	29.0365	28.851	29.0534	29.0872	29.2343	1
1627	Tb427_010011000.1-p1	28.8122	28.8532	28.9377	29.03	29.3524	29.4797	1
1632	Tb427_050010000.1-p1	28.8029	29.0438	29.0406	29.2288	29.3906	29.3708	1
1633	Tb427_100146700.1-p1	28.8028	28.9386	28.872	29.1146	29.3791	29.3008	1
1634	Tb427_080042800.1-p1	28.8026	29.0648	28.984	29.1164	29.1606	29.4131	1
1642	Tb427_100019700.1-p1	28.8122	28.786	28.8697	29.0116	29.2971	29.3423	1
1644	Tb427_090013400.1-p1	28.7842	28.9022	28.915	29.2169	29.2145	29.4053	1
1645	Tb427_100069300.1-p1	28.8886	28.7831	28.9504	28.8478	29.1092	29.228	1
1648	Tb427_110106000.1-p1	28.888	28.8999	28.775	28.921	28.8613	28.9699	1
1651	Tb427_040030800.1-p1	28.7651	28.9423	28.784	28.9007	29.0843	29.1899	1
1656	Tb427_070056200.1-p1	28.8565	28.8566	28.7564	28.8441	29.0297	29.3873	1
1659	Tb427_040044300.1-p1	28.7502	28.8465	28.8431	28.9656	28.9529	29.1366	1
1667	Tb427_100015700.1-p1	28.7364	28.9656	28.8129	29.0052	29.0107	29.1067	1
1668	Tb427_110128300.1-p1	28.7388	28.7349	28.7885	28.9229	28.9669	28.9988	1
1669	Tb427_090030400.1-p1	28.7639	28.7287	28.8338	28.9357	29.0461	29.0955	1
1672	Tb427_110045500.1-p1	28.7279	28.9083	28.9015	29.1195	29.2147	29.3361	1
1673	Tb427_100154000.1-p1	28.7595	28.8955	28.7276	29.0239	29.0843	29.0285	1
1681	Tb427_110043600.1-p1	28.9426	29.0211	28.7161	29.1	29.0654	29.3148	1
1685	Tb427_040025500.1-p1	28.815	28.796	28.7071	28.9515	28.8083	29.0008	1
1686	Tb427_090045800.1-p1	28.8516	28.7927	28.7999	28.7056	28.8285	29.0566	1
1687	Tb427_070011000.1-p1	28.7037	28.961	28.9213	29.2061	29.223	29.2213	1
1689	Tb427_110042600.1-p1	28.702	28.7467	28.7012	28.8516	28.8625	28.9023	1
1695	Tb427_110015600.1-p1	28.7203	28.6872	28.8581	29.183	29.2132	29.0882	1
1705	Tb427_080057600.1-p1	28.7299	28.6792	28.8342	29.0276	28.9885	29.0396	1
1706	Tb427_030047600.1-p1	28.7561	28.6781	28.9049	28.9606	29.0792	29.1781	1
1708	Tb427_100117900.1-p1	28.7213	28.8285	28.677	28.9074	28.8014	28.9817	1
1714	Tb427_110081300.1-p1	28.7908	28.8763	28.6694	28.8264	29.1478	29.3085	1
1718	Tb427_110073300.1-p1	28.7241	28.7477	28.6638	28.8481	28.8781	28.8522	1
1719	Tb427_000801200.1-p1	28.6622	28.7064	29.1187	29.2236	29.3067	29.4474	1
1721	Tb427_030017700.1-p1	28.6602	28.82	28.836	29.0468	29.1864	29.0875	1
1722	Tb427_010013800.1-p1	28.6581	28.7408	28.7301	28.9006	28.7748	28.877	1
1723	Tb427_110073600.1-p1	28.6751	28.6562	28.764	28.7867	29.1366	29.0678	1
1724	Tb427_110153500.1-p1	28.7975	28.7857	28.6544	28.7419	28.8657	28.9766	1
1725	Tb427_090011300.1-p1	28.6501	28.7158	28.6564	28.8762	28.8771	29.1759	1
1727	Tb427_110069700.1-p1	28.7665	28.6462	29.0216	28.9398	29.2836	29.5076	1
1732	Tb427_050009600.1-p1	28.6312	28.6469	28.6937	28.7663	28.9225	28.9308	1
1741	Tb427_040026100.1-p1	28.6201	28.6923	28.6558	28.831	28.8106	28.7957	1
1743	Tb427_030015900.1-p1	28.6815	28.7191	28.6152	28.865	28.8731	28.9055	1
1744	Tb427_100077300.1-p1	28.6965	28.615	28.8598	28.9307	29.0023	29.1218	1
1746	Tb427_080031900.1-p1	28.7043	28.6095	28.9652	29.0469	29.257	29.315	1
1757	Tb427_110050000.1-p1	28.5876	28.8541	28.6771	29.1339	29.2949	29.3057	1
1762	Tb427_100064100.1-p1	28.5824	28.6245	28.7528	28.6226	29.1189	29.3645	1
1768	Tb427_070042900.1-p1	28.6823	28.5959	28.5715	28.8627	28.9072	29.0484	1
1770	Tb427_090022900.1-p1	28.5685	28.7232	28.8389	29.0756	29.2384	29.6004	1
1774	Tb427_050009300.1-p1	28.5638	28.8508	28.9028	29.1576	29.2687	29.4157	1
1775	Tb427_080068200.1-p1	28.5634	28.6478	28.5613	28.5981	28.7756	28.8121	1
1778	Tb427_110101400.1-p1	28.5584	28.6106	28.704	28.8255	28.7804	28.8913	1
1783	Tb427_110018500.1-p1	28.7403	28.7739	28.5559	28.8616	29.0399	29.042	1
1786	Tb427_070063700.1-p1	28.822	28.5518	29.0578	29.0679	29.5688	29.444	1
1787	Tb427_110161700.1-p1	28.5516	28.6623	28.5599	28.6649	28.9815	29.0297	1
1803	Tb427_050022100.1-p1	28.535	28.6558	28.6834	28.8505	29.1731	29.058	1
1810	Tb427_100046500.1-p1	28.5715	28.5238	28.5517	28.6055	28.766	28.8011	1
1815	Tb427_070029600.1-p1	28.6937	28.7996	28.5204	28.825	28.8742	29.0902	1
1818	Tb427_010028500.1-p1	28.5343	28.7208	28.5144	28.6782	28.6931	28.7886	1
1821	Tb427_010030200.1-p1	28.5067	28.9763	29.0489	29.0729	29.2403	29.4531	1
1825	Tb427_050025700.1-p1	28.7253	28.7071	28.4967	28.911	28.8137	29.0143	1
1826	Tb427_090063900.1-p1	28.4965	28.7528	28.525	28.8604	28.8984	28.9366	1
1828	Tb427_110014800.1-p1	28.4961	28.7617	28.5565	28.8606	28.9175	29.0453	1
1831	Tb427_030011600.1-p1	28.6048	28.6184	28.4903	28.8203	28.7587	28.7556	1
1839	Tb427_100127900.1-p1	28.481	28.524	28.5291	28.7161	28.6641	28.8491	1
1840	Tb427_030046900.1-p1	28.4806	28.6731	28.6891	28.9506	29.2063	29.3824	1
1841	Tb427_110013200.1-p1	28.6487	28.6657	28.478	28.606	28.6919	28.9663	1
1842	Tb427_050027400.1-p1	28.4771	28.6089	28.6161	28.9007	29.0613	29.037	1
1843	Tb427_110032800.1-p1	28.4765	28.8592	28.607	28.8153	28.9425	29.0759	1
1845	Tb427_090032700.1-p1	28.6592	28.7849	28.4744	28.6683	28.6714	28.8586	1
1850	Tb427_080058200.1-p1	28.463	28.5673	28.8145	28.9158	28.9077	29.056	1
1851	Tb427_000713200.1-p1;Tb427_000734000.1-p1;Tb427_000784700.1-p1	28.4609	28.6981	28.7915	29.0872	29.0726	29.1672	1
1852	Tb427_080070200.1-p1	28.5353	28.4601	28.7622	28.8215	29.0752	29.0557	1
1853	Tb427_050017000.1-p1	28.459	28.6199	28.5441	28.7522	28.8269	28.9206	1
1854	Tb427_110069900.1-p1	28.4587	28.6611	28.6785	28.8123	28.9435	28.9215	1
1857	Tb427_100119600.1-p1	28.4857	28.47	28.4571	28.7655	28.6654	28.7982	1
1859	Tb427_060017400.1-p1	28.5767	28.5654	28.4557	28.6489	28.6376	28.8034	1
1860	Tb427_110034100.1-p1	28.622	28.4532	28.6296	28.6503	29.0866	29.1614	1
1864	Tb427_110108500.1-p1	28.4478	28.5438	28.5365	28.8082	28.6709	28.8136	1
1866	Tb427_110044900.1-p1	28.5119	28.7168	28.4463	28.7891	28.9518	28.8099	1
1871	Tb427_030021000.1-p1	28.5097	28.4526	28.4429	28.5084	28.7041	28.9143	1
1874	Tb427_070049800.1-p1	28.4372	28.7753	28.873	28.9583	29.2039	29.178	1
1875	Tb427_080037200.1-p1	28.4365	28.5499	28.8434	28.8469	28.7973	28.9159	1
1880	Tb427_090083700.1-p1	28.4269	28.9132	28.9521	29.1603	29.303	29.435	1
1881	Tb427_110169200.1-p1	28.4322	28.4495	28.4251	28.6649	28.7758	28.7245	1
1882	Tb427_050051100.1-p1	28.5342	28.5794	28.4246	28.6886	28.66	28.6844	1
1892	Tb427_090087700.1-p1	28.4757	28.7609	28.408	28.709	28.8524	28.995	1
1893	Tb427_100011100.1-p1	28.3984	28.925	28.9882	29.1021	29.399	29.4084	1
1894	Tb427_110028700.1-p1	28.3939	28.5057	28.4049	28.5533	28.5708	28.5762	1
1896	Tb427_100033000.1-p1	28.3898	28.7274	28.8049	28.8013	28.9438	29.1532	1
1910	Tb427_100086100.1-p1	28.3668	28.4015	28.3758	28.5242	28.6106	28.4948	1
1911	Tb427_110098700.1-p1	28.3658	28.5363	28.6433	28.7624	28.8244	28.8689	1
1912	Tb427_110074600.1-p1	28.3682	28.4134	28.3649	28.7114	28.9666	29.1024	1
1913	Tb427_070010200.1-p1	28.3645	28.4728	28.4357	28.5501	28.6725	28.5901	1
1916	Tb427_100169000.1-p1	28.3581	28.5289	28.4312	28.8099	28.6775	28.7737	1
1926	Tb427_110110800.1-p1	28.3875	28.3706	28.4197	28.3459	28.4119	28.5736	1
1931	Tb427_010010200.1-p1	28.4526	28.5382	28.3403	28.6047	28.5914	28.6488	1
1933	Tb427_100137000.1-p1	28.3927	28.3379	28.416	28.589	28.4679	28.4799	1
1937	Tb427_070052700.1-p1	28.4872	28.5709	28.3316	28.5661	28.6391	28.7392	1
1942	Tb427_080059100.1-p1	28.3221	28.3845	28.6206	28.7936	28.9232	28.8865	1
1950	Tb427_080023100.1-p1	28.3155	28.413	28.8308	28.736	28.9959	28.9676	1
1960	Tb427_100147800.1-p1	28.3468	28.4013	28.3023	28.3403	28.4501	28.5878	1
1963	Tb427_100062400.1-p1	28.3542	28.2985	28.595	28.5107	28.4962	28.565	1
1967	Tb427_100127700.1-p1	28.2913	28.4722	29.004	28.6949	28.9268	29.0428	1
1972	Tb427_070072100.1-p1	28.2866	28.4095	28.4738	28.6365	28.5766	28.704	1
1975	Tb427_070054300.1-p1	28.4173	28.5548	28.2832	28.4847	28.4957	28.8351	1
1980	Tb427_060018700.1-p1	28.49	28.2764	28.4709	28.6492	28.7142	28.8518	1
1986	Tb427_100144400.1-p1	28.2683	28.6036	28.7831	29.016	29.095	29.1855	1
1988	Tb427_050028900.1-p1	28.3277	28.2914	28.2601	28.4347	28.5981	28.6382	1
1993	Tb427_080029400.1-p1	28.422	28.4419	28.2571	28.509	28.6965	28.7318	1
1998	Tb427_100067900.1-p1	28.2512	28.4038	28.3011	28.4494	28.6984	28.7628	1
2002	Tb427_090013100.1-p1	28.3187	28.2459	28.3302	28.4497	28.445	28.6431	1
2003	Tb427_100018800.1-p1	28.3949	28.2457	28.2917	28.7404	29.0332	29.3325	1
2010	Tb427_050052100.1-p1	28.4009	28.2665	28.4835	28.2315	28.3211	28.6552	1
2011	Tb427_030031000.1-p1	28.361	28.2309	28.3463	28.2677	28.3283	28.4998	1
2012	Tb427_110176100.1-p1	28.2249	28.575	28.4412	28.4842	28.8057	28.8465	1
2014	Tb427_020016600.1-p1	28.2227	28.422	28.3111	28.7304	28.7933	28.605	1
2015	Tb427_050014900.1-p1	28.2215	28.4892	28.7677	28.899	28.8462	28.9342	1
2019	Tb427_040029400.1-p1	28.2123	28.9359	28.8906	29.0012	29.1533	29.4973	1
2020	Tb427_100085400.1-p1	28.2118	28.2857	28.3046	28.4703	28.6005	28.3752	1
2021	Tb427_100077200.1-p1	28.2099	28.3891	28.4222	28.5828	28.4556	28.676	1
2022	Tb427_030020800.1-p1;Tb427_040010100.1-p1;Tb427_100151000.1-p1	28.253	28.2077	28.3218	28.4172	28.5992	28.7664	1
2026	Tb427_110086800.1-p1	28.2546	28.2519	28.2027	28.3175	28.4537	28.389	1
2027	Tb427_110039500.1-p1	28.2001	28.2667	28.2635	28.5639	28.6964	28.9045	1
2028	Tb427_080025600.1-p1	28.1984	28.3988	28.357	28.3948	28.7537	28.6036	1
2030	Tb427_110056600.1-p1	28.1962	28.2017	28.3088	28.5699	28.3642	28.5261	1
2032	Tb427_040018300.1-p1	28.386	28.2596	28.5562	28.1956	28.4653	28.581	1
2034	Tb427_090026900.1-p1	28.1936	28.3718	28.4927	28.6196	28.8376	28.8449	1
2037	Tb427_110125800.1-p1	28.1874	28.4547	28.3654	28.3996	28.5645	28.7934	1
2042	Tb427_110183700.1-p1	28.1804	28.2197	28.3374	28.5325	28.4747	28.5082	1
2045	Tb427_090012400.1-p1	28.1754	28.2053	28.6379	28.6391	28.5988	28.8273	1
2046	Tb427_020018800.1-p1	28.2181	28.2466	28.1922	28.173	28.3818	28.5576	1
2047	Tb427_080074500.1-p1	28.1718	28.3177	28.3939	28.4684	28.422	28.5191	1
2049	Tb427_070038400.1-p1	28.1702	28.2408	28.2369	28.4364	28.5287	28.5434	1
2056	Tb427_070044900.1-p1	28.1638	28.2918	28.2626	28.2454	28.386	28.5113	1
2058	Tb427_100161500.1-p1	28.2308	28.3192	28.1595	28.4192	28.4476	28.5234	1
2063	Tb427_100073000.1-p1	28.1518	28.2096	28.2304	28.2411	28.1601	28.3384	1
2065	Tb427_070020600.1-p1	28.1503	28.6855	28.4762	28.569	28.9781	28.9598	1
2072	Tb427_080033400.1-p1	28.1429	28.4331	28.4442	28.5962	28.7448	28.668	1
2073	Tb427_080037300.1-p1	28.1646	28.1416	28.5281	28.4253	28.6911	28.6017	1
2074	Tb427_110062100.1-p1	28.1399	28.3362	28.5421	28.6968	28.6955	28.702	1
2078	Tb427_090048700.1-p1	28.1501	28.1371	28.386	28.4846	28.6753	28.6206	1
2079	Tb427_080044300.1-p1	28.2195	28.2073	28.1348	28.2173	28.2886	28.5068	1
2080	Tb427_100073200.1-p1	28.1341	28.2709	28.2093	28.352	28.3626	28.401	1
2083	Tb427_100062800.1-p1	28.1561	28.3522	28.1312	28.3669	28.3598	28.4882	1
2085	Tb427_080026200.1-p1	28.1295	28.2822	28.6559	28.5307	28.6238	28.6272	1
2088	Tb427_100103100.1-p1	28.1265	28.1298	28.2502	28.4305	28.5953	28.6693	1
2092	Tb427_100085800.1-p1	28.1992	28.2565	28.124	28.3664	28.5847	28.6185	1
2094	Tb427_070064300.1-p1	28.1185	28.1662	28.3274	28.6279	28.4355	28.6695	1
2096	Tb427_000639300.1-p1	28.1163	28.787	28.8513	28.8907	29.1326	29.3871	1
2099	Tb427_110122000.1-p1	28.1106	28.5282	28.3567	28.4604	28.5791	28.7611	1
2102	Tb427_110005700.1-p1	28.1378	28.2242	28.1055	28.5658	28.6275	28.658	1
2104	Tb427_000738200.1-p1;Tb427_000737800.1-p1	28.104	28.371	28.1788	28.2936	28.3238	28.5185	1
2105	Tb427_100095700.1-p1	28.2456	28.2004	28.104	28.5027	28.9095	28.9072	1
2108	Tb427_100011700.1-p1	28.1011	28.4415	28.5823	28.7783	29.0368	28.9799	1
2110	Tb427_100167900.1-p1	28.1412	28.1005	28.1988	28.1824	28.2221	28.3438	1
2112	Tb427_110102700.1-p1	28.0994	28.4866	28.2015	28.4363	28.845	29.0562	1
2120	Tb427_030051400.1-p1	28.0879	28.1758	28.5067	28.8928	28.6703	28.8202	1
2125	Tb427_100164000.1-p1	28.1021	28.1471	28.0785	28.258	28.3842	28.3143	1
2134	Tb427_060034400.1-p1	28.0649	28.2199	28.3825	28.5018	28.7733	28.9215	1
2137	Tb427_030019600.1-p1	28.1954	28.1885	28.0587	28.1526	28.213	28.3334	1
2139	Tb427_100089000.1-p1	28.0565	28.1017	28.0932	28.2382	28.2091	28.3952	1
2156	Tb427_050030100.1-p1	28.121	28.2	28.0331	28.2203	28.5201	28.9376	1
2157	Tb427_100110400.1-p1;Tb427_100109600.1-p1	28.2008	28.3651	28.029	28.2579	28.3979	28.5844	1
2160	Tb427_090077500.1-p1	28.2269	28.1367	28.0276	28.3567	28.4225	28.7834	1
2167	Tb427_110180600.1-p1	28.0153	28.2528	28.3806	28.5085	28.6132	28.6334	1
2175	Tb427_030017300.1-p1	28.001	28.0769	28.0288	28.061	28.397	28.6819	1
2177	Tb427_030032600.1-p1	27.9962	28.1728	28.0547	28.1647	28.2825	28.502	1
2190	Tb427_020023100.1-p1	27.9954	27.9776	28.1314	28.2625	28.3242	28.5093	1
2197	Tb427_110007100.1-p1	28.1236	27.9704	28.1468	28.0835	27.981	28.3176	1
2201	Tb427_030027700.1-p1	27.9624	28.3281	28.3691	28.8194	28.7569	28.8989	1
2204	Tb427_110048500.1-p1	28.0451	28.0467	27.9598	28.0372	28.1886	28.2701	1
2210	Tb427_030023900.1-p1	27.954	28.3464	28.5308	28.8443	28.7934	28.8764	1
2212	Tb427_110133700.1-p1	27.9517	27.9832	28.3574	28.4822	28.4857	28.646	1
2217	Tb427_100026200.1-p1	27.9785	28.1124	27.9416	28.22	28.422	28.2595	1
2219	Tb427_110096400.1-p1	27.9357	28.0828	28.1215	28.26	28.4795	28.5533	1
2220	Tb427_100151700.1-p1	27.9427	27.935	28.0989	28.2706	28.3242	28.4185	1
2236	Tb427_070055300.1-p1	27.9039	27.931	27.9634	28.0547	28.2764	28.1667	1
2242	Tb427_090070000.1-p1	27.8964	27.908	28.22	28.3053	28.2853	28.279	1
2243	Tb427_100150300.1-p1	27.8952	28.0031	28.1533	28.1543	28.1763	28.2408	1
2246	Tb427_090030700.1-p1	27.8906	27.9733	27.9831	28.0152	28.1362	28.2943	1
2247	Tb427_080063700.1-p1	28.0395	27.8901	28.594	28.4037	28.2533	28.6534	1
2252	Tb427_060037300.1-p1	27.9263	27.8802	28.1694	28.1679	28.3705	28.4164	1
2256	Tb427_020012500.1-p1	27.8732	27.9248	28.1104	28.0927	28.2526	28.611	1
2257	Tb427_100158500.1-p1	27.87	27.929	28.3703	28.5989	28.457	28.4143	1
2258	Tb427_070034700.1-p1	27.8668	28.0535	27.9538	28.2873	28.4596	28.5874	1
2259	Tb427_100081200.1-p1	27.8661	27.8644	27.9187	28.0536	28.1148	28.0566	1
2261	Tb427_060052300.1-p1	28.0934	28.0849	27.8598	28.0931	28.2408	28.5218	1
2262	Tb427_110017100.1-p1	27.8588	27.935	28.0201	28.0365	28.1605	28.1919	1
2263	Tb427_110023200.1-p1	27.8576	27.9358	27.9121	28.1476	28.0341	28.195	1
2268	Tb427_050051800.1-p1	27.8501	27.9647	28.2642	28.2438	28.2111	28.5105	1
2270	Tb427_100126300.1-p1	27.9005	27.8489	27.9184	28.0636	28.1168	28.3752	1
2272	Tb427_110121500.1-p1	27.868	27.8445	27.9844	27.9	28.2151	28.077	1
2273	Tb427_100055300.1-p1	28.0505	28.2544	27.843	28.1368	28.145	28.4777	1
2278	Tb427_030031800.1-p1	27.8334	27.999	27.9447	28.069	28.2907	28.5051	1
2281	Tb427_070011400.1-p1	27.8313	27.9032	28.0834	27.9786	28.1019	28.1525	1
2285	Tb427_110103600.1-p1	27.9653	27.8268	27.9852	28.0703	28.2708	28.5201	1
2291	Tb427_100134600.1-p1	27.8201	27.8802	28.0048	27.9902	28.1673	28.4409	1
2295	Tb427_080062500.1-p1	27.8112	27.917	27.8112	28.1274	28.0801	28.0434	1
2296	Tb427_050051400.1-p1	27.811	27.9778	28.0922	28.0366	28.1503	28.1448	1
2307	Tb427_080066400.1-p1	27.7965	28.2141	28.1509	28.1069	28.1919	28.5631	1
2309	Tb427_100059900.1-p1	27.9635	27.9744	27.7938	27.9837	28.0959	28.143	1
2310	Tb427_110177600.1-p1	27.7937	28.0071	28.131	28.3557	28.6245	29.0218	1
2312	Tb427_110170400.1-p1	27.7929	27.9576	27.9854	28.1878	28.2098	28.4335	1
2318	Tb427_100078100.1-p1	27.7824	28.157	28.1688	28.2678	28.4907	28.4402	1
2324	Tb427_100038000.1-p1	27.9472	27.9742	27.7768	27.9159	28.0306	28.3268	1
2328	Tb427_060015000.1-p1	27.7724	27.8439	28.1018	28.1381	28.1109	28.2081	1
2330	Tb427_100015400.1-p1	27.7652	28.2459	28.2751	28.5192	28.7292	28.7608	1
2341	Tb427_100097100.1-p1	27.8028	27.8841	27.7989	27.7483	28.0022	27.8771	1
2342	Tb427_090057600.1-p1	27.7458	27.8028	27.9519	27.8964	28.3075	28.5848	1
2348	Tb427_070027100.1-p1	27.7369	28.11	28.1342	28.3391	28.5814	28.7532	1
2349	Tb427_020017800.1-p1	27.7367	27.9883	28.0166	28.3826	28.6021	28.8357	1
2350	Tb427_030045200.1-p1	27.7348	28.0526	28.0673	28.2154	28.197	28.4676	1
2352	Tb427_080039400.1-p1;Tb427_080044100.1-p1	27.7341	27.9183	27.9838	28.0918	28.1186	28.19	1
2355	Tb427_110186900.1-p1	27.8423	27.9466	27.7321	27.8348	27.9769	28.0157	1
2357	Tb427_100115900.1-p1	27.7346	27.7259	28.0458	27.9002	28.0963	27.9635	1
2359	Tb427_110141800.1-p1	27.7795	27.7226	27.9311	28.0402	28.216	28.3551	1
2366	Tb427_090021800.1-p1	27.7186	27.9503	27.7746	28.1126	28.1952	28.2857	1
2369	Tb427_100153500.1-p1	27.7149	27.9713	28.105	28.1311	28.6669	28.8178	1
2377	Tb427_070041400.1-p1	27.7065	27.8097	28.069	27.7561	27.7556	28.1797	1
2383	Tb427_090060400.1-p1	27.7016	28.1636	28.3566	28.5385	28.6847	28.7441	1
2384	Tb427_100151100.1-p1	27.7353	27.6989	28.0162	28.143	28.2514	28.3911	1
2385	Tb427_020032100.1-p1	27.7659	27.8311	27.6986	27.9779	28.0759	28.2458	1
2388	Tb427_070016000.1-p1	27.6958	27.7944	28.0056	28.1388	28.2176	28.2853	1
2390	Tb427_030028700.1-p1	27.6934	27.9775	27.8901	27.9728	28.0058	28.1942	1
2392	Tb427_070078400.1-p1	27.8014	27.7821	27.6885	27.8237	27.7862	27.9487	1
2393	Tb427_090065700.1-p1	27.6879	28.1379	27.9963	28.2737	28.3341	28.4609	1
2397	Tb427_110016100.1-p1	27.7001	27.6807	27.7693	27.7334	27.7884	27.8276	1
2399	Tb427_110091600.1-p1	27.8031	27.679	28.1013	28.0961	28.5705	28.6536	1
2410	Tb427_100021500.1-p1	27.6674	27.7318	27.9111	28.0583	28.1603	28.3948	1
2417	Tb427_090024900.1-p1	27.6853	27.657	27.9816	27.997	28.1036	28.1943	1
2418	Tb427_110078100.1-p1	27.7857	27.9595	27.6554	27.9704	27.9954	28.0214	1
2422	Tb427_080055900.1-p1	27.6496	27.7954	28.1227	28.1571	28.3349	28.2188	1
2426	Tb427_070036000.1-p1	27.6464	27.9917	27.9721	28.2491	28.548	28.5757	1
2433	Tb427_070020100.1-p1	27.6348	27.7793	27.9292	28.2785	28.3	28.3811	1
2435	Tb427_080088300.1-p1	27.989	27.857	27.7332	27.6335	28.1886	28.4925	1
2449	Tb427_080018200.1-p1	27.613	27.8874	27.909	27.8267	28.1542	28.2022	1
2454	Tb427_110053200.1-p1	27.6722	27.6036	27.9492	27.7115	27.9553	27.84	1
2456	Tb427_030015300.1-p1	27.6033	27.6449	27.7479	28.0216	28.1097	28.0841	1
2461	Tb427_030016900.1-p1	27.6021	28.0172	28.0962	28.0439	28.3787	28.5412	1
2462	Tb427_030057000.1-p1	28.1572	28.339	28.2989	27.6002	28.5115	28.6965	1
2466	Tb427_080044400.1-p1	27.5923	27.7011	27.7609	27.8894	27.9361	28.1774	1
2470	Tb427_080039200.1-p1	27.5864	27.8788	28.3356	28.3325	28.4976	28.7127	1
2471	Tb427_100029000.1-p1	27.5861	27.7593	28.2653	28.3092	28.4328	28.3503	1
2472	Tb427_110090700.1-p1	27.6212	27.5911	27.5835	27.7995	27.9007	28.089	1
2480	Tb427_090089000.1-p1	27.6759	27.6178	27.5728	27.9757	27.8206	27.981	1
2486	Tb427_110156900.1-p1	27.565	27.5712	27.7442	28.0689	28.2964	28.4851	1
2493	Tb427_090007900.1-p1	27.558	27.5693	27.8228	27.8323	27.8638	27.8157	1
2495	Tb427_090046100.1-p1	27.5564	27.7523	27.6261	27.9844	28.1269	28.3315	1
2496	Tb427_070050500.1-p1	27.8623	28.0167	27.553	27.9251	27.9866	28.2553	1
2511	Tb427_110124200.1-p1	27.5361	27.652	27.7462	27.6339	27.7513	28.0528	1
2512	Tb427_110118600.1-p1	27.5331	27.8871	28.1036	28.4907	28.5226	28.5538	1
2516	Tb427_020008300.1-p1	27.5296	27.5639	27.5532	27.834	27.6151	28.0567	1
2520	Tb427_010022000.1-p1	27.7515	27.7389	27.5255	27.7183	27.8975	28.0381	1
2530	Tb427_100022700.1-p1	27.5095	27.6816	27.5867	27.7902	27.7301	27.9668	1
2536	Tb427_050033400.1-p1	27.5006	27.5708	27.6925	27.6145	27.5795	27.8003	1
2540	Tb427_110015100.1-p1	27.5308	27.4964	27.5645	27.6739	27.6387	27.734	1
2542	Tb427_110123900.1-p1	27.594	27.4919	27.6565	28.0824	28.1508	28.6511	1
2543	Tb427_110076700.1-p1	27.5331	27.6191	27.4914	27.8134	27.7722	27.9837	1
2546	Tb427_000838800.1-p1	27.4887	28.208	27.9945	28.065	28.3616	28.7375	1
2550	Tb427_110011600.1-p1;Tb427_110011400.1-p1	27.4832	27.5921	27.6838	27.9107	27.8444	28.0806	1
2551	Tb427_080059600.1-p1	27.5814	27.7825	27.4831	27.6328	27.8493	27.865	1
2552	Tb427_100108300.1-p1	27.4829	27.5365	27.6352	27.798	27.8102	27.8587	1
2553	Tb427_000792900.1-p1	27.481	27.6241	27.7919	27.691	27.7054	28.0656	1
2554	Tb427_030024500.1-p1	27.479	27.6644	28.4192	28.3302	28.5088	28.4252	1
2555	Tb427_070044500.1-p1	27.478	27.5599	27.5704	27.696	27.8374	27.9549	1
2564	Tb427_050033300.1-p1	27.6598	27.46	27.574	27.7538	28.0944	28.1466	1
2568	Tb427_070044300.1-p1	27.4488	27.5303	27.6592	27.7848	27.8663	27.9165	1
2571	Tb427_100163000.1-p1	27.4458	27.9631	27.6492	27.7364	27.9776	28.1427	1
2572	Tb427_010011500.1-p1	27.4499	27.4451	27.4615	27.553	27.5243	27.5218	1
2573	Tb427_040011200.1-p1	27.5711	27.4451	27.6625	27.912	27.9562	27.9583	1
2579	Tb427_100036700.1-p1	27.6346	27.5501	27.4384	27.647	27.5245	27.8748	1
2582	Tb427_110175400.1-p1	27.4286	27.6056	27.4697	27.626	27.7134	27.9683	1
2586	Tb427_100082100.1-p1	27.686	27.7722	27.425	27.8431	27.7923	28.2667	1
2589	Tb427_040008000.1-p1	27.5244	27.4134	27.7233	27.6675	27.9786	28.1083	1
2590	Tb427_100018200.1-p1	27.4113	27.4963	27.8124	27.8155	27.9691	28.0497	1
2594	Tb427_010008300.1-p1	27.4047	27.6432	27.5846	27.7214	27.777	27.8503	1
2599	Tb427_110042000.1-p1	27.5175	27.5616	27.3972	27.7074	27.6569	27.7061	1
2600	Tb427_100054100.1-p1	27.4358	27.397	27.9199	28.0458	28.0434	28.1162	1
2601	Tb427_110105900.1-p1	27.4024	27.5724	27.3958	27.6164	27.4655	27.7255	1
2604	Tb427_100056700.1-p1	27.4125	27.588	27.3899	27.7014	27.69	27.7065	1
2612	Tb427_060026200.1-p1	27.4495	27.497	27.3801	27.5636	27.7795	27.8725	1
2613	Tb427_010031800.1-p1	27.432	27.3953	27.3793	27.562	27.5586	27.6321	1
2616	Tb427_080075300.1-p1	27.3774	27.5576	27.459	27.7592	27.7474	27.7434	1
2617	Tb427_110127200.1-p1	27.3766	27.4807	27.49	27.507	27.8325	27.8329	1
2625	Tb427_110054000.1-p1	27.3647	27.3948	27.5412	27.6388	27.6771	27.6715	1
2633	Tb427_080028100.1-p1	27.3476	27.4266	27.859	27.899	28.2419	28.1669	1
2643	Tb427_100065900.1-p1	27.3404	27.3378	27.4995	27.5462	27.7627	27.7069	1
2646	Tb427_090015500.1-p1	27.3367	27.5071	27.8041	27.5935	27.8325	27.8522	1
2647	Tb427_100135700.1-p1	27.485	27.3326	27.6559	27.4459	27.7282	27.8087	1
2658	Tb427_060047500.1-p1	27.3203	27.5796	27.454	27.7595	27.745	27.8531	1
2659	Tb427_100080800.1-p1	27.3183	27.5381	27.5016	27.7118	27.8188	27.7923	1
2675	Tb427_070061100.1-p1	27.2962	27.3631	27.407	27.5414	27.7406	27.7329	1
2677	Tb427_040014500.1-p1	27.4643	27.2909	27.754	27.7076	27.6312	27.5331	1
2692	Tb427_070037500.1-p1	27.276	27.2694	27.2639	27.3524	27.39	27.3778	1
2694	Tb427_080029100.1-p1	27.3868	27.257	27.4825	27.7186	27.7334	27.9502	1
2695	Tb427_060012300.1-p1	27.2533	27.3837	27.3717	27.4253	27.3888	27.7189	1
2700	Tb427_020009300.1-p1	27.2454	27.3311	27.3548	27.4851	27.4912	27.7596	1
2704	Tb427_060043200.1-p1	27.3385	27.2414	27.4233	27.3635	27.5791	27.6876	1
2708	Tb427_080063400.1-p1	27.325	27.2379	27.2464	27.3485	27.3992	27.8013	1
2716	Tb427_110074100.1-p1	27.2247	27.3661	27.5503	27.795	27.7418	28.0848	1
2722	Tb427_110051200.1-p1	27.2211	27.5174	27.2643	27.5702	27.694	27.8972	1
2726	Tb427_110149800.1-p1	27.2785	27.2143	27.6978	27.5895	27.7695	27.9877	1
2728	Tb427_080083400.1-p1	27.2132	27.6806	27.6984	28.0763	28.279	28.2137	1
2736	Tb427_080064800.1-p1	27.3512	27.4251	27.2035	27.5091	27.6271	27.6928	1
2741	Tb427_010021400.1-p1	27.438	27.2933	27.2002	27.4762	27.511	27.8425	1
2742	Tb427_080065400.1-p1	27.198	27.2562	28.0836	28.1379	27.5992	28.0901	1
2745	Tb427_030039200.1-p1	27.1943	27.2239	27.2391	27.3351	27.4238	27.5843	1
2747	Tb427_110101500.1-p1	27.1936	27.2005	27.3975	27.407	27.4061	27.4165	1
2750	Tb427_040031600.1-p1	27.2652	27.243	27.3284	27.1878	27.4021	27.6181	1
2753	Tb427_110045700.1-p1	27.1811	27.4878	27.7266	27.678	28.0469	28.2902	1
2755	Tb427_040033800.1-p1	27.2866	27.1787	27.3059	27.28	27.5584	27.7903	1
2769	Tb427_030033500.1-p1	27.1713	27.3268	27.1633	27.3776	27.623	27.6375	1
2773	Tb427_110006800.1-p1	27.1557	27.6088	27.7324	27.7395	27.8615	28.236	1
2774	Tb427_080066200.1-p1	27.1706	27.1556	27.1815	27.2236	27.4595	27.4134	1
2777	Tb427_100097900.1-p1	27.2054	27.1525	27.4335	27.5829	27.5238	27.4894	1
2780	Tb427_090017600.1-p1	27.1492	27.2653	27.2925	27.3452	27.2599	27.5993	1
2782	Tb427_110006400.1-p1	27.3481	27.1479	27.7598	27.7687	27.716	27.5452	1
2783	Tb427_110183100.1-p1	27.2997	27.1447	27.477	27.348	27.8571	27.6756	1
2784	Tb427_110121200.1-p1	27.1409	27.1927	27.6854	27.7521	27.9251	27.7819	1
2787	Tb427_020012800.1-p1	27.2534	27.3071	27.139	27.2332	27.2768	27.4536	1
2789	Tb427_020010300.1-p1	27.2787	27.1379	27.3923	27.3646	27.5153	27.7252	1
2794	Tb427_070011600.1-p1	27.2225	27.1334	27.1929	27.3335	27.3279	27.5259	1
2796	Tb427_100075900.1-p1	27.1305	27.3288	27.4399	27.5336	27.6169	27.6081	1
2800	Tb427_080006500.1-p1	27.2686	27.1101	27.4194	27.4134	27.65	27.9849	1
2818	Tb427_030052900.1-p1	27.114	27.2153	27.0798	27.254	27.2437	27.3872	1
2820	Tb427_050031800.1-p1	27.0782	27.1309	27.1503	27.2713	27.3098	27.3199	1
2822	Tb427_080079000.1-p1	27.0759	27.3746	27.5746	27.6018	27.7769	27.9655	1
2828	Tb427_030032100.1-p1	27.0662	27.4074	27.667	27.5416	27.8027	27.8449	1
2837	Tb427_090068600.1-p1	27.0489	27.1883	27.4415	27.4758	27.6949	27.8118	1
2839	Tb427_090025900.1-p1	27.0672	27.0476	27.4402	27.8234	27.6591	27.5088	1
2845	Tb427_070046400.1-p1	27.1822	27.181	27.6347	27.0814	27.0389	27.7155	1
2849	Tb427_110014100.1-p1	27.037	27.2171	27.3164	27.4027	27.5578	27.5621	1
2851	Tb427_060049000.1-p1	27.0873	27.028	27.2052	27.5804	27.7961	27.9215	1
2854	Tb427_070044000.1-p1	27.0279	27.0197	27.1484	27.1543	27.3464	27.3416	1
2856	Tb427_100137400.1-p1	27.1374	27.0161	27.1512	27.2332	27.1767	27.4298	1
2857	Tb427_110109700.1-p1	27.2323	27.0144	27.626	27.7116	27.9229	27.895	1
2860	Tb427_100059600.1-p1	27.0108	27.3926	27.4482	27.6349	27.9429	28.0093	1
2862	Tb427_070040600.1-p1	27.0811	27.0081	27.3746	27.2387	27.5232	27.5377	1
2872	Tb427_110174400.1-p1	27.1676	26.9928	27.4184	27.467	27.4078	27.5637	1
2873	Tb427_010006400.1-p1	26.9864	27.0452	27.3416	27.0039	27.4231	27.5657	1
2879	Tb427_110142300.1-p1	27.2944	27.2288	27.1802	26.9739	27.3414	27.7268	1
2881	Tb427_090071600.1-p1	26.9764	27.0594	26.9634	27.2082	27.0272	27.1905	1
2883	Tb427_030049600.1-p1	27.0586	26.9587	27.0863	27.2374	27.0376	27.2688	1
2885	Tb427_080060800.1-p1	26.9482	27.0307	27.5251	27.6376	27.6247	27.4661	1
2886	Tb427_100139400.1-p1	26.9437	27.1285	27.13	27.1527	27.5662	27.7613	1
2895	Tb427_080084000.1-p1	27.1269	27.0131	26.9138	27.0859	27.2345	27.4695	1
2896	Tb427_100012100.1-p1	27.1335	26.909	27.0026	27.1674	27.2817	27.7095	1
2904	Tb427_110023900.1-p1	27.1406	26.8945	27.3755	27.8638	27.606	27.5894	1
2907	Tb427_080057000.1-p1	26.9275	26.8931	26.8907	27.2535	27.3899	27.4908	1
2908	Tb427_110162400.1-p1	26.8889	26.9938	27.0509	27.137	27.1462	27.2629	1
2909	Tb427_070054500.1-p1	27.1	27.2302	26.8879	27.3469	27.3781	27.5034	1
2914	Tb427_060019200.1-p1	26.8789	27.3371	27.2976	27.4915	27.6606	27.7774	1
2916	Tb427_020021200.1-p1	26.9358	26.8749	26.8821	27.1764	27.1094	27.3883	1
2917	Tb427_110064100.1-p1	26.8714	27.0487	27.1165	27.2402	27.7196	27.876	1
2918	Tb427_070050300.1-p1	26.9323	26.8713	27.184	27.3015	27.4011	27.4155	1
2921	Tb427_070013600.1-p1	26.8688	27.0114	26.8658	27.0007	27.0611	27.2208	1
2925	Tb427_020018600.1-p1	26.9366	26.861	26.9276	26.9462	26.919	27.4443	1
2934	Tb427_100140000.1-p1	27.2145	26.8492	27.4002	27.7324	27.9037	27.9558	1
2935	Tb427_100095800.1-p1	27.1049	26.8478	27.2523	27.2565	27.5691	27.665	1
2941	Tb427_110119800.1-p1	26.831	27.006	27.0734	27.1015	27.2363	27.319	1
2945	Tb427_070048600.1-p1	27.0619	27.1564	26.8199	27.0144	27.1693	27.341	1
2954	Tb427_100139200.1-p1	26.8078	27.0184	26.8365	27.0637	27.1546	27.1527	1
2957	Tb427_060046700.1-p1	26.7992	27.1445	27.2715	27.3738	27.7855	27.4896	1
2972	Tb427_070048700.1-p1	26.7782	26.7965	27.0741	27.1269	27.1202	27.2241	1
2974	Tb427_010006800.1-p1	26.7752	27.0523	27.5646	27.5641	27.4472	27.7402	1
2976	Tb427_090023500.1-p1	26.8086	26.7676	26.9267	26.9727	27.0438	27.1633	1
2985	Tb427_050034600.1-p1	26.7582	26.9309	27.3241	27.2095	27.403	27.4268	1
2986	Tb427_040050900.1-p1	26.7571	26.9611	26.8966	27.0794	27.1486	27.4249	1
2989	Tb427_040026900.1-p1	26.8903	26.7506	27.7647	27.1723	27.1212	27.4603	1
2994	Tb427_010014200.1-p1	26.908	27.0057	27.0258	26.7374	26.7684	27.1932	1
2995	Tb427_080041000.1-p1	26.8039	26.7632	26.7328	26.9447	27.1647	27.6146	1
3001	Tb427_020025400.1-p1	26.7244	26.846	26.7444	26.867	27.0532	27.0202	1
3006	Tb427_060009100.1-p1	26.7141	26.7286	27.216	27.1791	27.0621	27.131	1
3007	Tb427_030050000.1-p1	26.7136	27.1784	27.1156	27.3498	27.4637	27.5315	1
3008	Tb427_110127300.1-p1	26.7767	26.8816	26.8302	26.7127	26.7173	27.0791	1
3009	Tb427_080086200.1-p1	26.7094	26.782	26.8009	26.8543	26.931	27.1154	1
3010	Tb427_070020300.1-p1	26.8455	26.9126	26.7089	27.1177	27.4526	27.6848	1
3014	Tb427_100026500.1-p1	26.8097	26.7814	26.7075	26.9388	26.8968	27.1016	1
3018	Tb427_070027800.1-p1	26.9416	26.7017	27.0542	27.1471	27.252	27.4976	1
3019	Tb427_100152700.1-p1	26.7005	26.9372	27.0413	27.2351	27.3089	27.2536	1
3023	Tb427_110154700.1-p1	26.7205	26.7382	26.8358	26.6969	26.7941	27.1392	1
3024	Tb427_080070900.1-p1	26.6928	26.8151	26.816	27.091	27.3923	27.4222	1
3031	Tb427_080077100.1-p1	26.839	27.0513	26.6793	26.823	27.2033	27.1801	1
3034	Tb427_100042800.1-p1	26.7347	26.7621	26.6717	26.912	27.0655	27.0393	1
3038	Tb427_110140300.1-p1	26.7386	26.6605	26.8742	27.0739	27.1203	27.2934	1
3041	Tb427_040007000.1-p1	26.8404	26.6572	27.2958	27.5103	27.3329	27.6102	1
3053	Tb427_020007800.1-p1	26.7027	26.6353	26.8357	27.0516	27.1164	27.1677	1
3055	Tb427_040040900.1-p1	26.627	26.863	26.9394	26.9929	27.0191	27.2448	1
3057	Tb427_090075900.1-p1	26.6233	26.7032	26.6814	26.8788	27.0153	26.9091	1
3066	Tb427_040006100.1-p1	26.641	26.7085	26.6085	26.9506	27.107	27.3601	1
3070	Tb427_100160800.1-p1	26.7981	26.8065	26.6019	26.903	27.0037	27.1884	1
3080	Tb427_080059400.1-p1	26.7348	26.5876	27.413	27.4603	27.6208	27.5968	1
3082	Tb427_110099200.1-p1	26.584	26.6214	26.9596	27.2121	27.1597	27.1525	1
3086	Tb427_040019800.1-p1	26.5722	26.7628	26.6569	27.0788	27.243	27.2134	1
3088	Tb427_110066000.1-p1	26.571	26.6848	26.9648	26.949	27.0789	27.5246	1
3089	Tb427_100101100.1-p1	26.5709	26.8285	26.8174	26.9161	26.9089	27.2132	1
3094	Tb427_080026800.1-p1	26.5607	26.6131	26.6651	26.7827	26.714	26.7451	1
3101	Tb427_110164800.1-p1	26.6259	26.6462	26.5391	26.9283	27.0358	27.0011	1
3103	Tb427_040008600.1-p1	26.5373	26.9169	26.638	26.8721	27.086	27.2551	1
3109	Tb427_040020400.1-p1	26.6276	26.5207	26.8538	27.0074	26.9829	26.9549	1
3110	Tb427_010008600.1-p1	26.518	27.0967	27.0501	27.1346	27.4829	27.8079	1
3116	Tb427_010007300.1-p1	26.6342	26.8254	26.5008	26.9226	26.6485	27.2854	1
3117	Tb427_110074500.1-p1	26.5209	26.4999	26.7325	26.7515	26.723	26.6625	1
3118	Tb427_040023800.1-p1	26.5652	26.5169	26.4995	27	26.5584	27.1151	1
3120	Tb427_110122400.1-p1	26.6875	26.4969	27.1226	27.4718	27.3536	27.5086	1
3128	Tb427_090031200.1-p1	26.477	26.5612	27.0967	27.2685	27.2431	27.0006	1
3130	Tb427_010009000.1-p1	26.4749	26.6781	26.8176	27.066	27.1014	26.9672	1
3131	Tb427_110042300.1-p1	26.5733	26.4743	27.1353	27.1089	27.3393	27.4623	1
3132	Tb427_110104300.1-p1	26.4682	26.8079	26.7964	26.8455	26.8651	27.1711	1
3134	Tb427_110173600.1-p1	26.5974	26.6787	26.4651	26.7358	26.8676	27.0678	1
3143	Tb427_070064800.1-p1	26.4432	26.4669	26.9638	27.1764	27.0165	27.099	1
3145	Tb427_100075800.1-p1	26.5769	26.767	26.511	26.4315	26.8427	26.7867	1
3156	Tb427_100014000.1-p1	26.4028	26.6807	26.9742	26.463	27.302	27.3102	1
3159	Tb427_110088300.1-p1	26.5279	26.4692	26.6136	26.619	26.3943	26.6374	1
3161	Tb427_040026200.1-p1	26.3925	26.5344	26.4772	26.6762	26.7036	26.6273	1
3163	Tb427_100106400.1-p1	26.3879	26.4111	26.9182	26.8946	26.9758	27.0821	1
3164	Tb427_040008300.1-p1	26.4544	26.3867	26.8616	27.0259	27.021	26.9518	1
3165	Tb427_060009500.1-p1	26.5309	26.3769	26.6843	26.6428	26.5315	26.7182	1
3172	Tb427_040032700.1-p1	26.368	26.6564	26.8778	26.882	27.0856	27.1037	1
3174	Tb427_070038700.1-p1	26.5583	26.6619	26.3666	26.6405	26.5673	26.8711	1
3177	Tb427_010027300.1-p1	26.4585	26.3575	26.6013	26.7153	27.0108	27.2549	1
3178	Tb427_070062700.1-p1	26.3574	26.5621	26.5709	26.4669	26.7111	26.7006	1
3181	Tb427_100051800.1-p1	26.3519	26.4517	26.5598	26.5538	26.5693	26.997	1
3182	Tb427_100048900.1-p1	26.3516	26.563	26.5402	26.7444	26.7079	26.9503	1
3186	Tb427_020019300.1-p1	26.3482	26.5866	26.433	26.4921	26.6756	26.7718	1
3195	Tb427_040036700.1-p1	26.3233	26.6281	26.8346	27.1008	27.2858	27.4239	1
3196	Tb427_070060100.1-p1	26.4605	26.3231	26.4719	26.6624	26.936	27.0223	1
3199	Tb427_100086900.1-p1	26.7182	26.6633	26.8545	26.8901	26.3146	27.0637	1
3201	Tb427_100131600.1-p1	26.3136	26.4515	26.6217	26.5726	26.8106	26.9428	1
3204	Tb427_060048400.1-p1	26.4281	26.3002	26.4158	26.8717	26.9892	27.1507	1
3205	Tb427_070049400.1-p1	26.4772	26.2993	26.6266	27.0774	26.7008	26.9455	1
3209	Tb427_110101000.1-p1	26.4005	26.2928	26.8739	26.8545	26.8985	26.9484	1
3210	Tb427_080062700.1-p1	26.3958	26.3341	26.2868	26.5423	26.3399	26.5364	1
3215	Tb427_090028700.1-p1	26.2786	26.4243	26.4087	26.7015	26.8355	27.0365	1
3218	Tb427_100092300.1-p1	26.2703	26.3727	26.5501	26.9017	27.0751	26.9673	1
3220	Tb427_080078300.1-p1	26.2633	26.6588	26.6894	26.917	26.7083	27.3857	1
3224	Tb427_070056500.1-p1	26.2438	26.4604	26.7672	26.9135	26.9002	27.0579	1
3225	Tb427_080017100.1-p1	26.3716	26.2393	26.779	26.8471	26.9231	26.4519	1
3232	Tb427_070062900.1-p1	26.2278	26.4906	26.3111	26.8021	26.8489	26.6876	1
3233	Tb427_080059500.1-p1	26.3578	26.7435	26.227	27.0844	27.0105	26.989	1
3238	Tb427_020025000.1-p1	26.2201	26.6405	26.78	26.8433	27.0727	27.2253	1
3247	Tb427_080074700.1-p1	26.4096	26.1974	26.5866	26.5365	26.6716	26.8967	1
3251	Tb427_080020900.1-p1	26.3645	26.1877	26.5243	27.0003	26.2631	26.8565	1
3253	Tb427_090007400.1-p1	26.186	26.4738	26.5966	26.478	26.7705	26.8972	1
3260	Tb427_110110700.1-p1	26.2379	26.1609	26.3447	26.4278	26.4332	26.6289	1
3266	Tb427_050011700.1-p1	26.1488	26.5898	26.4817	26.8064	26.9442	27.1337	1
3267	Tb427_100048400.1-p1	26.3721	26.1487	26.2643	26.1822	26.7493	27.0099	1
3272	Tb427_100150500.1-p1	26.4018	26.3809	26.3395	26.1359	26.7922	27.0359	1
3273	Tb427_110156100.1-p1	26.2528	26.4518	26.1358	26.5914	26.5865	26.8705	1
3288	Tb427_070080500.1-p1	26.3306	26.1056	26.8541	26.861	26.9702	26.7337	1
3297	Tb427_110014400.1-p1	26.1401	26.1334	26.1031	26.2857	26.0848	26.5175	1
3298	Tb427_050005500.1-p1;Tb427_000634900.1-p1;Tb427_050007100.1-p1	26.0806	26.2299	26.3986	26.2215	26.7275	26.3989	1
3300	Tb427_010031700.1-p1	26.0725	26.563	27.0356	27.081	27.1275	27.2631	1
3301	Tb427_040033300.1-p1	26.2231	26.0669	26.4675	26.5305	26.5835	26.7477	1
3311	Tb427_060019900.1-p1	26.2157	26.1571	26.0317	26.6979	26.4266	26.8334	1
3312	Tb427_110061500.1-p1	26.0962	26.0299	26.2608	26.4747	26.5502	26.7605	1
3314	Tb427_100087900.1-p1	26.0261	26.355	26.2701	26.6602	26.7582	26.7902	1
3324	Tb427_090057400.1-p1	25.995	25.9999	25.9937	26.5221	26.3502	26.2202	1
3328	Tb427_080058500.1-p1	26.0249	25.9792	26.2919	26.5751	26.4235	26.2866	1
3342	Tb427_110082600.1-p1	26.1285	26.0617	25.9335	26.2968	26.0421	26.4445	1
3344	Tb427_110152300.1-p1	25.928	26.3541	26.8105	26.8178	26.8726	27.007	1
3345	Tb427_090049400.1-p1	26.1175	25.9267	26.442	26.6351	26.2075	26.5666	1
2	Tb427_010018300.1-p1;Tb427_010018100.1-p1;Tb427_010017900.1-p1;Tb427_010017700.1-p1;Tb427_010017500.1-p1;Tb427_010017300.1-p1;Tb427_010017100.1-p1	37.5821	37.6705	37.593	37.6668	37.6688	37.6936	2
8	Tb427_090032300.1-p1	36.1937	36.7719	36.761	36.7803	36.9	36.9307	2
28	Tb427_100148200.1-p1	35.0812	36.0016	36.2687	36.381	36.4013	36.5719	2
30	Tb427_000272200.1-p1	35.0675	35.713	35.4837	35.482	35.4309	35.5711	2
31	Tb427_060033000.1-p1;REV__Tb427_060033000.1-p1	35.0443	35.1533	35.2359	35.276	35.2036	35.1732	2
52	Tb427_100064700.1-p1	34.3589	35.0429	35.0966	35.2113	35.2871	35.4034	2
54	Tb427_110189900.1-p1	34.347	34.4512	34.4047	34.4788	34.4573	34.4925	2
70	Tb427_090014800.1-p1	34.0277	34.171	34.1571	34.1445	34.1116	34.1991	2
71	Tb427_000678000.1-p1;Tb427_000677900.1-p1	33.996	34.5052	34.5137	34.5072	34.5272	34.708	2
76	Tb427_090049800.1-p1;Tb427_090049700.1-p1	33.9086	34.156	34.2586	34.1305	34.0987	34.1415	2
88	Tb427_040029800.1-p1	33.767	33.9905	34.0456	34.1106	34.1754	34.0741	2
92	Tb427_100018000.1-p1	33.6913	34.2145	34.3244	34.5807	34.4575	34.4127	2
99	Tb427_110031800.1-p1	33.6313	33.9622	33.9859	33.9638	34.086	34.1177	2
101	Tb427_100132400.1-p1	33.6136	34.0647	34.2433	34.2837	34.2561	34.3554	2
112	Tb427_100135600.1-p1	33.455	33.5375	33.5994	33.5153	33.7183	33.5338	2
119	Tb427_110145300.1-p1	33.3955	33.9225	34.0624	34.0215	33.7734	33.8844	2
120	Tb427_110031000.1-p1	33.3676	33.5793	33.5634	33.4452	33.4944	33.5527	2
137	Tb427_100102600.1-p1	33.1999	33.2858	33.2293	33.2519	33.2904	33.3097	2
138	Tb427_050024400.1-p1;Tb427_050024300.1-p1;Tb427_050023900.1-p1;Tb427_050024600.1-p1	33.185	33.5342	33.7047	33.6897	33.7317	33.8102	2
139	Tb427_100167200.1-p1	33.1696	33.3367	33.3765	33.3796	33.2687	33.3264	2
141	Tb427_110059600.1-p1	33.1454	33.9819	34.1751	34.3756	34.4722	34.5787	2
151	Tb427_000799600.1-p1	33.0521	33.3048	33.2292	33.182	33.1523	33.3103	2
153	Tb427_100099100.1-p1	33.0455	33.4352	33.4427	33.5605	33.3462	33.3203	2
181	Tb427_090082200.1-p1;Tb427_090082100.1-p1;Tb427_090082000.1-p1;Tb427_090081900.1-p1;Tb427_090081800.1-p1	32.8316	33.0747	33.1791	33.1444	33.1342	32.9468	2
187	Tb427_070030900.1-p1	32.7869	32.852	32.862	32.8368	32.9069	32.8455	2
206	Tb427_100062200.1-p1	32.6405	32.725	32.8122	32.8511	32.6514	32.8562	2
209	Tb427_030018100.1-p1	32.6333	32.925	32.9419	32.8697	32.9592	33.0802	2
211	Tb427_030059700.1-p1	32.6282	32.8572	32.8271	32.9048	32.7953	32.8014	2
215	Tb427_100127100.1-p1	32.6005	33.2063	33.1749	33.2954	33.0699	32.9868	2
223	Tb427_030037300.1-p1	32.5477	32.8522	33.0218	33.1108	32.9282	32.8198	2
225	Tb427_070005500.1-p1	32.541	33.3256	33.4732	33.577	33.1643	33.1275	2
227	Tb427_110018800.1-p1	32.5024	32.7036	32.5628	32.714	32.6865	32.7316	2
228	Tb427_020005400.1-p1;Tb427_020005200.1-p1	32.4979	32.5734	32.5458	32.7198	32.7197	32.5767	2
230	Tb427_110067400.1-p1	32.4772	32.517	32.7831	32.6259	32.6745	32.6223	2
273	Tb427_070027000.1-p1	32.2746	32.4114	32.4909	32.4833	32.3505	32.3772	2
279	Tb427_030037400.1-p1	32.2508	33.1319	33.3179	33.4272	33.7228	33.8079	2
282	Tb427_110147300.1-p1;Tb427_110147200.1-p1;Tb427_110147100.1-p1;Tb427_110147000.1-p1	32.2286	32.4632	32.4284	32.451	32.5457	32.5881	2
293	Tb427_080030800.1-p1	32.1908	32.2164	32.3136	32.4539	32.2739	32.3393	2
295	Tb427_100089200.1-p1	32.1665	33.0912	33.2358	33.393	33.3801	33.4934	2
298	Tb427_080021500.1-p1	32.1494	32.8133	33.0842	33.2963	33.1419	33.1335	2
300	Tb427_090029300.1-p1	32.1405	32.1853	32.298	32.3715	32.2301	32.2608	2
302	Tb427_080061400.1-p1	32.1311	32.6104	32.6306	32.8472	32.7094	32.5817	2
316	Tb427_090025200.1-p1	32.0372	33.1314	33.1948	33.3574	33.5469	33.5282	2
337	Tb427_070076700.1-p1	31.9414	32.0885	32.0165	32.1731	32.0903	32.2207	2
338	Tb427_040006400.1-p1	31.9411	32.0606	32.008	32.0993	32.0225	32.1084	2
358	Tb427_030055300.1-p1	31.9209	31.9361	32.0808	31.9914	32.0824	31.8763	2
392	Tb427_040012700.1-p1	31.754	32.107	32.2073	32.297	32.306	32.3912	2
397	Tb427_060024400.1-p1	31.7387	31.8887	31.8399	31.9579	31.922	31.8292	2
404	Tb427_090009500.1-p1	31.7177	32.2544	32.3888	32.3843	32.0906	32.1451	2
413	Tb427_090032200.1-p1	31.6886	31.8959	32.0937	31.9017	31.9152	31.9677	2
414	Tb427_050051200.1-p1	31.6876	31.7705	31.7571	31.7792	31.7055	31.7939	2
419	Tb427_070049600.1-p1	31.6543	31.7237	31.7704	31.763	31.6859	31.7495	2
421	Tb427_090038700.1-p1	31.6505	32.1006	32.3428	32.2673	32.2395	32.2651	2
432	Tb427_040007800.1-p1	31.5989	31.8303	31.7538	31.8296	31.8365	31.8066	2
434	Tb427_060051900.1-p1	31.5981	31.8575	31.8132	31.9481	31.9151	32.02	2
436	Tb427_110075000.1-p1	31.5904	31.6667	31.7906	31.688	31.6835	31.671	2
448	Tb427_100099700.1-p1	31.557	31.8671	31.8183	31.797	31.857	31.7588	2
456	Tb427_000746700.1-p1;Tb427_000699300.1-p1;Tb427_000699200.1-p1	31.5317	31.9112	32.2034	31.8332	31.9739	32.1502	2
460	Tb427_110135500.1-p1	31.5201	31.6123	31.7182	31.8271	31.7587	31.7746	2
466	Tb427_010029700.1-p1	31.5065	32.6642	32.9136	33.0031	32.9719	32.9607	2
471	Tb427_040043400.1-p1	31.4882	31.6092	31.8812	31.8049	31.8834	31.693	2
490	Tb427_110043100.1-p1	31.4201	31.5353	31.5052	31.6431	31.6585	31.4748	2
493	Tb427_000272700.1-p1;Tb427_000703000.1-p1;Tb427_000808100.1-p1;Tb427_000774900.1-p1;Tb427_000703500.1-p1;Tb427_000677200.1-p1;Tb427_000672500.1-p1;Tb427_000348100.1-p1;Tb427_000705900.1-p1;Tb427_000645300.1-p1;Tb427_000780900.1-p1;Tb427_000647200.1-p1;Tb427_000827500.1-p1;Tb427_000705500.1-p1;Tb427_000636500.1-p1;Tb427_000744900.1-p1;Tb427_000802300.1-p1;Tb427_000783200.1-p1;Tb427_000781100.1-p1;…	31.4041	31.9293	31.9333	31.9524	32.0822	32.0898	2
501	Tb427_100165600.1-p1	31.3651	31.3923	31.4734	31.5646	31.5245	31.4139	2
502	Tb427_110074700.1-p1	31.3646	31.6168	31.6808	31.7757	31.6965	31.7655	2
504	Tb427_100018500.1-p1	31.3597	31.4242	31.4437	31.5819	31.496	31.4459	2
511	Tb427_000286500.1-p1	31.3283	31.7351	31.7948	31.4041	31.5147	31.5312	2
523	Tb427_090047100.1-p1	31.2902	31.404	31.4452	31.3431	31.3836	31.4094	2
527	Tb427_040027000.1-p1	31.2755	31.4091	31.4218	31.4588	31.4447	31.469	2
540	Tb427_070029500.1-p1	31.2246	31.3346	31.3385	31.5223	31.4617	31.3206	2
546	Tb427_050052000.1-p1	31.2054	31.2733	31.3789	31.4181	31.2761	31.3718	2
556	Tb427_040009500.1-p1	31.1813	31.6967	31.8195	31.9685	31.8454	32.0453	2
566	Tb427_080022500.1-p1	31.1963	31.3086	31.463	31.4539	31.4041	31.1598	2
573	Tb427_060007900.1-p1	31.1386	31.5985	31.8474	31.7328	31.7363	31.6745	2
590	Tb427_050013700.1-p1	31.0805	31.5067	31.3978	31.5985	31.6037	31.6761	2
594	Tb427_100051200.1-p1	31.0907	31.0856	31.2189	31.2851	31.0728	31.1318	2
599	Tb427_020030300.1-p1	31.0646	31.213	31.3346	31.3463	31.3223	31.2758	2
608	Tb427_040027800.1-p1	31.0366	31.1592	31.2239	31.2137	31.3055	31.2551	2
611	Tb427_110068700.1-p1	31.024	31.2692	31.2907	31.366	31.2969	31.3536	2
621	Tb427_090055900.1-p1	30.9945	31.3784	31.5672	31.7202	31.7294	31.7129	2
640	Tb427_080008300.1-p1	30.9448	31.1962	31.2249	31.4282	31.3468	31.4545	2
644	Tb427_110067200.1-p1	30.9386	31.2313	31.2892	31.3018	31.4002	31.3753	2
645	Tb427_070052600.1-p1	30.9372	31.1051	31.094	31.1719	31.0558	31.2243	2
650	Tb427_030057200.1-p1	30.9218	31.5826	31.6511	31.8884	31.7591	31.935	2
651	Tb427_100048500.1-p1	30.9215	31.1352	31.1294	31.0793	31.1077	31.1377	2
652	Tb427_110022100.1-p1	30.9209	31.0576	31.0007	31.076	31.045	31.0563	2
657	Tb427_100015300.1-p1	30.9057	31.3921	31.2743	31.5357	31.6151	31.5831	2
666	Tb427_080057800.1-p1	30.8791	30.8912	30.9271	31.0256	30.9575	30.9208	2
671	Tb427_110167200.1-p1	30.8638	31.0648	31.061	31.1887	31.1811	30.9874	2
675	Tb427_090036700.1-p1	30.8488	31.2483	31.2844	31.5164	31.5052	31.6172	2
681	Tb427_080078000.1-p1	30.8221	31.0801	31.1977	31.1756	31.3049	31.1539	2
683	Tb427_110015900.1-p1	30.814	31.6626	31.7937	32.0541	32.0606	32.2179	2
684	Tb427_090030800.1-p1	30.814	31.1534	31.2003	31.3197	31.3336	31.2028	2
686	Tb427_050016100.1-p1	30.8119	31.2691	31.3427	31.2784	31.2048	31.343	2
695	Tb427_020020400.1-p1	30.7942	31.0123	30.9459	31.1296	31.0533	31.0072	2
698	Tb427_080006700.1-p1	30.7799	31.0455	31.0047	31.0135	31.003	30.9516	2
703	Tb427_000658600.1-p1	30.7726	31.0116	31.0226	31.1706	31.1612	31.1999	2
708	Tb427_100087200.1-p1	30.7589	31.2563	31.4031	31.5907	31.6213	31.7306	2
711	Tb427_100162000.1-p1	30.7491	31.1125	31.1343	31.2542	31.1059	31.0308	2
712	Tb427_100096100.1-p1	30.7465	30.8991	30.8477	31.0339	30.9972	31.0116	2
713	Tb427_110027200.1-p1;REV__Tb427_000388000.1-p1;REV__Tb427_000308100.1-p1	30.7451	31.3879	31.2142	31.2828	31.1025	31.4594	2
729	Tb427_020029700.1-p1	30.7133	30.9453	30.7892	30.8586	30.9311	30.8812	2
733	Tb427_100045200.1-p1	30.6989	30.9718	30.9865	31.1378	30.9343	30.9573	2
737	Tb427_100105100.1-p1	30.6823	30.8583	31.1002	30.892	30.7974	30.8277	2
742	Tb427_100145300.1-p1	30.674	30.7535	30.9255	30.9183	30.8876	30.772	2
750	Tb427_010023400.1-p1	30.6317	30.6624	30.77	30.8769	30.7783	30.7123	2
765	Tb427_110006500.1-p1	30.5952	30.7741	30.717	30.7997	30.7371	30.7826	2
768	Tb427_110156500.1-p1	30.5889	30.7093	30.7366	30.7875	30.6624	30.694	2
772	Tb427_070012400.1-p1	30.5709	30.5714	30.7681	30.6547	30.6885	30.5909	2
779	Tb427_100144100.1-p1	30.5591	30.9234	31.098	31.2756	31.1126	31.1849	2
792	Tb427_030032400.1-p1	30.5283	30.6726	30.568	30.5804	30.5482	30.7124	2
821	Tb427_110174100.1-p1	30.4107	30.7845	31.0405	31.0785	31.2007	31.0555	2
829	Tb427_110102100.1-p1	30.3837	30.8181	30.8779	31.003	31.0543	31.1372	2
831	Tb427_080018000.1-p1	30.3811	30.395	30.6453	30.5133	30.4002	30.5097	2
853	Tb427_110159600.1-p1	30.3117	30.3437	30.4448	30.5101	30.4786	30.3944	2
855	Tb427_100153000.1-p1	30.3095	30.5057	30.5714	30.6606	30.6367	30.6655	2
867	Tb427_100148600.1-p1	30.2719	30.413	30.4559	30.5374	30.5091	30.3786	2
879	Tb427_100050200.1-p1	30.2536	30.627	30.5858	30.6773	30.7831	30.8689	2
884	Tb427_060045200.1-p1	30.2423	30.9454	30.8389	31.1861	30.9169	31.056	2
904	Tb427_070050000.1-p1	30.1726	30.3463	30.3187	30.3355	30.2186	30.3492	2
917	Tb427_100067500.1-p1	30.1399	30.2244	30.3978	30.2445	30.1831	30.2606	2
919	Tb427_010020700.1-p1	30.1362	30.3344	30.4392	30.5465	30.4204	30.4709	2
923	Tb427_000701600.1-p1;Tb427_000701300.1-p1	30.1228	30.6371	30.6654	30.8063	30.6797	30.8267	2
939	Tb427_070058000.1-p1	30.0747	30.4677	30.4427	30.4293	30.4208	30.5973	2
947	Tb427_070068400.1-p1	30.0519	30.5999	30.8016	30.9799	30.8583	30.8043	2
948	Tb427_090055500.1-p1	30.0517	30.5435	30.598	30.6948	30.5417	30.4688	2
964	Tb427_030059000.1-p1	30.0068	30.2529	30.187	30.4371	30.3707	30.2067	2
968	Tb427_070015200.1-p1	29.9927	30.5543	30.6931	30.8158	30.8759	30.7173	2
969	Tb427_080052800.1-p1	29.9918	30.5656	30.5668	30.6206	30.4945	30.556	2
976	Tb427_110152900.1-p1	29.9767	30.7629	30.9137	31.0192	30.8676	30.8007	2
981	Tb427_070017100.1-p1	29.97	30.1791	30.38	30.2367	30.195	30.2347	2
992	Tb427_060048300.1-p1	29.9487	30.5822	30.607	30.6506	30.7143	30.8805	2
996	Tb427_100026900.1-p1	29.9412	30.3122	30.3326	30.4339	30.2517	30.382	2
1007	Tb427_110011000.1-p1	29.9078	30.226	30.4515	30.4293	30.5517	30.5518	2
1009	Tb427_110122100.1-p1	29.9049	30.4485	30.5368	30.5024	30.6014	30.7139	2
1010	Tb427_090005100.1-p1	29.9044	30.1525	30.0902	30.0521	30.0644	30.1765	2
1011	Tb427_050016000.1-p1	29.904	30.2173	30.0471	30.1799	30.3667	30.3069	2
1017	Tb427_060051700.1-p1	29.9013	29.9894	30.1762	30.1866	29.9896	30.0099	2
1021	Tb427_060018200.1-p1	29.8973	30.0798	30.2633	30.332	30.181	30.1574	2
1025	Tb427_110029100.1-p1;Tb427_110028800.1-p1	29.8927	30.4616	30.5376	30.5941	30.3054	30.2428	2
1029	Tb427_080008400.1-p1	29.8691	30.391	30.4036	30.4766	30.2759	30.3207	2
1040	Tb427_110037900.1-p1	29.8522	30.2819	30.1558	30.2208	30.238	30.2421	2
1050	Tb427_030054400.1-p1	29.8373	30.64	30.5041	30.861	30.9571	31.0079	2
1053	Tb427_100078800.1-p1	29.8243	30.742	30.6308	30.785	30.7397	30.86	2
1057	Tb427_040017300.1-p1	29.8125	30.0255	29.9911	30.1804	30.0312	30.1764	2
1061	Tb427_100041600.1-p1	29.8044	30.4946	30.5736	30.6366	30.5005	30.4079	2
1063	Tb427_100152200.1-p1	29.8022	29.9696	29.9014	30.1089	30.1172	30.0376	2
1079	Tb427_110018700.1-p1	29.7629	30.3128	30.1732	30.2319	30.1833	30.2167	2
1081	Tb427_110175800.1-p1	29.7581	30.0365	30.1581	30.3265	30.2334	30.2369	2
1094	Tb427_100148500.1-p1	29.7324	30.0725	30.1966	30.4134	30.3537	30.3563	2
1100	Tb427_020013300.1-p1	29.7169	29.9144	30.2466	30.2771	30.181	29.9739	2
1134	Tb427_010022400.1-p1	29.632	29.7563	29.821	29.8458	29.925	29.7789	2
1141	Tb427_100115000.1-p1	29.6146	29.7022	29.8004	29.7584	29.734	29.7387	2
1155	Tb427_040023500.1-p1	29.5883	29.8277	29.7269	29.8738	29.7121	29.8641	2
1168	Tb427_080034300.1-p1	29.5703	30.0532	30.4646	30.6478	30.5589	30.7666	2
1171	Tb427_110188100.1-p1	29.5687	29.6841	29.8417	30.0657	30.072	29.8783	2
1175	Tb427_050016400.1-p1	29.5634	30.0394	30.3339	30.1282	30.2414	30.0915	2
1179	Tb427_100167100.1-p1	29.5564	29.7795	29.8952	29.8445	29.8615	30.033	2
1189	Tb427_050017500.1-p1	29.5424	29.865	29.8774	30.0454	29.8601	29.9288	2
1193	Tb427_110156200.1-p1	29.5788	29.8842	29.5407	29.7641	29.8656	29.9106	2
1194	Tb427_070037200.1-p1	29.5378	30.1419	30.1389	30.3586	30.3888	30.5604	2
1197	Tb427_040019500.1-p1	29.5244	29.6989	29.5999	29.691	29.7127	29.6633	2
1200	Tb427_090038300.1-p1	29.5228	29.5932	29.604	29.7169	29.7289	29.506	2
1213	Tb427_030053500.1-p1	29.4898	29.7108	29.6548	29.6061	29.5891	29.7862	2
1229	Tb427_090022700.1-p1	29.4589	29.7122	29.4942	29.6287	29.6545	29.7871	2
1231	Tb427_100057200.1-p1	29.4562	30.2751	30.2349	30.466	30.2569	30.2592	2
1234	Tb427_090059300.1-p1	29.4454	29.7957	29.7927	30.1168	29.9659	29.8939	2
1237	Tb427_000655200.1-p1	29.441	30.046	29.9142	30.1341	30.0172	30.1038	2
1239	Tb427_100047000.1-p1	29.5421	29.4352	29.9928	30.1533	29.9586	29.6935	2
1240	Tb427_000815500.1-p1;Tb427_000756700.1-p1;Tb427_000109500.1-p1	29.4349	30.1446	30.0942	30.2246	30.3841	30.405	2
1245	Tb427_060033700.1-p1	29.4306	29.8192	29.729	29.9363	29.8672	29.8716	2
1247	Tb427_090030600.1-p1	29.4277	29.6084	29.7618	29.7959	29.6168	29.621	2
1248	Tb427_100149100.1-p1	29.425	29.9337	30.0224	30.044	29.7526	29.8897	2
1277	Tb427_110128400.1-p1	29.388	29.9416	29.8541	30.0396	29.876	29.8529	2
1278	Tb427_100076200.1-p1	29.3876	29.5547	29.5825	29.6333	29.578	29.5375	2
1281	Tb427_030045700.1-p1	29.3841	29.56	29.6678	29.7368	29.5394	29.5579	2
1284	Tb427_050042600.1-p1	29.3788	29.4249	29.4522	29.5196	29.4594	29.3965	2
1286	Tb427_100010900.1-p1	29.3758	29.6497	29.6629	29.56	29.7644	29.7697	2
1290	Tb427_100072600.1-p1	29.3626	29.742	29.715	29.7367	29.7851	29.9808	2
1299	Tb427_050025600.1-p1	29.3417	29.7652	29.6194	29.7908	29.8661	29.9353	2
1308	Tb427_070047100.1-p1	29.321	30.2057	30.1504	30.218	30.0624	29.8667	2
1319	Tb427_030045000.1-p1	29.3057	29.4213	29.468	29.4265	29.5296	29.5014	2
1324	Tb427_100161600.1-p1	29.3022	29.4456	29.4468	29.4908	29.4952	29.3373	2
1334	Tb427_100155700.1-p1	29.284	29.673	29.6885	29.778	29.7394	29.7903	2
1351	Tb427_080024300.1-p1	29.2424	29.4784	29.4662	29.5122	29.44	29.4317	2
1352	Tb427_090086000.1-p1	29.2413	29.4196	29.4358	29.494	29.4698	29.491	2
1357	Tb427_040021800.1-p1	29.2342	29.4643	29.6438	29.59	29.3942	29.3452	2
1359	Tb427_080027700.1-p1	29.2231	29.5164	29.7751	29.7742	29.7003	29.8162	2
1362	Tb427_030058900.1-p1	29.2211	29.2952	29.233	29.4045	29.3253	29.3482	2
1364	Tb427_070012500.1-p1	29.2123	29.422	29.46	29.5493	29.3371	29.4704	2
1377	Tb427_080076000.1-p1	29.1951	29.5572	29.564	29.5937	29.6314	29.7387	2
1400	Tb427_090039600.1-p1	29.1563	29.3141	29.471	29.3296	29.3105	29.2844	2
1402	Tb427_100165000.1-p1	29.1551	29.4701	29.391	29.653	29.6153	29.697	2
1435	Tb427_010023800.1-p1	29.0924	29.2266	29.1763	29.2167	29.2084	29.2191	2
1458	Tb427_070027200.1-p1	29.0601	29.4395	29.5755	29.5732	29.5725	29.4619	2
1467	Tb427_110178600.1-p1	29.0477	29.6518	29.6101	29.8201	29.712	29.6837	2
1470	Tb427_110039100.1-p1	29.0423	29.5703	29.4101	29.4584	29.4936	29.4932	2
1477	Tb427_100042200.1-p1	29.0349	29.3682	29.5694	29.6075	29.5623	29.5888	2
1500	Tb427_100080200.1-p1	29.0007	29.2141	29.2501	29.2613	29.2461	29.1824	2
1503	Tb427_090081500.1-p1	28.9979	29.319	29.2486	29.3662	29.2988	29.2563	2
1516	Tb427_100045700.1-p1	28.985	29.222	29.2026	29.2346	29.2171	29.2567	2
1521	Tb427_050040600.1-p1	28.9819	29.0401	29.0527	29.0633	29.0022	29.1142	2
1539	Tb427_110110600.1-p1	28.9607	29.0858	29.0023	29.1931	29.1188	29.1672	2
1541	Tb427_090058600.1-p1	28.9595	29.1859	29.65	29.4303	29.3101	29.274	2
1550	Tb427_090029100.1-p1	28.9448	29.1968	29.1173	29.3142	29.2403	29.3286	2
1558	Tb427_100022200.1-p1	28.938	29.1732	29.2046	29.3167	29.2671	29.2961	2
1601	Tb427_070017000.1-p1;Tb427_070016800.1-p1;Tb427_070016600.1-p1	28.8706	29.413	29.3671	29.4982	29.5126	29.5356	2
1618	Tb427_110136500.1-p1;Tb427_110136400.1-p1;Tb427_110136200.1-p1	28.8412	30.1449	29.7178	29.9931	29.9277	30.2762	2
1621	Tb427_040053500.1-p1	28.9859	28.8347	29.4283	29.1358	29.0031	29.002	2
1628	Tb427_070061000.1-p1	28.8111	28.8462	28.8736	28.8811	28.9193	28.8258	2
1636	Tb427_090020600.1-p1	28.7986	28.8328	28.8838	28.895	28.8622	28.8172	2
1654	Tb427_030032900.1-p1	28.7578	28.8499	28.9904	29.1327	29.0161	28.971	2
1657	Tb427_110126400.1-p1	28.7542	28.958	28.891	28.8898	28.9612	28.8878	2
1661	Tb427_100146600.1-p1	28.7443	28.8618	28.9092	29.0275	29.0607	28.9183	2
1663	Tb427_100098800.1-p1	28.7429	28.9255	28.8693	28.8828	28.9492	29.0177	2
1666	Tb427_080033200.1-p1	28.7385	28.9104	28.9585	28.9435	28.9888	29.0672	2
1674	Tb427_050008800.1-p1	28.7267	29.1274	29.2173	29.1588	29.0736	29.1834	2
1702	Tb427_100042300.1-p1	28.6818	28.8475	28.7386	28.7833	28.7407	28.9003	2
1715	Tb427_050038700.1-p1	28.6688	29.0494	28.9171	29.0853	29.2049	29.2395	2
1720	Tb427_110032200.1-p1	28.6618	29.0421	29.0378	29.1784	29.1454	29.1597	2
1729	Tb427_110026000.1-p1	28.6383	28.8208	28.8502	28.9801	29.0377	28.9089	2
1740	Tb427_040039400.1-p1	28.6211	28.8745	28.7441	29.0112	29.0001	28.9663	2
1750	Tb427_110077600.1-p1	28.6029	28.8644	28.8881	29.075	28.9686	28.7192	2
1753	Tb427_090030500.1-p1	28.5964	29.0143	28.9811	28.9472	29.0813	29.2438	2
1780	Tb427_050034700.1-p1	28.5574	29.097	29.0265	29.1965	29.2105	29.3451	2
1782	Tb427_090008000.1-p1	28.5568	29.4081	29.3884	29.6097	29.6074	29.6834	2
1785	Tb427_110055400.1-p1	28.5536	28.7418	28.7701	28.9395	28.8141	28.8464	2
1788	Tb427_100129200.1-p1	28.5501	28.864	28.6971	28.815	28.714	29.0288	2
1792	Tb427_090034200.1-p1	28.5661	28.7667	28.5464	28.7152	28.8094	28.7694	2
1795	Tb427_040026000.1-p1	28.5449	28.8074	28.752	28.784	28.7795	28.8683	2
1797	Tb427_100156300.1-p1	28.5444	28.9223	28.9531	29.1474	29.0153	29.0592	2
1799	Tb427_080040600.1-p1	28.5409	29.0474	28.9376	29.2526	29.0747	29.2527	2
1809	Tb427_050034400.1-p1	28.525	28.7364	28.656	28.8764	28.8096	28.8546	2
1812	Tb427_070008900.1-p1	28.5227	28.8547	28.8026	28.8825	28.8732	29.0634	2
1814	Tb427_010016700.1-p1	28.5222	28.9117	29.5474	28.6528	29.1717	28.8925	2
1819	Tb427_020022800.1-p1	28.5316	28.5119	28.6306	28.6626	28.5668	28.5784	2
1830	Tb427_110012800.1-p1	28.4936	28.8008	28.9805	28.9822	28.9483	28.9697	2
1838	Tb427_100093200.1-p1	28.4811	28.5885	28.6197	28.6958	28.696	28.5945	2
1844	Tb427_030006100.1-p1	28.4761	28.7429	28.9912	29.0643	28.969	28.9576	2
1863	Tb427_080075400.1-p1	28.4481	28.531	28.6425	28.6652	28.5945	28.6099	2
1877	Tb427_080040400.1-p1	28.4302	28.506	28.4685	28.6771	28.4893	28.5904	2
1902	Tb427_080025200.1-p1	28.3812	28.7168	28.853	29.1221	29.141	28.9907	2
1917	Tb427_090007300.1-p1	28.3575	29.4097	29.2568	29.3237	29.1743	29.2608	2
1932	Tb427_110092200.1-p1	28.3388	29.4109	29.2416	29.5319	29.6464	29.7614	2
1934	Tb427_070037100.1-p1	28.3373	28.709	28.9569	28.9631	28.8081	28.7721	2
1940	Tb427_030030100.1-p1	28.3269	28.6127	28.5719	28.7433	28.7362	28.6546	2
1954	Tb427_110167300.1-p1	28.3091	28.3649	28.4072	28.4745	28.3184	28.5075	2
1970	Tb427_110160800.1-p1	28.2874	28.7232	28.9147	29.0667	29.0549	29.096	2
1971	Tb427_060040200.1-p1	28.2868	28.7036	29.0056	29.2425	29.427	29.1312	2
1974	Tb427_010012400.1-p1	28.2847	28.6079	28.3006	28.32	28.5196	28.5908	2
1978	Tb427_030009300.1-p1	28.2805	28.5132	28.4173	28.7679	28.7232	28.6193	2
1979	Tb427_040022000.1-p1	28.2779	28.6179	28.8163	28.881	28.9844	28.9474	2
1995	Tb427_110181900.1-p1	28.2537	28.3141	28.2778	28.4571	28.4239	28.3642	2
1996	Tb427_070038100.1-p1	28.2524	28.6648	28.717	28.7756	28.8722	28.6658	2
2001	Tb427_080033900.1-p1;Tb427_080033600.1-p1	28.2462	29.2659	29.5278	29.6002	29.4922	29.2982	2
2006	Tb427_070069200.1-p1	28.2419	28.7487	29.0124	28.8923	28.7899	28.52	2
2009	Tb427_040055200.1-p1;Tb427_080078500.1-p1	28.2334	28.3906	28.277	28.5961	28.48	28.4708	2
2013	Tb427_050047400.1-p1	28.2228	28.6537	28.5666	28.7769	28.6431	28.6006	2
2029	Tb427_070045600.1-p1	28.1978	28.6325	28.8056	28.8804	28.7407	28.7576	2
2048	Tb427_080024400.1-p1	28.1717	28.2229	28.302	28.3037	28.3085	28.2629	2
2061	Tb427_060056100.1-p1	28.2117	28.3858	28.1571	28.4461	28.4878	28.3899	2
2062	Tb427_100011400.1-p1	28.156	28.8334	28.9715	29.1249	28.7138	28.7536	2
2076	Tb427_050014500.1-p1	28.1383	28.1477	28.422	28.3231	28.2525	28.3466	2
2126	Tb427_110023400.1-p1	28.0775	28.36	28.6988	28.7924	28.4756	28.8969	2
2129	Tb427_100043400.1-p1	28.0711	28.336	28.3161	28.4666	28.4386	28.5608	2
2132	Tb427_110077000.1-p1	28.0666	28.3694	28.4728	28.5535	28.3613	28.225	2
2145	Tb427_110040200.1-p1	28.0509	28.3323	28.3625	28.5527	28.5363	28.5888	2
2149	Tb427_060023500.1-p1	28.0482	28.9458	28.8631	28.9079	29.1265	29.3172	2
2158	Tb427_100060600.1-p1	28.0281	28.1827	28.183	28.3564	28.3347	28.1739	2
2163	Tb427_070005800.1-p1	28.023	28.3942	28.2725	28.4421	28.4802	28.5088	2
2164	Tb427_060051300.1-p1	28.0228	28.2925	28.2131	28.3722	28.3905	28.2669	2
2172	Tb427_080012100.1-p1	28.0057	28.4653	28.8193	28.9939	28.7659	28.5758	2
2185	Tb427_060020400.1-p1	27.9848	28.319	28.2842	28.4426	28.3447	28.45	2
2188	Tb427_100071400.1-p1	27.9803	28.1737	28.3821	28.4304	28.4519	28.2676	2
2198	Tb427_080064000.1-p1	27.9997	28.1535	27.9677	28.1274	28.1592	28.1633	2
2203	Tb427_110128600.1-p1	27.9608	28.1375	28.105	28.2166	28.3039	27.9689	2
2208	Tb427_070009300.1-p1	27.956	28.1612	28.4239	28.2783	28.4918	28.2901	2
2221	Tb427_110131400.1-p1	27.9347	29.1025	29.011	28.7696	28.9915	29.1113	2
2226	Tb427_110100600.1-p1	27.9268	28.1125	28.183	28.3004	28.1778	28.1289	2
2230	Tb427_060051600.1-p1	27.9163	28.1052	27.9945	28.513	28.2613	28.1803	2
2234	Tb427_110018900.1-p1	27.9051	27.993	28.1402	28.334	28.2946	28.1681	2
2245	Tb427_090019100.1-p1	27.8914	27.933	28.0473	28.1113	27.9713	28.0959	2
2255	Tb427_110130800.1-p1	27.8753	28.2223	28.1473	28.3797	28.4711	28.3596	2
2260	Tb427_100031100.1-p1	27.862	28.2667	28.1556	28.4164	28.3626	28.5713	2
2275	Tb427_100135300.1-p1	27.841	28.3663	28.4101	28.6761	28.6297	28.5269	2
2288	Tb427_110029800.1-p1	27.8232	28.3262	28.51	28.5438	28.3692	28.1793	2
2293	Tb427_110044700.1-p1	27.8151	28.7853	28.7531	28.9177	29.0768	29.1738	2
2299	Tb427_060025100.1-p1	27.8051	28.0427	28.2297	28.1513	28.2587	28.0065	2
2304	Tb427_040025700.1-p1	27.7996	27.8586	28.2712	27.8179	27.9127	27.9617	2
2320	Tb427_090081200.1-p1	27.7811	28.3582	28.0655	28.5532	28.4479	28.3968	2
2354	Tb427_030029000.1-p1	27.7331	28.1827	28.0163	28.4273	28.4416	28.4754	2
2361	Tb427_100162800.1-p1	27.7218	27.9039	27.9483	28.107	28.011	28.1099	2
2362	Tb427_070060200.1-p1	27.7204	27.7935	27.9189	28.0718	27.9061	27.8322	2
2371	Tb427_110129600.1-p1	27.7138	27.8041	27.7407	27.774	27.7774	27.8302	2
2372	Tb427_090029700.1-p1	27.7132	27.8431	27.8681	27.9129	27.8032	27.8505	2
2378	Tb427_070053700.1-p1	27.7039	27.8799	28.3334	28.4849	28.4218	28.2778	2
2394	Tb427_090043200.1-p1	27.6878	27.928	28.1663	28.2045	28.0698	28.0417	2
2398	Tb427_070058600.1-p1	27.6804	28.0615	28.2634	28.4006	28.3093	28.4659	2
2403	Tb427_020026500.1-p1	27.6763	28.0764	28.0491	28.1278	28.1546	28.057	2
2406	Tb427_070053100.1-p1	27.6719	27.7545	27.7945	27.8936	27.8645	27.7739	2
2413	Tb427_100125400.1-p1	27.6615	28.004	27.9303	27.932	27.9752	27.9983	2
2416	Tb427_050027700.1-p1	27.6573	27.7973	27.7701	27.7595	27.7856	27.8465	2
2432	Tb427_070055600.1-p1	27.6522	27.6586	27.8704	27.8222	27.9126	27.6365	2
2444	Tb427_080008900.1-p1	27.6152	28.6135	28.9427	29.0078	28.7351	28.5825	2
2463	Tb427_100066500.1-p1	27.5998	27.8554	27.7075	27.9265	28.0115	27.8516	2
2465	Tb427_050028700.1-p1;Tb427_050028400.1-p1	27.5952	28.0563	28.1144	28.0808	28.1529	28.0621	2
2474	Tb427_060052200.1-p1	27.581	27.7356	27.8567	27.9716	27.808	27.8842	2
2478	Tb427_100154200.1-p1	27.5741	27.7776	27.622	27.8024	27.9321	27.797	2
2483	Tb427_110143100.1-p1	27.5688	27.8427	28.0067	28.0464	27.8756	27.7742	2
2484	Tb427_110187200.1-p1	27.5687	28.2249	28.4321	28.5971	28.4645	28.3019	2
2491	Tb427_090005600.1-p1;Tb427_000197500.1-p1	27.5632	28.0511	27.755	27.9816	27.9219	28.1044	2
2503	Tb427_100107000.1-p1	27.5426	27.8015	28.3566	27.9877	27.9484	27.8842	2
2504	Tb427_090050900.1-p1	27.5424	27.695	27.896	27.8219	27.8742	27.6611	2
2506	Tb427_100107900.1-p1	27.542	28.0249	27.8104	28.0843	28.0735	28.0523	2
2508	Tb427_000642200.1-p1	27.5408	28.5548	28.4432	28.429	28.4272	28.6476	2
2525	Tb427_070058900.1-p1	27.5136	27.9728	27.8377	27.9638	27.8912	27.908	2
2531	Tb427_110079600.1-p1	27.5073	27.7333	27.8038	27.9018	27.8858	27.8955	2
2532	Tb427_060030300.1-p1	27.5054	28.1506	28.3815	28.3991	28.3397	28.3823	2
2538	Tb427_110156700.1-p1	27.4981	27.658	27.6548	27.9233	27.8968	27.6306	2
2539	Tb427_080070000.1-p1	27.497	27.7492	27.988	27.9742	28.138	27.8479	2
2569	Tb427_110053100.1-p1	27.448	28.1281	27.9254	28.3648	28.0769	28.2376	2
2595	Tb427_110133900.1-p1	27.4037	27.6683	27.5143	27.6473	27.699	27.742	2
2598	Tb427_020006900.1-p1	27.3975	27.5391	27.6991	27.6743	27.4134	27.5365	2
2609	Tb427_080061500.1-p1	27.3861	27.7354	27.819	27.9742	28.068	27.9501	2
2614	Tb427_110049800.1-p1	27.3793	27.4972	27.8363	27.9109	27.79	27.3877	2
2615	Tb427_030015400.1-p1	27.378	27.8634	27.9009	28.1034	27.9452	27.7222	2
2645	Tb427_110128100.1-p1	27.3373	27.6556	28.0107	27.7006	28.0953	27.9201	2
2652	Tb427_040027500.1-p1	27.3257	28.4939	28.2569	28.5737	28.2669	28.2677	2
2653	Tb427_090076400.1-p1	27.3246	27.5612	27.4375	27.4433	27.5212	27.4687	2
2657	Tb427_090035200.1-p1	27.3205	27.6731	27.7457	27.735	27.5768	27.8645	2
2664	Tb427_110088700.1-p1	27.3607	27.4196	27.4899	27.4369	27.312	27.5222	2
2665	Tb427_090066400.1-p1	27.31	27.5157	27.5718	27.7905	27.5706	27.5074	2
2666	Tb427_110150700.1-p1	27.309	27.4373	27.5749	27.6346	27.3946	27.4666	2
2685	Tb427_010016400.1-p1	27.2736	27.5625	27.385	27.717	27.744	27.6183	2
2689	Tb427_110119300.1-p1	27.4077	27.4714	27.4585	27.5534	27.268	27.648	2
2697	Tb427_100114000.1-p1	27.2485	27.8674	27.7024	28.1601	28.1706	28.0171	2
2699	Tb427_100021900.1-p1	27.246	27.473	27.7391	27.7287	27.7678	27.634	2
2705	Tb427_110120500.1-p1	27.2412	27.6355	27.6879	27.8905	27.8017	27.7868	2
2709	Tb427_070014000.1-p1	27.2366	27.6596	27.8101	27.8222	27.79	27.4801	2
2714	Tb427_080051200.1-p1	27.2294	27.6504	27.8153	27.7503	27.7056	28.071	2
2719	Tb427_060018000.1-p1	27.2228	27.9378	27.7036	27.9808	27.9985	27.7865	2
2732	Tb427_100160000.1-p1	27.2081	27.6751	27.7508	27.6432	27.6338	27.8003	2
2746	Tb427_090025700.1-p1	27.204	27.1937	27.2551	27.2737	27.2465	27.2107	2
2751	Tb427_110153900.1-p1	27.1869	27.4318	27.9192	27.7567	27.6878	27.892	2
2752	Tb427_040028300.1-p1	27.1865	27.3133	27.3932	27.4922	27.3892	27.3114	2
2754	Tb427_060049300.1-p1	27.1806	27.291	27.5252	27.3248	27.4012	27.2365	2
2763	Tb427_100136500.1-p1	27.1709	27.3495	27.5356	27.4354	27.3256	27.2443	2
2772	Tb427_080047300.1-p1	27.1561	28.1413	27.8433	27.9883	28.1053	28.013	2
2785	Tb427_070019800.1-p1	27.1406	27.3335	27.5222	27.5412	27.6571	27.4253	2
2797	Tb427_090037400.1-p1	27.1294	27.594	27.312	27.6378	27.6386	27.7385	2
2799	Tb427_080021600.1-p1	27.1165	27.6389	27.9446	28.0189	27.7214	27.5949	2
2801	Tb427_110169700.1-p1	27.1085	27.4385	27.6197	27.4031	27.6458	27.5947	2
2811	Tb427_090018800.1-p1	27.0869	27.5333	27.8327	27.9092	27.8149	27.9041	2
2816	Tb427_110053700.1-p1	27.0813	27.8838	28.0155	28.0059	27.9473	27.9836	2
2821	Tb427_110135200.1-p1	27.0765	27.4048	27.5715	27.7365	27.683	27.8122	2
2824	Tb427_080086800.1-p1	27.0726	27.6509	27.5024	27.6475	27.678	27.818	2
2832	Tb427_060050200.1-p1	27.0566	27.3013	27.3237	27.5798	27.3977	27.3923	2
2842	Tb427_110141500.1-p1	27.0404	27.2853	27.3777	27.6074	27.6457	27.4599	2
2846	Tb427_080027200.1-p1	27.0377	27.758	27.8689	27.9735	28.2886	28.2654	2
2866	Tb427_060012100.1-p1	27.0041	27.9464	27.8703	28.0632	28.1176	28.0289	2
2868	Tb427_060020700.1-p1	27.0014	27.6424	27.8815	28.1183	27.6816	27.6002	2
2871	Tb427_090022200.1-p1	26.9963	27.2964	27.2193	27.5809	27.5004	27.4814	2
2911	Tb427_040024700.1-p1	26.8864	27.6291	27.472	27.8159	27.9705	27.9147	2
2937	Tb427_050038400.1-p1	26.8453	27.1345	27.052	27.3407	27.4019	27.3062	2
2938	Tb427_110143000.1-p1	26.8434	26.8388	27.0786	27.0226	26.9874	26.8491	2
2939	Tb427_080047400.1-p1	26.8323	27.3613	27.5013	27.5308	27.5276	27.5151	2
2943	Tb427_100025500.1-p1	26.8277	26.9663	26.8623	27.2087	27.1341	27.0488	2
2944	Tb427_070049000.1-p1	26.82	27.0046	27.1869	27.1453	27.1763	27.2165	2
2949	Tb427_090057000.1-p1	26.8131	27.3562	27.4151	27.4157	27.562	27.1736	2
2951	Tb427_100124800.1-p1	26.8112	26.9274	27.0085	26.9801	26.9266	26.9634	2
2953	Tb427_100029500.1-p1	26.8097	26.8228	27.1512	27.2153	27.1582	27.0411	2
2955	Tb427_060038400.1-p1	26.804	27.307	27.4633	27.2563	27.3688	27.5417	2
2963	Tb427_050021100.1-p1	26.7893	27.095	27.1579	27.4542	27.3867	27.4433	2
2964	Tb427_110158600.1-p1	26.7857	27.1586	26.8196	27.0796	27.0181	27.2149	2
2966	Tb427_080037100.1-p1	26.7833	27.5129	27.3571	27.6491	27.8874	27.9242	2
2973	Tb427_110091500.1-p1	26.7775	27.4746	27.1879	27.4749	27.4695	27.6679	2
2978	Tb427_050017100.1-p1	26.7655	27.0374	27.1349	27.0732	27.1213	26.8332	2
2980	Tb427_100036100.1-p1	26.7616	27.2715	27.2789	27.2595	27.3368	27.2411	2
2991	Tb427_020006700.1-p1	26.7475	27.2167	27.3037	27.2927	27.2475	27.3674	2
3003	Tb427_030027100.1-p1	26.7227	27.042	27.1479	27.1228	27.1764	27.1398	2
3004	Tb427_100125900.1-p1	26.7207	27.3596	27.2877	27.5058	27.5287	27.6532	2
3015	Tb427_100031400.1-p1	26.7044	27.3704	27.2564	27.4976	27.5646	27.474	2
3020	Tb427_000270300.1-p1	26.6982	27.7055	27.6653	27.558	27.5127	27.5955	2
3025	Tb427_100120500.1-p1	26.6902	27.2034	26.9558	27.2242	27.1115	27.2151	2
3027	Tb427_110018100.1-p1	26.6865	27.0948	27.3175	27.2817	27.2305	26.9831	2
3047	Tb427_090072500.1-p1	26.643	27.1507	27.2502	27.3124	27.4458	27.3672	2
3048	Tb427_100058300.1-p1	26.6395	26.7742	27.0152	26.884	27.0941	26.9092	2
3064	Tb427_080071000.1-p1	26.6129	26.6667	27.0036	27.1841	26.871	26.9649	2
3068	Tb427_020020200.1-p1	26.6078	27.5783	27.7081	27.8916	27.8513	27.8734	2
3071	Tb427_010014500.1-p1	26.6009	27.6355	27.7894	27.8709	27.5601	27.4883	2
3087	Tb427_110107100.1-p1	26.5716	27.0507	27.1389	27.3864	27.3449	27.4205	2
3090	Tb427_030049200.1-p1	26.5697	27.0923	27.1769	27.3371	27.28	27.2683	2
3096	Tb427_060011600.1-p1	26.5489	27.1856	27.0096	27.5337	27.4585	27.3563	2
3099	Tb427_070013000.1-p1	26.5439	26.6638	27.0348	27.1484	27.0808	26.8162	2
3106	Tb427_100131300.1-p1	26.5235	27.3775	27.1993	27.332	27.2152	27.2324	2
3123	Tb427_110119900.1-p1	26.4938	26.5324	26.7415	26.7038	26.5914	26.6087	2
3137	Tb427_100109800.1-p1	26.4612	26.8209	26.6537	26.9989	26.9634	26.8928	2
3139	Tb427_020013000.1-p1	26.4579	27.0748	26.9929	27.0796	27.2277	27.334	2
3140	Tb427_090043900.1-p1	26.4563	27.3137	27.48	27.3173	27.3892	27.4381	2
3142	Tb427_070007900.1-p1;Tb427_070007700.1-p1;Tb427_070007500.1-p1;Tb427_070007300.1-p1	26.4478	26.6188	26.8752	27.0539	27.0801	26.7036	2
3153	Tb427_110099600.1-p1	26.5305	26.405	26.8775	27.0023	26.7089	26.6235	2
3167	Tb427_060031400.1-p1	26.3757	26.8136	27.2479	27.1124	27.3259	26.8707	2
3170	Tb427_100028700.1-p1	26.372	27.0465	27.0705	27.1583	27.159	27.0527	2
3180	Tb427_020010900.1-p1	26.3533	26.5407	26.7206	26.55	26.7756	26.6821	2
3202	Tb427_070045300.1-p1	26.3065	26.5199	26.7439	26.926	26.5948	26.5596	2
3203	Tb427_110189200.1-p1	26.3017	26.784	26.6815	26.9533	26.8352	26.9214	2
3208	Tb427_100049200.1-p1	26.2952	26.9627	27.0031	27.0569	27.2166	27.214	2
3214	Tb427_030028800.1-p1	26.2817	26.8675	26.5624	26.5659	26.9969	26.9554	2
3219	Tb427_070053000.1-p1	26.2685	27.0345	26.6823	26.9222	27.034	26.9396	2
3221	Tb427_100007600.1-p1	26.2626	26.5212	26.3749	26.5748	26.4309	26.6654	2
3223	Tb427_110068400.1-p1	26.2484	26.5186	26.9074	26.9185	26.5811	26.355	2
3239	Tb427_060047400.1-p1	26.2201	26.843	26.8295	27.0281	26.8749	27.0934	2
3241	Tb427_110010000.1-p1	26.2064	26.666	26.534	26.8235	26.5862	26.9958	2
3248	Tb427_110044600.1-p1	26.1925	26.8708	26.4777	26.7271	26.6795	26.9955	2
3249	Tb427_100051000.1-p1	26.2986	26.9736	26.1889	26.7808	26.8097	27.0855	2
3263	Tb427_040009900.1-p1	26.2125	26.3269	26.1553	26.7753	26.6638	26.3399	2
3277	Tb427_070019900.1-p1	26.1274	26.3541	26.435	26.6978	26.4825	26.5751	2
3285	Tb427_080087200.1-p1	26.1122	26.7554	26.8194	26.9941	26.9248	27.0524	2
3294	Tb427_030059800.1-p1	26.0946	27.0778	27.0371	27.1076	27.397	27.4053	2
3303	Tb427_000740800.1-p1;Tb427_000660200.1-p1;Tb427_000740500.1-p1	26.255	26.112	26.7664	27.0935	26.5664	26.0652	2
3309	Tb427_110122500.1-p1	26.0372	26.2425	26.1449	26.1756	26.2749	26.1281	2
3313	Tb427_110059900.1-p1	26.0295	26.164	26.637	27.1152	26.5552	26.3716	2
3317	Tb427_100045100.1-p1	26.0238	26.7114	26.2125	26.6924	26.6952	26.8842	2
3323	Tb427_060042800.1-p1	25.9973	26.4415	26.1776	26.6315	26.4753	26.7214	2
3339	Tb427_050025400.1-p1	25.9409	26.4492	26.6264	26.8442	26.2933	26.89	2
3	Tb427_100025300.1-p1;Tb427_100025200.1-p1;Tb427_100025100.1-p1;Tb427_100025000.1-p1;Tb427_100024900.1-p1;Tb427_100024800.1-p1;Tb427_100024700.1-p1;Tb427_100024600.1-p1;Tb427_100024500.1-p1;Tb427_100024400.1-p1	37.1622	37.0876	36.9136	36.8719	36.7398	36.6494	3
4	Tb427_100049800.1-p1;Tb427_100049700.1-p1;Tb427_100049600.1-p1	37.1515	37.1121	37.0132	36.9167	36.5892	36.4823	3
5	Tb427_110129200.1-p1	36.7921	36.7226	36.6112	36.5845	36.4979	36.4662	3
10	Tb427_110067700.1-p1;REV__Tb427_100055500.1-p1	36.5476	36.4779	36.266	36.2094	36.1531	36.1339	3
13	Tb427_100116900.1-p1;Tb427_100116800.1-p1;Tb427_100116700.1-p1;Tb427_100116600.1-p1;Tb427_100116500.1-p1;Tb427_100116400.1-p1;Tb427_100116300.1-p1;Tb427_100116200.1-p1;Tb427_100116100.1-p1	36.1594	36.206	36.0573	35.9838	35.84	35.8294	3
14	Tb427_020019500.1-p1	36.1902	36.0977	35.9116	35.7757	35.7069	35.6838	3
19	Tb427_110104200.1-p1;Tb427_110103900.1-p1	36.0966	35.7642	35.7629	35.6735	35.4155	35.3061	3
20	Tb427_100033500.1-p1;Tb427_100033400.1-p1;Tb427_100033300.1-p1	36.1957	36.0567	35.8308	35.6819	35.4723	35.2414	3
27	Tb427_000270600.1-p1	35.2198	35.3058	35.1399	35.1038	35.0813	35.1661	3
39	Tb427_110180700.1-p1	34.8771	34.7945	34.89	34.8318	34.7652	34.7204	3
45	Tb427_100162700.1-p1	35.3661	35.216	34.8881	34.9719	34.9189	34.5738	3
47	Tb427_110013500.1-p1	34.6763	34.6385	34.7968	34.6643	34.4852	34.5942	3
50	Tb427_050044600.1-p1	34.6079	34.4865	34.5188	34.5904	34.4091	34.4126	3
51	Tb427_040015300.1-p1	34.4566	34.4861	34.6067	34.5021	34.4487	34.3968	3
56	Tb427_110070900.1-p1	34.3685	34.4996	34.7003	34.5985	34.4114	34.3141	3
57	Tb427_110041300.1-p1;Tb427_110041200.1-p1	35.0836	34.9416	34.8369	34.7826	34.61	34.2771	3
58	Tb427_110051900.1-p1	35.7332	35.1516	34.8884	34.7247	34.4907	34.2466	3
59	Tb427_090061600.1-p1	34.9251	34.7289	34.5855	34.4859	34.3311	34.201	3
60	Tb427_110041000.1-p1	34.386	34.4382	34.347	34.3761	34.204	34.1999	3
61	Tb427_100134500.1-p1	34.4443	34.3807	34.2894	34.2866	34.1497	34.1646	3
62	Tb427_100044400.1-p1	34.338	34.3604	34.2396	34.3881	34.1742	34.1331	3
64	Tb427_090027000.1-p1	34.9851	34.953	34.8153	34.7111	34.3457	34.0997	3
66	Tb427_030040600.1-p1;Tb427_030040400.1-p1	34.344	34.2061	34.2553	34.2986	34.2731	34.0865	3
67	Tb427_040038700.1-p1;Tb427_040038500.1-p1	34.6661	34.6598	34.6237	34.6276	34.3493	34.0672	3
69	Tb427_040020300.1-p1;Tb427_040020200.1-p1	35.232	34.967	34.8278	34.7219	34.4048	34.034	3
72	Tb427_050015300.1-p1	34.3412	34.4089	34.1953	34.2256	34.0136	33.9713	3
73	Tb427_110149700.1-p1;Tb427_110147700.1-p1	34.8334	34.7384	34.6968	34.5037	34.2259	33.9612	3
79	Tb427_060054100.1-p1;Tb427_060053900.1-p1	34.0629	34.3073	34.0683	34.106	33.8806	33.8795	3
84	Tb427_110129900.1-p1;Tb427_110129800.1-p1	34.9074	34.7793	34.5768	34.5116	34.0961	33.7992	3
85	Tb427_100136100.1-p1	33.9129	33.9488	33.9781	33.9517	33.8654	33.7987	3
86	Tb427_110157800.1-p1;Tb427_110158000.1-p1	34.4486	34.3692	34.2113	34.3026	34.0891	33.7875	3
87	Tb427_030054000.1-p1;Tb427_030053900.1-p1	35.1624	34.9761	34.6595	34.5855	34.2252	33.7772	3
89	Tb427_080067400.1-p1	34.0483	34.1186	34.1495	34.09	33.8808	33.7503	3
96	Tb427_110081800.1-p1;Tb427_110081200.1-p1	33.9454	33.9171	33.8096	33.7682	33.6681	33.6533	3
102	Tb427_110152700.1-p1	33.7327	33.7974	33.6025	33.7024	33.6284	33.5991	3
103	Tb427_110023800.1-p1	34.7922	34.4451	34.1797	34.0658	33.7526	33.585	3
104	Tb427_100044000.1-p1;Tb427_100043900.1-p1	34.4553	34.3334	34.17	34.0921	33.904	33.5811	3
105	Tb427_100018100.1-p1	33.7783	33.9429	33.8444	33.9337	33.7557	33.5781	3
106	Tb427_110045300.1-p1	33.8624	33.943	33.8028	33.6714	33.5866	33.5604	3
109	Tb427_080079900.1-p1	33.5397	33.6313	33.7032	33.6204	33.5794	33.478	3
116	Tb427_080036000.1-p1	34.695	34.379	34.1401	33.961	33.6141	33.4276	3
122	Tb427_110059500.1-p1	34.6189	34.3112	34.0885	33.9259	33.6111	33.3444	3
123	Tb427_000754800.1-p1;Tb427_000829600.1-p1;Tb427_000828300.1-p1	33.4817	33.6184	33.519	33.4993	33.3087	33.3861	3
124	Tb427_110159100.1-p1;Tb427_100043000.1-p1	34.4823	34.1575	34.1597	33.8716	33.804	33.3078	3
125	Tb427_110187400.1-p1	34.5136	34.0679	34.0141	33.7988	33.4955	33.3069	3
126	Tb427_100153800.1-p1	33.9678	33.8309	33.5515	33.6068	33.4272	33.3062	3
127	Tb427_080028600.1-p1	34.132	33.7903	33.5739	33.5758	33.4554	33.3012	3
128	Tb427_100155400.1-p1;Tb427_100154300.1-p1	34.4194	34.288	34.0273	33.9349	33.7858	33.2788	3
129	Tb427_040022700.1-p1	33.438	33.393	33.4477	33.3746	33.4163	33.2632	3
130	Tb427_110124300.1-p1;Tb427_110123100.1-p1	34.2317	34.0695	33.8332	33.7541	33.5193	33.2528	3
131	Tb427_090044000.1-p1	33.5442	33.6705	33.6726	33.5847	33.4466	33.248	3
132	Tb427_100123000.1-p1	34.1608	33.9684	33.9616	33.6846	33.6505	33.2456	3
133	Tb427_030026600.1-p1	34.171	33.8955	33.6403	33.596	33.3419	33.2249	3
135	Tb427_070021900.1-p1;Tb427_070021800.1-p1;Tb427_070021700.1-p1;Tb427_070021600.1-p1;REV__Tb427_030037400.1-p1	34.5096	34.3123	34.1577	33.9442	33.61	33.2096	3
136	Tb427_100015000.1-p1	34.3724	33.9994	33.868	33.6623	33.3922	33.2014	3
140	Tb427_100060100.1-p1;Tb427_080011300.1-p1	34.1242	34.0103	33.697	33.7489	33.5343	33.1483	3
145	Tb427_100061800.1-p1	33.1589	33.306	33.3297	33.3098	33.0954	33.1507	3
146	Tb427_100120900.1-p1	34.429	34.1345	33.9112	33.8417	33.4809	33.0836	3
147	Tb427_090047200.1-p1;Tb427_090045300.1-p1	34.3068	33.992	33.903	33.7561	33.4964	33.0821	3
149	Tb427_100008600.1-p1	33.4524	33.3189	33.2621	33.2248	33.0673	33.0894	3
150	Tb427_110037500.1-p1	34.3171	34.0564	33.8676	33.7915	33.431	33.0658	3
152	Tb427_110068000.1-p1;Tb427_110067900.1-p1	34.1283	33.9498	33.7757	33.7375	33.5506	33.0493	3
154	Tb427_110042100.1-p1	33.4488	33.2047	33.3295	33.2354	33.0708	33.0199	3
155	Tb427_110160400.1-p1	34.1165	33.8657	33.7631	33.5744	33.2403	33.0102	3
156	Tb427_100057500.1-p1;Tb427_100057400.1-p1	33.8459	33.7202	33.651	33.5821	33.3607	32.999	3
157	Tb427_050027200.1-p1	33.3343	33.206	33.108	33.2198	33.0899	32.9876	3
159	Tb427_090064500.1-p1	34.2614	33.9763	33.8325	33.5715	33.2504	32.9585	3
160	Tb427_080077300.1-p1	33.3205	33.187	33.1397	33.1195	32.9353	32.9594	3
162	Tb427_040024200.1-p1	33.9682	33.8664	33.6981	33.6255	33.2519	32.9078	3
164	Tb427_030048400.1-p1	33.5293	33.4874	33.2776	33.4328	33.0141	32.8926	3
165	Tb427_100014600.1-p1;Tb427_060052100.1-p1	34.2368	34.0152	33.8251	33.771	33.2896	32.8903	3
166	Tb427_110012100.1-p1	33.7488	33.7924	33.5607	33.4181	33.1421	32.8892	3
167	Tb427_110172200.1-p1	34.0264	33.7033	33.5459	33.3519	32.9854	32.8883	3
169	Tb427_080073800.1-p1	33.5025	33.3323	33.2901	33.1549	32.9981	32.8865	3
174	Tb427_110103300.1-p1	33.0883	33.2009	33.2651	33.2616	33.0633	32.8477	3
175	Tb427_090024000.1-p1;Tb427_090023700.1-p1	33.8732	33.5916	33.6132	33.3725	33.2045	32.8442	3
176	Tb427_100088800.1-p1	34.0128	33.7685	33.5705	33.4122	33.1465	32.8421	3
177	Tb427_030051000.1-p1	33.1683	33.3397	33.2715	33.2321	32.9804	32.8406	3
178	Tb427_090088400.1-p1;Tb427_090088300.1-p1	34.1321	33.9549	33.8036	33.602	33.3766	32.8404	3
180	Tb427_100041700.1-p1	32.9965	33.0697	33.0454	33.0776	32.9147	32.8321	3
183	Tb427_040020900.1-p1	33.8454	33.5051	33.4118	33.3546	33.1855	32.8194	3
184	Tb427_070010500.1-p1	33.1648	33.2696	33.3295	33.1329	32.9637	32.8148	3
186	Tb427_070057500.1-p1;Tb427_070057400.1-p1	34.0535	33.7631	33.6984	33.5832	33.193	32.7948	3
189	Tb427_110043000.1-p1	33.3022	33.3722	33.1603	33.1144	32.8504	32.7682	3
190	Tb427_110049600.1-p1	33.0123	32.9185	32.9699	32.8974	32.824	32.7673	3
193	Tb427_090089500.1-p1	33.84	33.877	33.4868	33.5539	33.1686	32.7515	3
198	Tb427_110024700.1-p1	33.2777	33.3789	33.3079	33.2122	32.8725	32.6985	3
200	Tb427_100156200.1-p1	33.5648	33.2458	33.2129	33.1977	32.9997	32.6964	3
201	Tb427_100064800.1-p1	33.4739	33.1661	33.1759	32.9741	32.7614	32.6888	3
202	Tb427_100008800.1-p1	33.6564	33.6459	33.4348	33.3345	33.0074	32.6862	3
203	Tb427_100130000.1-p1	33.6262	33.4017	33.0549	33.0549	32.7049	32.6739	3
205	Tb427_110073700.1-p1	32.9018	32.9764	33.1134	32.8634	32.8418	32.6626	3
207	Tb427_110182400.1-p1	33.9584	33.6323	33.4877	33.3444	33.0346	32.6382	3
208	Tb427_060026000.1-p1	32.6934	32.6959	32.6819	32.6681	32.6387	32.6333	3
210	Tb427_060046300.1-p1	32.8842	32.6553	32.7755	32.805	32.6283	32.6606	3
214	Tb427_110146800.1-p1;Tb427_110146700.1-p1;Tb427_110107600.1-p1	33.6007	33.1936	33.6154	32.9707	32.9694	32.6027	3
217	Tb427_110011100.1-p1;Tb427_040012900.1-p1	34.0891	33.8341	33.6446	33.5796	33.2013	32.5831	3
218	Tb427_090065200.1-p1;Tb427_090065100.1-p1	33.8889	33.6405	33.6468	33.3667	33.1228	32.5694	3
222	Tb427_100057800.1-p1;Tb427_100057700.1-p1	33.6291	33.4538	33.2645	33.1292	32.9334	32.5495	3
229	Tb427_090057300.1-p1	33.7477	33.4313	33.0878	32.8601	32.5801	32.4832	3
234	Tb427_110029900.1-p1	32.6513	33.1443	33.0016	33.08	32.627	32.4635	3
236	Tb427_050021900.1-p1;Tb427_040038300.1-p1	33.7903	33.5436	33.4521	33.3786	33.0133	32.4554	3
237	Tb427_100110600.1-p1	33.1379	33.0657	32.996	32.8085	32.4943	32.4523	3
238	Tb427_000824900.1-p1;Tb427_000790200.1-p1;Tb427_000701500.1-p1;Tb427_000701200.1-p1;Tb427_000544300.1-p1;Tb427_000678100.1-p1	32.8287	32.8955	32.8929	32.7177	32.5485	32.4517	3
240	Tb427_050044700.1-p1	33.0373	32.9196	32.8198	32.7243	32.5659	32.4399	3
242	Tb427_110158700.1-p1	32.7412	32.6384	32.5605	32.6646	32.466	32.4292	3
245	Tb427_110131100.1-p1	32.8876	32.7234	32.7971	32.8015	32.4676	32.4231	3
248	Tb427_060023100.1-p1	32.7755	32.9201	32.7937	32.8368	32.52	32.4123	3
249	Tb427_070066900.1-p1	33.4123	33.1859	32.8544	32.766	32.5527	32.405	3
250	Tb427_110012300.1-p1	32.9353	32.8939	32.9819	32.8001	32.6037	32.3837	3
251	Tb427_070014300.1-p1;Tb427_070014200.1-p1;Tb427_070014100.1-p1	33.6443	33.3583	33.3248	32.9542	32.8298	32.381	3
255	Tb427_090072800.1-p1	33.5543	33.2829	33.2344	33.0968	32.7557	32.3761	3
257	Tb427_080018400.1-p1	32.7434	32.7524	32.7081	32.8433	32.5624	32.3743	3
259	Tb427_110024600.1-p1	33.2674	33.1461	33.0617	33.0354	32.6761	32.3665	3
265	Tb427_100006100.1-p1;Tb427_090089800.1-p1	33.8282	33.4526	33.4387	33.2396	32.8227	32.3449	3
266	Tb427_030051300.1-p1;Tb427_030050900.1-p1	33.0319	33.0734	32.8313	32.8033	32.3646	32.3384	3
267	Tb427_110134900.1-p1;Tb427_110134800.1-p1	33.6548	33.4972	33.1692	33.1872	32.7905	32.3378	3
271	Tb427_100073300.1-p1	32.484	32.5245	32.5164	32.4704	32.3725	32.2899	3
272	Tb427_100079300.1-p1;Tb427_100079200.1-p1	33.4216	33.1859	32.8659	32.7987	32.6804	32.2899	3
274	Tb427_070055400.1-p1	32.7988	32.9364	32.9428	32.8079	32.5003	32.2697	3
280	Tb427_110080700.1-p1	32.4924	32.8154	32.7176	32.6902	32.3072	32.2441	3
283	Tb427_080067300.1-p1;Tb427_080067200.1-p1	33.5056	33.3241	33.0933	33.0796	32.7432	32.2268	3
284	Tb427_110105700.1-p1;Tb427_100134200.1-p1	33.5885	33.2126	32.9097	33.0554	32.4083	32.2265	3
285	Tb427_060032500.1-p1	32.9459	32.8705	32.8419	32.6465	32.3491	32.2216	3
287	Tb427_100062500.1-p1	32.8557	32.841	32.7712	32.7629	32.5732	32.2102	3
290	Tb427_110076600.1-p1	32.6305	32.555	32.5506	32.4876	32.2254	32.1971	3
291	Tb427_010028200.1-p1	32.5315	32.4953	32.3915	32.2736	32.3056	32.1911	3
292	Tb427_070039700.1-p1	32.2049	32.349	32.527	32.2358	32.3781	32.1909	3
294	Tb427_030031900.1-p1	32.7706	32.5015	32.3245	32.4965	32.3139	32.1825	3
296	Tb427_090049100.1-p1	33.2068	32.9034	33.0362	32.831	32.4828	32.1619	3
299	Tb427_100115300.1-p1	32.347	32.4046	32.303	32.2852	32.1438	32.3145	3
303	Tb427_020026400.1-p1	32.5018	32.4897	32.1701	32.2463	32.1497	32.1222	3
304	Tb427_090083000.1-p1	32.5157	32.4134	32.4486	32.3056	32.1317	32.118	3
305	Tb427_110029000.1-p1	33.3956	32.9607	32.8918	32.5874	32.483	32.1132	3
306	Tb427_100086000.1-p1	33.0528	33.014	32.7037	32.7329	32.3297	32.1055	3
307	Tb427_110104700.1-p1	32.6892	32.8143	32.7651	32.6996	32.2746	32.1013	3
313	Tb427_060012900.1-p1	32.6832	32.4944	32.4632	32.3744	32.1561	32.0563	3
314	Tb427_090043100.1-p1;Tb427_090043000.1-p1	33.4385	33.1664	32.8873	32.7755	32.38	32.0471	3
319	Tb427_110009700.1-p1	32.3785	32.4744	32.2684	32.2721	32.0239	32.0674	3
323	Tb427_060051100.1-p1	32.522	32.5888	32.4777	32.4084	32.1408	32.0008	3
327	Tb427_050032100.1-p1	32.5795	32.3941	32.2122	32.0331	31.9934	31.9923	3
329	Tb427_090065500.1-p1;Tb427_090065300.1-p1	33.3515	32.9729	32.9652	32.8652	32.3928	31.9672	3
331	Tb427_080081100.1-p1	32.3697	32.2086	32.0842	32.079	32.0172	31.9636	3
332	Tb427_070028300.1-p1;Tb427_070028000.1-p1	33.2408	33.0791	32.7812	32.9581	32.3304	31.9607	3
333	Tb427_100064500.1-p1	32.1286	32.1559	31.9841	32.145	31.9899	31.9494	3
336	Tb427_110159800.1-p1	32.1998	32.2509	32.1053	32.1525	31.9426	31.993	3
339	Tb427_110177900.1-p1;Tb427_110177700.1-p1	33.3455	33.1828	33.0201	32.764	32.6203	31.9392	3
340	Tb427_110128000.1-p1	32.0972	32.0617	32.209	32.1453	32.0962	31.9372	3
346	Tb427_060052900.1-p1	32.2665	32.2056	32.1877	32.2721	32.0885	31.9156	3
349	Tb427_100045500.1-p1;Tb427_100045600.1-p1	33.2098	33.0506	32.7526	32.5186	32.177	31.909	3
353	Tb427_090029200.1-p1	32.1102	32.3378	32.3694	32.2677	32.0887	31.8786	3
354	Tb427_070082200.1-p1	32.8931	32.581	32.5597	32.5185	32.1568	31.878	3
355	Tb427_080056500.1-p1	32.2096	32.5726	32.3581	32.3769	32.0849	31.8778	3
356	Tb427_010023900.1-p1	32.0525	32.0535	31.9518	32.0704	31.9883	31.8778	3
359	Tb427_090019500.1-p1	32.2906	32.2342	31.9478	31.9558	31.9452	31.8745	3
362	Tb427_070050700.1-p1	32.8356	32.6732	32.4121	32.361	31.984	31.8552	3
364	Tb427_070028600.1-p1	32.5596	32.4256	32.3052	32.3102	31.974	31.8501	3
365	Tb427_040036000.1-p1	32.4249	32.0814	32.1074	32.1883	32.0195	31.847	3
368	Tb427_110158800.1-p1	32.1872	32.1682	32.0306	31.9885	31.8326	31.883	3
371	Tb427_020017500.1-p1	32.5992	32.4304	32.2127	32.1566	31.8681	31.8274	3
372	Tb427_110168700.1-p1	32.0246	31.9384	32.1002	31.9215	31.9169	31.8265	3
378	Tb427_070051200.1-p1	32.6007	32.3915	32.218	32.1105	31.8772	31.8054	3
380	Tb427_040022300.1-p1	32.3526	32.2052	32.267	32.0821	31.9732	31.7998	3
382	Tb427_110053300.1-p1;Tb427_100154100.1-p1	32.968	32.8443	32.7286	32.4336	32.1205	31.7975	3
383	Tb427_110084200.1-p1;Tb427_060054800.1-p1	32.9046	32.7142	32.5394	32.3801	32.0378	31.7941	3
387	Tb427_060041400.1-p1	32.2157	32.0582	32.0291	31.9068	31.7796	31.9036	3
388	Tb427_110031600.1-p1	31.8876	31.8997	31.8212	31.9059	31.7629	31.8606	3
389	Tb427_080029600.1-p1	32.2305	32.1949	32.0369	32.0122	31.8648	31.7601	3
390	Tb427_060010600.1-p1	33.0346	32.7134	32.6381	32.2449	32.185	31.7586	3
393	Tb427_070055900.1-p1	33.0917	32.9519	32.7004	32.7171	32.1523	31.7518	3
394	Tb427_110084000.1-p1	31.9712	32.0928	31.8647	32.0229	31.9071	31.7487	3
395	Tb427_110109100.1-p1	32.6914	32.6562	32.4341	32.3956	32.0023	31.7433	3
396	Tb427_100032800.1-p1;Tb427_030013400.1-p1	32.8442	32.6306	32.4875	32.3618	32.0423	31.7395	3
401	Tb427_110089700.1-p1	32.6818	32.484	32.5284	32.3169	32.0345	31.7203	3
402	Tb427_090029800.1-p1	32.6797	32.4267	32.2888	32.2263	31.9489	31.719	3
403	Tb427_070078000.1-p1	32.052	32.3837	32.3228	32.1087	31.9727	31.7181	3
405	Tb427_100142900.1-p1	32.8491	32.5693	32.7044	32.3908	32.074	31.7119	3
406	Tb427_100014800.1-p1;Tb427_100014700.1-p1	32.8914	32.3564	32.5919	32.1768	31.9745	31.7074	3
409	Tb427_110035300.1-p1	32.402	32.3013	32.4106	32.1902	31.9848	31.7001	3
410	Tb427_100006300.1-p1	31.7862	31.8169	31.8524	31.7748	31.7154	31.6964	3
411	Tb427_100139900.1-p1	32.5318	32.3436	32.0916	32.1039	31.8404	31.6919	3
412	Tb427_090069900.1-p1	31.9383	31.8874	31.8091	31.7916	31.736	31.6906	3
415	Tb427_110028500.1-p1	32.2792	32.2723	32.1575	32.1738	31.7248	31.6841	3
417	Tb427_100089600.1-p1	32.6779	32.3348	32.2065	31.9781	31.6828	31.725	3
420	Tb427_100096900.1-p1;Tb427_100096800.1-p1	32.0142	32.1907	32.1228	32.2185	31.6506	31.6753	3
422	Tb427_060048800.1-p1	32.6523	32.4238	32.1373	31.9741	31.7593	31.6484	3
424	Tb427_110178000.1-p1	32.2956	32.2204	32.1224	32.0481	31.7446	31.6365	3
428	Tb427_090052600.1-p1	33.0074	32.7824	32.6064	32.3881	32.0872	31.6263	3
429	Tb427_090042800.1-p1	31.7257	31.8627	31.8428	31.8365	31.6201	31.6378	3
430	Tb427_100150100.1-p1	31.9968	31.8328	31.8689	31.8257	31.6134	31.7366	3
437	Tb427_110085000.1-p1	31.7494	31.7347	31.6319	31.5898	31.6053	31.5914	3
440	Tb427_040023100.1-p1	32.2798	32.3024	32.0723	31.969	31.5846	31.6619	3
441	Tb427_080076500.1-p1	31.9726	31.9654	31.9988	31.9429	31.6781	31.5825	3
442	Tb427_110075500.1-p1	31.7859	31.9707	31.7601	31.7612	31.5746	31.6126	3
444	Tb427_100160500.1-p1	32.2927	32.3459	31.929	32.0079	31.6172	31.5654	3
445	Tb427_100033600.1-p1	31.998	31.8887	31.8868	31.8126	31.6932	31.5614	3
446	Tb427_040025600.1-p1	32.4929	32.3556	32.1303	31.9302	31.6143	31.5594	3
451	Tb427_030013800.1-p1	31.7306	31.8119	31.6124	31.7352	31.6982	31.5484	3
454	Tb427_100159900.1-p1;Tb427_020031100.1-p1	32.6588	32.6411	32.425	32.1886	32.0915	31.5339	3
457	Tb427_100037500.1-p1	32.3376	32.2067	31.7686	31.7543	31.5291	31.6911	3
458	Tb427_100005100.1-p1	32.3082	32.0731	31.9069	31.8289	31.7076	31.5289	3
467	Tb427_020025500.1-p1	32.6566	32.343	32.2222	32.1339	31.7626	31.5034	3
470	Tb427_110150300.1-p1	32.4832	32.3429	32.0379	31.8935	31.5873	31.4902	3
473	Tb427_030015600.1-p1	31.9783	31.9555	31.8111	31.7564	31.4836	31.483	3
474	Tb427_110120900.1-p1	32.5322	32.1112	32.1044	31.9879	31.7213	31.4783	3
475	Tb427_090039000.1-p1	31.7268	32.0363	31.9281	31.9132	31.6363	31.4761	3
479	Tb427_050044800.1-p1	31.7748	31.8345	31.7234	31.6882	31.5384	31.4573	3
480	Tb427_050052400.1-p1	31.7873	31.6851	31.7161	31.7082	31.5828	31.4542	3
482	Tb427_010006600.1-p1	32.4196	32.0587	32.0467	31.8867	31.61	31.4457	3
484	Tb427_110066300.1-p1;Tb427_030046700.1-p1	32.6601	32.3341	32.3494	32.1153	32.0407	31.4388	3
485	Tb427_090085400.1-p1;Tb427_080067500.1-p1	32.6646	32.3879	32.2351	32.2724	31.7156	31.437	3
491	Tb427_100150700.1-p1	31.7187	31.6031	31.6008	31.6748	31.4462	31.4052	3
497	Tb427_110083700.1-p1;Tb427_110083500.1-p1	32.3473	32.2523	32.275	32.0882	31.7964	31.3999	3
500	Tb427_040015000.1-p1	31.9611	32.0222	31.9236	31.8723	31.6555	31.3733	3
503	Tb427_030056900.1-p1	32.0499	31.8882	31.8825	31.7997	31.5413	31.3619	3
507	Tb427_110027900.1-p1	32.2199	32.195	32.0214	31.8167	31.4652	31.3381	3
508	Tb427_110066600.1-p1	31.6481	31.6329	31.4811	31.5557	31.3311	31.4073	3
515	Tb427_100026600.1-p1	32.6365	32.4449	32.4871	32.2765	31.9526	31.316	3
516	Tb427_100101500.1-p1	32.0012	32.0616	31.798	31.7466	31.4823	31.3118	3
517	Tb427_030029600.1-p1	32.5793	32.43	32.0819	31.9766	31.5988	31.3111	3
519	Tb427_100005700.1-p1	31.7311	31.6453	31.4864	31.4926	31.4914	31.3051	3
521	Tb427_050038200.1-p1	32.0803	32.0805	31.9279	31.8897	31.5382	31.2995	3
526	Tb427_090008900.1-p1;Tb427_090008800.1-p1	32.7149	32.1719	32.3211	32.0548	31.8819	31.2792	3
529	Tb427_110020300.1-p1	31.9121	31.9633	31.9518	31.938	31.4829	31.2694	3
530	Tb427_070022200.1-p1	32.3776	32.0687	31.6665	31.5597	31.3522	31.2693	3
533	Tb427_100075100.1-p1;Tb427_100074100.1-p1	31.6842	32.2647	32.0247	31.8656	31.4965	31.2571	3
535	Tb427_070025500.1-p1	31.489	31.6218	31.5507	31.5057	31.3587	31.2525	3
536	Tb427_090058000.1-p1	32.0594	32.1218	31.9712	31.8085	31.5109	31.2505	3
537	Tb427_100017700.1-p1	31.8317	31.8624	31.8384	31.7202	31.4253	31.247	3
541	Tb427_110023700.1-p1	31.4043	31.5884	31.4469	31.5241	31.2694	31.2137	3
545	Tb427_080035500.1-p1	31.388	31.4749	31.565	31.4656	31.2387	31.2081	3
549	Tb427_080007800.1-p1;Tb427_080007600.1-p1	31.9163	31.6685	31.9266	31.6648	31.1998	31.2086	3
550	Tb427_100006200.1-p1	31.4602	31.4859	31.2466	31.3576	31.1986	31.204	3
553	Tb427_050029400.1-p1;REV__Tb427_100163800.1-p1	32.2306	31.8562	31.6768	31.624	31.3721	31.1926	3
554	Tb427_030007500.1-p1	31.3625	31.3306	31.3867	31.3826	31.2643	31.1906	3
555	Tb427_080049900.1-p1	31.7117	31.7321	31.6511	31.6836	31.448	31.1824	3
561	Tb427_060045000.1-p1	31.4826	31.9925	32.0002	31.9568	31.4501	31.1697	3
563	Tb427_010010600.1-p1	31.4242	31.367	31.3965	31.4236	31.317	31.1641	3
564	Tb427_090034900.1-p1	31.7596	31.6856	31.3399	31.4279	31.1623	31.2519	3
568	Tb427_070047200.1-p1	31.5825	31.72	31.5913	31.5107	31.367	31.1466	3
569	Tb427_100047100.1-p1	31.8402	31.67	31.2916	31.3833	31.1529	31.1456	3
570	Tb427_100027900.1-p1	31.873	31.6824	31.5668	31.4018	31.2487	31.1449	3
571	Tb427_110133800.1-p1;Tb427_110131300.1-p1	32.5043	31.84	32.0997	31.8349	31.3247	31.1425	3
576	Tb427_040015900.1-p1	31.5983	31.5059	31.3055	31.3517	31.3432	31.1284	3
578	Tb427_110095300.1-p1	31.2822	31.4054	31.3183	31.3413	31.2569	31.116	3
579	Tb427_070053500.1-p1	31.2774	31.4027	31.2876	31.4272	31.2746	31.1137	3
581	Tb427_090031700.1-p1	31.8935	31.8008	31.7983	31.522	31.1779	31.1045	3
582	Tb427_110066500.1-p1	31.9983	31.8887	31.7365	31.5075	31.2434	31.1045	3
584	Tb427_070014900.1-p1	31.4655	31.4136	31.2713	31.3081	31.1442	31.1011	3
586	Tb427_090029000.1-p1	32.1528	32.0201	31.8563	31.8536	31.6049	31.0869	3
587	Tb427_040006000.1-p1	31.4145	31.3608	31.2915	31.1883	31.1205	31.0867	3
588	Tb427_110099000.1-p1	31.148	31.1643	31.2198	31.238	31.1148	31.0843	3
593	Tb427_020022600.1-p1	31.4922	31.362	31.5243	31.1279	31.1711	31.0732	3
595	Tb427_060028500.1-p1	31.693	31.8393	31.5938	31.3552	31.133	31.0721	3
597	Tb427_070065500.1-p1	32.0579	32.1378	31.9563	31.9026	31.3242	31.0689	3
598	Tb427_100050500.1-p1	32.0016	31.89	31.7378	31.4602	31.181	31.0649	3
601	Tb427_070076500.1-p1	31.188	31.0964	31.1369	31.2551	31.0563	31.0615	3
602	Tb427_060024900.1-p1	31.2833	31.3211	31.2512	31.3427	31.0542	31.0784	3
609	Tb427_110159000.1-p1	31.7734	31.5433	31.4999	31.4199	31.0907	31.034	3
610	Tb427_090090100.1-p1	31.2358	31.2275	31.0872	31.1847	31.0281	31.1081	3
615	Tb427_040040800.1-p1	31.1828	31.1144	31.2079	31.224	31.2027	31.0064	3
616	Tb427_100154600.1-p1;Tb427_100155800.1-p1	31.6232	31.3881	31.3622	31.316	31.1259	31.0063	3
625	Tb427_090084100.1-p1	31.9235	31.6116	31.3731	31.2781	31.0484	30.9813	3
626	Tb427_050014700.1-p1	31.4758	31.455	31.3303	31.4008	31.0307	30.9794	3
629	Tb427_080047000.1-p1	31.2042	30.9712	31.296	31.152	31.0251	30.9675	3
634	Tb427_100055500.1-p1	31.0577	31.0357	31.0457	31.1031	30.9886	30.959	3
636	Tb427_110078400.1-p1	31.1667	30.9713	31.2873	31.1157	31.1399	30.9566	3
646	Tb427_070059100.1-p1	31.2108	31.1876	31.1227	31.2024	31.0185	30.937	3
655	Tb427_100060900.1-p1	32.1136	31.8581	31.558	31.4076	30.9939	30.9105	3
658	Tb427_100019400.1-p1	31.8406	31.7183	31.562	31.3817	31.0882	30.9021	3
659	Tb427_110009200.1-p1	32.3619	31.9078	31.4839	31.7009	31.3348	30.902	3
660	Tb427_100163900.1-p1	31.6095	31.3675	31.3566	31.2004	30.9414	30.8998	3
661	Tb427_050023600.1-p1	31.1552	31.1129	31.0562	31.2193	30.8988	30.9072	3
662	Tb427_110037400.1-p1;Tb427_020032000.1-p1	32.191	31.6778	31.7901	31.2302	31.1123	30.8968	3
663	Tb427_100124600.1-p1	31.0835	31.1092	31.1838	31.0401	30.963	30.8904	3
664	Tb427_100094000.1-p1	31.2591	31.2838	31.1015	31.092	31.0443	30.8881	3
667	Tb427_080011900.1-p1	32.075	31.7699	31.506	31.285	30.9974	30.877	3
669	Tb427_100125100.1-p1	32.0298	31.7748	31.6692	31.5551	31.1853	30.8684	3
673	Tb427_100142200.1-p1	31.2015	31.3013	31.0212	31.1465	30.9163	30.8564	3
680	Tb427_030016500.1-p1	31.7441	31.4004	31.3844	31.0694	31.059	30.8276	3
685	Tb427_060031500.1-p1	31.9859	31.9844	31.727	31.5499	31.1715	30.8133	3
688	Tb427_090024500.1-p1	31.9461	31.5093	31.1683	31.162	30.9587	30.8081	3
691	Tb427_110085600.1-p1	31.0885	31.222	31.1763	31.2084	30.8023	30.851	3
694	Tb427_040041000.1-p1	31.1237	31.11	30.9659	31.0522	30.8717	30.7991	3
696	Tb427_090014400.1-p1	31.3039	31.2807	31.3688	31.3192	30.9237	30.7886	3
700	Tb427_060052600.1-p1	31.0825	31.1327	31.0433	30.9449	30.7771	30.8993	3
706	Tb427_070045400.1-p1	30.8432	30.9321	30.8349	30.778	30.761	30.7595	3
707	Tb427_110050100.1-p1	31.3595	31.121	31.1915	31.3046	30.878	30.7595	3
710	Tb427_110184700.1-p1	31.6321	31.1364	31.1488	30.9232	30.7618	30.7494	3
717	Tb427_100156000.1-p1	30.8459	30.8703	30.8561	30.9224	30.7292	30.8254	3
722	Tb427_110070100.1-p1;Tb427_110070000.1-p1	31.7852	31.6295	31.17	31.1401	30.7247	30.8127	3
736	Tb427_010015100.1-p1	31.1372	31.1152	31.0625	31.1563	30.9542	30.6898	3
741	Tb427_110189600.1-p1	30.825	30.8067	30.6847	30.768	30.7173	30.6747	3
745	Tb427_060026400.1-p1	30.9307	30.8711	30.8196	30.81	30.6676	30.6637	3
747	Tb427_080047700.1-p1	31.0888	30.8819	30.8507	30.8621	30.7107	30.6554	3
752	Tb427_090064700.1-p1	30.7892	30.6763	30.8146	30.7722	30.8035	30.6232	3
755	Tb427_110172800.1-p1	31.6716	31.4622	31.3151	31.0891	30.7858	30.6161	3
756	Tb427_100031800.1-p1	31.4384	31.1135	31.1769	31.1437	30.821	30.6143	3
760	Tb427_110170000.1-p1	31.0112	30.9584	30.9336	30.8594	30.8678	30.6042	3
762	Tb427_100116000.1-p1	31.2455	31.283	31.2132	31.2344	30.8729	30.599	3
777	Tb427_070041500.1-p1	31.5385	31.307	31.2119	31.0646	30.6812	30.5638	3
778	Tb427_080058600.1-p1	30.742	30.7621	30.6342	30.7809	30.5989	30.5615	3
784	Tb427_050041000.1-p1	31.1074	31.1006	30.8882	30.8637	30.6868	30.5429	3
793	Tb427_090080800.1-p1	30.9044	30.9104	30.7697	30.6877	30.5251	30.5342	3
794	Tb427_080021700.1-p1	31.3812	31.2627	30.8154	30.697	30.6085	30.5131	3
795	Tb427_100029200.1-p1	31.6727	31.3652	30.9803	30.8542	30.7268	30.504	3
796	Tb427_090069500.1-p1	30.8318	30.9013	30.7795	30.7672	30.589	30.503	3
797	Tb427_030018900.1-p1	30.9014	30.9489	30.7683	30.6963	30.6367	30.4996	3
800	Tb427_100075300.1-p1;Tb427_100074400.1-p1	30.8172	30.9317	30.9394	30.895	30.5475	30.4924	3
803	Tb427_100072500.1-p1	31.0317	30.9129	30.8666	30.843	30.5532	30.4887	3
804	Tb427_100080400.1-p1	31.1973	31.1066	30.8619	30.8582	30.5707	30.469	3
808	Tb427_110054200.1-p1	31.7296	31.4999	31.3492	31.173	30.8578	30.4568	3
812	Tb427_100015600.1-p1	30.6474	30.7231	30.7064	30.7117	30.4466	30.5101	3
814	Tb427_110071100.1-p1	30.5886	30.4933	30.53	30.5053	30.4485	30.4452	3
816	Tb427_060032000.1-p1	30.6496	30.6667	30.6639	30.6856	30.4856	30.4275	3
824	Tb427_100017200.1-p1	31.0537	31.0312	30.9495	30.8774	30.693	30.4055	3
826	Tb427_030020600.1-p1	30.7652	30.878	30.8332	30.8003	30.4597	30.401	3
832	Tb427_040020800.1-p1	30.6918	30.6244	30.542	30.6454	30.4313	30.3799	3
833	Tb427_100157500.1-p1	30.748	30.7186	30.7572	30.6575	30.4063	30.3764	3
836	Tb427_030024100.1-p1	30.6527	30.8301	30.5576	30.6294	30.4476	30.371	3
838	Tb427_090060000.1-p1	30.5802	30.5228	30.6922	30.5416	30.3584	30.4736	3
840	Tb427_110086200.1-p1	30.6682	30.516	30.8213	30.3473	30.6619	30.4361	3
841	Tb427_070075200.1-p1;Tb427_070074900.1-p1	31.0626	30.8249	30.9234	31.0634	30.6297	30.3471	3
844	Tb427_100083400.1-p1	30.4226	30.44	30.3619	30.4352	30.3394	30.376	3
849	Tb427_110107500.1-p1	30.6592	30.7007	30.7677	30.7598	30.5628	30.3207	3
850	Tb427_110076400.1-p1	30.4577	30.5129	30.398	30.4645	30.3736	30.3193	3
856	Tb427_110132400.1-p1	31.6072	31.3697	31.0298	30.8613	30.6212	30.308	3
858	Tb427_050014100.1-p1	31.059	30.8139	30.6386	30.567	30.3907	30.3021	3
861	Tb427_100157600.1-p1	30.4299	30.5849	30.6231	30.5854	30.4382	30.295	3
868	Tb427_040033100.1-p1	30.8596	31.0539	31.2292	30.8837	30.654	30.269	3
872	Tb427_100148900.1-p1	30.3693	30.4411	30.4363	30.4575	30.2595	30.2909	3
876	Tb427_060028300.1-p1;Tb427_060027700.1-p1;Tb427_060027100.1-p1	31.1213	30.9203	30.9624	30.7073	30.474	30.2541	3
877	Tb427_070035900.1-p1	30.3629	30.3738	30.3562	30.3836	30.2536	30.3728	3
880	Tb427_110059100.1-p1	31.0817	30.9585	30.7885	30.8034	30.5712	30.247	3
882	Tb427_100163800.1-p1	30.6036	30.5107	30.4767	30.3526	30.365	30.2446	3
883	Tb427_110161200.1-p1	30.7634	30.7238	30.6476	30.66	30.4833	30.2439	3
888	Tb427_040039000.1-p1	30.5216	30.4919	30.37	30.5035	30.4486	30.2356	3
896	Tb427_080063200.1-p1	30.3678	30.4353	30.3633	30.3891	30.355	30.2002	3
899	Tb427_010016600.1-p1	30.5221	30.3539	30.41	30.2923	30.1918	30.2018	3
902	Tb427_040015600.1-p1	30.8356	30.7121	30.4388	30.5744	30.4913	30.1865	3
908	Tb427_060009400.1-p1	30.7336	30.9312	30.5856	30.7375	30.3837	30.159	3
910	Tb427_040006200.1-p1	30.3848	30.4252	30.4393	30.3866	30.2621	30.1553	3
913	Tb427_080023400.1-p1	30.4692	30.5108	30.2942	30.2723	30.2873	30.1513	3
918	Tb427_110054100.1-p1	31.3468	31.211	30.8867	30.9356	30.4996	30.1362	3
920	Tb427_100075200.1-p1;Tb427_100074200.1-p1	30.41	30.4434	30.3497	30.3697	30.2385	30.1358	3
921	Tb427_070048300.1-p1	30.6321	30.5279	30.5258	30.3504	30.4448	30.1339	3
930	Tb427_060055800.1-p1	30.2565	30.2842	30.3637	30.3476	30.2975	30.1054	3
933	Tb427_060029500.1-p1	30.2613	30.3545	30.3414	30.3028	30.1821	30.0971	3
941	Tb427_110093900.1-p1	30.6714	30.4586	30.3868	30.4466	30.1559	30.0677	3
951	Tb427_100054400.1-p1	31.2591	31.0381	30.875	30.7477	30.1263	30.0445	3
953	Tb427_110134300.1-p1	30.7884	30.4853	30.4331	30.3552	30.1735	30.0417	3
956	Tb427_080005800.1-p1	30.3765	30.8923	30.6941	30.7417	30.3724	30.0375	3
958	Tb427_100090000.1-p1	30.2294	30.3799	30.2363	30.1651	30.161	30.0354	3
959	Tb427_090064200.1-p1	30.3521	30.3415	30.0991	30.2302	30.1701	30.0241	3
960	Tb427_090053900.1-p1	30.6597	30.6127	30.7053	30.492	30.222	30.0217	3
965	Tb427_100144500.1-p1	30.69	30.6204	30.4389	30.4446	30.2116	30.0065	3
966	Tb427_110010500.1-p1	31.1056	30.7892	30.5317	30.4772	30.1979	30.0001	3
970	Tb427_080019900.1-p1	30.2597	30.1794	30.2004	30.2318	30.0182	29.9918	3
983	Tb427_090053700.1-p1	30.7422	30.6278	30.2979	30.331	29.9702	29.9648	3
987	Tb427_110167900.1-p1	30.7572	30.7866	30.518	30.381	30.0537	29.9549	3
988	Tb427_110122900.1-p1	30.3809	30.4127	30.2055	30.2846	30.0458	29.9535	3
989	Tb427_050014200.1-p1	30.3776	30.3734	30.1921	30.2931	30.0064	29.9508	3
991	Tb427_010011400.1-p1	30.0576	30.0186	30.0239	29.9864	29.9489	29.9562	3
994	Tb427_090008500.1-p1;REV__Tb427_030011500.1-p1	30.1833	30.1166	30.2165	30.3557	30.1692	29.9436	3
1001	Tb427_070057300.1-p1	30.8405	30.6769	30.4399	30.4426	30.1587	29.9272	3
1005	Tb427_030049400.1-p1	31.019	31.0533	30.7634	30.617	30.0894	29.9133	3
1006	Tb427_020006500.1-p1	30.315	30.2057	30.0573	30.1258	29.9761	29.9094	3
1015	Tb427_020026100.1-p1	30.7432	30.6064	30.3235	30.3795	30.1704	29.9024	3
1016	Tb427_070035800.1-p1	31.1747	30.9315	30.6557	30.8028	30.3262	29.902	3
1022	Tb427_070031200.1-p1	30.627	31.0113	30.9014	30.7095	30.1358	29.8971	3
1024	Tb427_060050100.1-p1	30.1045	30.1094	29.8938	30.1072	30.0799	29.8979	3
1026	Tb427_080022900.1-p1	31.0596	30.4744	30.4253	30.1507	29.9043	29.8899	3
1030	Tb427_090081000.1-p1	30.928	30.5269	30.2279	30.1381	29.8705	29.8668	3
1033	Tb427_090020400.1-p1	30.067	30.2846	30.2687	30.3314	29.8626	29.8634	3
1034	Tb427_110179700.1-p1	30.0989	30.186	29.8989	30.0839	29.9456	29.8563	3
1036	Tb427_030052800.1-p1	30.2322	30.3539	30.1894	30.2048	29.8628	29.8556	3
1037	Tb427_070009100.1-p1	30.7832	30.711	30.3912	30.3523	29.9859	29.8542	3
1038	Tb427_040041800.1-p1	30.6497	30.4777	30.4337	30.3944	30.1369	29.8535	3
1041	Tb427_110134000.1-p1;Tb427_110134100.1-p1	30.3494	30.7861	30.5798	30.5936	30.032	29.8486	3
1042	Tb427_100024100.1-p1	30.8294	30.731	30.6023	30.3951	29.8455	29.995	3
1043	Tb427_100161400.1-p1	30.7077	30.4854	30.3804	30.1506	29.8447	29.8806	3
1044	Tb427_060016200.1-p1	30.0212	30.1567	30.1629	30.1187	29.9855	29.8441	3
1045	Tb427_110104400.1-p1	30.7371	30.6047	30.2996	30.1289	29.8881	29.8416	3
1046	Tb427_100057100.1-p1	30.5984	30.5546	30.3451	30.3133	29.9712	29.8412	3
1047	Tb427_110009500.1-p1	30.3902	30.3318	30.1775	30.4023	29.843	29.8409	3
1048	Tb427_100151500.1-p1	30.2392	30.3015	30.2133	30.2526	30.0462	29.8407	3
1055	Tb427_050036100.1-p1	30.4172	30.3851	30.3774	30.1762	29.8194	29.8824	3
1056	Tb427_100005800.1-p1	30.2536	30.0698	29.9437	30.0715	29.9518	29.8133	3
1058	Tb427_100052900.1-p1	30.1157	30.3574	30.099	30.2007	29.9311	29.8113	3
1062	Tb427_060036000.1-p1	30.1565	30.1	29.9966	30.0792	29.9497	29.8038	3
1065	Tb427_080087300.1-p1	29.9664	29.9432	30.0102	30.0453	29.7989	29.8807	3
1067	Tb427_110030100.1-p1	29.9424	30.0837	29.8747	29.9717	29.7944	29.8613	3
1069	Tb427_070021000.1-p1	30.2694	30.2272	30.3014	30.23	30.0268	29.7826	3
1082	Tb427_050036600.1-p1	30.0519	30.0187	29.9484	30.0508	29.9394	29.7573	3
1087	Tb427_030011800.1-p1	30.161	30.1355	29.9525	30.0895	29.8405	29.7502	3
1089	Tb427_100053500.1-p1	30.5313	30.49	30.3804	30.3549	29.9189	29.7403	3
1092	Tb427_100039600.1-p1	30.0246	29.9385	29.8868	29.9995	29.8119	29.7357	3
1093	Tb427_030052200.1-p1	30.4448	30.4014	30.164	30.1834	29.8579	29.7324	3
1101	Tb427_090063600.1-p1	29.8299	29.7805	29.7303	29.8431	29.8022	29.7117	3
1102	Tb427_110075900.1-p1	30.4288	30.2383	30.029	30.102	29.7654	29.7117	3
1104	Tb427_100036800.1-p1	30.3123	30.3732	30.1326	30.0399	29.7494	29.7087	3
1108	Tb427_020030200.1-p1	29.967	30.0443	29.7216	30.0423	29.8327	29.6877	3
1112	Tb427_110060100.1-p1	29.7915	29.9555	29.8168	29.9467	29.7201	29.6764	3
1114	Tb427_110028600.1-p1	30.0803	30.0037	29.9767	29.8459	29.7969	29.6747	3
1115	Tb427_070046000.1-p1	30.1056	30.2843	29.7926	30.0069	29.8127	29.6746	3
1116	Tb427_110181000.1-p1	30.9009	30.7538	30.4238	30.3366	29.9358	29.667	3
1117	Tb427_110017000.1-p1	30.0082	29.9909	29.7744	29.9899	29.6661	29.8025	3
1118	Tb427_070077400.1-p1	29.9431	29.9571	29.887	29.9345	29.7829	29.6621	3
1120	Tb427_060016400.1-p1	30.0953	30.084	29.9032	29.8936	29.7192	29.655	3
1122	Tb427_080045800.1-p1;Tb427_080045300.1-p1	30.1187	30.0708	29.825	29.8304	29.7939	29.6486	3
1124	Tb427_110168100.1-p1	29.7591	29.8773	29.9767	29.9337	29.8617	29.6478	3
1129	Tb427_090087900.1-p1	30.0581	30.2783	30.1087	29.9729	29.7364	29.6425	3
1130	Tb427_100009200.1-p1	29.8598	29.8788	29.8371	29.9473	29.7513	29.6407	3
1131	Tb427_090021900.1-p1	30.216	30.3022	30.3187	30.3744	29.9337	29.6351	3
1132	Tb427_100046700.1-p1	30.6147	30.5964	30.1721	30.1507	29.8981	29.6341	3
1138	Tb427_110126300.1-p1	29.8911	29.8162	29.7176	29.8668	29.6197	29.6539	3
1139	Tb427_050029100.1-p1	29.7316	29.7404	29.649	29.7204	29.6177	29.6908	3
1142	Tb427_110088400.1-p1	30.3329	30.1	30.0081	30.013	29.7137	29.6139	3
1143	Tb427_060023800.1-p1	30.2292	30.1317	30.0195	30.0196	29.7521	29.6138	3
1144	Tb427_060016500.1-p1	30.527	30.3331	30.292	30.3046	29.8412	29.6124	3
1145	Tb427_030006500.1-p1	29.9829	29.915	29.8108	29.7575	29.6918	29.6103	3
1148	Tb427_110151400.1-p1	30.4878	30.6787	30.3597	30.3343	29.9137	29.5962	3
1151	Tb427_100027100.1-p1	30.0251	30.0785	30.0353	30.0478	29.9511	29.5945	3
1153	Tb427_080025900.1-p1	30.3917	30.3737	29.957	29.7125	29.5895	29.8472	3
1156	Tb427_110095400.1-p1	29.828	29.8879	29.6165	29.8029	29.5873	29.7185	3
1157	Tb427_060011900.1-p1	30.1118	29.8635	29.8179	29.9564	29.7221	29.5852	3
1159	Tb427_040037800.1-p1	29.7424	30.0781	29.9583	29.9395	29.8775	29.5804	3
1163	Tb427_040021600.1-p1;REV__Tb427_110151400.1-p1	30.6323	30.3189	29.9826	30.0102	29.7748	29.5747	3
1167	Tb427_110107200.1-p1	29.9656	29.9218	29.8171	29.7711	29.6379	29.5708	3
1174	Tb427_050012600.1-p1	30.0783	30.1334	30.1273	30.1135	29.8969	29.5651	3
1180	Tb427_050045700.1-p1	29.759	29.7662	29.6834	29.6652	29.5539	29.581	3
1181	Tb427_100066400.1-p1	29.9855	30.0097	29.8656	29.8333	29.6432	29.5491	3
1184	Tb427_110064700.1-p1	29.7862	29.7538	29.6643	29.7691	29.6291	29.5472	3
1188	Tb427_100093100.1-p1	29.7061	29.7659	29.7054	29.5909	29.5459	29.5571	3
1190	Tb427_110027500.1-p1	30.1485	29.9056	29.853	29.8026	29.5938	29.542	3
1191	Tb427_090068900.1-p1	29.8988	29.8011	29.8119	29.9684	29.7012	29.5413	3
1195	Tb427_060044400.1-p1	30.1225	30.1728	30.1453	30.0686	29.9071	29.5333	3
1201	Tb427_080025300.1-p1	30.4397	29.7236	30.0071	29.9166	29.507	29.5033	3
1204	Tb427_110107300.1-p1	29.6711	29.7228	29.8072	29.7104	29.5009	29.6066	3
1205	Tb427_110163900.1-p1	30.1578	30.1343	29.9675	30.0584	29.7449	29.498	3
1206	Tb427_110066200.1-p1	30.0223	29.9199	29.8686	29.8299	29.7126	29.4965	3
1208	Tb427_090056000.1-p1	30.0578	30.0093	29.8942	29.8938	29.6689	29.4939	3
1211	Tb427_110110100.1-p1	29.6435	29.7066	29.5758	29.7043	29.5632	29.4905	3
1214	Tb427_020009900.1-p1	29.9141	29.9589	29.8186	29.9087	29.5448	29.4895	3
1215	Tb427_080048800.1-p1	29.779	29.7815	29.8126	29.7086	29.5654	29.4884	3
1216	Tb427_100077100.1-p1	29.7556	30.1053	29.903	29.9193	29.615	29.4883	3
1218	Tb427_100048300.1-p1	30.1042	30.4498	30.3587	30.3741	29.874	29.4848	3
1219	Tb427_030032800.1-p1	30.0759	29.7741	29.8107	29.727	29.6935	29.4817	3
1220	Tb427_100068800.1-p1	29.7702	29.6363	29.5572	29.7137	29.7045	29.481	3
1225	Tb427_060009800.1-p1	30.3332	30.7438	30.4263	30.368	30.0882	29.4662	3
1230	Tb427_110159200.1-p1	29.9739	29.9924	29.7985	29.8065	29.474	29.4563	3
1238	Tb427_090063700.1-p1	29.6318	29.6482	29.5272	29.5767	29.4381	29.4753	3
1241	Tb427_060024200.1-p1	30.0469	29.8798	29.6594	29.6145	29.531	29.4341	3
1243	Tb427_050046500.1-p1	29.643	29.5816	29.6239	29.7493	29.5456	29.4312	3
1244	Tb427_020021600.1-p1	30.4655	30.1387	29.9196	29.8194	29.5958	29.431	3
1249	Tb427_110038100.1-p1	29.6296	29.7335	29.53	29.6548	29.5594	29.4208	3
1255	Tb427_010023000.1-p1	29.6831	29.807	29.8741	29.5281	29.5043	29.4179	3
1266	Tb427_030057800.1-p1	29.6531	29.658	29.5989	29.4027	29.6415	29.4227	3
1269	Tb427_100030800.1-p1	29.8551	29.7684	29.8492	29.6305	29.486	29.3992	3
1271	Tb427_080067700.1-p1	30.1443	30.1359	30.0336	30.0559	29.5859	29.395	3
1274	Tb427_110146100.1-p1	30.0257	29.7764	29.6242	29.5498	29.4401	29.3927	3
1279	Tb427_080059200.1-p1	29.5823	29.7113	29.4383	29.7411	29.4285	29.3873	3
1282	Tb427_010031200.1-p1	30.5357	30.3439	30.2704	30.0112	29.57	29.384	3
1283	Tb427_070048800.1-p1	30.4008	30.209	30.0076	29.8822	29.415	29.3808	3
1291	Tb427_040018600.1-p1	29.7914	29.7286	29.5743	29.545	29.4466	29.3602	3
1295	Tb427_090061900.1-p1	29.9008	29.7924	29.51	29.7096	29.3884	29.3569	3
1300	Tb427_110125300.1-p1	29.402	29.4232	29.5599	29.6168	29.4467	29.341	3
1301	Tb427_090045600.1-p1	29.625	29.5295	29.8939	29.649	29.5824	29.3389	3
1303	Tb427_100082400.1-p1	29.5799	29.5834	29.5573	29.6027	29.466	29.3294	3
1304	Tb427_100162300.1-p1	30.2061	29.9348	29.6929	29.7563	29.4858	29.326	3
1312	Tb427_110141600.1-p1	29.3998	29.4714	29.4575	29.5527	29.3176	29.3215	3
1318	Tb427_060055900.1-p1	29.7096	29.8216	29.6722	29.7689	29.5581	29.3099	3
1322	Tb427_040009400.1-p1	29.6854	29.5585	29.5408	29.3953	29.3031	29.3252	3
1325	Tb427_020016800.1-p1	29.7281	29.4103	29.5977	29.5173	29.5391	29.3017	3
1327	Tb427_100059200.1-p1	30.3274	30.4057	30.534	30.6642	30.2895	29.2985	3
1330	Tb427_050010200.1-p1	29.6553	29.7713	29.4995	29.8365	29.5	29.2952	3
1331	Tb427_110161300.1-p1	29.3574	29.4157	29.3511	29.3908	29.2928	29.321	3
1333	Tb427_080020000.1-p1	29.3826	29.4238	29.5887	29.562	29.3645	29.2866	3
1356	Tb427_100054300.1-p1	30.0908	30.1414	29.9576	30.1421	29.626	29.2349	3
1370	Tb427_030012100.1-p1	29.6749	29.5946	29.3607	29.3996	29.2029	29.2362	3
1375	Tb427_090024800.1-p1	29.3381	29.6121	29.7823	29.7342	29.4099	29.1973	3
1382	Tb427_110111700.1-p1	29.7592	29.7188	29.305	29.3942	29.1815	29.2061	3
1383	Tb427_030032300.1-p1	30.0022	30.2245	30.0401	30.0773	29.5419	29.1814	3
1385	Tb427_110098100.1-p1	29.7878	29.8479	29.4836	29.6843	29.1754	29.1768	3
1388	Tb427_010022800.1-p1	29.8742	29.6609	29.5584	29.5966	29.172	29.1926	3
1389	Tb427_100036600.1-p1	29.9098	29.7017	29.6737	29.6971	29.3123	29.1712	3
1391	Tb427_040041400.1-p1	29.8987	29.7415	29.503	29.326	29.2123	29.1675	3
1392	Tb427_100020500.1-p1	29.3356	29.3692	29.3948	29.3645	29.3041	29.1651	3
1397	Tb427_100147700.1-p1	29.9133	29.7823	29.7124	29.6209	29.3945	29.159	3
1399	Tb427_020030400.1-p1	29.6827	29.4501	29.3996	29.3727	29.3598	29.1586	3
1408	Tb427_020006800.1-p1	29.2889	29.28	29.1488	29.3109	29.2424	29.1823	3
1411	Tb427_060028800.1-p1	30.28	29.9542	29.768	29.7195	29.3357	29.1331	3
1412	Tb427_030041300.1-p1	29.2747	29.5181	29.434	29.4134	29.2317	29.1324	3
1413	Tb427_100114100.1-p1	29.3293	29.3678	29.281	29.5111	29.2301	29.13	3
1416	Tb427_010012100.1-p1	29.7946	29.8487	29.4402	29.474	29.1234	29.1959	3
1418	Tb427_110135100.1-p1;REV__Tb427_030012800.1-p1	29.4619	29.5651	29.4986	29.5194	29.2583	29.1133	3
1421	Tb427_000832000.1-p1	29.3345	29.4033	29.3937	29.2336	29.112	29.201	3
1436	Tb427_050039000.1-p1	30.0321	29.7453	29.4367	29.4786	29.3875	29.0922	3
1442	Tb427_010021800.1-p1	29.5414	29.6044	29.3137	29.3949	29.1767	29.0883	3
1443	Tb427_100170700.1-p1	29.7779	29.6095	29.4993	29.4709	29.2825	29.0843	3
1445	Tb427_030012600.1-p1	29.4035	29.3983	29.3607	29.4421	29.3111	29.0832	3
1452	Tb427_110090000.1-p1	29.6529	29.6826	29.4602	29.5749	29.2912	29.0729	3
1464	Tb427_090083600.1-p1	29.7768	29.8802	29.6483	29.6051	29.3085	29.0525	3
1471	Tb427_100105900.1-p1	29.3696	29.3746	29.3557	29.394	29.1916	29.0416	3
1472	Tb427_100081600.1-p1	29.2151	29.1442	29.0892	29.2458	29.0412	29.052	3
1476	Tb427_090071700.1-p1	30.3489	30.0805	29.9077	29.8263	29.5752	29.0377	3
1483	Tb427_050042900.1-p1	29.2724	29.1728	29.3682	29.3476	29.2171	29.0199	3
1486	Tb427_030033400.1-p1	29.4555	29.3118	29.2423	29.2569	29.1329	29.0166	3
1489	Tb427_060054500.1-p1	29.3954	29.3059	29.2316	29.2389	29.3764	29.0135	3
1492	Tb427_100156400.1-p1	30.2278	30.1636	30.1606	30.0858	29.5977	29.0127	3
1495	Tb427_080064200.1-p1	29.9971	29.8923	29.6255	29.6576	29.3594	29.0074	3
1502	Tb427_070025200.1-p1	29.802	29.4655	29.5893	29.4516	29.3848	28.999	3
1508	Tb427_100162500.1-p1	29.5907	29.3175	29.2808	29.2405	29.2271	28.9931	3
1509	Tb427_090019700.1-p1	29.5522	29.619	29.542	29.6301	29.1855	28.9919	3
1513	Tb427_070036600.1-p1	29.1896	29.083	29.2196	29.2057	28.9886	29.0415	3
1517	Tb427_100130700.1-p1	29.962	29.949	29.9592	29.7724	28.9876	28.9842	3
1525	Tb427_040046800.1-p1	29.2326	29.183	29.0197	29.1612	28.9825	28.9774	3
1532	Tb427_070044200.1-p1	29.4333	29.5726	29.4687	29.4646	29.2216	28.9699	3
1534	Tb427_100087600.1-p1	29.207	29.1403	29.0589	29.2025	29.0258	28.9682	3
1535	Tb427_040024400.1-p1	29.6451	29.2464	29.2529	29.5169	29.1667	28.9641	3
1538	Tb427_070028200.1-p1	30.2655	29.9668	29.746	29.7118	29.289	28.963	3
1540	Tb427_110125200.1-p1	30.1661	29.9418	29.8091	29.6515	29.2466	28.9602	3
1542	Tb427_100067600.1-p1	30.0077	29.6121	29.5069	29.3408	29.1087	28.9589	3
1545	Tb427_090082900.1-p1	29.5801	29.4158	29.2458	29.1626	29.1674	28.957	3
1546	Tb427_100087400.1-p1	29.7433	29.5086	29.3188	29.3645	29.1851	28.9564	3
1548	Tb427_110063600.1-p1	30.3136	30.1027	29.8199	29.842	29.6893	28.9521	3
1552	Tb427_100017500.1-p1	29.6664	29.635	29.6801	29.4469	29.1857	28.9429	3
1554	Tb427_100104900.1-p1	29.4571	29.3979	29.0642	29.1368	29.0876	28.9416	3
1561	Tb427_090063300.1-p1	29.5097	29.5703	29.5808	29.2753	29.0428	28.9296	3
1565	Tb427_100105200.1-p1	29.2054	29.3079	29.0862	29.2479	28.9262	29.0539	3
1566	Tb427_080061700.1-p1	29.5247	29.4874	29.2433	29.1788	29.067	28.926	3
1567	Tb427_070019300.1-p1	29.3003	29.1985	29.4145	29.2198	28.9846	28.9227	3
1569	Tb427_060028200.1-p1;Tb427_060027600.1-p1;Tb427_060027000.1-p1	29.4636	29.6197	29.4694	29.3302	29.0074	28.9212	3
1572	Tb427_110142800.1-p1	29.0351	29.258	29.271	29.2241	28.9529	28.9174	3
1577	Tb427_110171200.1-p1	29.0547	28.9121	29.0118	29.1798	28.9402	28.919	3
1579	Tb427_030055900.1-p1	29.1715	29.1559	28.9754	29.0972	28.9985	28.9094	3
1581	Tb427_110015400.1-p1	29.6192	29.6562	29.6005	29.5255	29.3232	28.9041	3
1582	Tb427_090070300.1-p1	28.9432	29.3173	29.366	29.1289	28.9874	28.9036	3
1583	Tb427_110143500.1-p1	29.8071	29.6744	28.9629	29.4282	29.0598	28.9029	3
1590	Tb427_060028100.1-p1;Tb427_060027500.1-p1;Tb427_060026900.1-p1	29.3682	29.1796	28.9802	29.2517	29.0168	28.8902	3
1591	Tb427_110173400.1-p1	29.6562	29.5597	29.4605	29.5072	29.2799	28.8873	3
1593	Tb427_070009200.1-p1	29.974	29.9646	29.8082	29.7334	29.1337	28.8802	3
1594	Tb427_100123500.1-p1	29.3256	29.1263	29.1951	29.1049	29.0386	28.8799	3
1598	Tb427_110028300.1-p1	29.1322	29.1988	28.9148	29.014	28.8806	28.8738	3
1605	Tb427_110063500.1-p1	29.9806	29.5747	29.2719	29.2452	28.9151	28.8647	3
1608	Tb427_030058500.1-p1	29.1598	29.2086	29.035	28.9947	28.8556	28.8603	3
1614	Tb427_070067500.1-p1	29.1364	29.1234	28.9856	29.0588	28.9004	28.8482	3
1616	Tb427_000758700.1-p1;Tb427_000758300.1-p1	29.0361	29.3041	28.9382	28.94	28.8456	28.9753	3
1620	Tb427_040008800.1-p1	28.9795	29.1404	29.0906	28.8924	28.879	28.8349	3
1622	Tb427_090037100.1-p1	29.0274	29.0546	28.9361	29.0975	28.897	28.8334	3
1624	Tb427_090087200.1-p1	29.7937	29.4128	29.4169	29.3674	29.0906	28.8271	3
1626	Tb427_020030500.1-p1	29.2242	29.1679	29.2091	29.1657	28.8594	28.8179	3
1631	Tb427_060034500.1-p1	29.4381	29.3742	29.3035	29.2603	28.8299	28.8038	3
1637	Tb427_080022200.1-p1	29.1602	29.4432	29.1445	29.4247	29.2238	28.7936	3
1638	Tb427_100122900.1-p1	28.8202	29.0006	29.1539	29.1249	28.7921	28.7998	3
1639	Tb427_080041700.1-p1	29.1117	29.1593	29.2891	29.2317	29.0789	28.7895	3
1640	Tb427_100053900.1-p1	29.5668	29.5084	29.5939	29.4924	28.8856	28.7886	3
1643	Tb427_100066200.1-p1	29.0183	29.1592	29.0361	28.9306	28.8503	28.7847	3
1646	Tb427_070061400.1-p1;Tb427_070061500.1-p1	28.9074	28.9599	28.9043	28.8957	28.7766	28.8086	3
1649	Tb427_020025200.1-p1	29.469	29.3763	29.0913	29.2182	28.9447	28.7683	3
1658	Tb427_100090900.1-p1	28.9984	28.8845	29.0479	29.0843	29.034	28.7517	3
1660	Tb427_060028600.1-p1	29.2674	29.3875	29.0742	29.0778	28.949	28.7491	3
1662	Tb427_110072900.1-p1	29.6581	29.4496	29.2549	29.2144	28.9627	28.7442	3
1671	Tb427_040049700.1-p1	28.9777	28.9138	28.9458	29.019	28.9297	28.7279	3
1679	Tb427_060036100.1-p1	28.8115	28.7544	28.8214	28.8983	28.7734	28.7173	3
1682	Tb427_010011700.1-p1	29.5009	29.3629	29.2526	29.2543	28.7156	28.8355	3
1683	Tb427_080037500.1-p1	29.251	29.26	28.8734	29.0643	28.92	28.7155	3
1684	Tb427_090016200.1-p1	29.842	29.8979	29.7121	29.7298	29.3187	28.709	3
1690	Tb427_010013700.1-p1	29.1687	29.4304	29.1063	29.1653	28.8233	28.6987	3
1697	Tb427_080031600.1-p1	28.7977	28.8938	28.6899	28.7625	28.6857	28.7145	3
1700	Tb427_100056300.1-p1;REV__Tb427_100100000.1-p1	29.3137	29.0579	28.9314	28.8533	28.8328	28.6839	3
1701	Tb427_090027800.1-p1	28.9589	29.1778	29.0381	29.132	28.8899	28.682	3
1703	Tb427_070070200.1-p1	29.8125	29.5292	29.2678	29.0594	29.0057	28.6799	3
1709	Tb427_080012300.1-p1	29.4014	29.4719	29.4522	29.5188	29.0423	28.6747	3
1712	Tb427_080080900.1-p1	28.8889	28.8725	28.9869	29.1124	28.9295	28.6712	3
1713	Tb427_110013100.1-p1	28.9405	29.0282	29.0934	29.0697	28.8355	28.6701	3
1717	Tb427_100017300.1-p1	28.9471	28.7664	28.9066	28.9163	28.6661	28.8063	3
1726	Tb427_110159900.1-p1	29.5057	29.7499	29.669	29.5891	28.9483	28.6491	3
1730	Tb427_010020500.1-p1	28.8665	28.6364	28.8381	28.8318	28.6486	28.6569	3
1733	Tb427_000789800.1-p1;Tb427_000787200.1-p1	29.1357	29.3778	29.4164	29.1659	28.7009	28.6295	3
1735	Tb427_110049300.1-p1	29.6844	29.5572	29.0779	29.0642	28.6263	28.716	3
1736	Tb427_110032300.1-p1	29.117	29.0762	28.8742	28.9473	28.812	28.6262	3
1738	Tb427_100048700.1-p1	28.6945	28.7684	28.7825	28.8762	28.6764	28.6231	3
1745	Tb427_110056500.1-p1	29.1911	29.4381	29.3069	29.2662	29.1009	28.6136	3
1751	Tb427_100081900.1-p1	28.8182	28.8961	28.8644	28.8471	28.6688	28.6024	3
1752	Tb427_110111500.1-p1	28.9025	28.8022	28.8338	28.8878	28.6013	28.7379	3
1755	Tb427_110013800.1-p1	28.9523	29.0833	28.9187	29.0545	28.6836	28.5932	3
1758	Tb427_010019900.1-p1	29.0332	28.9146	28.8132	28.8966	28.8522	28.5852	3
1759	Tb427_080022400.1-p1	29.7932	29.4392	29.2338	29.2707	28.9123	28.5843	3
1763	Tb427_080079700.1-p1	29.2398	29.0162	28.8034	28.8838	28.6221	28.5787	3
1769	Tb427_050035400.1-p1	29.6442	29.4316	29.1373	29.0986	28.8975	28.5703	3
1771	Tb427_090084500.1-p1	28.8292	28.9838	28.8606	28.762	28.8604	28.5681	3
1776	Tb427_110131200.1-p1	28.7425	28.6849	28.6142	28.7126	28.6318	28.5609	3
1777	Tb427_110036600.1-p1	28.8757	29.0784	28.7918	28.7224	28.5595	28.57	3
1779	Tb427_030019400.1-p1	28.8644	28.9666	28.89	28.9767	28.7538	28.5583	3
1790	Tb427_110006700.1-p1	28.9124	28.8397	28.5529	28.8248	28.6932	28.5467	3
1794	Tb427_060055000.1-p1	29.0047	28.7569	28.9277	28.9919	28.8812	28.545	3
1796	Tb427_040006600.1-p1	28.8685	29.087	29.0188	28.7696	28.8542	28.5446	3
1798	Tb427_080016400.1-p1	29.7854	29.4848	29.3521	29.1821	28.7808	28.543	3
1802	Tb427_110176000.1-p1	28.7997	28.8568	28.7233	28.8031	28.6705	28.537	3
1806	Tb427_070006800.1-p1	29.5647	29.5881	29.4113	29.413	28.9432	28.528	3
1807	Tb427_040015700.1-p1	29.2288	29.1047	29.0368	29.0697	28.8639	28.5269	3
1808	Tb427_090044700.1-p1	28.9744	28.9404	29.193	29.0628	28.7129	28.5257	3
1811	Tb427_070014400.1-p1	29.1435	29.206	28.8216	28.816	28.6521	28.5229	3
1813	Tb427_110170700.1-p1	28.6423	28.642	28.7304	28.5654	28.5226	28.5313	3
1817	Tb427_100010800.1-p1	29.1911	28.895	28.944	28.6814	28.6526	28.5167	3
1822	Tb427_030027400.1-p1	28.9415	29.136	29.1486	29.0041	28.7778	28.5061	3
1823	Tb427_100071300.1-p1	29.6903	29.2549	28.9249	28.8019	28.6602	28.5023	3
1827	Tb427_040038400.1-p1;Tb427_040038900.1-p1	29.593	29.2401	29.2241	29.2786	28.8154	28.4962	3
1832	Tb427_110008500.1-p1	29.4484	29.3862	29.0583	29.2396	28.8733	28.4879	3
1835	Tb427_070069100.1-p1	28.8591	29.0809	28.8206	28.9673	28.7622	28.4826	3
1836	Tb427_010023500.1-p1	28.7146	28.5696	28.672	28.7351	28.5727	28.4824	3
1847	Tb427_100023900.1-p1	28.9575	29.0387	28.8953	29.05	28.6789	28.465	3
1848	Tb427_080065100.1-p1	29.3537	29.0298	28.8632	28.9086	28.7261	28.4645	3
1856	Tb427_110023000.1-p1	29.5481	29.5189	29.4172	29.3869	28.8046	28.4581	3
1862	Tb427_080028700.1-p1	29.4147	29.4532	29.4748	29.4448	28.8822	28.4487	3
1865	Tb427_110068500.1-p1	28.7719	28.516	28.6713	28.7059	28.7211	28.4471	3
1867	Tb427_090032600.1-p1	29.0159	28.6468	28.9334	28.7786	28.4452	28.5716	3
1869	Tb427_100146400.1-p1	28.8048	28.8923	28.7349	28.912	28.6429	28.4433	3
1872	Tb427_030045800.1-p1	28.8249	29.2992	29.2025	29.1875	28.6141	28.439	3
1873	Tb427_080068400.1-p1	28.684	28.6335	28.6239	28.7055	28.456	28.4372	3
1878	Tb427_100107600.1-p1	29.2934	29.2304	29.3702	29.3859	29.4492	28.428	3
1884	Tb427_100051500.1-p1	29.0616	28.7511	28.925	28.6061	28.4237	28.6534	3
1886	Tb427_070074200.1-p1	29.3319	29.1578	28.9295	28.9851	28.5902	28.4232	3
1888	Tb427_110025800.1-p1	28.8582	29.0235	28.9641	28.8308	28.5294	28.4116	3
1889	Tb427_060010800.1-p1	29.2459	29.247	29.0632	29.1187	28.7734	28.411	3
1898	Tb427_090050500.1-p1	29.0173	28.8597	28.6527	28.7933	28.6061	28.3892	3
1905	Tb427_030057700.1-p1	28.6194	28.5826	28.6472	28.7013	28.5194	28.3745	3
1906	Tb427_010012700.1-p1	29.5316	29.2961	28.8992	28.881	28.4702	28.373	3
1909	Tb427_090047700.1-p1	29.1755	28.9796	28.7785	28.7787	28.3703	28.5245	3
1914	Tb427_070012200.1-p1	28.9844	28.929	28.9158	28.9124	28.6661	28.3642	3
1918	Tb427_100093300.1-p1	29.086	28.9646	29.0209	29.0987	28.7175	28.3574	3
1919	Tb427_080026400.1-p1	29.3053	29.1611	28.8162	28.8327	28.6807	28.3544	3
1922	Tb427_110098500.1-p1	29.5768	29.2614	28.9847	28.9522	28.5781	28.3536	3
1924	Tb427_080056000.1-p1	29.6482	29.3908	29.0665	29.1426	28.8703	28.3496	3
1925	Tb427_090027700.1-p1	29.0683	29.1104	28.8487	29.087	28.6062	28.3488	3
1928	Tb427_110021300.1-p1	29.603	29.441	29.1577	29.0857	28.7939	28.342	3
1936	Tb427_090038800.1-p1	29.052	28.98	28.8837	28.9442	28.6826	28.3341	3
1938	Tb427_100094700.1-p1	28.5953	28.6472	28.5434	28.5268	28.4914	28.3299	3
1939	Tb427_090068400.1-p1	28.6593	28.6676	28.4255	28.4351	28.3272	28.3603	3
1941	Tb427_060036700.1-p1	28.3753	28.414	28.4658	28.3596	28.3885	28.3235	3
1943	Tb427_090008100.1-p1	28.909	28.9237	28.9285	28.7001	28.4181	28.3214	3
1944	Tb427_060037600.1-p1	29.3872	29.0705	28.9796	28.9268	28.4928	28.3212	3
1946	Tb427_110133500.1-p1	28.625	28.6604	28.41	28.4946	28.3564	28.3202	3
1947	Tb427_110027700.1-p1	28.8261	29.0542	29.1761	29.1106	28.8167	28.3183	3
1948	Tb427_110051400.1-p1	28.607	28.7502	28.5911	28.7182	28.3174	28.4549	3
1949	Tb427_030021900.1-p1	28.8954	28.7819	28.4899	28.5814	28.3156	28.3241	3
[truncated: 1,347 more rows]

## Sheet: Cluster 1 GO
Cluster 1
Biological processes
GO_ID	GO_Description	no.genes.in.GO.cat	neglog10.pval	neglog10.pval.adj	Genes in GO category	Gene description
GO:0008152	metabolic process	28	3.9647	2.58296	Tb427_020017800;Tb427_020019000;Tb427_020022000;Tb427_030017600;Tb427_030022000;Tb427_030051900;Tb427_040024800;Tb427_040034100;Tb427_050050800;Tb427_060025700;Tb427_060047000;Tb427_070056500;Tb427_080021900;Tb427_080084000;Tb427_090068600;Tb427_100009800;Tb427_100037100;Tb427_100044500;Tb427_100047600;Tb427_100066100;Tb427_100080100;Tb427_100081800;Tb427_100134400;Tb427_110019000;Tb427_110044900…	Beta-ketoacyl synthase, N-terminal domain/Beta-ketoacyl synthase, C-terminal domain containing protein, putative;Enoyl-CoA hydratase/isomerase/3-hydroxyacyl-CoA dehydrogenase, NAD binding domain/3-hydroxyacyl-CoA dehydrogenase, C-terminal domain containing protein, putative;Amino-transferase class IV, putative;Transketolase, pyrimidine binding domain/Transketolase, C-terminal domain containing pr…
GO:0055114	oxidation-reduction process	40	2.68355	2.01321	Tb427_020019000;Tb427_020025100;Tb427_030053300;Tb427_050005500;Tb427_050020500;Tb427_050040000;Tb427_060018600;Tb427_060047000;Tb427_060050500;Tb427_070017300;Tb427_070020300;Tb427_070023900;Tb427_070031600;Tb427_070048500;Tb427_070061100;Tb427_070081700;Tb427_080016500;Tb427_080022800;Tb427_080041900;Tb427_080072100;Tb427_080084000;Tb427_090032700;Tb427_100008100;Tb427_100026500;Tb427_100029800…	Enoyl-CoA hydratase/isomerase/3-hydroxyacyl-CoA dehydrogenase, NAD binding domain/3-hydroxyacyl-CoA dehydrogenase, C-terminal domain containing protein, putative;Acyl-CoA oxidase, putative;Alcohol dehydrogenase GroES-like domain/Zinc-binding dehydrogenase, putative;non-haem dioxygenase in morphine synthesis N-terminal/2OG-Fe(II) oxygenase superfamily, putative;Oxidoreductase FAD-binding domain/Ox…
GO:0007018	microtubule-based movement	15	2.36486	1.79666	Tb427_020027400;Tb427_030009000;Tb427_040007500;Tb427_040010600;Tb427_060049000;Tb427_070012600;Tb427_070068600;Tb427_080029500;Tb427_080037000;Tb427_100057600;Tb427_100154000;Tb427_110029200;Tb427_110037600;Tb427_110122800;Tb427_110127700	Dynein heavy chain, N-terminal region 2/Hydrolytic ATP binding site of dynein motor region/Dynein heavy chain AAA lid domain/P-loop containing dynein motor region/AAA domain (dynein-related subfamily)/AAA+ lid domain/P-loop containing dynein motor region D4/Microtubule-binding stalk of dynein motor/ATP-binding dynein motor region/Dynein heavy chain region D6 P-loop domain/Dynein heavy chain C-ter…
GO:0016192	vesicle-mediated transport	14	2.06153	1.60727	Tb427_010019800;Tb427_020031700;Tb427_050042100;Tb427_080039200;Tb427_080078300;Tb427_090011300;Tb427_090077500;Tb427_100011100;Tb427_100072300;Tb427_100131600;Tb427_100150300;Tb427_110016100;Tb427_110111300;Tb427_110183100	Adaptin N terminal region/non-SMC mitotic condensation complex subunit 1/Coatomer beta C-terminal region/Coatomer beta subunit appendage platform, putative;WD domain, G-beta repeat/Coatomer WD associated region containing protein, putative;Synaptobrevin, putative;Vesicle transport v-SNARE protein N-terminus, putative;Region in Clathrin and VPS/Zinc-finger containing protein, putative;Sec1 family,…
Cellular compartments
GO_ID	GO_Description	no.genes.in.GO.cat	neglog10.pval	neglog10.pval.adj	Genes in GO category	Gene description
GO:0016021	integral component of membrane	25	3.85013	2.58296	Tb427_030023900;Tb427_040048000;Tb427_040050900;Tb427_050040500;Tb427_050042100;Tb427_060050500;Tb427_070029600;Tb427_070066100;Tb427_080011800;Tb427_080020900;Tb427_080061200;Tb427_080065400;Tb427_080083400;Tb427_090090000;Tb427_100011100;Tb427_100029000;Tb427_100169000;Tb427_110009600;Tb427_110011600;Tb427_110017100;Tb427_110023900;Tb427_110037800;Tb427_110101400;Tb427_110119800;Tb427_110127200	Microsomal signal peptidase 12 kDa subunit (SPC12), putative;ABC transporter transmembrane region/ABC transporter, putative;TLC domain containing protein, putative;Cation transporter/ATPase, N-terminus/E1-E2 ATPase/haloacid dehalogenase-like hydrolase/Cation transport ATPase (P-type)/Cation transporting ATPase, C-terminus, putative;Synaptobrevin, putative;Hydroxymethylglutaryl-coenzyme A reductas…
GO:0000786	nucleosome	7	3.50467	2.53853	Tb427_020011600;Tb427_050050100;Tb427_070034600;Tb427_070069300;Tb427_100112700;Tb427_100162100;Tb427_110079200	hypothetical protein, conserved;Core histone H2A/H2B/H3/H4/C-terminus of histone H2A, putative;Core histone H2A/H2B/H3/H4, putative;Core histone H2A/H2B/H3/H4/Histone-like transcription factor (CBF/NF-Y) and archaeal histone, putative
GO:0030286	dynein complex	12	3.16366	2.29442	Tb427_020027400;Tb427_030009000;Tb427_040007500;Tb427_040010600;Tb427_050051800;Tb427_070012600;Tb427_080037000;Tb427_100057600;Tb427_110007100;Tb427_110029200;Tb427_110037600;Tb427_110127700	Dynein heavy chain, N-terminal region 2/Hydrolytic ATP binding site of dynein motor region/Dynein heavy chain AAA lid domain/P-loop containing dynein motor region/AAA domain (dynein-related subfamily)/AAA+ lid domain/P-loop containing dynein motor region D4/Microtubule-binding stalk of dynein motor/ATP-binding dynein motor region/Dynein heavy chain region D6 P-loop domain/Dynein heavy chain C-ter…
Molecular function
GO_ID	GO_Description	no.genes.in.GO.cat	neglog10.pval	neglog10.pval.adj	Genes in GO category	Gene description
GO:0046982	protein heterodimerization activity	7	3.50467	2.53853	Tb427_020011600;Tb427_050050100;Tb427_070034600;Tb427_070069300;Tb427_100112700;Tb427_100162100;Tb427_110079200	hypothetical protein, conserved;Core histone H2A/H2B/H3/H4/C-terminus of histone H2A, putative;Core histone H2A/H2B/H3/H4, putative;Core histone H2A/H2B/H3/H4/Histone-like transcription factor (CBF/NF-Y) and archaeal histone, putative
GO:0003777	microtubule motor activity	15	2.71161	2.01321	Tb427_020027400;Tb427_030009000;Tb427_040007500;Tb427_040010600;Tb427_060049000;Tb427_070012600;Tb427_070068600;Tb427_080029500;Tb427_080037000;Tb427_100057600;Tb427_100154000;Tb427_110029200;Tb427_110037600;Tb427_110122800;Tb427_110127700	Dynein heavy chain, N-terminal region 2/Hydrolytic ATP binding site of dynein motor region/Dynein heavy chain AAA lid domain/P-loop containing dynein motor region/AAA domain (dynein-related subfamily)/AAA+ lid domain/P-loop containing dynein motor region D4/Microtubule-binding stalk of dynein motor/ATP-binding dynein motor region/Dynein heavy chain region D6 P-loop domain/Dynein heavy chain C-ter…
GO:0016491	oxidoreductase activity	24	2.67832	2.01321	Tb427_020019000;Tb427_030053300;Tb427_050005500;Tb427_050020500;Tb427_060018600;Tb427_060047000;Tb427_070017300;Tb427_070031600;Tb427_070048500;Tb427_070061100;Tb427_080022800;Tb427_080072100;Tb427_080084000;Tb427_090050300;Tb427_100026500;Tb427_100029800;Tb427_100029900;Tb427_100037100;Tb427_100066100;Tb427_100101600;Tb427_110074600;Tb427_110080900;Tb427_110124900;Tb427_110187100	Enoyl-CoA hydratase/isomerase/3-hydroxyacyl-CoA dehydrogenase, NAD binding domain/3-hydroxyacyl-CoA dehydrogenase, C-terminal domain containing protein, putative;Alcohol dehydrogenase GroES-like domain/Zinc-binding dehydrogenase, putative;non-haem dioxygenase in morphine synthesis N-terminal/2OG-Fe(II) oxygenase superfamily, putative;Oxidoreductase FAD-binding domain/Oxidoreductase NAD-binding do…
GO:0050660	flavin adenine dinucleotide binding	9	2.47245	1.85849	Tb427_080016500;Tb427_080072100;Tb427_100008100;Tb427_110020100;Tb427_110037800;Tb427_110082100;Tb427_110103600;Tb427_110134400;Tb427_110187100	Acyl-CoA dehydrogenase, N-terminal domain containing protein, putative;FAD binding domain/Fumarate reductase flavoprotein C-term, putative;GMC oxidoreductase, putative;Acyl-CoA dehydrogenase, N-terminal domain/Acyl-CoA dehydrogenase, middle domain/Acyl-CoA dehydrogenase, C-terminal domain containing protein, putative;FAD binding domain/Squalene epoxidase, putative;Electron transfer flavoprotein d…
GO:0016746	transferase activity, transferring acyl groups	7	2.195	1.66819	Tb427_030041800;Tb427_040034100;Tb427_050050800;Tb427_070027100;Tb427_100081800;Tb427_110090700;Tb427_110133300	Choline/Carnitine o-acyltransferase, putative;Acyltransferase, putative;Biotin-requiring enzyme/e3 binding domain/2-oxoacid dehydrogenases acyltransferase (catalytic domain), putative;Biotin-requiring enzyme/2-oxoacid dehydrogenases acyltransferase (catalytic domain), putative
GO:0004222	metalloendopeptidase activity	6	2.0636	1.60727	Tb427_040035800;Tb427_040044800;Tb427_090050100;Tb427_100142700;Tb427_100171100;Tb427_110165700	ATPase family associated with various cellular activities (AAA)/AAA+ lid domain/Peptidase family M41, putative;CAAX prenyl protease N-terminal, five membrane helices/Peptidase family M48, putative;ATPase family associated with various cellular activities (AAA)/Peptidase family M41, putative

## Sheet: Cluster 3 GO
Cluster 3
Biological processes
GO_ID	GO_Description	no.genes.in.GO.cat	neglog10.pval	neglog10.pval.adj	Genes in GO category	Gene description
GO:0006412	translation	55	9.96887	8.5539	Tb427_030054000;Tb427_040020300;Tb427_040020900;Tb427_040024200;Tb427_050021900;Tb427_060010600;Tb427_060025400;Tb427_060051100;Tb427_070014300;Tb427_070028300;Tb427_070055900;Tb427_070057500;Tb427_080067300;Tb427_090008900;Tb427_090024000;Tb427_090040200;Tb427_090043100;Tb427_090047200;Tb427_090065200;Tb427_090085400;Tb427_090088400;Tb427_090089500;Tb427_100006100;Tb427_100008800;Tb427_100014600…	Ribosomal protein L4/L1 family/60S ribosomal protein L4 C-terminal domain containing protein, putative;Ribosomal protein L3, putative;Ribosomal protein S19e, putative;Ribosomal protein L35Ae, putative;Ribosomal protein L13, putative;Ribosomal protein L14, putative;Ribosomal protein S30, putative;tRNA synthetases class I (E and Q), catalytic domain/tRNA synthetases class I (E and Q), anti-codon bi…
GO:0006413	translational initiation	8	3.29471	2.57871	Tb427_070031700;Tb427_080064200;Tb427_100054300;Tb427_100089600;Tb427_110008500;Tb427_110027500;Tb427_110063500;Tb427_110134300	Translation initiation factor SUI1, putative;Translation initiation factor 1A / IF-1, putative;Eukaryotic initiation factor 4E, putative;Eukaryotic translation initiation factor 3 subunit 8 N-terminus, putative
Cellular compartments
GO_ID	GO_Description	no.genes.in.GO.cat	neglog10.pval	neglog10.pval.adj	Genes in GO category	Gene description
GO:0005840	ribosome	49	9.33838	8.0995	Tb427_030054000;Tb427_040020300;Tb427_040020900;Tb427_040024200;Tb427_050021900;Tb427_060010600;Tb427_060025400;Tb427_070014300;Tb427_070028300;Tb427_070055900;Tb427_070057500;Tb427_080067300;Tb427_090008900;Tb427_090024000;Tb427_090043100;Tb427_090047200;Tb427_090065200;Tb427_090088400;Tb427_090089500;Tb427_100006100;Tb427_100008800;Tb427_100014600;Tb427_100014800;Tb427_100044000;Tb427_100054400…	Ribosomal protein L4/L1 family/60S ribosomal protein L4 C-terminal domain containing protein, putative;Ribosomal protein L3, putative;Ribosomal protein S19e, putative;Ribosomal protein L35Ae, putative;Ribosomal protein L13, putative;Ribosomal protein L14, putative;Ribosomal protein S30, putative;Ribosomal protein S9/S16, putative;Ribosomal protein S19, putative;Ribosomal protein L19e, putative;Ri…
GO:0005634	nucleus	28	3.96237	3.09147	Tb427_010009100;Tb427_010013500;Tb427_010016600;Tb427_020006500;Tb427_020016800;Tb427_020021600;Tb427_030018900;Tb427_030038700;Tb427_060011900;Tb427_060024300;Tb427_060031500;Tb427_060036700;Tb427_060054500;Tb427_070014400;Tb427_070043200;Tb427_070048800;Tb427_070077400;Tb427_080016400;Tb427_080064300;Tb427_090031700;Tb427_090068900;Tb427_090087200;Tb427_100140300;Tb427_100160500;Tb427_110010500…	Repair protein Rad1/Rec1/Rad17, putative;Apoptosis antagonizing transcription factor, putative;hypothetical protein, conserved;SNF2 family N-terminal domain/Helicase conserved C-terminal domain/SLIDE, putative;Transcription factor S-II (TFIIS), putative;FtsJ-like methyltransferase/Domain of unknown function (DUF3381)/Spb1 C-terminal domain containing protein, putative;Not1 N-terminal domain, CCR4…
GO:0005622	intracellular	42	3.48357	2.67066	Tb427_040018600;Tb427_040020300;Tb427_040024200;Tb427_050052400;Tb427_060010600;Tb427_060025400;Tb427_060038200;Tb427_060041400;Tb427_070055900;Tb427_070057500;Tb427_080067300;Tb427_090008900;Tb427_090012000;Tb427_090024000;Tb427_090047200;Tb427_090088400;Tb427_090089500;Tb427_100006100;Tb427_100008800;Tb427_100014800;Tb427_100046800;Tb427_100057500;Tb427_100060100;Tb427_100079300;Tb427_100120900…	PMC2NT (NUC016) domain/3'-5' exonuclease/HRDC domain containing protein, putative;Ribosomal protein L3, putative;Ribosomal protein L35Ae, putative;ADP-ribosylation factor family/Signal recognition particle receptor beta subunit/50S ribosome-binding GTPase/Ras of Complex, Roc, domain of DAPkinase/Ras family/Gtr1/RagA G protein conserved region containing protein, putative;Ribosomal protein L14, pu…
GO:0015935	small ribosomal subunit	8	3.29471	2.57871	Tb427_070028300;Tb427_100014800;Tb427_100060100;Tb427_100123000;Tb427_100155400;Tb427_110068000;Tb427_110083700;Tb427_110124300	Ribosomal protein S19, putative;Ribosomal protein S12/S23, putative;Ribosomal protein S4/S9 N-terminal domain/S4 domain containing protein, putative;KH domain/Ribosomal protein S3, C-terminal domain containing protein, putative;Ribosomal protein S5, N-terminal domain/Ribosomal protein S5, C-terminal domain containing protein, putative;Ribosomal protein S7p/S5e, putative;Ribosomal protein S10p/S20…
Molecular functions
GO_ID	GO_Description	no.genes.in.GO.cat	neglog10.pval	neglog10.pval.adj	Genes in GO category	Gene description
GO:0003735	structural constituent of ribosome	55	10.8103	9.09433	Tb427_030054000;Tb427_040020300;Tb427_040020900;Tb427_040024200;Tb427_050021900;Tb427_060010600;Tb427_060025400;Tb427_070014300;Tb427_070028300;Tb427_070055900;Tb427_070057500;Tb427_080058100;Tb427_080067300;Tb427_090008900;Tb427_090024000;Tb427_090040200;Tb427_090043100;Tb427_090047200;Tb427_090065200;Tb427_090085400;Tb427_090088400;Tb427_090089500;Tb427_100006100;Tb427_100008800;Tb427_100014600…	Ribosomal protein L4/L1 family/60S ribosomal protein L4 C-terminal domain containing protein, putative;Ribosomal protein L3, putative;Ribosomal protein S19e, putative;Ribosomal protein L35Ae, putative;Ribosomal protein L13, putative;Ribosomal protein L14, putative;Ribosomal protein S30, putative;Ribosomal protein S9/S16, putative;Ribosomal protein S19, putative;Ribosomal protein L19e, putative;Ri…
GO:0003723	RNA binding	37	6.86257	5.81741	Tb427_030029600;Tb427_070031700;Tb427_070043200;Tb427_070052300:pseudogene;Tb427_080049900;Tb427_080064200;Tb427_080071300;Tb427_090039500;Tb427_090052600;Tb427_090061600;Tb427_090063600;Tb427_100005100;Tb427_100031700;Tb427_100048300;Tb427_100054300;Tb427_100057500;Tb427_100060100;Tb427_100080400;Tb427_100101200;Tb427_100123000;Tb427_100125100;Tb427_100154600:pseudogene;Tb427_100155400;Tb427_100…	S1 RNA binding domain/Eukaryotic translation initiation factor 2 alpha subunit, putative;Translation initiation factor SUI1, putative;Poly(A) polymerase central domain/Nucleotidyltransferase domain/Poly(A) polymerase predicted RNA binding domain containing protein, putative;KH domain containing protein, putative;MIF4G domain containing protein, putative;Translation initiation factor 1A / IF-1, pu…
GO:0003676	nucleic acid binding	64	6.83444	5.81741	Tb427_010012700;Tb427_020006500;Tb427_020016800;Tb427_020022600;Tb427_030026600;Tb427_030029600;Tb427_040018600;Tb427_040021600;Tb427_040022700;Tb427_040025600;Tb427_050015500;Tb427_050029100;Tb427_060010800;Tb427_060019700;Tb427_060023100;Tb427_060032200:pseudogene;Tb427_060036700;Tb427_060037600;Tb427_060040300;Tb427_060043700;Tb427_060050400;Tb427_060051200;Tb427_070006800;Tb427_070012200;Tb42…	Type III restriction enzyme, res subunit/DEAD/DEAH box helicase/Helicase conserved C-terminal domain containing protein, putative;SNF2 family N-terminal domain/Helicase conserved C-terminal domain/SLIDE, putative;Transcription factor S-II (TFIIS), putative;RNA recognition motif. (a.k.a. RRM, RBD, or RNP domain)/Zinc knuckle, putative;DEAD/DEAH box helicase/Type III restriction enzyme, res subunit…
GO:0003743	translation initiation factor activity	13	5.36683	4.42898	Tb427_030021900;Tb427_030029600;Tb427_060048800;Tb427_070031700;Tb427_080064200;Tb427_100050500;Tb427_100054300;Tb427_100089600;Tb427_110008500;Tb427_110027500;Tb427_110063500;Tb427_110132400;Tb427_110134300	Translation initiation factor eIF3 subunit, putative;S1 RNA binding domain/Eukaryotic translation initiation factor 2 alpha subunit, putative;Eukaryotic translation initiation factor 3 subunit 7 (eIF-3), putative;Translation initiation factor SUI1, putative;Translation initiation factor 1A / IF-1, putative;RNA polymerase I-associated factor PAF67, putative;Eukaryotic initiation factor 4E, putativ…
GO:0046872	metal ion binding	26	2.51889	1.84428	Tb427_030006900;Tb427_030056000;Tb427_040039700;Tb427_050015300;Tb427_050044600;Tb427_050050700;Tb427_070026000;Tb427_070031200;Tb427_080076500;Tb427_080077300;Tb427_090006600;Tb427_090053700;Tb427_100086000;Tb427_100130700;Tb427_100157500;Tb427_100157600;Tb427_110024600;Tb427_110028600;Tb427_110045300;Tb427_110068200;Tb427_110138600;Tb427_110144200;Tb427_110167900;Tb427_110168700;Tb427_110176700…	WW domain/Zinc finger C-x8-C-x5-C-x3-H type (and similar), putative;hypothetical protein, conserved;Iron/manganese superoxide dismutases, C-terminal domain containing protein, putative;Insulinase (Peptidase family M16)/Peptidase M16 inactive domain containing protein, putative;Carbamoyl-phosphate synthase small chain, CPSase domain/Glutamine amidotransferase class-I/Carbamoyl-phosphate synthase L…

## Sheet: Cluster 4 GO
Cluster 4
Biological processes
GO_ID	GO_Description	no.genes.in.GO.cat	neglog10.pval	neglog10.pval.adj	Genes in GO category	Gene description
GO:0006260	DNA replication	6	2.98646	1.94507	Tb427_030011000;Tb427_050022800;Tb427_060043900;Tb427_090070800;Tb427_100086700;Tb427_110103500	DNA polymerase delta subunit OB-fold domain/DNA polymerase alpha/epsilon subunit B, putative;Replication protein A C terminal, putative;Holliday junction DNA helicase RuvB P-loop domain/DNA polymerase III, delta subunit/AAA domain/Uncharacterized conserved protein (DUF2075)/ATPase family associated with various cellular activities (AAA)/Replication factor C C-terminal domain containing protein, p…
GO:0055114	oxidation-reduction process	17	1.9608	1.39652	Tb427_050014000;Tb427_050044900;Tb427_060045300;Tb427_060048100;Tb427_070028900;Tb427_070055200:pseudogene;Tb427_070082700;Tb427_080040300;Tb427_090032000;Tb427_090068700;Tb427_100007700;Tb427_100041100;Tb427_100170800;Tb427_110043200;Tb427_110067000;Tb427_110079500;Tb427_110136000	ApbE family/Alanine dehydrogenase/PNT, C-terminal domain/Pyridine nucleotide-disulphide oxidoreductase/Glucose inhibited division protein A/FAD dependent oxidoreductase/FAD binding domain/NAD(P)-binding Rossmann-like domain/Oxidoreductase FAD-binding domain/Oxidoreductase NAD-binding domain containing protein, putative;Dihydroorotate dehydrogenase, putative;Iron/manganese superoxide dismutases, a…
Molecular functions
GO_ID	GO_Description	no.genes.in.GO.cat	neglog10.pval	neglog10.pval.adj	Genes in GO category	Gene description
GO:0003677	DNA binding	11	2.13673	1.39652	Tb427_030008000;Tb427_030011000;Tb427_030024800;Tb427_050022800;Tb427_060043900;Tb427_060053000;Tb427_080079800;Tb427_090070800;Tb427_100086700;Tb427_110062900;Tb427_110103500	XPG N-terminal domain/XPG I-region, putative;DNA polymerase delta subunit OB-fold domain/DNA polymerase alpha/epsilon subunit B, putative;Pleckstrin homology domain containing protein, putative;Replication protein A C terminal, putative;Holliday junction DNA helicase RuvB P-loop domain/DNA polymerase III, delta subunit/AAA domain/Uncharacterized conserved protein (DUF2075)/ATPase family associate…
