# Supplementary material for: Cell-based and multi-omics profiling reveals dynamic metabolic repurposing of mitochondria to drive developmental progression of Trypanosoma brucei
Source: PLoS Biol. 2020 Jun 10;18(6):e3000741. doi: 10.1371/journal.pbio.3000741 (PMC7307792; doi:10.1371/journal.pbio.3000741)
Supplement: S6 Table — LC-MS metabolomic data. LC-MS, liquid chromatography–mass spectrometry; RBP6, RNA binding protein 6. (XLSX) [file pbio.3000741.s014.xlsx]

## Sheet: Sheet1
Mass	RT	FORMULA	Putative metabolite	Map	RBP6OE_day 0	RBP6OE_day 2	RBP6OE_day 4	RBP6OE_day 6	RBP6OE_day 8	ttest: Timepoint_2	ttest: Timepoint_4	ttest: Timepoint_6	ttest: Timepoint_8	ttest: Timepoint_0	Mean: Timepoint_2	Mean: Timepoint_4	Mean: Timepoint_6	Mean: Timepoint_8	Mean: Timepoint_0	SD: Timepoint_2	SD: Timepoint_4	SD: Timepoint_6	SD: Timepoint_8	SD: Timepoint_0	RSD: Timepoint_2	RSD: Timepoint_4	RSD: Timepoint_6	RSD: Timepoint_8	RSD: Timepoint_0	Fisher: Timepoint_2	Fisher: Timepoint_4	Fisher: Timepoint_6	Fisher: Timepoint_8	Fisher: Timepoint_0	PeakID
444.153	6.96103	C22H24N2O8	Tetracycline	Biosynthesis of Secondary Metabolites	0	2391.27	6889.16	3355.19	4065.53	0.00779979	0.246605	0.00296161	0.0188808	NA	2.39127e+06	6.88916e+06	3.35519e+06	4.06553e+06	0	749742	9.59713e+06	751371	1.7529e+06	NA	0.313533	1.39308	0.223943	0.431161	NA	high	high	high	high	NA	p653
412.153	11.8868	C16H24N6O5S	Cys-Gly-Pro-His	Peptide(tetra-)	0	102.528	268.167	203.999	177.623	0.00928056	0.0072942	0.0064535	0.00559936	NA	102528	268167	203999	177623	0	34186.3	82117.1	59838.9	49579.3	NA	0.333434	0.306216	0.293329	0.279126	NA	high	high	high	high	NA	p67
311.105	11.0548	C12H17N5O3S	5'-ethylthioadenosine	0	0	1.98956	56.2511	52.4712	98.8305	NA	0.00544722	0.0434766	4.85676e-05	NA	1989.56	56251.1	52471.2	98830.5	0	NA	15551.1	31159.1	5545.7	NA	NA	0.276458	0.593832	0.0561132	NA	NA	high	high	high	NA	p1376
268.277	3.59681	C18H36O	Octadecanal	Lipids: Fatty Acyls	1	0.891977	17.1666	17.7244	88.3732	NA	0.13218	0.0213019	0.0767878	NA	539.287	10378.9	10716.1	53430.2	604.597	NA	9541.94	4818.43	39837.1	NA	NA	0.919361	0.449644	0.745591	NA	NA	high	high	high	NA	n2458
159.126	10.0708	C8H17NO2	DL-2-Aminooctanoicacid	0	1	7.95986	11.7985	16.8109	62.465	0.00183759	0.0332267	0.00392014	0.00142838	NA	17679.3	26205	37337.8	138738	2221.05	3423.59	13631.7	10818.1	25658.6	NA	0.19365	0.520193	0.289735	0.184943	NA	high	high	high	high	NA	p1778
733.562	3.7556	C40H80NO8P	[PC (16:0/16:0)] 1-hexadecanoyl-2-hexadecanoyl-sn-glycero-3-phosphocholine	Lipids: Glycerophospholipids	0	12.5775	50.8248	44.0255	45.7472	0.184994	0.00720948	0.000157997	0.00710351	NA	12577.5	50824.8	44025.5	45747.2	0	14674	15499.5	3664.61	13878.6	NA	1.16669	0.30496	0.0832383	0.303376	NA	high	high	high	high	NA	p1416
327.089	4.40285	C29H34O17	Malvin	0	1	8.12427	28.6522	23.0025	39.1197	0.0431778	0.0422299	0.197447	0.0995858	1	57467.5	202673	162709	276715	7073.55	31012.6	115216	188631	228802	8207.04	0.539655	0.568484	1.15931	0.826851	1.16024	2.46765	2.86754	0.679472	1.38706	0	p2600
163.048	11.392	C5H9NO5	L-erythro-4-Hydroxyglutamate	Amino Acid Metabolism	1	2.09836	3.46017	3.21429	34.2265	0.0146979	8.60484e-05	0.0683407	0.00444542	1	6083.84	10032.1	9319.27	99233.7	2899.32	1400.97	956.369	4624.88	24836.3	501.458	0.230278	0.0953305	0.496271	0.250281	0.172957	4.58007	43.6301	1.90452	15.0387	0	n2328
223.007	10.0894	C6H10NO4PS	4-Methyl-5-(2-phosphoethyl)-thiazole	Metabolism of Cofactors and Vitamins	0	10.4248	15.3522	14.2508	32.9056	0.00155305	0.00495019	0.00332541	0.00423006	NA	10424.8	15352.2	14250.8	32905.6	0	1872.8	4105.26	3321.01	8332.25	NA	0.179649	0.267405	0.233041	0.253217	NA	high	high	high	high	NA	p1789
145.038	11.4936	C5H7NO4	2-Oxoglutaramate	Amino Acid Metabolism	1	2.816	6.4252	5.22239	32.8041	6.36146e-05	0.00472411	0.0177276	0.00466501	1	6281.5	14332.4	11649.3	73174.4	2230.65	541.941	3370.02	4064.64	18621.7	605.731	0.0862758	0.235133	0.348917	0.254483	0.271549	24.8397	12.4917	5.25286	14.4988	0	n2508
311.105	15.2864	C12H17N5O3S	5'-(dimethylsulfonio)-5'-deoxyadenosine	0	0	2.48963	13.6393	12.5191	30.5178	0.00317436	0.00112357	0.0520034	0.00700357	NA	2489.63	13639.3	12519.1	30517.8	0	570.981	2195.56	7995.5	9212.4	NA	0.229344	0.160972	0.638664	0.301869	NA	high	high	high	high	NA	p2552
182.058	7.48859	C9H10O4	3-(4-Hydroxyphenyl)lactate	Amino Acid Metabolism	1	1.93225	3.70269	4.5756	29.2168	0.0710131	0.00794051	0.00749695	0.0876374	1	7877.91	15096.1	18655	119119	4077.07	2684.38	4285.63	5351.42	92018.9	2142.14	0.340747	0.28389	0.286862	0.772497	0.525411	1.22483	5.28935	6.39602	1.56214	0	n2062
217.041	11.7647	C8H11NO4S	Tyramine-O-sulfate	0	0	16.601	30.9712	27.6186	27.9954	0.00256366	0.0147985	0.00264465	0.00503211	NA	16601	30971.2	27618.6	27995.4	0	3538.23	12212.1	5949.49	7528.93	NA	0.213134	0.394306	0.215416	0.268935	NA	high	high	high	high	NA	p572
264.105	10.095	C12H16N4OS	Thiamin	Metabolism of Cofactors and Vitamins	1	10.171	21.1821	16.7147	27.1667	0.000977627	0.0150353	0.0211752	0.015117	NA	2311.46	4813.85	3798.58	6173.9	227.26	517.215	1929.61	1707.64	2456.24	NA	0.223762	0.400845	0.449547	0.397843	NA	high	high	high	high	NA	n2135
342.146	6.9022	C20H22O5	Phaseollidin hydrate	0	1	24.5017	24.7949	25.0749	24.6555	3.73553e-06	0.0163015	0.00639931	0.0027727	NA	964392	975933	986952	970446	39360.2	54779	398939	305200	243737	NA	0.0568016	0.408777	0.309235	0.25116	NA	high	high	high	high	NA	p191
381.073	5.20937	C14H15N5O6S	Metsulfuron methyl	0	1	16.6346	27.3121	24.2259	24.2711	0.0125091	0.0339984	0.0141869	0.0348213	NA	2468.26	4052.6	3594.66	3601.36	148.381	951.093	2135.2	1407.04	1912.06	NA	0.385329	0.526871	0.391426	0.530926	NA	high	high	high	high	NA	n3423
165.046	10.0406	C5H11NO3S	L-Methionine S-oxide	Amino Acid Metabolism	1	0.88834	1.53209	4.61964	21.6303	NA	NA	0.113704	0.00913144	NA	1581.12	2726.91	8222.33	38499.1	1779.86	NA	NA	5718.11	13315.3	NA	NA	NA	0.695436	0.345861	NA	NA	NA	high	high	NA	p1787
364.141	10.372	C13H24N4O6S	Lys-Asp-Cys	Peptide(tri-)	1	8.53454	5.99758	6.03776	20.378	0.00992505	0.0511923	0.0338003	0.0541031	1	3669.93	2579.01	2596.29	8762.73	430.009	1282.91	1430.64	1257.97	5435.75	498.677	0.349572	0.554726	0.484526	0.620326	1.15969	5.54075	2.01192	2.56272	2.33032	0	n1368
133.074	5.32469	C5H11NO3	3-nitro-2-pentanol	0	1	10.658	25.099	16.3077	20.0294	0.01726	0.00134069	0.0375147	0.0162542	1	516172	1.21556e+06	789792	970039	48430.7	196208	201906	415510	376652	13648	0.38012	0.166101	0.526101	0.388285	0.281804	5.65567	33.2628	3.18	5.97921	0	p2020
336.304	3.24831	C22H40O2	[FA (22:2)] 13Z,16Z-docosadienoic acid	Lipids: Fatty Acyls	1	5.2899	6.938	6.38826	18.508	0.0392284	0.167873	0.0841476	0.0588858	NA	5506.44	7222.01	6649.76	19265.7	1040.93	2628.05	6840.51	4527.79	12428.6	NA	0.477268	0.947176	0.680895	0.645117	NA	high	high	high	high	NA	n1773
218.127	9.57144	C9H18N2O4	N2-(D-1-Carboxyethyl)-L-lysine	Amino Acid Metabolism	1	4.18442	8.23145	7.7705	18.3953	0.0173169	0.0341855	0.100273	0.0389101	1	25239.6	49650.5	46870.1	110957	6031.8	9129.5	24774.4	35109.9	60201.9	7042.88	0.361713	0.498977	0.74909	0.542571	1.16762	2.77503	2.86804	1.3006	2.99663	0	p3079
691.515	3.19489	C37H74NO8P	[PE (16:0/16:0)] 1,2-dihexadecanoyl-sn-glycero-3-phosphoethanolamine	Lipids: Glycerophospholipids	1	4.94857	8.04981	15.6842	18.2055	0.319067	0.0175093	0.000568217	0.000323956	NA	4124.39	6709.13	13072	15173.4	833.452	5440.12	2865.47	2686.23	2764.29	NA	1.31901	0.4271	0.205494	0.18218	NA	high	high	high	high	NA	p3719
257.199	3.75187	C14H27NO3	N-Lauroylglycine	0	1	10.2883	20.9967	11.9316	17.5354	0.152805	0.0792617	0.0786358	0.0946462	NA	71649	146224	83093.3	122119	6964.15	68167.7	107160	59066	96008.1	NA	0.951412	0.732846	0.710839	0.786185	NA	high	high	high	high	NA	p2955
156.053	8.76541	C6H8N2O3	4-Imidazolone-5-propanoate	Amino Acid Metabolism	1	1.24814	2.76147	4.81836	17.2395	0.533197	0.112322	3.72549e-05	0.0723009	1	20899	46238.4	80679.2	288661	16744.1	10044.2	26836.1	4182.07	199767	7457.21	0.480609	0.580386	0.0518358	0.692047	0.445362	0.110307	1.12133	55.9194	1.85021	0	p2585
223.085	6.94542	C11H13NO4	Bendiocarb	0	1	1.84193	4.34407	4.13289	16.8603	0.423399	0.00859011	0.148905	0.0145601	1	4181.05	9860.7	9381.33	38271.5	2269.92	3489.17	2856.8	7387.12	14684.1	2732.8	0.834522	0.289716	0.787428	0.383683	1.20392	0.185943	3.6866	0.815183	5.80977	0	n2046
161.051	12.6432	C6H11NO2S	allylcysteine	0	1	8.23262	23.911	17.5703	16.4724	1.11681e-05	0.0158658	0.0249894	0.0036523	1	52259.1	151782	111533	104563	6347.81	4865.88	59067.1	50590.8	24582.9	3467.98	0.0931106	0.389156	0.453594	0.2351	0.546328	59.0373	6.04158	4.30261	15.6508	0	p3035
145.11	14.5851	C7H15NO2	Acetylcholine	Lipid Metabolism	1	1.58197	3.85048	9.54696	16.4613	0.130947	0.120636	0.00106068	0.00433544	1	102075	248450	616011	1.06215e+06	64524.4	36672.5	171154	89542.8	255403	9024.88	0.359269	0.688887	0.145359	0.240458	0.139868	0.988615	1.15161	37.5508	15.2385	0	p2022
297.089	5.33573	C11H15N5O3S	5'-methylthioformycin	0	1	7.89324	9.9956	11.1081	16.2138	0.0260988	0.00734192	0.0167288	0.0200529	1	6.53658e+06	8.27759e+06	9.19886e+06	1.3427e+07	828124	2.80293e+06	2.33647e+06	3.47672e+06	5.56921e+06	272054	0.428807	0.282264	0.377951	0.414777	0.328518	4.10904	10.0296	5.76152	5.10553	0	p557
335.064	10.9852	C9H14N5O7P	Dihydroneopterin phosphate	Metabolism of Cofactors and Vitamins	1	6.50162	15.3643	10.8313	14.5099	0.0333876	0.0254297	0.0132359	0.000766937	1	4185.68	9891.37	6973.11	9341.34	643.79	2043.4	4574.53	2625.93	1786.59	784.729	0.48819	0.462477	0.376579	0.191256	1.21892	2.61828	3.96979	5.33333	19.867	0	n3618
318.065	11.5468	C18H10N2O4	Prekinamycin	Biosynthesis of Polyketides and Nonribosomal Peptides	1	6.43263	5.0286	11.2332	14.4738	0.107105	0.270566	0.00218093	0.00014682	NA	6398.38	5001.82	11173.4	14396.7	994.675	4821.43	5860.55	3022.53	2349.54	NA	0.753539	1.17168	0.270512	0.1632	NA	high	high	high	high	NA	p1073
535.191	7.55188	C23H29N5O10	Asp-Thr-Trp-Asp	Peptide(tetra-)	1	7.29234	14.5366	15.9127	14.2186	1.22282e-06	0.0107022	0.00996173	0.0177124	1	8496.12	16936.2	18539.5	16565.7	1165.08	477.368	5608.59	6014.21	6538.44	552.54	0.0561866	0.33116	0.3244	0.394698	0.474253	100.799	7.8311	8.27587	5.50854	0	n2954
159.09	10.1596	C7H13NO3	5-Acetamidopentanoate	Amino Acid Metabolism	1	2.04788	3.71963	4.52019	14.0033	0.0194406	0.0592686	0.00827432	0.0024957	1	312080	566842	688841	2.13399e+06	152392	80142.1	283241	186580	429562	46445.4	0.2568	0.499683	0.27086	0.201296	0.304776	2.97209	2.08501	7.78425	21.0343	0	p1504
73.0529	6.51287	C3H7NO	Aminoacetone	Amino Acid Metabolism	1	8.30921	13.5969	12.5859	13.5687	0.010644	0.0342603	0.019552	0.0254885	1	1.04997e+06	1.71814e+06	1.59039e+06	1.71458e+06	126362	330315	861822	642299	768222	40893.9	0.314595	0.501602	0.403863	0.448054	0.323624	7.70039	3.40371	5.17448	4.26202	0	p1528
149.051	11.9094	C5H11NO2S	D-Methionine	Amino Acid Metabolism	1	8.26085	17.6402	14.788	13.0068	5.2131e-05	0.00323556	0.00293956	0.00311186	1	153934	328710	275561	242370	18634.1	17319.7	74298.9	60694.1	54502.4	10026	0.112514	0.226032	0.220256	0.224873	0.538047	45.7084	17.1054	17.4436	16.2999	0	n224
384.121	10.142	C14H20N6O5S	S-Adenosyl-L-homocysteine	Amino Acid Metabolism	1	2.61239	8.06198	5.818	12.0486	4.54863e-05	0.0224923	0.0455397	0.000663567	1	143586	443116	319779	662237	54963.7	12545.4	179301	160711	85901.5	10906.7	0.0873721	0.404636	0.502569	0.129714	0.198435	28.4209	4.66913	2.70271	49.1838	0	p1775
166.063	4.45448	C9H10O3	3-(3-Hydroxy-phenyl)-propanoic acid	Amino Acid Metabolism	1	1.32423	2.61022	2.42422	11.9429	0.598922	0.0262949	0.0521092	0.0740228	1	23126.2	45584.5	42336.1	208568	17463.8	15813	14207.3	15835.1	142256	12817.5	0.68377	0.311669	0.374033	0.682062	0.733945	0.0773823	2.15978	1.49054	1.79014	0	n1788
145.085	11.5574	C5H11N3O2	4-Guanidinobutanoate	Amino Acid Metabolism	1	1.914	2.42811	3.16826	11.9144	0.00656005	0.0371609	0.0118334	0.0110425	1	54974.4	69740.7	90999.7	342210	28722.3	9325.91	23325.3	23436.5	111400	3824.52	0.169641	0.334458	0.257545	0.325532	0.133155	6.78322	3.01149	6.87798	7.90964	0	p1053
344.071	10.1599	C12H17N4O4PS	Thiamin monophosphate	Metabolism of Cofactors and Vitamins	1	2.9705	5.54114	4.48402	11.4976	0.00557382	0.0207128	0.0168964	0.00749318	1	92374.3	172314	139440	357544	31097.2	18371.2	63273.8	45233.6	101164	3915.44	0.198878	0.367201	0.324394	0.28294	0.12591	10.6422	4.96209	5.69429	10.3974	0	p1777
702.568	3.83006	C39H79N2O6P	[SP (16:0)] N-(hexadecanoyl)-sphing-4-enine-1-phosphocholine	Lipids: Sphingolipids	1	3.78714	6.96516	8.37363	11.4516	0.215078	0.037166	0.0146796	0.00240272	1	868091	1.59656e+06	1.91941e+06	2.62494e+06	229220	815393	767710	673371	519926	70011.2	0.939294	0.480854	0.350822	0.198071	0.305432	0.6094	3.146	6.23293	20.8538	0	p1404
247.106	9.22875	C10H17NO6	Linamarin	0	1	3.20934	15.9835	13.4107	11.3506	0.0952575	0.0227432	0.289306	0.01687	1	2574.19	12820.3	10756.7	9104.23	802.094	1462.89	5695.03	15500	3657.92	927.297	0.568292	0.44422	1.44096	0.401783	1.1561	1.0468	4.33834	0.41099	4.84017	0	n3047
240.042	11.7459	C14H8O4	2,6-Dihydroxyanthraquinone	0	1	1.69008	0	5.24031	11.0702	0.640593	NA	0.0164071	0.0004274	NA	553.836	0	1717.24	3627.67	327.698	646.144	NA	308.623	366.273	NA	1.16667	NA	0.17972	0.100967	NA		NA	high	high	NA	n4339
187.121	9.37859	C9H17NO3	8-Amino-7-oxononanoate	Metabolism of Cofactors and Vitamins	1	2.28436	2.53962	2.72131	10.9804	0.0070521	0.000845069	0.161889	0.131289	1	26101.7	29018.3	31094.4	125464	11426.3	5568.16	4282.23	21335.1	110644	2895.58	0.213326	0.14757	0.68614	0.881874	0.253414	5.46777	11.5816	0.834469	1.06157	0	p2946
192.027	13.3723	C6H8O7	Citrate	Carbohydrate Metabolism	1	1.94467	5.93614	12.9227	10.8809	0.0888989	0.310889	0.114186	0.0357429	1	12051.4	36787	80083.5	67430.3	6197.12	2632.83	50253.7	66975.6	34141.4	4785.6	0.218468	1.36607	0.836321	0.506321	0.77223	1.14877	0.367197	1.21083	3.15472	0	n2171
438.178	10.4128	C16H30N4O8S	Met-Thr-Thr-Ser	Peptide(tetra-)	1	1.49156	2.52709	4.01803	10.8594	0.351768	0.0328711	0.00154388	0.00639972	1	7483	12678.1	20158	54480.4	5016.88	3473.8	4269.36	4165.52	15578.4	3436.72	0.464225	0.33675	0.206643	0.285945	0.685032	0.254698	1.95398	7.86121	9.6136	0	n876
136.058	5.51721	C15H16N2O3	indole-3-acetyl-proline	0	1	5.73833	12.9053	5.69697	10.7523	0.125595	0.0135231	0.0320478	0.0538529	1	335303	754082	332886	628281	58432.1	263155	268353	147685	370190	24643.4	0.784827	0.355867	0.443651	0.589211	0.421744	1.09733	6.6638	3.35999	2.35912	0	p2251
282.097	12.8821	C11H14N4O5	8-Oxocoformycin	0	1	7.78483	13.4624	12.2838	10.5107	0.00185835	0.00587754	0.0181677	0.0186034	1	21407.7	37020.5	33779.4	28903.7	2749.93	4097.24	9922.78	13284.5	11323.9	1057.72	0.191391	0.268035	0.393273	0.39178	0.384637	19.4409	11.7942	5.4214	5.28817	0	p3932
87.0321	5.33565	C3H5NO2	2-Oxazolidinone	0	1	5.92021	11.6037	8.58543	10.3384	0.0216987	0.011565	0.0317689	0.020444	1	39292.6	77014.2	56981.9	68616.3	6637.04	15058.2	25571.9	26532.1	27658	1867.55	0.383231	0.332042	0.465624	0.403081	0.281383	4.63172	7.53401	3.58278	4.99893	0	p2021
299.113	8.5706	C10H22NO7P	[PC acety] 1-acetyl-sn-glycero-3-phosphocholine	Lipids: Glycerophospholipids	1	1.21008	2.62015	9.02607	10.269	0.82647	0.455649	0.0202493	2.56877e-05	1	2442.55	5288.77	18219.1	20727.9	2018.5	2850.57	7470.32	7737.38	1753.28	2355.29	1.16705	1.41249	0.424685	0.0845856	1.16685	0.0131515	0.174314	4.01226	40.6015	0	p4420
260.013	11.9704	C6H13O7PS	S-Methyl-5-thio-D-ribulose 1-phosphate	Amino Acid Metabolism	0	5.21656	9.93122	8.98187	9.8211	0.000257514	0.0183058	0.00475186	0.00540406	NA	5216.56	9931.22	8981.87	9821.1	0	511.414	4233.31	2367.92	2707.61	NA	0.0980365	0.426263	0.263634	0.275693	NA	high	high	high	high	NA	n1760
328.241	3.28289	C22H32O2	Docosahexaenoicacid	Lipids: Fatty Acyls	1	8.36913	10.3981	14.2479	9.60433	0.0111757	0.0118728	0.00772553	0.00066441	1	394988	490745	672442	453284	47195.8	125315	162568	196419	60498.2	11279.9	0.317263	0.331268	0.292098	0.133466	0.239002	7.6406	7.40846	10.0996	43.5427	0	n610
220.085	10.1657	C11H12N2O3	5-Hydroxy-L-tryptophan	Amino Acid Metabolism	1	7.49308	17.0744	4.98387	9.54684	0.0180934	0.0403473	0.150015	2.35605e-05	1	25096.4	57187	16692.4	31975.1	3349.28	9583.43	31108.7	13899.6	3122.17	1828.13	0.381864	0.543982	0.832689	0.0976438	0.545827	4.96868	2.98478	0.905863	62.6002	0	n2132
508.179	6.93728	C22H28N4O10	Asp-Asp-Pro-Tyr	Peptide(tetra-)	0	7.66013	12.3936	10.4844	9.53719	0.0146662	0.0331875	0.0189058	0.0719225	NA	7660.13	12393.6	10484.4	9537.19	0	3010.58	6615.43	4522.69	6986.18	NA	0.393019	0.533779	0.431371	0.73252	NA	high	high	high	high	NA	n1233
377.126	8.70181	C22H19NO5	6-(2-Hydroxyethyl)-5,6-dihydrosanguinarine	0	1	2.87983	11.5717	4.98479	9.20842	0.38957	0.0253886	0.285106	0.0963464	NA	4068.65	16348.6	7042.54	13009.7	1412.81	4858.92	7826.98	8544.29	9860.58	NA	1.19423	0.478756	1.21324	0.75794	NA	high	high	high	high	NA	p4414
87.0321	6.91338	C3H5NO2	aminoacrylate	0	1	5.62394	8.31685	7.58064	8.9254	0.0233175	0.0345395	0.0376533	0.0326458	1	106085	156881	142994	168361	18863.1	41059.3	74994.1	69785.7	79454.5	3954.51	0.387042	0.47803	0.488031	0.47193	0.209643	4.47113	3.37764	3.15382	3.53148	0	p206
133.074	6.91119	C5H11NO3	N-hydroxyvaline	0	1	6.2471	8.86395	8.41274	8.90391	0.00382556	0.0345624	0.0177492	0.00841991	1	2.20985e+06	3.13554e+06	2.97593e+06	3.14967e+06	353740	491464	1.5141e+06	1.11575e+06	917980	102642	0.222397	0.482882	0.374924	0.291453	0.290162	13.6673	3.36011	5.47693	9.162	0	p187
674.536	3.82471	C37H75N2O6P	SM(d18:1/14:0)	Lipids: Sphingolipids	1	7.20965	5.11967	10.1265	8.36406	0.167538	0.0449624	0.0332609	0.00471889	1	1.1587e+06	822810	1.62748e+06	1.34424e+06	160716	1.10116e+06	399551	784248	314897	24686	0.950342	0.485593	0.481877	0.234257	0.1536	0.820971	2.73553	3.49451	14.0396	0	p1405
665.124	10.0731	C21H29N7O14P2	NADH	Energy Metabolism	1	1.85701	2.24468	3.91033	8.35374	0.118596	0.00235505	0.00384335	0.00786738	1	329427	398199	693679	1.48193e+06	177397	141449	62880.7	138546	414026	31342.4	0.42938	0.157913	0.199726	0.279384	0.17668	1.10114	9.87653	13.2102	9.87123	0	p1774
330.257	3.27185	C22H34O2	Taxa-4(20),11(12)-dien-5alpha-yl acetate	Biosynthesis of Secondary Metabolites	1	6.61872	8.37379	10.3097	8.33596	0.0110369	0.0283122	0.00193548	0.00139034	1	221459	280183	344957	278917	33459.5	67881.7	124305	62533.9	45604.9	7729.13	0.30652	0.443658	0.18128	0.163507	0.230999	7.57208	3.92433	24.4397	28.16	0	n613
130.027	8.90221	C5H6O4	2,5-Dioxopentanoate	Carbohydrate Metabolism	1	3.78408	4.04084	7.68566	8.25851	0.031676	0.0153947	0.00990473	0.00293281	1	11432.4	12208.1	23219.8	24950.4	3021.18	4830.61	4295.03	7613.07	6043.03	2217.99	0.422537	0.351818	0.32787	0.242202	0.734147	2.50399	3.61194	6.48845	11.6052	0	p2809
150.054	7.1125	C6H6N4O	1-Methylhypoxanthine	0	1	0.985457	3.95269	3.29179	8.1169	0.986513	0.136226	0.191237	0.00575247	1	2946.28	11817.6	9841.67	24267.6	2989.76	3503	8775.39	8038.26	7489.37	3476.61	1.18895	0.742569	0.816758	0.308616	1.16284	7.76167e-05	0.874701	0.612102	6.6407	0	p3820
175.096	11.6919	C6H13N3O3	L-Citrulline	Amino Acid Metabolism	1	1.20154	1.87599	2.00581	8.03427	0.170149	0.0403609	0.134115	0.0581275	1	150620	235167	251440	1.00714e+06	125356	27706	64992.8	123896	589976	13221.5	0.183947	0.276369	0.492746	0.585792	0.105472	0.677267	2.74126	1.02397	2.23275	0	p1868
169.085	9.65965	C7H11N3O2	N(pi)-Methyl-L-histidine	Amino Acid Metabolism	1	1.5186	2.08187	2.24731	8.01183	0.0103521	0.0165237	0.0727502	0.00331003	1	118673	162691	175619	626095	78146.4	17250.9	37482.6	72412.7	129335	10706.1	0.145365	0.230392	0.412329	0.206573	0.137	3.98435	4.70381	1.77315	17.8273	0	p2371
223.085	4.81232	C11H13NO4	N-Acetyl-L-tyrosine	Amino Acid Metabolism	1	1.34748	2.23355	2.77428	7.90174	0.131269	0.0821884	0.155914	0.0439191	1	1563.38	2591.41	3218.78	9167.78	1160.22	315.485	1138.32	2189.65	4790.64	336.547	0.201797	0.439267	0.680272	0.522551	0.290071	0.763825	1.45368	0.863451	2.7802	0	n3719
160.121	12.1281	C7H16N2O2	L-Carnitinamide	0	1	2.18018	2.75611	3.54991	7.76298	0.00604606	0.00889415	0.0105756	0.00354311	1	18602	23516	30289	66236.3	8532.33	3568.95	5467.18	8006.34	14109.5	1607.48	0.191858	0.232487	0.264331	0.213018	0.188399	6.61812	6.91355	7.0983	16.5114	0	p3514
145.074	10.2583	C6H11NO3	[FA oxo,amino(6:0)] 3-oxo-5S-amino-hexanoic acid	Amino Acid Metabolism	1	1.68813	2.27129	2.44824	7.54924	0.0767752	0.0318005	0.00124529	0.00813292	1	22052.9	29671.1	31982.6	98619.9	13063.5	7008.11	9300.98	4918.28	27736.2	3044.88	0.317786	0.313469	0.15378	0.281243	0.233082	1.38407	2.87965	10.6971	9.40173	0	p1426
612.152	12.22	C20H32N6O12S2	Glutathione disulfide	Amino Acid Metabolism	1	1.58023	2.29588	2.9159	7.38214	0.0781303	0.00986279	0.160798	0.00126623	1	12587.2	18287.7	23226.5	58802.1	7965.46	3570.47	3731.8	16468.2	8712.48	793.783	0.283658	0.204061	0.709024	0.148166	0.0996532	1.59667	7.31968	0.856784	33.7661	0	p3738
264.104	18.5811	C12H16N4OS	Thiamin	Metabolism of Cofactors and Vitamins	1	2.62125	6.1607	14.0698	7.33629	0.0934538	0.103904	0.00913996	0.0339002	1	40826.7	95954.6	219141	114265	15575.3	20951.5	69597.8	67748.9	53278.6	3270.15	0.513182	0.72532	0.309156	0.466274	0.209958	1.41804	1.33089	9.00734	3.41823	0	p2895
196.074	3.68259	C10H12O4	phlorisobutyrophenone	Biosynthesis of Secondary Metabolites	1	1.07292	2.99433	1.76031	7.21222	0.743363	0.109226	0.052904	0.105005	1	15982.7	44604.8	26222.3	107436	14896.4	5341.33	26430.1	7698.08	80514.9	3297.67	0.334194	0.592539	0.29357	0.749419	0.221373	0.0299464	1.24409	1.82898	1.3188	0	p1561
101.048	6.90939	C4H7NO2	Diacetylmonoxime	0	1	4.66792	7.34143	5.964	6.99327	0.0118608	0.0350894	0.0172198	0.0243723	1	152946	240544	195412	229136	32765.3	44701.6	113574	68338.2	93480.3	5725.11	0.292271	0.472155	0.349713	0.407968	0.174731	7.1114	3.33842	5.62507	4.39632	0	p203
215.073	8.213	C8H13N3O2S	Ovothiol B	0	1	3.22903	9.10047	4.91205	6.94208	0.000951286	0.0108039	0.14524	0.0378044	1	71776.8	202291	109188	154313	22228.6	11768.7	65978.1	89069.3	75430	11518.2	0.163962	0.326155	0.815742	0.488813	0.518172	9.05341	7.22782	0.937507	2.99641	0	p2925
294.257	3.32617	C19H34O2	[FA methyl(18:0)] 9,10-methylene-9-octadecenoic acid	Lipids: Fatty Acyls	1	4.84492	6.93762	6.3048	6.92436	0.0221061	0.00595054	0.0109446	0.00422106	NA	15093.1	21612.4	19641	21571.1	3115.25	3582.99	2275.84	6616.17	5203.49	NA	0.237392	0.105302	0.336854	0.241225	NA	high	high	high	high	NA	n636
688.552	4.04531	C38H77N2O6P	[SP (18:0/14:0)] N-(octadecanoyl)-tetradecasphing-4-enine-1-phosphoethanolamine	Lipids: Sphingolipids	1	4.12386	5.59833	8.77212	6.79591	0.201478	0.0776435	0.0286037	0.00124267	1	80981.2	109936	172260	133453	19637.2	75270.3	68922.4	77939.6	25070.7	9569.81	0.929479	0.626934	0.452453	0.187862	0.48733	0.65363	1.68402	3.77768	17.9887	0	p2542
508.177	7.38943	C18H32N6O7S2	Asn-Met-Met-Asn	Peptide(tetra-)	1	5.64932	8.80686	7.65911	6.78943	0.000106661	0.00519465	0.00309404	0.00624793	1	110870	172839	150313	133246	19625.5	11523.4	42742.3	31351.3	34187.8	5107.88	0.103936	0.247296	0.208573	0.256577	0.260268	52.4023	12.6683	16.9271	10.8039	0	p2987
162.035	6.91449	C6H10O3S	1,2-Dihydroxy-5-(methylthio)pent-1-en-3-one	Amino Acid Metabolism	1	4.64793	7.81537	7.47938	6.70106	0.00341027	0.0168876	0.020946	0.0255371	1	259403	436179	417427	373989	55810.4	65018	165169	168936	160037	35649.6	0.250645	0.378672	0.404708	0.427919	0.638762	7.53875	5.06732	4.38662	3.7659	0	p194
759.505	3.22254	C40H74NO10P	PS(16:0/18:2(9Z,12Z))	Lipids: Glycerophospholipids	1	7.32203	8.24545	9.73557	6.51693	0.00286993	0.00178242	0.000969685	0.0388029	NA	7869.21	8861.63	10463.1	7003.95	1074.73	1583.64	1958.25	2269.96	3636.33	NA	0.201245	0.220981	0.216949	0.519184	NA	high	high	high	high	NA	p3720
351.157	8.26276	C20H21N3O3	Phe-Trp	Peptide(di-)	1	1.45601	2.61179	3.89504	6.48952	0.355657	0.105773	0.0221108	0.00883789	1	36358.4	65219.9	97264.2	162052	24971.3	18082.8	35744.5	36360.3	49397.4	13581.3	0.497347	0.548062	0.373831	0.304824	0.543877	0.253533	1.10794	3.46908	7.15973	0	p3018
136.058	11.6216	C15H16N2O3	indole-3-acetyl-proline	0	1	4.17493	8.98845	7.23051	6.38102	0.000100341	0.00705651	0.00875737	0.00477745	1	312437	672665	541107	477534	74836.6	37888.3	186712	158429	115828	26206.1	0.121267	0.277571	0.292787	0.242555	0.350178	26.6007	10.0539	8.43106	11.4987	0	p2327
279.112	6.63965	C27H39O10Cl	[FA methyl,oxo,hydroxy(2:0/2:0/2:0)] methyl 5S,6R,7R-triacetoxy-9-oxo-10-chloro-12S-hydroxy-10Z,14Z-prostadienoate-cyclo[8R,12S]	Lipids: Fatty Acyls	1	3.89666	7.44039	4.21595	6.32245	0.0332167	0.00276414	0.00863801	0.235802	1	4331.48	8270.64	4686.4	7027.96	1111.59	1838.67	2218.46	1284.21	7993.95	1350.62	0.42449	0.268233	0.274029	1.13745	1.21503	1.99192	7.59773	3.67922	0.532556	0	p4513
112.016	13.3838	C5H4O3	2-Furoate	0	1	1.61321	3.9048	7.48319	6.15403	0.0394199	0.253723	0.133166	0.0429087	1	3169.91	7672.84	14704.3	12092.5	1964.98	255.971	8101.41	12455.9	6041.4	730.794	0.0807501	1.05586	0.847096	0.499598	0.37191	2.42147	0.492387	1.04243	2.76965	0	n2172
277.117	14.2971	C12H15N5O3	Queuine	0	1	4.61775	6.19982	9.72834	5.99256	0.0350664	0.0526784	0.00342254	0.0211974	1	20504	27528.8	43196.4	26608.6	4440.27	8771.42	14829.2	9148.98	9990.49	344.433	0.42779	0.53868	0.2118	0.375462	0.0775705	3.34877	2.42283	17.9193	4.91785	0	p3795
308.272	3.29117	C20H36O2	Icosadienoic acid	Lipid Metabolism	1	3.75062	5.85435	5.23166	5.97045	0.000244994	0.0167331	0.00172284	0.0227698	1	67548.9	105437	94222.6	107528	18010.1	9157.45	38124.3	19534.6	43025.4	8944.84	0.135568	0.361583	0.207324	0.400131	0.496658	14.976	4.98445	12.5828	4.1495	0	n620
202.143	15.9268	C8H18N4O2	NG,NG-Dimethyl-L-arginine	0	1	1.20698	2.05424	2.07196	5.80133	0.124515	0.0038236	0.0188374	0.00367691	1	109394	186184	187791	525799	90634.2	17917.9	25891.6	42816.5	105743	6272.13	0.163793	0.139065	0.228001	0.20111	0.0692027	0.976527	12.864	5.0408	16.8763	0	p223
162.035	9.36565	C6H10O3S	ethylthioacetoacetate	0	1	3.13134	5.56921	4.56814	5.67946	0.00113549	0.00304423	0.00719275	2.14954e-05	1	41089.5	73079.3	59943.3	74526	13122	6582.74	14815.4	15218.1	6044.71	3177.18	0.160205	0.202731	0.253875	0.0811087	0.242126	14.6402	15.6577	9.0706	80.8537	0	p3624
380.181	9.98296	C16H24N6O5	Gln-Pro-His	Peptide(tri-)	1	1.37488	2.28001	2.38354	5.67352	0.290058	0.0830833	0.00974994	0.00875134	1	2824.51	4683.99	4896.68	11655.5	2054.37	948.676	2113.62	1168.42	3439.64	928.709	0.335873	0.451244	0.238615	0.295108	0.452065	0.336519	1.29738	3.62647	7.26206	0	n1050
338.319	3.23982	C22H42O2	[FA (22:0)] 13Z-docosenoic acid	Lipids: Fatty Acyls	1	2.6719	2.45441	2.34157	5.66138	0.32236	0.0676412	0.00898831	0.0208503	1	25126.8	23081.4	22020.3	53240	9404.07	26551.2	10086.9	5186.93	20131.7	3278.27	1.05669	0.437015	0.235552	0.378132	0.348602	0.345395	1.66294	4.22746	4.61882	0	n2231
746.513	3.1312	C47H70O7	[PR] 1'-Hydroxy-4-keto-gamma-carotene glucoside/ 1'-OH-4-Keto-gamma-carotene glucoside/ (Carotenoid K-G)	Lipids: Prenols	1	3.72554	6.89888	7.62717	5.65895	0.0150219	0.00923921	0.0166704	0.0327563	1	20316.1	37621	41592.5	30859.4	5453.2	6116.57	10874.8	14979.8	13566.7	1107.58	0.30107	0.289063	0.360155	0.439631	0.203107	5.71717	8.65996	5.78872	3.48372	0	n2235
207.142	14.2945	C20H38N4O5	Ala-Leu-Leu-Val	Peptide(tetra-)	1	1.98695	3.13302	3.97996	5.61424	0.141951	0.0714908	0.00934494	0.000560215	1	5734.71	9042.46	11486.9	16203.7	2886.18	2161.54	4640.7	3552	2986.54	2567.28	0.376922	0.513212	0.309222	0.184312	0.889506	0.720413	1.34745	3.85119	11.4348	0	p4512
321.1	9.38826	C11H19N3O6S	gamma-L-Glutamyl-L-cysteinyl-beta-alanine	0	1	1.63589	6.06919	4.16276	5.56774	0.0402853	0.0205341	0.135232	0.000272877	1	3195.54	11855.5	8131.48	10875.9	1953.39	656.622	4509.62	6097.78	1467.33	689.791	0.205481	0.380383	0.749898	0.134915	0.353125	1.70121	4.71119	1.01355	30.2838	0	n3576
475.192	18.6451	C18H29N5O10	Asn-Leu-Asp-Asp	Peptide(tetra-)	0	2.55598	5.34479	9.73699	5.56564	0.0388043	0.0606644	0.00222998	0.0219315	NA	2555.98	5344.79	9736.99	5565.64	0	1450.59	3639.82	1978.65	2537.13	NA	0.567529	0.681003	0.203209	0.455857	NA	high	high	high	high	NA	p2903
204.09	9.59185	C11H12N2O2	L-Tryptophan	Amino Acid Metabolism	1	4.35193	6.84665	3.72912	5.42696	0.000542355	0.0232627	0.0646411	0.0179498	1	681356	1.07194e+06	583847	849667	156564	118095	442199	308065	315175	88417.8	0.173323	0.412522	0.527647	0.370939	0.564739	12.6542	4.12039	1.77733	4.48323	0	n947
311.101	10.578	C14H17NO7	Taxiphyllin	Amino Acid Metabolism	1	4.68771	18.2639	8.68062	5.33792	0.136002	0.038618	0.349072	0.0092409	1	2741.76	10682.3	5077.15	3122.06	584.883	2146.95	5786.94	8105.9	1047.22	739.378	0.783056	0.541734	1.59655	0.335426	1.26415	0.902258	2.99562	0.3046	3.91716	0	n3567
99.0685	11.6473	C5H9NO	N-Methyl-2-pyrrolidinone	0	1	3.289	6.06772	5.50713	5.30906	0.00258708	0.0132093	0.0197714	0.0138156	1	83143.3	153387	139216	134209	25279.2	13837.9	48766.1	50207.1	42221.4	3301.65	0.166434	0.317928	0.360642	0.314594	0.130607	16.5437	6.86961	5.1277	6.61578	0	p2107
162.035	11.6094	C6H10O3S	2-oxo-5-methylthiopentanoic-acid	Amino Acid Metabolism	1	3.36902	4.94096	4.69245	5.17558	0.0171882	0.0852766	0.0162856	0.0274932	1	257511	377663	358668	395596	76435.1	83092.1	239141	121810	162546	28248.1	0.322674	0.633213	0.339619	0.410889	0.369569	4.25702	1.56482	5.09444	3.74234	0	p2105
261.122	8.44636	C11H19NO6	Lotaustralin	0	1	3.5966	15.1315	8.88409	5.12995	0.0362313	0.022241	0.302496	0.00992159	1	4717.41	19847	11652.6	6728.6	1311.63	2011.33	8557.11	16649.5	2102.46	730.117	0.426363	0.431155	1.42881	0.312466	0.556648	2.53342	4.65796	0.385027	5.92393	0	n3008
107.074	11.6092	C7H9N	N-Methylaniline	0	1	2.8961	5.9876	4.67336	5.10317	0.0142268	0.0132797	0.0109799	0.010807	1	25222	52145.7	40700	44443.2	8708.95	6565.17	16530.9	11424.2	12669.1	894.732	0.260295	0.317014	0.280692	0.285062	0.102737	6.21113	6.88413	7.79384	7.91627	0	p2110
113.059	8.3034	C4H7N3O	Creatinine	Amino Acid Metabolism	1	1.32824	3.02015	2.95224	5.07556	0.323145	0.000290088	0.0233594	1.766e-05	1	432158	982638	960544	1.65139e+06	325361	158249	128511	324037	156157	117258	0.366183	0.130781	0.337348	0.0945614	0.360392	0.294021	14.2747	3.39755	46.1091	0	p1796
811.647	3.40915	C47H90NO7P	PE(24:1(15Z)/P-18:1(11Z))	Lipids: Glycerophospholipids	1	0.7911	2.19836	1.25511	5.01762	0.552748	0.1217	0.327449	0.126727	1	17273.4	48000.4	27404.9	109558	21834.7	12731.3	24683.7	8260.31	83698.4	6297.11	0.737049	0.51424	0.301417	0.763964	0.2884	0.103128	1.05502	0.287597	1.09231	0	p2546
723.52	3.57629	C41H74NO7P	PE(18:3(6Z,9Z,12Z)/P-18:1(11Z))	Lipids: Glycerophospholipids	1	1.66005	4.19803	1.60429	4.99958	0.636345	0.1027	0.590813	0.212457	1	366793	927567	354473	1.10467e+06	220953	538064	617910	421976	1.11927e+06	177720	1.46694	0.666162	1.19043	1.01321	0.804334	0.0662387	1.20781	0.0850358	0.608062	0	p1573
344.33	3.62913	C21H44O3	1-O-Octadecyl-sn-glycerol	0	1	0.979277	2.15957	1.85082	4.97287	0.910303	0.0788245	0.139883	0.0175528	1	2750.95	6066.59	5199.27	13969.6	2809.17	712.613	2539.97	2412.46	4791.64	688.49	0.259042	0.418682	0.464	0.343004	0.245087	0.00345159	1.53214	0.907628	5.31521	0	n1075
394.142	9.12171	C23H22O6	Rotenone	Biosynthesis of Secondary Metabolites	0	0.314545	1.40188	3.20275	4.9699	0.182511	0.0175078	0.155823	0.00235782	NA	314.545	1401.88	3202.75	4969.9	0	364.141	587.837	3396.98	1029.35	NA	1.15768	0.41932	1.06064	0.207117	NA	high	high	high	high	NA	n3986
220.106	18.5329	C8H16N2O5	N-Acetyl-beta-D-glucosaminylamine	0	1	1.30918	1.52709	3.12669	4.96794	0.0217416	0.0469813	0.0466279	0.0645833	1	2208.78	2576.42	5275.18	8381.62	1687.14	210.191	580.776	2210.92	4688.91	259.852	0.0951619	0.22542	0.419118	0.559427	0.154019	2.43593	1.95347	2.59781	2.03216	0	p4622
236.047	8.05597	C7H12N2O5S	Asp-Cys	Peptide(di-)	1	0.888592	1.06088	1.99441	4.95284	0.522551	0.721091	0.003436	0.000482688	1	1095.68	1308.12	2459.21	6107.09	1233.05	277.566	272.341	403.421	813.1	294.436	0.253329	0.208193	0.164045	0.13314	0.238787	0.115252	0.0350349	6.02732	31.7672	0	n4109
117.058	9.5529	C8H7N	Indole	Amino Acid Metabolism	1	4.18252	6.26627	3.49287	4.91763	7.37465e-05	0.0170177	0.0301819	0.0131407	1	1.6096e+06	2.4115e+06	1.34419e+06	1.8925e+06	384839	188445	874128	526224	615980	166660	0.117076	0.362483	0.391479	0.325485	0.433065	23.702	5.18689	3.02067	5.582	0	p898
728.583	3.81526	C41H81N2O6P	SM(d18:1/18:1(9Z))	Lipids: Sphingolipids	1	3.72749	4.31013	4.53192	4.90928	0.0331469	0.00296462	0.00582871	0.0026749	1	47578.2	55015.1	57846	62662.7	12764.1	20167.1	10030.5	16383	15031.5	13450.9	0.423874	0.182322	0.283218	0.23988	1.0538	2.06252	6.34071	4.52313	6.11951	0	p1414
103.1	17.6273	C5H13NO	Choline	Amino Acid Metabolism	1	1.47753	2.78296	3.40214	4.90054	0.00666386	0.0467022	0.00282556	0.0204156	1	5.81477e+06	1.09523e+07	1.3389e+07	1.92859e+07	3.93547e+06	717062	4.31736e+06	2.24972e+06	6.84339e+06	439427	0.123317	0.394198	0.168027	0.354838	0.111658	4.99346	2.61435	17.0088	5.01087	0	p549
197.08	7.99501	C8H11N3O3	N-Acetyl-L-histidine	0	1	0.891873	1.83614	2.15642	4.87237	0.868114	0.110437	0.0425716	0.0119813	1	4375.96	9009	10580.5	23906.2	4906.48	5056.1	2731.96	2776.95	8054.96	3385.93	1.15543	0.303247	0.26246	0.33694	0.690093	0.00760101	0.889189	1.67887	4.72827	0	p4132
332.272	3.25617	C22H36O2	[FA (22:4)] 7Z,10Z,13Z,16Z-docosatetraenoic acid	Lipids: Fatty Acyls	1	3.17641	4.23228	5.31157	4.79282	0.000978108	0.0205198	0.000718875	0.00410507	1	58131.6	77455.2	97207.3	87713.6	18301.1	9793.65	28457.5	17123.1	21653.5	8888.82	0.168474	0.367407	0.176151	0.246866	0.4857	9.06936	3.93682	16.7275	8.79397	0	n623
882.529	3.19313	C55H70N4O6	geranylgeranyl-bacteriopheophytin	0	1	2.19337	3.85932	4.9538	4.77436	0.072364	0.0609508	0.000190543	0.00368166	1	9171.9	16138.3	20715	19964.7	4181.65	3406.84	8503.73	2445.03	5198.38	3050.67	0.371443	0.526928	0.118032	0.260379	0.729537	1.19077	1.75156	17.8841	6.85676	0	n1693
164.032	12.0146	C5H8O6	2-Dehydro-D-xylonate	0	1	1.56301	1.57161	1.82941	4.74396	0.0651204	0.0209338	0.225448	3.59734e-06	1	8413.5	8459.83	9847.52	25536.3	5382.89	2217.31	1575.49	5865.29	1496.95	884.586	0.263541	0.186232	0.595611	0.0586207	0.164333	1.61163	2.89998	0.56653	134.34	0	n2943
297.089	6.92961	C11H15N5O3S	5'-methylthioformycin	0	1	3.33291	4.84169	4.43465	4.72414	0.00147183	0.00286008	0.00502625	0.00145101	1	47551626	69077985	63270559	67400809	1.42673e+07	8.94044e+06	1.49521e+07	1.55547e+07	1.27131e+07	5.42953e+06	0.188016	0.216453	0.245845	0.188619	0.380557	10.1255	11.8722	8.84693	14.7731	0	p183
136.039	8.74617	C5H4N4O	Hypoxanthine	Nucleotide Metabolism	1	2.00129	4.28356	6.58181	4.70594	0.00206861	0.010004	0.00603146	0.000585887	1	635105	1.35938e+06	2.08872e+06	1.49342e+06	317348	52541.3	383245	532374	219774	91136.7	0.0827284	0.281927	0.25488	0.147161	0.287182	9.12393	6.99707	10.7558	24.4344	0	p1492
177.079	9.18169	C10H11NO2	5-Hydroxytryptophol	0	1	1.81706	2.07215	3.52092	4.6867	0.0217535	0.0431928	7.93959e-05	8.19765e-05	1	21182.7	24156.4	41045.7	54636	11657.7	4830.01	7938.22	1709.55	6123.67	3611.77	0.228017	0.328617	0.0416499	0.112081	0.309819	2.49425	2.05389	54.0886	36.545	0	p3816
237.085	9.87298	C9H19NO2S2	8-[(aminomethyl)sulfanyl]-6-sulfanyloctanoic acid	Amino Acid Metabolism	1	1.16888	1.76881	1.62005	4.6598	0.536143	0.185909	0.301742	0.0851204	1	3640.58	5509.11	5045.81	14513.4	3114.59	1448.09	2804.98	3092.14	9009.48	557.12	0.397763	0.509153	0.612814	0.620771	0.178874	0.114924	0.701092	0.377806	1.59463	0	n2627
117.054	12.1543	C3H7N3O2	Guanidinoacetate	Amino Acid Metabolism	1	1.0031	0.487221	1.09354	4.63655	0.993338	0.17031	0.369953	0.00957903	1	15786.4	7667.71	17209.7	72968.3	15737.6	10677.6	9004.81	2513.56	19499.9	1634.49	0.676378	1.17438	0.146055	0.267238	0.103859	2.03868e-05	0.77752	0.241061	8.55364	0	p3513
161.048	7.67253	C9H7NO2	4,6-Dihydroxyquinoline	Amino Acid Metabolism	1	3.32651	5.50419	6.90237	4.61381	0.0104038	0.000960767	0.0407268	0.00655296	1	10571.2	17491.6	21934.8	14662.1	3177.87	3141.99	3522.89	11125.4	4268.45	2198.6	0.297222	0.201405	0.507202	0.291122	0.691848	3.71695	11.881	2.73563	5.72089	0	p4090
145.053	10.1436	C9H7NO	3-Methyleneoxindole	0	1	4.11574	9.11456	2.99522	4.60269	0.0147801	0.0467832	0.187762	0.000188357	1	27240.2	60324.9	19823.9	30463	6618.53	8972.87	33017.5	15556	965.942	2934.44	0.329399	0.547327	0.78471	0.0317087	0.443368	4.7715	2.62511	0.695858	59.5725	0	n2131
260.137	8.32588	C11H20N2O5	Glu-Leu	Peptide(di-)	1	2.08487	2.69079	4.06913	4.59207	0.0455054	0.00846417	0.0121496	0.00708067	1	37268.1	48099.3	72737.9	82085.8	17875.6	12254.1	11075.2	20927.3	20436.8	3651.54	0.328809	0.230258	0.287709	0.248969	0.204275	2.30018	6.71702	6.66954	9.56607	0	p3466
334.288	3.26077	C22H38O2	13,16,19-Docosatrienoic acid	Lipids: Fatty Acyls	1	2.86468	3.2234	3.70504	4.55301	0.0145041	0.0626267	0.00096813	0.0164592	1	73252.4	82425.3	94741.2	116425	25570.9	20134.7	39609.8	14272.5	38122.7	5476.38	0.274868	0.480553	0.150647	0.327445	0.214165	5.22172	2.02162	20.4734	5.56478	0	n2230
131.074	9.53969	C9H9N	Skatole	0	1	4.05006	5.70888	3.10051	4.51482	0.00183899	0.018784	0.0420175	0.00934574	1	221018	311542	169199	246380	54571.5	43468	114151	70157.6	70678.3	20028.3	0.196672	0.366405	0.414645	0.286866	0.367011	12.0948	4.91634	2.46834	6.81744	0	p906
187.063	9.53957	C11H9NO2	Indoleacrylicacid	0	1	3.98271	5.90369	3.12648	4.46727	0.001449	0.0164569	0.0536256	0.011394	1	6.09448e+06	9.03404e+06	4.78426e+06	6835976	1.53024e+06	1.17888e+06	3.20515e+06	2.18243e+06	2.09886e+06	627945	0.193434	0.354786	0.456169	0.307031	0.410358	11.6769	5.27848	2.05314	5.86535	0	p897
730.599	3.8032	C41H83N2O6P	SM(d18:0/18:1(9Z))	Lipids: Sphingolipids	1	1.83447	3.00616	2.94852	4.42988	0.197906	0.0137822	0.0107637	0.015227	1	44744.3	73322.7	71916.7	108048	24390.8	24698.9	20385.2	18537.2	34396.4	5690.68	0.552001	0.27802	0.257759	0.318343	0.233312	0.644849	5.34522	6.00704	5.75779	0	p1410
71.0736	9.94969	C4H9N	3-Buten-1-amine	0	1	2.11103	2.67298	2.77846	4.41409	0.00168656	0.000180998	0.000340011	2.22949e-06	1	2.69883e+06	3.41724e+06	3.55209e+06	5.64315e+06	1.27844e+06	383199	212862	142852	340537	360717	0.141987	0.0622905	0.0402162	0.0603451	0.282154	7.28453	26.0761	34.3434	77.4161	0	p1237
216.122	11.1058	C8H16N4O3	N-acetyl-(L)-arginine	0	1	0.833207	1.50542	1.57409	4.39544	0.299419	0.0195919	0.0419113	0.021313	1	71149.8	128552	134416	375338	85392.7	11133.9	11081.5	30086.5	134140	21593.1	0.156485	0.0862023	0.223831	0.357384	0.252868	0.343701	3.16215	1.75237	4.55414	0	p2624
242.02	12.7069	C6H11O8P	D-myo-Inositol 1,2-cyclic phosphate	0	1	0.92114	2.00331	2.2595	4.37391	0.856195	0.189285	0.19569	0.0180526	1	112064	243718	274885	532119	121658	89492.4	144073	184709	184110	44301.7	0.798585	0.591147	0.671948	0.345995	0.36415	0.00923054	0.655764	0.650741	4.69833	0	n1309
129.058	9.49906	C9H7N	Isoquinoline	0	1	3.86545	5.76046	2.98429	4.26908	0.000381764	0.0221199	0.0408586	0.00891329	1	86417	128782	66717.5	95440.7	22356.3	13275.2	51023.7	27578.9	28388.3	11782.6	0.153618	0.396201	0.413369	0.297445	0.52704	13.0253	4.13037	2.18796	5.65384	0	p914
256.106	8.12336	C11H16N2O5	1-(beta-D-Ribofuranosyl)-1,4-dihydronicotinamide	0	1	1.33328	1.66351	2.17647	4.2526	0.172535	0.0400034	0.0540647	0.0438835	1	9505.77	11860.2	15517.4	30319.5	7129.63	2532.99	2937.17	5638.13	13942.8	1593.55	0.266469	0.247648	0.363342	0.459863	0.22351	0.630454	2.00411	2.04949	2.73061	0	p3916
501.136	10.7493	C19H27N5O7S2	Asn-Cys-Cys-Tyr	Peptide(tetra-)	0	3.08146	5.26176	3.87964	4.25114	0.00276024	0.00535935	0.013662	0.00491991	NA	3081.46	5261.76	3879.64	4251.14	0	673.599	1446.44	1486.02	1134.35	NA	0.218597	0.274896	0.383031	0.266835	NA	high	high	high	high	NA	n2707
149.07	15.1715	C6H7N5	N1-methyladenine	0	1	1.08663	2.38597	2.21593	4.22458	0.430922	0.00374497	0.0582526	0.0101146	1	1169.27	2567.43	2384.46	4545.87	1076.05	135.919	446.645	892.016	1226.47	172.951	0.116242	0.173966	0.374096	0.269799	0.160728	0.179593	9.69559	2.07354	7.84778	0	n4216
189.1	8.83367	C8H15NO4	(2S)-2-{[1-(R)-Carboxyethyl]amino}pentanoate	0	1	2.03733	2.20296	4.25797	4.21008	0.084129	0.0266506	0.01339	0.000674438	1	106616	115284	222825	220319	52331.3	42853.2	31633	65374.5	25621	5253.77	0.401939	0.274392	0.293389	0.11629	0.100394	1.58092	3.85417	6.75782	41.2551	0	p2806
757.562	3.588	C42H80NO8P	[PC (16:0/18:2)] 1-hexadecanoyl-2-(9Z,12Z-octadecadienoyl)-sn-glycero-3-phosphocholine	Lipids: Glycerophospholipids	1	2.53891	4.81091	4.46655	4.11198	0.0104521	0.00117919	0.00277021	0.0178406	1	1.21107e+06	2.29483e+06	2.13057e+06	1.96144e+06	477005	276015	331965	387018	635323	69887.1	0.227909	0.144658	0.18165	0.323907	0.146512	6.64693	28.7134	17.6784	5.39397	0	p1096
261.122	7.27264	C11H19NO6	Mycosporine	0	1	2.56426	10.9305	6.78245	4.07389	0.0506478	0.0226694	0.312089	0.00612108	1	2037.07	8683.29	5388.05	3236.34	794.411	831.786	3675.52	7575.13	854.098	356.483	0.408324	0.423287	1.40591	0.263908	0.448739	1.8856	4.56379	0.366921	6.96158	0	n3589
188.127	17.1937	C7H16N4O2	Homoarginine	Amino Acid Metabolism	1	1.22956	1.30397	1.50156	4.0504	0.214053	0.146425	0.344312	0.0595323	1	11619	12322.1	14189.3	38275.1	9449.72	2625.39	2908.52	8421.25	19537.8	1513.82	0.225956	0.23604	0.593494	0.510456	0.160197	0.512381	0.767437	0.306839	2.16372	0	p3750
251.116	4.49684	C13H17NO4	Ac-Tyr-OEt	0	1	2.46406	2.27164	2.89217	4.04561	0.0387426	0.232144	0.033472	0.00439992	1	2169.76	2000.32	2546.74	3562.41	880.562	732.904	1464.88	968.883	933.043	640.658	0.337782	0.732325	0.38044	0.261913	0.727555	1.75395	0.49049	2.05766	5.61457	0	n4270
274.2	16.7376	C12H26N4O3	Lys-Lys	Peptide(di-)	1	2.30657	3.12276	3.05821	4.03942	0.162925	0.045944	0.113374	0.0100411	1	2275.75	3081.03	3017.34	3985.44	986.638	1006.79	1084.23	1749.87	924.841	1257.32	0.442399	0.351904	0.579937	0.232055	1.27435	0.640521	1.59138	0.888189	3.69136	0	p2971
181.074	10.3185	C9H11NO3	L-Tyrosine	Amino Acid Metabolism	1	1.73483	2.71252	2.02799	4.03384	0.0361307	0.029861	0.0531386	1.74229e-05	1	635058	992958	742376	1.47664e+06	366064	156906	344672	256551	132548	116833	0.247074	0.347117	0.345581	0.0897631	0.319161	1.89073	2.96715	1.78197	39.5076	0	n868
265.081	11.9655	C10H11N5O4	5'-Dehydroadenosine	0	1	5.37454	5.58485	4.60449	3.9955	0.000886587	0.00106392	0.00117921	0.000170106	1	65217.3	67769.3	55873.1	48483.3	12134.5	11894.7	12702.5	10841.7	6439.82	5906.48	0.182386	0.187438	0.194041	0.132825	0.486752	15.9764	15.7726	12.5506	17.3033	0	p91
101.048	11.907	C4H7NO2	L-Azetidine 2-carboxylic acid	0	1	2.94824	4.37677	3.88277	3.98095	1.30129e-05	0.00193757	0.000728198	0.00182216	1	38166.3	56659.3	50264.3	51535.3	12945.5	2845.05	9783.35	7021.11	8731.18	2593.78	0.0745435	0.17267	0.139684	0.169421	0.200362	42.9154	18.6536	24.8591	17.9503	0	n231
177.028	5.30344	C6H11NOS2	Sulforaphane	0	1	1.06343	1.13922	1.90857	3.97881	0.741862	0.464631	0.0954539	0.093006	1	3410.63	3653.73	6121.18	12760.9	3207.21	706.725	634.767	2477.73	7886.63	938.764	0.207213	0.173731	0.40478	0.618033	0.292704	0.0299688	0.155255	1.2095	1.44693	0	n1362
202.132	9.30197	C9H18N2O3	Leu-Ala	Peptide(di-)	1	1.36543	1.8416	2.88195	3.94547	0.0721733	0.118352	2.40161e-05	0.000350279	1	23220.2	31317.8	49009.8	67095.7	17005.8	4013.2	13350	3404.94	8706.71	4053.63	0.172832	0.426274	0.0694748	0.129766	0.238368	1.18692	1.05231	36.5473	27.2011	0	p3683
128.059	11.2157	C5H8N2O2	5,6-Dihydrothymine	Nucleotide Metabolism	1	0.930254	1.05033	0.979544	3.92506	0.495094	0.659611	0.918111	0.000499012	1	114391	129156	120452	482653	122967	14191.1	19051.9	42073.6	57759.3	18746.3	0.124058	0.147511	0.349298	0.11967	0.15245	0.133059	0.0536178	0.0029823	35.084	0	p1764
370.106	9.88615	C20H18O7	Styraxin	0	1	4.47564	5.4079	2.68685	3.90424	0.0229794	0.0148879	0.396542	0.0144987	1	31889.4	38531.9	19144.1	27818.2	7125.11	12970	14655.6	23682.6	1630.59	8450.31	0.406717	0.38035	1.23707	0.0586159	1.18599	2.55926	3.44656	0.22847	5.78133	0	p3841
348.048	11.4396	C10H13N4O8P	IMP	Nucleotide Metabolism	1	1.6271	2.28334	4.47074	3.81241	0.23825	0.160405	0.0574934	0.0595106	1	5932.62	8325.33	16300.9	13900.5	3646.12	3104.79	5050.98	8457.15	6963.53	695.125	0.523342	0.6067	0.518815	0.500955	0.190648	0.51646	0.842258	2.224	2.14711	0	n536
180.042	6.94514	C9H8O4	2-Hydroxy-3-(4-hydroxyphenyl)propenoate	Amino Acid Metabolism	1	1.56912	1.2106	2.2198	3.8088	0.265875	0.692758	0.0553158	0.185148	1	15826.2	12210.2	22388.9	38415.7	10086	3282.32	6023.69	1675.13	33095.5	8228.87	0.207398	0.493334	0.0748195	0.861509	0.815868	0.419808	0.0433841	2.14635	0.69007	0	n2532
109.053	11.4149	C6H7NO	4-Hydroxyaniline	Xenobiotics Biodegradation and Metabolism	1	2.17501	4.31882	3.47367	3.75626	0.00421256	0.0195851	0.0181864	0.0186322	1	42914	85212.4	68537.2	74112.8	19730.5	6823.4	28793.4	20998.1	23549.5	2149.81	0.159002	0.337901	0.306375	0.317751	0.108959	10.5016	5.14332	5.34653	5.28871	0	p683
264.132	17.2197	C21H36N8O8	Glu-Gln-Pro-Arg	Peptide(tetra-)	1	2.6054	2.40506	5.24101	3.75548	0.0414357	0.0949009	0.0100069	0.119946	1	3080.31	2843.44	6196.33	4440.02	1182.28	1172.04	1387.46	1997.99	3052.98	793.917	0.380494	0.48795	0.322447	0.687606	0.671515	1.79769	1.07988	5.43904	1.06651	0	p4714
327.315	3.68335	C20H41NO2	N,N-Dimethylsphing-4-enine	Lipids: Sphingolipids	1	1.0316	1.589	1.25165	3.74402	0.86941	0.264749	0.273824	0.024222	1	4973.21	7660.37	6034.06	18049.5	4820.89	1227.37	4104.92	1544.74	6479.48	1282.85	0.246795	0.535864	0.256004	0.358984	0.266102	0.00736092	0.435914	0.365035	4.01097	0	n2459
217.143	15.641	C9H19N3O3	gamma-L-Glutamylputrescine	Amino Acid Metabolism	1	2.0606	4.2852	5.46265	3.72815	0.171163	0.00917022	0.0313077	0.0160942	1	1022.16	2125.67	2709.75	1849.35	496.049	293.237	636.931	1265.85	117.275	575.323	0.28688	0.299637	0.467148	0.0634145	1.15981	0.66379	3.60494	2.53466	5.3123	0	n4302
135.068	10.3787	C8H9NO	2-Phenylacetamide	Amino Acid Metabolism	1	1.87054	2.77467	1.95471	3.69389	0.0371828	0.0366676	0.0533163	3.0986e-05	1	1.39092e+06	2.06321e+06	1.4535e+06	2.74674e+06	743590	391274	772827	484851	144445	237366	0.281306	0.374574	0.333574	0.052588	0.319216	2.00076	2.66432	1.72937	51.9721	0	p1456
302.225	3.35809	C20H30O2	[FA (20:5)] 5Z,8Z,11Z,14Z,17Z-eicosapentaenoic acid	Lipids: Fatty Acyls	1	5.25502	4.09674	13.3271	3.68399	0.00735038	0.395019	0.0442045	0.315312	1	8601.7	6705.77	21814.5	6030.16	1636.86	2716.03	10160.8	12263.2	7221.91	1986.2	0.315756	1.51523	0.56216	1.19763	1.21343	4.28455	0.239713	2.63806	0.344042	0	n3068
155.07	11.1181	C6H9N3O2	L-Histidine	Amino Acid Metabolism	1	1.13996	1.78447	2.07553	3.65869	0.424462	0.00361836	0.0231167	0.00149365	1	101883	159486	185499	326993	89374.2	25300.4	22907.7	47527.7	49232.6	13133.5	0.248329	0.143635	0.256216	0.150562	0.14695	0.192544	7.05003	3.80031	21.747	0	n1775
304.138	11.0118	C11H20N4O6	D-Nopaline	Amino Acid Metabolism	1	1.48512	6.70976	5.54709	3.6525	0.423123	0.0169744	0.344168	0.109627	1	72194	326171	269652	177553	48611.5	46639.3	121085	394328	115735	27030.7	0.646027	0.37123	1.46236	0.651835	0.556056	0.191383	5.00512	0.312748	1.17703	0	p2337
215.056	11.4778	C5H14NO6P	sn-glycero-3-Phosphoethanolamine	Lipid Metabolism	1	2.10954	1.79749	2.42869	3.65133	0.0371006	0.110866	0.00399338	0.000190419	1	1.51374e+06	1.28982e+06	1.74275e+06	2.62009e+06	717571	479933	518351	345889	333598	210123	0.317051	0.401877	0.198473	0.127323	0.292825	2.30935	1.04678	6.41671	23.2862	0	n530
164.047	10.3451	C9H8O3	enol-Phenylpyruvate	Amino Acid Metabolism	1	1.8869	2.73113	1.89487	3.65021	0.0388026	0.0455605	0.05042	3.1152e-05	1	1.36467e+06	1.97524e+06	1.37043e+06	2.63994e+06	723231	392893	791752	432902	155262	237230	0.287904	0.400839	0.315889	0.0588126	0.328014	1.95325	2.29455	1.71888	45.7028	0	p1457
153.079	11.2943	C8H11NO2	Dopamine	Amino Acid Metabolism	1	2.42618	4.59474	3.616	3.63749	0.00926262	0.010909	0.00858803	0.00789195	1	26906.5	50956	40101.7	40340.1	11090.1	5799.15	14332.2	9792.61	9608.44	1620.21	0.215529	0.281266	0.244194	0.238186	0.146095	6.89999	7.63946	8.54318	9.01093	0	p3807
147.09	9.55266	C6H13NO3	Fagomine	0	1	1.32722	1.98763	2.25624	3.62657	0.0622694	0.209132	0.0196172	0.00514328	1	59882.3	89679.3	101798	163626	45118.7	9506.58	55904.8	26970.5	35357.8	8710.66	0.158754	0.623386	0.264941	0.216089	0.193061	1.31107	0.620279	3.99932	10.5908	0	p2875
310.288	3.26554	C20H38O2	[FA (20:0)] 11Z-eicosenoic acid	Lipids: Fatty Acyls	1	2.28196	3.32195	2.9765	3.60877	0.00891404	0.00230272	0.000525355	0.00257404	1	65362	95150.4	85255.7	103366	28642.9	14430.1	17188.1	11672.1	19273.1	6382.13	0.220772	0.180641	0.136908	0.186455	0.222817	5.41569	13.1581	18.1104	13.5461	0	n622
769.598	3.79372	C44H84NO7P	PC(18:1(11Z)/P-18:1(11Z))	Lipids: Glycerophospholipids	1	1.25401	1.2411	1.71955	3.55307	0.517416	0.53577	0.0582856	0.000644844	1	867126	858195	1.18904e+06	2456883	691482	378307	374145	227884	408330	342961	0.436277	0.435967	0.191654	0.166198	0.49598	0.118321	0.107891	1.46009	10.9603	0	p1473
342.314	3.30847	C21H42O3	[FA hydroxy(21:0)] 21-hydroxy-heneicosanoic acid	Lipids: Fatty Acyls	1	1.45927	1.82791	1.72199	3.52202	0.585643	0.267236	0.328574	0.0159379	1	4690.29	5875.15	5534.71	11320.2	3214.13	3534.3	2004.86	2094.69	3067.42	3712.86	0.753536	0.341244	0.378465	0.270969	1.15517	0.0829267	0.397704	0.296322	2.83295	0	n2403
526.244	17.5018	C27H34N4O7	Asp-Phe-Phe-Val	Peptide(tetra-)	1	2.05108	2.85062	2.85692	3.47731	0.362215	0.179259	0.321696	0.0196444	1	7834.6	10888.7	10912.7	13282.4	3819.75	6658.2	7779.93	11654.7	3839.64	4532.95	0.849846	0.714498	1.06799	0.289076	1.18671	0.248446	0.616338	0.321719	2.5373	0	p2217
365.125	9.83003	C13H23N3O7S	Met-Thr-Asp	Peptide(tri-)	1	1.52186	2.97101	1.86766	3.42425	0.310597	0.045926	0.39739	0.018879	1	25495.6	49773.2	31288.7	57366.2	16752.9	14346	20131	29508	17671.6	1612.74	0.562686	0.404455	0.943088	0.308049	0.0962658	0.366752	2.67332	0.241937	5.23821	0	p2341
335.133	11.4836	C12H21N3O8	N4-(Acetyl-beta-D-glucosaminyl)asparagine	0	1	1.79681	2.3969	2.42822	3.40773	0.0214636	0.00389594	0.00402557	0.000946799	1	53217.4	70990.9	71918.4	100929	29617.8	2335.13	2465.43	14325.9	17555.1	11116.4	0.0438791	0.0347289	0.199196	0.173934	0.37533	4.31644	13.2024	5.44195	11.7783	0	p1300
373.153	8.17889	C20H23NO6	1,2-O-Diacetylzephyranthine	0	1	2.0619	2.70012	3.8278	3.40615	0.0611369	0.0534126	0.0248836	0.00275103	1	516963	676980	959714	853995	250722	188807	281884	348409	164157	61366.1	0.365223	0.416384	0.363034	0.192222	0.244758	1.79846	2.18321	4.0164	11.8496	0	p448
114.032	12.2284	C5H6O3	2-Hydroxy-2,4-pentadienoate	Amino Acid Metabolism	1	2.31983	4.6264	3.31746	3.40405	0.00759381	0.0101892	0.0119782	0.000930216	1	9664.75	19274.3	13821	14181.8	4166.16	1736	5216.61	3538.64	1567.45	175.984	0.179622	0.270651	0.256033	0.110525	0.0422414	9.93032	8.37821	7.4259	40.3212	0	n3378
177.046	11.9096	C6H11NO3S	N-Formyl-L-methionine	Amino Acid Metabolism	0	2.55799	4.79242	3.98556	3.40118	0.000351248	0.00312316	0.000958344	0.0019975	NA	2557.99	4792.42	3985.56	3401.18	0	278.3	1092.98	607.963	665.666	NA	0.108796	0.228066	0.152541	0.195716	NA	high	high	high	high	NA	n264
266.076	7.86193	C9H18N2O3S2	S-5-methylthiopentylhydroximoyl-L-cysteine	0	1	2.07506	2.13852	2.17947	3.37971	0.100638	0.0743482	0.153378	0.0197881	1	1754.5	1808.16	1842.78	2857.6	845.517	597.375	492.86	969.864	1002.81	715.911	0.340482	0.272576	0.526305	0.350928	0.846713	0.950381	1.22667	0.684391	2.6667	0	n3156
182.036	9.92503	C12H6O2	Acenaphthenequinone	0	1	1.15055	1.20953	1.33111	3.3479	0.369575	0.500814	0.0161575	1.35666e-05	1	24289.5	25534.8	28101.5	70678.3	21111.3	5600.39	11366.8	2827.71	5023.73	3114.58	0.230568	0.44515	0.100625	0.0710788	0.147532	0.245982	0.140869	2.7612	70.3206	0	n2626
111.043	9.45238	C4H5N3O	Cytosine	Nucleotide Metabolism	1	0.975443	1.26129	1.72342	3.31431	0.923554	0.639614	0.0404454	0.0335571	1	29871.9	38625.5	52777.8	101497	30623.9	4954.96	28673.2	7431.22	40562.7	13804.4	0.165874	0.742337	0.140802	0.399644	0.450774	0.00262912	0.0632222	1.99685	2.736	0	p2947
145.056	6.87222	C6H11NOS	5-methylthiopentanonitrile oxide	0	1	0.691057	0.963448	1.49695	3.29702	0.278143	0.925974	0.276349	0.0338261	1	3471.65	4840.05	7520.18	16563.2	5023.68	1920.04	3304.61	3608.98	6504.66	1755.02	0.553063	0.682762	0.479906	0.392719	0.34935	0.35598	0.00240831	0.386998	2.93363	0	n3391
250.153	15.8611	C21H40N8O6	Arg-Leu-Val-Asn	Peptide(tetra-)	1	1.60595	2.19945	2.2576	3.2909	0.0458887	0.0252625	0.261699	0.0530233	1	63267.3	86648.4	88939.3	129647	39395.5	15320	23777.8	71824.7	58417.7	5619.2	0.242147	0.274416	0.80757	0.450591	0.142636	2.14012	3.74037	0.472913	2.36493	0	n2113
365.132	10.2673	C14H23NO10	2-(acetylamino)-1-5-anhydro-2-deoxy-3-O-b-D-galactopyranosyl-D-arabino-Hex-1-enitol	0	1	1.90384	2.11916	2.82316	3.27122	0.0947361	0.0352415	0.00279839	0.0565795	1	300466	334448	445554	516267	157821	120903	105128	88239.5	242039	49997.6	0.402383	0.314332	0.198044	0.468825	0.3168	1.18873	2.30209	8.04888	2.10344	0	p1858
169.05	10.2465	C4H12NO4P	Phosphodimethylethanolamine	Lipid Metabolism	1	2.83099	2.49985	2.76446	3.26438	0.0537574	0.0615142	0.0177404	0.107065	1	245374	216673	239608	282938	86674.4	103353	89659.9	66183.7	172438	10408.7	0.421207	0.413804	0.276216	0.609453	0.12009	2.33411	2.07426	5.21067	1.29074	0	p2527
131.069	11.2573	C4H9N3O2	Creatine	Amino Acid Metabolism	1	1.43478	1.46224	1.61867	3.25746	0.0362747	0.131375	0.00933588	0.000197731	1	4.22605e+06	4.30691e+06	4.76769e+06	9.5946e+06	2.94543e+06	714506	1.32217e+06	623665	633748	80166.5	0.169072	0.306988	0.130811	0.0660525	0.0272173	3.17248	1.05647	8.39848	108.345	0	p861
246.051	10.9441	C6H15O8P	2-deoxyglucose-6-phosphate	0	1	0.862102	0.961018	1.27221	3.23246	0.382707	0.923358	0.351636	0.027729	1	15488.9	17266.1	22857.2	58075.8	17966.5	1998.1	12808.1	8249.26	20784.5	4657.44	0.129001	0.741809	0.360904	0.357885	0.259229	0.238987	0.00264087	0.266532	3.54598	0	n2554
168.09	8.79925	C8H12N2O2	Pyridoxamine	Metabolism of Cofactors and Vitamins	1	1.57932	1.94774	2.50023	3.23108	0.0517199	0.0485022	3.43264e-05	0.000297225	1	10078.2	12429.2	15954.9	20618.7	6381.37	2498.37	3930.26	1194.76	2490.26	1265.97	0.247898	0.316211	0.074884	0.120776	0.198385	1.7422	2.14531	30.2468	25.974	0	p1499
295.106	8.58216	C14H17NO6	(R)-Prunasin	0	1	2.37129	10.1011	4.72969	3.19959	0.305018	0.0507257	0.400282	0.0902989	1	4529.99	19296.6	9035.34	6112.33	1910.35	4144.5	11118.4	14541.6	3489.34	1566.83	0.914903	0.576187	1.60941	0.570869	0.820182	0.349561	2.39764	0.23732	1.20685	0	n3114
596.299	3.64082	C34H44O9	Salannin	0	1	1.8385	3.13751	3.08088	3.16555	0.244657	0.152156	0.0334861	0.0254611	1	6636.31	11325.3	11120.9	11426.5	3609.64	952.514	7945.28	3442.68	1844.17	4179.69	0.143531	0.701554	0.30957	0.161394	1.15793	0.498488	0.738622	1.9241	2.9277	0	n3375
232.142	15.8738	C10H20N2O4	Spermic acid 2	0	1	1.45174	1.97098	2.16032	3.16024	0.151424	0.0228597	0.288845	0.0732372	1	34172.5	46394.8	50851.5	74388.8	23539	10809.7	11967.2	42400.5	37953.8	6219.94	0.316328	0.257943	0.833809	0.510208	0.26424	0.72698	2.87182	0.406198	1.74807	0	p230
759.577	3.64744	C42H82NO8P	[PC (16:0/18:1)] 1-hexadecanoyl-2-(11Z-octadecenoyl)-sn-glycero-3-phosphocholine	Lipids: Glycerophospholipids	1	2.09393	4.29655	3.57381	3.1596	0.041751	0.0128244	0.00424859	0.0374242	1	262422	538467	447889	395978	125325	81144.2	155736	84581.1	152053	11244	0.309212	0.289221	0.188844	0.383992	0.0897187	2.80079	7.00102	14.2915	3.15115	0	p2057
135.054	8.15236	C5H5N5	Adenine	Nucleotide Metabolism	1	1.71451	3.38645	3.31092	3.11953	0.324977	0.0590526	0.0345092	0.0464643	1	1.95786e+07	3.8671e+07	3.78084e+07	35622951	1.14193e+07	1.38338e+07	1.85179e+07	1.46068e+07	1.50066e+07	2.46658e+06	0.706577	0.478858	0.386338	0.421261	0.216001	0.337154	2.12797	3.17342	2.53291	0	p445
509.481	3.43677	C32H63NO3	N-(Tetradecanoyl)-sphing-4-enine	Lipids: Sphingolipids	1	2.13338	4.32114	3.8563	3.11922	0.156091	0.0160594	0.016279	0.0520201	1	115489	233922	208758	168856	54134.2	65288.6	74443.1	64704.8	73984	9545.14	0.565323	0.318239	0.309952	0.438148	0.176324	0.864644	5.73837	5.58892	2.3651	0	p1731
86.0369	11.634	C4H6O2	Diacetyl	Carbohydrate Metabolism	1	1.05943	1.30018	1.56949	3.10968	0.662636	0.373568	0.0262431	0.0375326	1	35594.1	43682.8	52730.8	104477	33597.4	7345.83	19138.3	10318.5	40073.2	4505.11	0.206378	0.438119	0.195683	0.38356	0.134091	0.0536849	0.263123	2.88784	3.08945	0	p1057
715.515	3.5196	C39H74NO8P	[PE (16:0/18:2)] 1-hexadecanoyl-2-(9Z,12Z-octadecadienoyl)-sn-glycero-3-phosphoethanolamine	Lipids: Glycerophospholipids	1	3.05565	4.07245	5.23833	3.10127	0.0552875	0.0032746	0.00131451	0.0588058	1	55334.5	73747.7	94860.4	56160.6	18108.9	24436	13236.1	13450.3	25623	1480.73	0.441606	0.179478	0.14179	0.456245	0.0817683	2.31222	17.4516	32.1721	2.19807	0	p2067
167.022	11.7237	C7H5NO4	Pyridine-2,3-dicarboxylate	Amino Acid Metabolism	1	4.62744	4.00063	4.80669	3.09354	0.0222107	0.040979	0.0318998	0.0183483	1	5328.38	4606.62	5534.78	3562.13	1151.47	1940.62	2022.28	2323.18	1077.11	232.229	0.364204	0.438993	0.419743	0.302378	0.201679	4.56724	2.88113	3.52467	4.78651	0	n4086
246.121	9.31297	C10H18N2O5	Glu-Val	Peptide(di-)	1	1.26894	2.21443	3.1899	3.08076	0.284261	0.00548551	0.018967	0.00432141	1	18365.4	32049.4	46167.3	44587.8	14473	5913.28	5616.34	13934.3	8329.8	1796.28	0.32198	0.17524	0.301821	0.186818	0.124113	0.396687	8.88502	5.08905	12.4897	0	p3808
460.149	11.4827	C22H24N2O9	Oxytetracycline	Biosynthesis of Secondary Metabolites	1	1.29254	1.59669	1.59146	3.06532	0.0808029	0.0494449	0.0159196	0.000370907	1	8791.1	10859.8	10824.1	20848.5	6801.4	1427.16	2699.12	1910.75	2536.9	1239.41	0.162341	0.248543	0.176527	0.121683	0.182229	1.10803	1.86708	3.11972	24.7517	0	n537
284.077	8.83936	C10H12N4O6	Xanthosine	Nucleotide Metabolism	1	0.680784	2.04537	1.74681	3.06056	0.667576	0.17735	0.305798	0.0289439	1	378.721	1137.84	971.75	1702.59	556.301	443.782	345.438	314.698	333.523	643.742	1.17179	0.303591	0.323847	0.195891	1.15718	0.0515822	0.633634	0.336161	2.49976	0	n4386
763.536	3.13536	C40H78NO10P	PS(16:0/18:0)	Lipids: Glycerophospholipids	1	2.70674	4.25604	4.62522	3.05324	0.00667982	0.00292681	0.00172803	0.0440317	1	17883.8	28120.2	30559.4	20173.1	6607.12	3614.27	5064.3	4780.92	8152.04	819.769	0.202097	0.180095	0.156447	0.404104	0.124073	9.25837	17.5846	24.3829	2.74159	0	p1926
507.249	8.75176	C27H33N5O5	Phe-Trp-Val-Gly	Peptide(tetra-)	1	2.16405	2.75025	4.75441	3.03067	0.283121	0.0882034	0.048805	0.0673835	1	13718.7	17434.8	30139.9	19212.5	6339.35	10936.4	9055.98	15485.1	9536.81	4890.35	0.797188	0.519419	0.513775	0.496385	0.771428	0.379422	1.16222	2.14811	1.44271	0	p1495
226.194	3.40756	C14H26O2	(9Z)-Tetradecenoic acid	Lipids: Fatty Acyls	1	1.43916	2.00019	2.27697	3.02674	0.300194	0.00256258	0.0551036	0.0749804	1	32858.7	45667.9	51987.4	69105.9	22831.8	15787.5	7049.81	19684.1	34833.2	5231.14	0.480466	0.154371	0.378633	0.504055	0.229116	0.363466	6.76687	2.04914	1.72585	0	n26
139.987	12.6055	C2H5O5P	Acetyl phosphate	Amino Acid Metabolism	1	0.974939	1.34673	1.29636	3.0207	0.931323	0.393712	0.513756	0.0438702	1	11333.3	15655.2	15069.7	35114.5	11624.6	4778.57	7423.13	8673.77	14648.1	4379.54	0.42164	0.474164	0.575576	0.417152	0.376748	0.00201997	0.218699	0.12571	2.36057	0	p3246
504.135	11.1754	C16H29N2O14P	diacetylchitobiose-6-phosphate	0	1	0.639625	0.811433	0.315182	3.01751	0.441112	0.580594	NA	0.101637	1	13350.6	16936.6	6578.64	62983	20872.5	16739	12308.9	NA	36204.7	4255.03	1.2538	0.726764	NA	0.574832	0.203858	0.189673	0.0913307	low	1.33443	0	p889
537.512	3.42233	C34H67NO3	[SP (16:0)] N-(hexadecanoyl)-sphing-4-enine	Lipids: Sphingolipids	1	1.30607	3.7964	2.58198	3.01388	0.407186	0.00782847	1.51798e-05	0.0252379	1	211415	614526	417947	487858	161871	101100	150494	25148.1	161437	29904.1	0.478205	0.244895	0.0601706	0.33091	0.18474	0.220829	8.70315	42.9527	3.94224	0	p1727
211.068	5.71135	C24H22O7	[Fv] Lepidissipyrone	Lipids: Polyketides	1	1.02104	1.87652	0.974825	2.9983	0.95269	0.292022	0.885251	0.252823	1	12011	22074.5	11467.4	35270.6	11763.5	7221.54	16106.2	2447.72	33284.2	3069	0.601242	0.729629	0.21345	0.943681	0.260891	0.000994939	0.395479	0.00569136	0.494587	0	n1235
210.074	11.003	C7H14O7	Sedoheptulose	Energy Metabolism	1	0.805954	0.881246	1.27252	2.98725	0.276662	0.749667	0.338017	0.0459215	1	2529.28	2765.56	3993.49	9374.71	3138.24	545.797	2012.76	1378	3887.76	839.558	0.215792	0.727795	0.345062	0.414707	0.267525	0.369819	0.0292026	0.280921	2.45858	0	n2557
155.035	10.9354	C3H10NO4P	N-Methylethanolamine phosphate	Lipid Metabolism	1	2.17551	1.82962	2.14885	2.98427	0.0659165	0.146204	0.0157964	0.112437	1	15519.3	13051.8	15329.1	21288.7	7133.64	6154.46	6088.97	3889.25	12812.1	2327.06	0.396568	0.466522	0.253716	0.601824	0.326209	1.62429	0.824296	3.26978	1.18165	0	n2555
231.075	9.82475	C9H13NO6	N-Succinyl-L-glutamate 5-semialdehyde	Amino Acid Metabolism	1	2.65371	11.1064	6.62232	2.95286	0.239609	0.0215081	0.349497	0.0454993	1	846.26	3541.8	2111.84	941.66	318.897	684.75	1539	3235.76	307.406	380.817	0.809148	0.434524	1.5322	0.326451	1.19417	0.453021	4.13246	0.302835	1.61921	0	n4110
244.089	7.15127	C10H16N2O3S	Biotin	Metabolism of Cofactors and Vitamins	1	0	0.255723	0.275544	2.93235	NA	NA	NA	0.00625179	1	0	165.134	177.933	1893.57	645.753	NA	NA	NA	271.1	466.422	NA	NA	NA	0.143169	0.722293	low	low	low	5.34987	0	n4457
149.07	9.50815	C6H7N5	7-Methyladenine	Nucleotide Metabolism	1	1.49126	2.45749	2.95235	2.89333	0.00345921	0.0124063	0.00831445	2.8541e-05	1	33988.9	56011.4	67290.4	65945	22792.1	3562.9	13138.1	15171.8	5096.33	3168.9	0.104825	0.234562	0.225468	0.0772815	0.139035	5.51405	6.04163	8.24266	51.7062	0	p3630
138.032	8.83541	C7H6O3	4-Hydroxybenzoate	Metabolism of Cofactors and Vitamins	1	1.11526	1.19518	1.14052	2.8906	0.131168	0.161826	0.129333	0.0122803	1	2399.12	2571.04	2453.47	6218.2	2151.18	233.405	455.667	290.218	1517.53	146.071	0.0972877	0.17723	0.118289	0.244047	0.0679029	0.810822	0.7699	0.86561	7.11659	0	n4007
282.257	3.31052	C18H34O2	[FA (18:1)] 9Z-octadecenoic acid	Lipids: Fatty Acyls	1	2.50141	3.74148	4.12158	2.87682	0.0452122	0.0205985	0.0212756	0.00126823	1	1.02774e+06	1.53724e+06	1.6934e+06	1.18198e+06	410863	386275	520647	594998	192894	102572	0.37585	0.33869	0.351362	0.163196	0.24965	2.38236	4.50547	4.51226	12.4581	0	n607
247.142	8.86678	C11H21NO5	Hydroxybutyrylcarnitine	0	1	1.46062	1.94684	2.66058	2.86916	0.130999	0.0713166	0.00118513	0.000325601	1	27995.9	37315.3	50995.7	54993.6	19167.1	6973.08	13699	8155.84	5979.76	7301.79	0.249075	0.367116	0.159932	0.108735	0.380954	0.76464	1.36674	8.45386	14.4098	0	p2808
219.075	10.437	C8H13NO6	O-Succinyl-L-homoserine	Amino Acid Metabolism	1	2.58853	8.83038	5.60136	2.84514	0.130388	0.0218579	0.343104	0.0774822	1	32120	109573	69505.1	35304.2	12408.6	19067.4	45871.8	101546	17858.5	9054.34	0.593631	0.418642	1.46098	0.505846	0.729682	0.87205	4.31839	0.313659	1.30756	0	n2057
174.1	10.2242	C7H14N2O3	N5-Ethyl-L-glutamine	0	1	0.794505	1.3261	1.6983	2.83782	0.0377976	0.306978	0.337358	0.014167	1	158598	264715	339012	566483	199619	20689.1	105362	244430	146585	22849.3	0.130449	0.39802	0.721006	0.258763	0.114465	1.77102	0.364572	0.322401	6.11514	0	p1083
185.993	12.6305	C3H7O7P	3-Phospho-D-glycerate	Carbohydrate Metabolism	1	0.960683	1.12069	1.2077	2.82379	0.896237	0.690776	0.629453	0.0444312	1	107060	124891	134588	314687	111441	42786.7	42780	76315.3	129072	48100.2	0.399651	0.342539	0.567031	0.410161	0.431618	0.00463223	0.0436538	0.065835	2.17721	0	n1715
390.277	3.53632	C24H38O4	Bis(2-ethylhexyl)phthalate	0	1	0.439813	1.25695	2.77294	2.82153	0.015333	0.360214	0.0291615	0.00912084	1	122058	348833	769554	783038	277523	34328.8	121560	263402	193671	72010.5	0.28125	0.348476	0.342279	0.247332	0.259476	3.79782	0.254741	3.24671	5.98554	0	p1395
296.272	3.29842	C19H36O2	[FA methyl(18:0)] 11R,12S-methylene-octadecanoic acid	Lipids: Fatty Acyls	1	2.28918	2.91501	3.40074	2.82134	0.00282497	0.0032658	0.0145554	0.00373221	1	23256.7	29614.7	34549.4	28663.1	10159.4	3810.82	5354.44	9909.22	5307.29	1744.38	0.163859	0.180803	0.286813	0.185161	0.171702	9.76583	11.9355	5.87611	10.9703	0	n33
189.119	3.58607	C9H19NOS	EPTC	0	1	0.553907	0.992117	1.22161	2.82118	0.00751825	0.985319	0.385632	0.0874896	1	38558.1	69062.5	85037.9	196386	69611.2	12194.9	54469.5	29928.7	101577	8738	0.316274	0.788699	0.351946	0.51723	0.125526	4.28444	9.89527e-05	0.244818	1.54623	0	n1708
167.983	13.0427	C3H5O6P	Phosphoenolpyruvate	Carbohydrate Metabolism	1	1.01118	1.00668	1.16866	2.81096	0.976906	0.985626	0.758812	0.0785723	1	22893.2	22791.2	26458.4	63640.1	22640	11595	10571.8	20155.9	32208.7	12132	0.506481	0.463855	0.761797	0.506107	0.535868	0.00022767	8.83043e-05	0.0263444	1.41907	0	n2465
283.046	11.2008	C8H14NO8P	N2-Acetyl-L-aminoadipyl-delta-phosphate	Amino Acid Metabolism	1	0.709416	0.815145	0.458959	2.81056	0.398897	0.450932	0.0944779	0.116594	1	1.74553e+06	2.00568e+06	1.12928e+06	6.91543e+06	2.46052e+06	1.45245e+06	1.04387e+06	1.11198e+06	4.07656e+06	196891	0.832096	0.520457	0.984685	0.589487	0.0800199	0.23795	0.183332	1.38967	1.19146	0	p860
346.16	11.4443	C12H22N6O6	Asp-Gly-Arg	Peptide(tri-)	1	1.72478	1.86498	1.58581	2.79981	0.0107202	0.0279292	0.215163	0.0274408	1	19172.9	20731.4	17628.1	31123.1	11116.2	2032.58	5318.22	8167.65	10646.6	3452.61	0.106013	0.25653	0.463331	0.342079	0.310594	4.04387	2.29959	0.539298	3.19533	0	p4030
89.0478	11.237	C3H7NO2	L-Alanine	Amino Acid Metabolism	1	1.41694	1.41834	1.53581	2.79012	0.00448954	0.0931546	0.00128018	0.000119163	1	968066	969022	1.04928e+06	1.90624e+06	683211	97468.7	238301	93966.1	143291	53983.4	0.100684	0.245919	0.0895527	0.0751695	0.0790143	6.53617	1.36828	11.411	63.7961	0	p1762
344.179	3.72245	C24H24O2	[FA (24:6)] 6,9,12,15,18,21-Tetracosahexaynoic acid	Lipids: Fatty Acyls	1	2.30354	2.39309	2.44445	2.78529	0.0645191	0.169209	0.0571797	0.0163462	1	7122.68	7399.59	7558.38	8612.29	3092.06	2800.55	4732.65	3036.05	2539.58	2112.02	0.393188	0.639582	0.40168	0.294878	0.683045	1.3204	0.690833	1.45838	2.7931	0	n3376
180.064	12.7838	C6H12O6	myo-Inositol	Carbohydrate Metabolism	1	0.974016	1.50749	2.23893	2.74967	0.880818	0.113576	0.0104246	6.93267e-05	1	91593.6	141760	210543	258571	94037.1	23456.5	43472.1	47664.4	25205.4	20598.2	0.256094	0.30666	0.226388	0.0974796	0.219043	0.00612695	0.984162	5.03438	25.5488	0	n1941
811.648	4.77735	C47H90NO7P	PE(24:1(15Z)/P-18:1(9Z))	Lipids: Glycerophospholipids	1	1.06181	1.85907	1.2371	2.74412	0.851937	0.148101	0.406696	0.0576777	1	20943.1	36668.2	24400.6	54125	19723.9	8328.43	17170.9	3856.96	24040.8	9330.03	0.39767	0.468278	0.158068	0.444173	0.47303	0.00950249	0.751806	0.214577	1.77956	0	p3631
131.058	7.05086	C5H9NO3	N-Acetyl-beta-alanine	Amino Acid Metabolism	1	2.1435	1.18998	2.34098	2.70828	0.0712986	0.638974	0.0219632	0.0707235	1	25183.4	13980.8	27503.6	31819	11748.8	9230.14	3716.48	5928.17	15106.7	8027.35	0.366516	0.265828	0.215542	0.47477	0.683251	1.20622	0.063666	2.49257	1.37643	0	n2774
155.095	9.85923	C8H13NO2	Retronecine	Biosynthesis of Secondary Metabolites	1	1.12842	1.15438	1.34209	2.69233	0.10144	0.430584	0.0106417	0.00467827	1	30461.8	31162.5	36229.9	72679.5	26995.1	3023.76	9140.7	3634.45	12200.7	1206.98	0.0992639	0.293323	0.100316	0.16787	0.0447113	1.13379	0.204306	5.81501	13.8846	0	p1239
301.057	11.1918	C10H12ClN5O4	5'-chloroformycin	0	1	0.672315	0.835773	0.429458	2.6889	0.349492	0.564025	0.0741379	0.0966791	1	1.73518e+06	2.15705e+06	1.10839e+06	6.93979e+06	2.58091e+06	1.52497e+06	1.30187e+06	1.10834e+06	3.65047e+06	211172	0.878852	0.603543	0.999953	0.526021	0.0818209	0.301777	0.10328	1.70329	1.42102	0	n179
163.063	8.83833	C9H9NO2	3-Methyldioxyindole	Amino Acid Metabolism	1	0.84871	1.27982	2.30402	2.68694	0.407691	0.566222	5.24781e-05	0.00329935	1	78881.7	118951	214143	249733	92943	26995.8	80148.7	17619.3	43930.7	15160.9	0.342232	0.673798	0.0822786	0.175911	0.16312	0.206254	0.101658	27.1876	11.3823	0	p2807
394.116	12.22	C13H22N4O8S	Ala-Asp-Cys-Ser	Peptide(tetra-)	1	1.87409	2.25848	1.62141	2.66521	0.237984	0.0355922	0.503694	0.0372889	1	36789.3	44335.1	31829.1	52319.4	19630.5	22977.6	14750.2	31549	19756.4	8806.53	0.624572	0.332698	0.991201	0.377612	0.448614	0.486231	2.068	0.138695	2.28388	0	p3676
781.562	6.20099	C44H80NO8P	[PC (18:2/18:2)] 1,2-di-(9Z,12Z-octadecadienoyl)-sn-glycero-3-phosphocholine	Lipids: Glycerophospholipids	1	2.0888	2.949	2.82759	2.66266	0.0130892	0.00101395	0.0107653	0.00511754	1	66877.8	94419.3	90532.2	85251.6	32017.4	14721.3	5615.35	24929.8	19158.6	13473.3	0.220122	0.0594725	0.275369	0.22473	0.420811	3.05151	18.2764	4.26386	5.16583	0	p2837
214.132	9.58845	C10H18N2O3	Dethiobiotin	Metabolism of Cofactors and Vitamins	1	1.96643	2.19511	1.69436	2.64792	0.00147355	0.000578049	0.0413558	0.00848543	1	339840	379362	292822	457616	172821	37996.5	42705.8	74939.6	109133	45408.4	0.111807	0.112573	0.255922	0.238482	0.262748	7.95723	10.9785	1.87554	5.80509	0	p2372
342.146	5.31789	C20H22O5	[Fv] Brosimacutin C	Lipids: Polyketides	1	1.38571	5.45788	1.61484	2.63338	0.709315	0.217086	0.575953	0.170879	1	27300.4	107527	31814.4	51881	19701.3	12228.4	112030	18532.1	14568.9	35696.5	0.447919	1.04187	0.582506	0.280813	1.81188	0.0405583	0.557934	0.090702	0.696628	0	p2591
142.074	9.86072	C6H10N2O2	Ectoine	Amino Acid Metabolism	1	1.10374	1.1429	1.29707	2.63323	0.324832	0.43851	0.0297941	2.0416e-05	1	13321	13793.7	15654.3	31780.4	12069	1841.02	3736.7	1998.52	2212.95	1414.46	0.138205	0.2709	0.127666	0.0696324	0.117198	0.290828	0.186334	2.14426	56.328	0	p4200
115.1	17.8029	C6H13NO	Trimethylaminoacetone	0	1	1.44893	1.87563	1.97013	2.61521	0.0642408	0.0280573	4.22236e-06	0.00809621	1	5160.91	6680.77	7017.39	9315.1	3561.89	1139.14	1594.21	142.238	1878.97	253.139	0.220725	0.238626	0.0202693	0.201712	0.0710687	1.87767	3.73331	141.624	9.2081	0	p4659
312.304	3.25953	C20H40O2	[FA (20:0)] eicosanoic acid	Lipids: Fatty Acyls	1	1.03942	1.89322	1.6259	2.61033	0.899417	0.00649251	0.0590424	0.00687431	1	115873	211053	181253	290995	111478	55399.3	32137	46757.3	67945.2	36282.6	0.478103	0.15227	0.257968	0.233493	0.325468	0.00440419	4.22061	1.38993	5.43173	0	n18
301.056	11.229	C8H16NO9P	N-Acetyl-D-glucosamine 6-phosphate	Amino Acid Metabolism	1	0.78837	0.833578	0.563772	2.60095	0.545054	0.546793	0.210303	0.113736	1	198545	209931	141982	655031	251843	154602	121068	138065	365102	34164.3	0.778673	0.576707	0.97241	0.557382	0.135657	0.113313	0.111005	0.596639	1.20893	0	p869
297.089	11.8295	C11H15N5O3S	5'-methylthioformycin	0	1	2.29427	2.97098	2.64942	2.5961	0.00245061	0.00032084	0.00102972	0.000596205	1	1.45804e+07	18880906	1.68374e+07	1.64985e+07	6.35512e+06	912187	2.51433e+06	2.65397e+06	2.13058e+06	2.2286e+06	0.0625626	0.133168	0.157624	0.129138	0.350677	11.6672	13.8987	9.1487	10.8235	0	p560
106.027	12.615	C3H6O4	L-Glycericacid	0	1	0.935826	1.08701	1.17938	2.58938	0.78326	0.74434	0.669478	0.0356434	1	6069.1	7049.59	7648.58	16792.9	6485.28	1432.46	2183.71	4474.4	6102.77	2476.92	0.236026	0.309764	0.584997	0.363414	0.38193	0.0211566	0.0292049	0.0517394	2.44927	0	n1718
212.009	10.0315	C5H9O7P	P-DPD	0	1	0.403035	1.0644	1.32681	2.56989	0.0246344	0.815866	0.302782	0.00035521	1	178854	472347	588794	1.14044e+06	443768	71948.1	186484	210784	94926.9	141633	0.402272	0.394804	0.357992	0.0832374	0.31916	2.78088	0.014894	0.326138	16.6952	0	n1037
278.152	3.53675	C16H22O4	2-Ethylhexyl phthalate	0	1	1.83922	1.13215	2.44495	2.56014	0.173113	0.474768	0.0383361	0.00903486	1	154020	94808.1	204744	214390	83741.6	79057.9	26173.7	69330.4	45917.8	9847	0.513298	0.27607	0.338619	0.214179	0.117588	0.778148	0.156604	2.98586	7.73965	0	p1399
165.065	8.35277	C6H7N5O	7-Methylguanine	0	1	1.36482	1.84123	1.88868	2.55923	0.108492	0.141049	0.0715544	0.0132597	1	55098.8	74331.8	76247.2	103318	40370.7	9959.58	34396.5	27230.8	27604.5	11936	0.180759	0.462743	0.357139	0.26718	0.295659	0.897608	0.87007	1.45604	4.38085	0	p1805
358.097	10.2137	C11H23N2O7PS	Pantetheine 4'-phosphate	Metabolism of Cofactors and Vitamins	1	1.11308	1.49618	1.86588	2.54883	0.879683	0.462675	0.248158	0.0695049	1	1137.43	1528.91	1906.69	2604.59	1021.88	853.347	354.072	627.763	653.489	1181.12	0.750243	0.231584	0.329241	0.250899	1.15583	0.00628866	0.169092	0.437592	1.37479	0	n605
416.233	3.13519	C21H37O6P	CPA(18:2(9Z,12Z)/0:0)	0	1	1.23366	1.61764	1.94527	2.51898	0.0188318	0.00394512	0.000104191	0.000864165	1	15211.7	19946.5	23986.4	31060.5	12330.6	1021.32	2529.63	1906.54	3731.19	1415.4	0.0671405	0.12682	0.0794842	0.120126	0.114788	2.72474	6.90305	24.0955	22.0287	0	p1931
769.598	6.48774	C44H84NO7P	PC(18:1(11Z)/P-18:1(9Z))	Lipids: Glycerophospholipids	1	0.62117	1.11184	1.23449	2.51409	0.0476467	0.766598	0.173487	0.00181785	1	29438	52691.6	58504	119146	47391.3	11087.9	31767	11080.1	18926.8	9067.77	0.376652	0.602885	0.18939	0.158854	0.191338	1.57102	0.0257413	0.602424	11.6897	0	p2812
505.208	11.9093	C17H31N9O7S	Arg-Asn-Asn-Cys	Peptide(tetra-)	1	0	0	3.07787	2.50033	NA	NA	0.117506	0.232433	1	0	0	88256.5	71695.7	28674.5	NA	NA	55093.6	57583.4	10463.9	NA	NA	0.624244	0.803163	0.364921	low	low	1.12885	0.540334	0	p3153
96.969	10.8592	[H2PO4]-	Dihydrogenphosphate	0	1	1.66809	1.12803	1.27531	2.50005	0.11779	0.511495	0.359657	0.0723907	1	12548.4	8485.72	9593.67	18807	7522.63	4642.12	2541.48	3817.39	8315.75	702.606	0.369937	0.2995	0.397907	0.442163	0.093399	1.14587	0.133407	0.284694	1.82835	0	n1010
467.338	6.77725	C23H50NO6P	[PC methyl(14:2)] 1-tetradecyl-2-methyl-sn-glycero-3-phosphocholine	Lipids: Glycerophospholipids	1	3.12813	2.73835	4.93063	2.49358	0.062457	0.0238562	0.0217628	0.0996884	1	20915.3	18309.1	32967.1	16672.6	6686.19	9944.69	5836.35	12177.5	8561.04	1694.68	0.475475	0.318767	0.369383	0.513481	0.25346	1.98948	3.6576	4.56915	1.30939	0	p3908
189.1	6.92583	C8H15NO4	(2S)-2-{[1-(R)-Carboxyethyl]amino}pentanoate	0	1	0.669304	0.5287	1.07544	2.48585	0.252161	0.1478	0.775138	0.143454	1	41327.1	32645.3	66404.6	153492	61746.3	7236.96	18510.8	9655.79	93756.9	28721.5	0.175114	0.567029	0.145408	0.610825	0.465152	0.475263	0.725326	0.023634	0.875408	0	n2045
125.048	11.2413	C6H7NO2	N-Ethylmaleimide	0	1	0.700377	0.794225	0.485339	2.48138	0.334843	0.36059	0.0617405	0.100631	1	305224	346123	211510	1.08138e+06	435799	225693	162931	160008	551885	54851.7	0.739435	0.470732	0.756502	0.510352	0.125865	0.316055	0.272098	1.75824	1.355	0	p867
157.11	8.10772	C8H15NO2	Homostachydrine	0	1	1.27773	1.21941	1.38668	2.47703	0.136395	0.249732	0.111226	4.85822e-05	1	46012.4	43912.4	49935.8	89200.6	36011.2	9969.37	10995.8	12608.8	6368.72	3412.86	0.216667	0.250402	0.252499	0.0713977	0.0947723	0.900838	0.470976	1.13637	54.1891	0	p3530
356.33	3.21022	C22H44O3	[FA hydroxy(22:0)] 13-hydroxy-docosanoic acid	Lipids: Fatty Acyls	1	1.22474	2.1926	1.98591	2.44568	0.589656	0.0341287	0.061073	0.0216253	1	4051.82	7253.8	6569.99	8091.04	3308.3	1021.79	1248.89	1230.28	700.456	2331.45	0.252181	0.172171	0.187258	0.0865719	0.704726	0.0853155	2.22532	1.53091	3.85985	0	n1704
328.095	10.3382	C18H16O6	9-Demethylmunduserone	Biosynthesis of Secondary Metabolites	1	0.699595	0.713032	0.983738	2.4226	0.473957	0.239832	0.963841	0.108615	1	139777	142462	196548	484027	199797	140180	64839.9	121727	254029	59227.6	1.00289	0.45514	0.619325	0.524823	0.296439	0.155555	0.426254	0.000576056	1.18737	0	n1364
147.035	10.3998	C5H9NO2S	Thiomorpholine 3-carboxylate	0	1	0.673129	0.397739	1.06994	2.41255	0.317692	0.0371687	0.812718	0.00659995	1	17056.2	10078.2	27110.9	61130.7	25338.7	12278.5	7270.78	11312.2	13656.2	8708.38	0.719883	0.721438	0.417255	0.223394	0.34368	0.302738	1.80949	0.0154112	4.88348	0	p3700
236.083	9.67235	C8H16N2O4S	Met-Ser	Peptide(di-)	1	1.81077	3.37538	2.29428	2.38939	0.313106	0.00265704	0.141725	0.0208679	1	14474.9	26982	18339.9	19100.2	7993.77	10078.1	5476.43	10306.6	1893.71	5439.43	0.696251	0.202966	0.561976	0.0991458	0.680459	0.320264	6.0517	0.788161	3.71843	0	p3812
434.095	11.2408	C13H19N6O9P	L-seryl-AMP	0	1	0.786417	0.861004	0.47021	2.37188	0.6181	0.666593	0.107158	0.147453	1	19867.6	21751.9	11879.1	59921.7	25263.4	19268.4	14464.5	11938.1	35751.1	3666.98	0.969839	0.664977	1.00497	0.59663	0.14515	0.0756789	0.055377	1.14858	0.930018	0	n193
414.169	18.6683	C16H26N6O5S	Met-Gln-His	Peptide(tri-)	1	0.432207	0.750904	1.18746	2.37163	0.000722098	0.020893	0.533393	0.0157264	1	4665.03	8104.89	12816.9	25598.2	10793.5	1459.49	1315.59	5711.14	6181.35	1093.88	0.312858	0.162321	0.445596	0.241476	0.101346	11.29	2.46935	0.121074	5.56211	0	p990
139.988	11.1956	C2H5O5P	Acetyl phosphate	Amino Acid Metabolism	1	0.691113	0.736761	0.44117	2.36534	0.377815	0.264079	0.0205238	0.124748	1	7885.36	8406.18	5033.59	26987.6	11409.6	6709.87	4232.94	3247.8	14782	1974.98	0.850928	0.503551	0.645225	0.547732	0.173098	0.253881	0.41345	2.81367	1.09112	0	n198
288.079	7.48214	C19H12O3	lachnanthocarpone	0	0	0	0.605756	0.387672	2.3508	NA	0.0665576	0.182889	0.00220292	NA	0	605.756	387.672	2350.8	0	NA	429.115	449.33	475.716	NA	NA	0.708395	1.15905	0.202364	NA	NA	high	high	high	NA	n4422
834.526	3.21257	C43H79O13P	PI(16:0/18:2(9Z,12Z))	Lipids: Glycerophospholipids	1	1.44031	2.22504	3.02038	2.34844	0.0404907	0.00156177	0.00109522	0.00565172	1	27410.3	42344.3	57480.2	44692.8	19030.8	5224.18	5868.92	7898.34	8324.31	2740.82	0.190592	0.1386	0.13741	0.186256	0.14402	2.01746	12.9545	21.1508	8.574	0	p1908
149.07	11.2548	C6H7N5	3-Methyladenine	0	1	1.54131	2.06231	2.3653	2.34612	0.12403	0.0190984	0.0724108	0.000812155	1	25820.4	34548.3	39624.1	39302.7	16752.2	8315.86	8889.43	17291.9	4979.89	5279.52	0.322066	0.257305	0.436397	0.126706	0.315154	0.847514	2.96271	1.60034	9.65442	0	p3800
245.163	7.01948	C12H23NO4	2-Methylbutyroylcarnitine	0	1	0.770396	1.25256	2.49083	2.34468	0.601252	0.748962	0.0224018	0.0292546	1	68387.4	111189	221109	208135	88769.2	24716.6	114040	51775.2	34437.5	67227.1	0.36142	1.02564	0.234161	0.165458	0.757325	0.0809716	0.0286827	2.43244	2.4973	0	p2845
318.154	11.5545	C12H22N4O6	Lys-Asp-Gly	Peptide(tri-)	1	1.48964	2.29594	2.06849	2.30657	0.12825	0.0111768	0.043905	0.0158824	1	16771.6	25849.5	23288.7	25969.1	11258.8	3765.36	6198.62	7608.59	6935.5	4907.46	0.224508	0.239796	0.326708	0.267067	0.435878	0.794305	3.40591	1.76542	2.9978	0	p1068
109.064	11.0977	C5H7N3	Brunfelsamidine	0	1	1.27768	1.80095	1.94201	2.30556	0.274554	0.0114031	0.00203697	0.000311562	1	1.83096e+06	2580825	2.78296e+06	3.30396e+06	1.43304e+06	590997	468269	363649	332156	170182	0.32278	0.181441	0.13067	0.100533	0.118756	0.418625	5.30709	11.3045	25.1299	0	p1369
106.027	9.22782	C3H6O4	D-Glycerate	Carbohydrate Metabolism	1	1.03974	0.98152	0.988929	2.30466	0.869474	0.954526	0.97393	0.0528843	1	264224	249429	251312	585672	254125	66954.8	124824	133458	225294	96162.3	0.253402	0.500438	0.531046	0.384677	0.378405	0.00742783	0.00088826	0.000292515	1.8319	0	n1236
165.065	10.2978	C6H7N5O	3-Methylguanine	0	1	1.76428	1.4237	2.54615	2.30057	0.300335	0.226411	0.0142484	0.0157565	1	172475	139180	248910	224903	97759.5	115421	30689.9	68828.4	56081.4	51439	0.669207	0.220505	0.276519	0.249359	0.526179	0.349595	0.478185	3.09435	2.79142	0	p2795
97.0528	11.3299	C10H14N2O2	6-Hydroxypseudooxynicotine	Metabolism of Cofactors and Vitamins	1	0.78528	0.797616	0.712835	2.29657	0.456791	0.451249	0.237898	0.0894646	1	83297.2	84605.8	75612.7	243605	106073	52949.9	49159.1	41248.3	111385	10776.7	0.635674	0.581037	0.54552	0.457237	0.101597	0.177664	0.181958	0.510491	1.51044	0	p2719
150.053	11.2036	C5H10O5	D-Xylulose	Carbohydrate Metabolism	1	1.00016	1.63495	1.45136	2.29428	0.999344	0.161058	0.282077	0.0898299	1	2232.17	3648.9	3239.16	5120.41	2231.81	690.926	1535.48	1524.73	2360.85	436.252	0.309532	0.420805	0.470718	0.461067	0.19547	1.86171e-07	0.788126	0.403457	1.44762	0	n4067
258.085	11.957	C10H14N2O6	Ribothymidine	0	1	1.65475	2.46793	2.31096	2.28094	7.93247e-06	0.000969506	9.42615e-07	2.49501e-05	1	3761.05	5609.3	5252.54	5184.3	2272.88	120.005	599.935	205.045	294.219	153.288	0.0319073	0.106954	0.0390373	0.0567519	0.067442	58.4367	29.0327	135.464	77.0146	0	n526
313.334	7.20422	C20H43NO	[SP amino,dimethyl(18:0)] 2-amino-14,16-dimethyloctadecan-3-ol	Lipids: Sphingolipids	1	1.20791	2.35941	1.73118	2.25339	0.657179	0.00227202	0.0455937	0.00923524	1	94592.8	184769	135571	176466	78311.4	64411.1	31698.3	37081.8	39749	19872.8	0.68093	0.171556	0.273523	0.225251	0.253767	0.0583413	8.09684	1.85237	4.87832	0	p2951
164.047	4.37934	C9H8O3	Phenylpyruvate	Amino Acid Metabolism	1	1.00072	1.00218	1.26665	2.24936	0.99589	0.987085	0.270393	0.0921213	1	10506.5	10521.8	13298.5	23616	10499	1451.32	1251.74	3849.89	10873.8	2363.26	0.138136	0.118966	0.289499	0.460443	0.225095	7.32842e-06	7.30408e-05	0.384055	1.38951	0	n2988
398.137	11.9321	C15H22N6O5S	S-Adenosyl-L-methionine	Amino Acid Metabolism	1	2.10923	2.52031	2.30826	2.24415	0.00674236	0.000696831	0.00215903	0.00186816	1	81318922	97167684	88992548	86520562	38553891	3.27782e+06	9.99064e+06	1.39821e+07	1.06653e+07	1.383e+07	0.0403082	0.102819	0.157116	0.123268	0.358719	9.05309	11.8028	6.57771	7.54319	0	p49
602.564	3.16769	C40H74O3	[GL methyl(16:0/8:0)] 1-(10-methyl-hexadecanyl-2-(8-[3]-ladderane-octanyl)-sn-glycerol	Lipids: Glycerolipids	1	1.36659	2.64178	1.93143	2.2384	0.549936	0.0118054	0.0757613	0.02681	1	17120.9	33096.8	24197.4	28043.1	12528.2	11638.7	3208.94	6519.24	4921.56	8528.17	0.679795	0.0969562	0.269419	0.1755	0.680717	0.101316	5.09555	1.18171	2.4828	0	p4110
463.174	8.35631	C17H29N5O8S	Ala-Met-Asp-Gln	Peptide(tetra-)	0	2.45103	4.15105	2.62021	2.23135	0.00977835	0.0769921	0.0122853	0.00824787	NA	2451.03	4151.05	2620.21	2231.35	0	832.587	3132.83	965.848	713.542	NA	0.339689	0.75471	0.368615	0.31978	NA	high	high	high	high	NA	n4021
180.064	10.0854	C6H12O6	D-Mannose	Carbohydrate Metabolism	1	1.65713	2.07138	2.45026	2.21691	0.0434476	0.0186805	0.00126377	0.068617	1	23274.5	29092.6	34414.1	31136.6	14045.1	5684.66	7465.03	5420.03	12686.9	4226.06	0.244244	0.256595	0.157494	0.407459	0.300893	1.69769	3.07706	8.78345	1.63363	0	n2897
232.106	18.3653	C9H16N2O5	N2-Succinyl-L-ornithine	Amino Acid Metabolism	1	1.34432	1.87054	1.31572	2.21251	0.376765	0.132544	0.614862	0.126657	1	4877	6786.04	4773.26	8026.68	3627.86	2373.89	3099.77	4060.25	4211.28	686.858	0.486753	0.456787	0.850624	0.52466	0.189329	0.255496	0.989459	0.0773664	1.06278	0	p4652
131.095	8.89862	C6H13NO2	L-Leucine	Amino Acid Metabolism	1	1.73831	1.93375	1.74139	2.21039	0.00271894	0.00387558	0.0273475	0.0223603	1	1.33112e+06	1.48078e+06	1.33348e+06	1.69262e+06	765756	151051	241751	313852	467056	171807	0.113477	0.163259	0.235364	0.275937	0.224363	6.10763	5.8123	2.51762	3.46878	0	n693
188.152	15.8723	C9H20N2O2	N6,N6,N6-Trimethyl-L-lysine	Amino Acid Metabolism	1	1.3723	1.69707	1.65398	2.21015	0.0372734	0.0327297	0.238443	0.037004	1	27801740	34381340	33508431	4.4776e+07	20259270	4.57478e+06	7.89525e+06	1.8043e+07	1.39093e+07	2.23382e+06	0.16455	0.229638	0.53846	0.310641	0.110261	2.19491	2.96224	0.531074	3.02871	0	p219
129.079	15.985	C6H11NO2	L-Pipecolate	Amino Acid Metabolism	1	1.34892	1.71219	1.64542	2.20941	0.0557049	0.0297921	0.232881	0.0333632	1	3.60409e+06	4.57467e+06	4.39629e+06	5.90315e+06	2.67183e+06	646188	1.03866e+06	2.31259e+06	1.77266e+06	327388	0.179293	0.227046	0.526032	0.30029	0.122533	1.65627	3.05295	0.54512	3.21325	0	p971
167.035	15.8508	C4H10NO4P	demethyl-phosphinothricin	0	1	1.19053	1.61843	1.48272	2.20366	0.218816	0.0132593	0.331726	0.0464454	1	20078.3	27294.9	25006.1	37164.8	16865	3818.34	4702.98	14027.7	12676.7	2571.96	0.190172	0.172303	0.560969	0.341094	0.152503	0.487173	3.78597	0.325866	2.46294	0	p235
298.288	3.27907	C19H38O2	Nonadecanoicacid	Lipids: Fatty Acyls	1	1.10992	1.86272	1.77821	2.20074	0.663635	0.000980531	0.0620633	0.00792672	1	75075.4	125995	120279	148859	67640.6	28997.4	6147.56	37649.8	30682.5	13102.6	0.386244	0.048792	0.31302	0.206117	0.19371	0.0545914	16.2565	1.74356	5.92629	0	n21
498.2	12.1983	C26H30N2O8	strictosamide	0	1	0.129833	0	3.24933	2.19856	NA	NA	0.167175	0.214451	1	1509.63	0	37781.4	25563.7	11627.5	NA	NA	28879.3	17713.6	4509.86	NA	NA	0.764377	0.692923	0.387863	low	low	0.800644	0.581296	0	p3649
270.257	3.32096	C17H34O2	[FA (17:0)] heptadecanoic acid	Lipids: Fatty Acyls	1	1.12184	1.93974	2.16313	2.19189	0.707624	0.00231708	0.00502591	0.00266143	1	193145	333963	372423	377374	172169	94931.6	46527.7	71397.9	63849.4	43712.4	0.491504	0.13932	0.191712	0.169194	0.253893	0.0402847	6.42296	5.72195	7.03284	0	n15
727.552	3.66366	C41H78NO7P	PE(18:1(11Z)/P-18:1(11Z))	Lipids: Glycerophospholipids	1	0.969517	1.57898	1.45758	2.19122	0.882467	0.0720389	0.0320344	0.0105306	1	837306	1.36365e+06	1.25881e+06	1.89241e+06	863632	253144	374557	115488	434489	228747	0.302331	0.274672	0.0917435	0.229596	0.264867	0.00595375	1.29802	2.37832	4.38966	0	p1550
96.0212	11.9493	C5H4O2	Furfural	0	1	1.44247	1.87254	3.79297	2.19106	0.153944	0.060073	0.049951	0.00482369	1	149215	193703	392361	226652	103444	47431.5	64022	183459	43148	24752.4	0.317874	0.330516	0.467578	0.190371	0.239283	0.731879	1.72911	2.43575	6.13486	0	p2593
254.225	3.35434	C16H30O2	(9Z)-Hexadecenoic acid	Lipid Metabolism	1	1.80747	2.55121	3.09149	2.18656	0.132919	0.0159083	0.0233318	0.111509	1	168841	238316	288785	204253	93412.8	74289.6	65517.4	96017.1	100301	23924.6	0.439996	0.274919	0.332487	0.491064	0.256116	0.934028	4.31596	3.89824	1.15545	0	n614
486.178	10.4118	C20H30N4O8S	Cys-Thr-Thr-Tyr	Peptide(tetra-)	1	1.11273	0.990663	1.81615	2.18593	0.872641	0.985576	0.153043	0.0655025	1	28467.8	25344.8	46463.9	55924.2	25583.7	26886.3	13061.3	11724.7	15268.9	21473.2	0.944448	0.515343	0.25234	0.273029	0.83933	0.00702518	9.03381e-05	0.728373	1.32598	0	p3526
771.577	3.60626	C43H82NO8P	[PE (18:0/20:2)] 1-octadecanoyl-2-(11Z,14Z-eicosadienoyl)-sn-glycero-3-phosphoethanolamine	Lipids: Glycerophospholipids	1	1.79896	2.61089	2.15905	2.17681	0.000856266	0.000429141	0.00335818	0.0122009	1	194449	282211	233371	235291	108090	20615.6	30139.9	35530.3	50250.4	12591.7	0.10602	0.106799	0.152248	0.213567	0.116493	12.7801	28.4154	11.0457	6.02917	0	p1556
300.136	8.834	C18H20O4	[Fv Trimethyl,oxo(3:2/6:0/3:0)] 2,2,4-Trimethyl-6-(1-oxo-3-phenylpropyl)-1,3,5-cyclohexanetrione	Lipids: Polyketides	1	2.87697	2.53318	2.19759	2.16943	0.0321198	0.1734	0.033617	0.0918709	1	14870.8	13093.8	11359.2	11213.6	5168.92	5600.18	8867.14	2669.94	4774.31	3524.16	0.376588	0.677202	0.235047	0.425761	0.681799	2.14992	0.689801	1.96023	1.03761	0	p4446
235.07	11.3071	C8H13NO7	N-Acetylgalactosaminate	0	1	2.40784	6.042	3.72537	2.16277	0.117569	0.00722074	0.346213	0.136422	1	18007.3	45185.6	27860.5	16174.5	7478.59	9790.77	12902.8	36508.2	8617.88	3810.95	0.543712	0.285551	1.3104	0.532807	0.509582	1.00426	7.85512	0.308319	0.851645	0	n2553
727.551	6.30411	C41H78NO7P	PE(18:1(11Z)/P-18:1(9Z))	Lipids: Glycerophospholipids	1	0.812985	1.53844	1.32098	2.15206	0.308464	0.231514	0.0777495	5.93757e-05	1	79263.7	149994	128792	209820	97497.2	27586.4	69976.6	23598.8	15344.1	16395.3	0.348033	0.46653	0.183232	0.0731299	0.168162	0.322834	0.533518	1.18611	25.0203	0	p2296
151.988	10.6771	C4H5ClO4	chlorosuccinate	0	1	0.545432	0.544043	1.80151	2.15	0.0864853	0.2485	0.0227273	0.0117431	1	1016.75	1014.16	3358.23	4007.85	1864.12	690.902	1182.31	768.654	884.855	327.086	0.679519	1.1658	0.228887	0.22078	0.175464	1.22882	0.480073	3.19908	5.16387	0	n467
245.174	16.4927	C11H23N3O3	Lys-Val	Peptide(di-)	1	1.00164	1.75711	3.0086	2.1483	0.994846	0.418362	0.255783	0.0267176	1	4493.48	7882.6	13496.9	9637.55	4486.12	1182.37	7156.78	12849.4	2814.9	1819.43	0.263131	0.907921	0.952022	0.292076	0.405568	1.14888e-05	0.211555	0.482106	2.36222	0	p4242
304.241	3.31317	C20H32O2	[FA (20:4)] 5Z,8Z,11Z,14Z-eicosatetraenoic acid	Lipids: Fatty Acyls	1	2.82355	3.4563	7.04113	2.14504	0.147228	0.222681	0.0411074	0.174287	1	49326.8	60380.8	123007	37473.4	17469.8	32961.3	55947.2	61952.2	22535.3	7786.75	0.668224	0.926573	0.503647	0.601369	0.445727	0.884738	0.577096	2.85687	0.703893	0	n619
171.09	8.55326	C8H13NO3	N-Butyryl-L-homoserine lactone	Lipids: Fatty Acyls	1	2.3544	3.08304	3.55962	2.13935	0.0871722	0.167318	0.0643852	0.00696759	1	33358.1	43681.7	50434.1	30311.1	14168.4	15363.5	32546.6	25374.8	5418.7	1527.23	0.460565	0.745086	0.503128	0.178769	0.107791	1.54483	0.82048	2.03524	8.22178	0	p3545
841.583	3.12836	C46H84NO10P	1-22:0-2-18:3-phosphatidylserine	0	1	1.94006	1.82713	1.72453	2.13865	0.0207681	0.0405609	0.0586696	0.01405	1	17170.6	16171.1	15263.1	18928.2	8850.55	3923.83	4358.79	4402.67	4140.41	966.657	0.22852	0.269542	0.288452	0.218743	0.10922	4.23883	2.68845	2.02386	5.61801	0	p1952
839.567	3.12375	C46H82NO10P	1-22:1-2-18:3-phosphatidylserine	0	1	1.97628	1.70982	1.68846	2.13759	0.0323735	0.0311445	0.0301316	0.000599363	1	30951.3	26778.1	26443.6	33477.6	15661.4	8258.41	6015.06	5780	3339.59	1376.42	0.266819	0.224626	0.218579	0.0997561	0.0878863	3.33518	3.24569	3.29309	24.328	0	p1924
130.111	17.1659	C6H14N2O	N-Acetylputrescine	Amino Acid Metabolism	1	0.810358	1.1463	1.43599	2.13431	0.00691145	0.269187	0.0114515	0.00180652	1	22973.9	32498	40710.9	60508.4	28350.4	1482.63	6042.85	5136.56	7195.05	2070.69	0.0645352	0.185945	0.126172	0.11891	0.0730393	4.45672	0.421602	4.98116	18.4481	0	p3749
145.11	10.1292	C7H15NO2	4-Trimethylammoniobutanoate	Amino Acid Metabolism	1	0.548479	0.708199	2.07538	2.11502	0.0226198	0.214336	0.077709	0.0862172	1	415540	536547	1.57235e+06	1.60238e+06	757622	141712	261477	631524	682616	171015	0.341032	0.487332	0.401642	0.426001	0.225727	2.37225	0.500675	1.55066	1.44104	0	p725
146.094	4.0598	C7H14O3	ethyl-(2R)-methyl-(3S)-hydroxybutanoate	0	1	1.61184	1.72672	2.14377	2.10792	0.081618	0.0716809	0.00270523	0.00711575	1	11656.7	12487.5	15503.5	15244.3	7231.9	3506.9	3934.32	2340.55	2831.31	1012.9	0.300849	0.315062	0.150969	0.185729	0.14006	1.46939	1.67351	10.5194	7.0998	0	n2875
103.027	8.96164	C3H5NO3	2-Aminomalonate semialdehyde	0	1	1.18632	1.13748	0.926488	2.10699	0.568247	0.46661	0.675474	0.000146691	1	1415.8	1357.51	1105.71	2514.57	1193.44	672.548	348.28	322.659	198.55	231.158	0.475031	0.256558	0.291812	0.07896	0.19369	0.0977601	0.154057	0.0488561	18.7965	0	n4436
467.338	4.00836	C23H50NO6P	[PC methyl(14:2)] 2-methyl-3-tetradecyl-sn-glycero-1-phosphocholine	Lipids: Glycerophospholipids	1	2.39096	2.04513	2.64233	2.09652	0.0502359	0.0663913	0.0266935	0.0528149	1	53248.4	45546.6	58846.6	46690.9	22270.7	19099.9	11956.9	18728.1	5965.01	16475.1	0.358693	0.262521	0.318252	0.127755	0.739767	1.50828	1.30736	2.15021	1.94242	0	p3625
278.065	10.1853	C10H14O9	hexane-6-ol-1,3,4,6-tetracarboxylate	0	1	1.49592	1.80251	2.29232	2.09562	0.227894	0.00585008	0.000830435	0.0515187	1	2626.73	3165.08	4025.16	3679.76	1755.93	1120.82	337.474	516.886	1292.72	522.743	0.426697	0.106624	0.128414	0.351306	0.297701	0.495781	5.12904	9.52832	1.90348	0	n602
465.322	4.06482	C23H48NO6P	[PC (15:1)] 1-(1Z-pentadecenyl)-sn-glycero-3-phosphocholine	Lipids: Glycerophospholipids	1	0.771041	1.33946	1.83279	2.09552	0.0745762	0.254924	0.00179054	0.0216025	1	120686	209656	286874	327998	156523	26874.3	75678.2	25787.1	77907.9	3659.65	0.22268	0.360963	0.08989	0.237526	0.0233809	1.74589	0.491788	25.0474	4.8337	0	p2662
160.121	16.7928	C7H16N2O2	N6-Methyl-L-lysine	Amino Acid Metabolism	1	1.38161	1.70598	1.4679	2.09483	0.257253	0.00174071	0.375572	0.00621176	1	117379	144936	124710	177973	84958	45842	16000.1	75993	33482.6	15685.8	0.390548	0.110394	0.60936	0.188133	0.18463	0.447745	7.16543	0.262448	6.32839	0	p2961
83.0736	15.8721	C5H9N	1-Methylpyrrolinium	Metabolism of Cofactors and Vitamins	1	1.32422	1.67619	1.60734	2.08257	0.11564	0.0328013	0.225553	0.0327091	1	874868	1.1074e+06	1.06191e+06	1.37588e+06	660664	197843	249719	527375	388974	69795.5	0.226141	0.2255	0.496629	0.28271	0.105644	1.04248	2.96846	0.568904	3.27543	0	p221
383.143	10.1784	C14H25NO11	N-Acetyllactosamine	0	1	1.70067	1.92376	2.21861	2.08211	0.099979	0.0149729	0.0015004	0.081108	1	256966	290674	335226	314600	151097	91536.6	65252	50160.3	129678	42311.8	0.356221	0.224485	0.149631	0.412199	0.280031	1.10217	3.22112	7.87291	1.43676	0	p1859
117.079	9.06509	C5H11NO2	Betaine	Amino Acid Metabolism	1	0.931504	0.93929	1.40578	2.0787	0.694111	0.748342	5.93586e-05	0.000563341	1	1.89796e+07	1.91382e+07	2.86431e+07	42354019	20375197	6.36946e+06	6.96581e+06	1.0932e+06	3.68349e+06	1.22105e+06	0.335595	0.363974	0.0381663	0.0869692	0.0599285	0.0463073	0.0305941	25.4492	32.0782	0	p499
166.986	5.25914	C7H5NS2	2-Mercaptobenzothiazole	0	1	0.492184	0.626568	1.07431	2.07846	0.0660255	0.274447	0.835307	0.143407	1	103036	131169	224902	435115	209345	37231.6	102653	118868	230553	78307.7	0.361345	0.7826	0.528534	0.529868	0.374061	1.50321	0.366623	0.011945	0.859752	0	n1359
221.091	3.79231	C9H11N5O2	Pyrimidodiazepine	0	1	0.467198	0.771995	1.19552	2.07203	0.00558106	0.488703	0.301592	0.141855	1	78916.6	130401	201941	349997	168915	21966.3	94789	47416.3	183567	33049.6	0.278348	0.726902	0.234803	0.524481	0.195659	5.14331	0.147191	0.326509	0.942561	0	n1459
424.037	10.7535	C12H18N4O7P2S	Thiamin diphosphate	Carbohydrate Metabolism	1	2.29157	2.76263	2.1516	2.07182	8.44787e-05	1.48734e-05	0.00643394	0.000892589	1	682849	823216	641139	617367	297983	51043.4	52781.8	125613	79332.5	61083.9	0.0747506	0.0641165	0.195921	0.128501	0.204992	23.3753	42.3299	6.03574	10.1753	0	p1830
245.163	4.72165	C12H23NO4	N-(octanoyl)-L-homoserine	0	1	0.777313	1.03729	2.90493	2.07138	0.626817	0.951584	0.00938303	0.0999905	1	71791.9	95803	268296	191311	92359	27059.2	80573.7	49327.7	70917.8	73068.8	0.376912	0.841036	0.183855	0.370694	0.791139	0.0696739	0.0010025	3.98261	0.944356	0	p2796
437.291	4.00957	C21H44NO6P	[PE (16:1)] 1-(1Z-hexadecenyl)-sn-glycero-3-phosphoethanolamine	Lipids: Glycerophospholipids	1	0.907888	1.78912	2.15323	2.04834	0.494788	0.0277646	0.00222022	0.000394745	1	26914.9	53039.7	63833.8	60724.3	29645.6	3249.39	12963.9	10171.9	5096.48	6581.76	0.120728	0.244419	0.15935	0.0839282	0.222015	0.138403	2.58907	7.96277	13.939	0	p2671
268.241	3.3343	C17H32O2	omega-Cyclohexylundecanoic acid	Lipids: Fatty Acyls	1	1.75371	2.35093	2.67139	2.01571	0.146414	0.0435773	0.0424841	0.0522052	1	61792.6	82835.7	94127.3	71024	35235.3	27301.2	29997.8	36330.8	24248.1	11023.3	0.44182	0.362136	0.385975	0.341407	0.312847	0.813604	2.21837	2.40612	1.8053	0	n621
79.9662	10.6786	[PO3]3-	Phosphite	0	1	0.991886	0.921738	1.56373	2.01251	0.960191	0.670864	0.0489603	0.000257337	1	214124	198981	337571	434451	215875	56090.2	65160.6	80631.4	42395	36404.5	0.261952	0.327472	0.238857	0.0975829	0.168637	0.000686167	0.0512342	1.89223	15.2998	0	n409
541.061	10.274	C15H21N5O13P2	Cyclic ADP-ribose	0	1	1.121	1.33519	1.29294	2.0048	0.57632	0.101679	0.0955586	0.0434987	1	80501.6	95883.3	92849.2	143969	71812.2	23220.2	17347.4	7100.01	45619.9	17897.1	0.288444	0.180922	0.0764682	0.316873	0.249221	0.0878499	0.932678	1.19378	2.16808	0	p1424
228.147	8.16287	C11H20N2O3	Leu-Pro	Peptide(di-)	1	1.62001	2.10342	2.22527	1.99885	0.00656077	0.0209518	0.00354662	0.000514045	1	36494.9	47384.9	50129.9	45029.2	22527.6	4874.21	12353.6	8882.75	4571.79	4826.92	0.133559	0.260708	0.177195	0.101529	0.214267	4.14572	3.51249	7.4547	11.4552	0	p3776
663.109	10.2809	C21H27N7O14P2	NAD+	Energy Metabolism	1	1.12303	1.25913	1.1989	1.98972	0.559209	0.223164	0.287147	0.0185498	1	1.35555e+06	1.51983e+06	1.44712e+06	2.40168e+06	1.20704e+06	315947	280120	150907	591933	361355	0.233077	0.18431	0.10428	0.246466	0.299372	0.0957159	0.468001	0.375863	2.96729	0	p1419
86.0369	10.0005	C4H6O2	2-Butenoate	Lipids: Fatty Acyls	1	0.592705	0.737858	2.10383	1.98868	0.024313	0.300217	0.0875495	0.126228	1	20978.3	26115.9	74463.5	70388	35394.3	7475.18	14793.4	31319.4	33331.6	2792.32	0.356328	0.566449	0.420601	0.473541	0.0788918	3.26373	0.37984	1.54385	1.09453	0	p1781
125.015	11.5995	C2H7NO3S	Taurine	Lipid Metabolism	1	1.05063	0.988228	1.06942	1.98373	0.681287	0.949863	0.416752	0.000243001	1	3.58346e+06	3.37062e+06	3.64754e+06	6.76605e+06	3.41077e+06	711627	1.14299e+06	428036	588732	330060	0.198587	0.339105	0.117349	0.0870126	0.0967701	0.0484614	0.00113905	0.191886	24.7131	0	p1050
172.014	10.6823	C3H9O6P	sn-Glycerol 3-phosphate	Lipid Metabolism	1	0.595165	0.864504	1.51499	1.97871	0.00950756	0.520051	0.0559838	0.000886562	1	1.50089e+06	2.18011e+06	3.82052e+06	4.98992e+06	2.52181e+06	335926	882881	901883	607857	415749	0.223818	0.40497	0.236063	0.121817	0.164862	3.6482	0.122599	1.71018	11.2321	0	n403
117.058	8.06423	C8H7N	Phenylacetonitrile	Xenobiotics Biodegradation and Metabolism	1	1.26097	1.56425	0.901275	1.97174	0.584964	0.239105	0.704659	0.0146074	1	651036	807615	465325	1.018e+06	516297	412045	381457	162435	218367	197747	0.632906	0.472325	0.349079	0.214505	0.38301	0.0869123	0.459698	0.0396719	2.90028	0	p661
197.036	10.8003	C5H11NO5S	Tauropine	0	1	0.666958	0.642637	0.507958	1.96703	0.418207	0.17896	0.167678	0.10604	1	2008.38	1935.14	1529.59	5923.21	3011.25	1923.36	523.208	1433.39	2577.28	1219.51	0.957666	0.270372	0.937104	0.435115	0.404984	0.193917	0.657608	0.619834	1.04304	0	n3923
90.014	9.34478	C3H6OS	Propanethial S-oxide	0	1	0.914118	1.2867	1.20071	1.95877	0.364143	0.381576	0.212159	0.0149039	1	12422.3	17485.6	16317	26618.5	13589.4	1389.67	7521.6	3280.62	5701.84	1906.88	0.111869	0.43016	0.201056	0.214206	0.140321	0.244658	0.252115	0.51668	4.69628	0	p2307
382.323	3.84403	C27H42O	[ST (3:0)] cholest-5Z,7Z,24-trien-3beta-ol	Lipids: Sterol lipids	1	1.0326	1.60242	1.04377	1.95782	0.828865	0.0202879	0.72794	0.0536002	1	16288.9	25277.6	16465.1	30884	15774.7	3484.91	4825.49	2397.49	10133.2	2923.7	0.213944	0.1909	0.14561	0.328105	0.185341	0.0127778	2.8368	0.0333467	2.05244	0	p1476
197.105	8.48792	C10H15NO3	L-Metanephrine	Amino Acid Metabolism	1	1.22374	1.61921	1.83847	1.9566	0.0986698	0.00727589	0.0636892	0.000216374	1	11878.8	15717.6	17846	18992.7	9706.99	1866.41	2189.46	5721.45	1581.97	879.941	0.157121	0.1393	0.320602	0.0832936	0.0906503	1.10779	6.4884	1.97685	26.3126	0	p4371
266.091	11.0733	C12H14N2O5	p-aminobenzoyl glutamate	0	1	2.25324	0.653985	1.71886	1.95318	0.206366	0.436684	0.283778	0.195313	1	24210.9	7027.02	18469	20986.7	10744.9	16585.8	6326.44	11129.5	11942	6295.89	0.685055	0.900302	0.602604	0.569027	0.58594	0.576159	0.173518	0.364893	0.575553	0	n2867
507.369	3.97854	C26H54NO6P	[PC (18:1)] 1-(11Z-octadecenyl)-sn-glycero-3-phosphocholine	Lipids: Glycerophospholipids	1	0.820282	1.19348	1.60614	1.95284	0.116223	0.407695	0.0326349	5.80252e-05	1	91734.5	133470	179620	218391	111833	15875.2	43869.9	38845.6	15063.8	15085.1	0.173056	0.328688	0.216266	0.068976	0.134889	0.842292	0.217535	2.64608	24.9842	0	p2665
214.025	10.6794	C5H11O7P	2-Deoxy-D-ribose 5-phosphate	Carbohydrate Metabolism	1	0.716399	0.920304	1.57852	1.94982	0.0241313	0.707022	0.0605282	0.000144044	1	15438.2	19832.3	34016.6	42018.2	21549.7	2732.36	7929.5	8825.58	3577.83	3013.12	0.176987	0.399828	0.259449	0.0851497	0.139822	2.25756	0.0409916	1.78709	19.1481	0	n427
322.057	9.62627	C10H15N2O8P	dTMP	Nucleotide Metabolism	1	1.18249	0.790478	1.27743	1.94513	0.367903	0.346048	0.0642494	0.029695	1	14390.8	9620.04	15546.1	23672.1	12169.9	4083.22	4476.88	2426.57	6145.56	1504.43	0.283738	0.46537	0.156088	0.259612	0.123619	0.260478	0.291485	1.39838	3.30491	0	n3091
743.546	3.58607	C41H78NO8P	[PE (18:0/18:2)] 1-octadecanoyl-2-(9Z,12Z-octadecadienoyl)-sn-glycero-3-phosphoethanolamine	Lipids: Glycerophospholipids	1	1.98499	2.83132	2.51934	1.9162	0.0165171	0.00423545	0.00232059	0.0920705	1	124116	177034	157527	119814	62527	27322.2	32098.2	23767.1	47256.1	7854.29	0.220135	0.18131	0.150877	0.394412	0.125614	4.69336	12.0074	14.4038	1.43009	0	p1128
266.225	3.36781	C17H30O2	[FA (17:1)] 7-heptadecynoic acid	Lipids: Fatty Acyls	1	1.84811	2.50909	2.34669	1.91598	0.36211	0.0694726	0.0927338	0.159779	1	23496.9	31900.4	29835.7	24359.8	12714	17665.3	12018.2	11639.8	3934.49	12559.6	0.751817	0.37674	0.39013	0.161516	0.987859	0.247486	1.21821	0.999742	0.782942	0	n628
119.074	8.06257	C16H18N2	Agroclavine	0	1	1.13467	1.56824	0.902128	1.91451	0.72803	0.217707	0.763353	0.00508333	1	8.3727e+06	1.1572e+07	6.65677e+06	1.41271e+07	7.37896e+06	4.80141e+06	5.26883e+06	3.86562e+06	1.93932e+06	2.38499e+06	0.57346	0.45531	0.580706	0.137277	0.323214	0.0343582	0.525615	0.0252803	4.81921	0	p660
237.086	12.0938	C9H11N5O3	6-Pyruvoyltetrahydropterin	Metabolism of Cofactors and Vitamins	1	1.94966	2.10431	2.16145	1.91148	0.0437651	0.0343458	0.0271794	0.0233071	1	15922.6	17185.6	17652.2	15610.7	8166.84	4638.48	4901.74	4715.99	3510.82	375.456	0.291315	0.285224	0.267161	0.224898	0.0459732	2.77753	3.36552	4.01994	4.44473	0	p4422
368.344	3.36013	C27H44	[ST] (5Z,7E)-9,10-seco-5,7,10(19)-cholestatriene	Lipids: Sterol lipids	1	1.05976	1.47306	1.41401	1.90956	0.827484	0.0302045	0.373824	0.0793691	1	60615.1	84254.7	80877.5	109221	57197.1	27171.9	15000	44901.7	40698.3	11183.2	0.448269	0.178031	0.555182	0.372623	0.19552	0.0135317	2.09138	0.261887	1.51931	0	p1735
347.063	10.1417	C10H14N5O7P	AMP	Nucleotide Metabolism	1	1.08141	0.920699	1.20624	1.89985	0.60943	0.550866	0.0390961	0.0649851	1	2.67577e+06	2.27811e+06	2.98462e+06	4.70085e+06	2.47433e+06	670949	539589	263993	1.58373e+06	283824	0.25075	0.236858	0.0884511	0.336904	0.114707	0.0764544	0.103577	1.73313	1.91496	0	p1082
80.0375	11.0864	C4H4N2	Pyrimidine	Nucleotide Metabolism	1	1.29131	1.92315	1.70978	1.88403	0.186686	0.0607164	0.0223557	0.0269173	1	11644.6	17342.4	15418.2	16989.5	9017.67	3064.48	5772.87	3209.31	4148.45	1129.53	0.263167	0.332877	0.20815	0.244177	0.125258	0.64694	2.00279	3.53911	3.43785	0	p1384
495.332	4.17218	C24H50NO7P	[PC (16:0)] 1-hexadecanoyl-sn-glycero-3-phosphocholine	Lipids: Glycerophospholipids	1	1.18092	2.37861	2.12096	1.87977	0.445351	0.000699639	0.104918	0.00264364	1	64763.8	130448	116318	103091	54842	18997.4	17741.4	54237.3	10784.7	15006.6	0.293334	0.136004	0.466285	0.104614	0.273633	0.16796	10.5865	1.19338	6.81664	0	p3041
240.209	3.37505	C15H28O2	[FA dimethyl(13:0)] 2,5-dimethyl-2E-tridecenoic acid	Lipids: Fatty Acyls	1	1.07766	1.6514	1.53364	1.8797	0.780925	0.0229596	0.153531	0.0596437	1	139249	213384	198167	242884	129214	57678.5	41167.4	71444.8	80722.7	36858.5	0.414212	0.192927	0.360528	0.332351	0.285252	0.0214919	2.32028	0.735669	1.6408	0	n19
239.9	16.6054	H3O9P3	Trimetaphosphate	Nucleotide Metabolism	1	1.0036	1.54597	1.86562	1.87922	0.991398	0.142535	0.0460439	0.0437587	1	1797.37	2768.72	3341.19	3365.56	1790.93	538.557	287.268	365.382	635.445	996.092	0.299636	0.103755	0.109357	0.188808	0.556187	3.23544e-05	0.889593	2.13494	1.77612	0	n4328
366.351	3.20394	C24H46O2	[FA (24:0)] 15Z-tetracosenoic acid	Lipids: Fatty Acyls	1	1.0266	1.56069	1.46259	1.87816	0.912648	0.0371975	0.108729	0.00737924	1	27192.1	41338.7	38740.3	49747.6	26487.4	9434.99	7858.25	10173.9	8612.12	7894.52	0.346976	0.190094	0.262619	0.173116	0.298048	0.0032807	1.77764	0.905327	3.96386	0	n1676
79.9662	4.59815	[PO3]3-	Phosphite	0	1	1.26113	2.34238	1.73111	1.87726	0.57191	0.0470026	0.093559	0.246189	1	27734.9	51513.9	38070.7	41285	21992.1	17148.2	19176.4	13379.5	26665.6	7517.86	0.61829	0.372256	0.351438	0.645891	0.341843	0.0940708	2.05429	1.09761	0.484926	0	n2167
336.073	10.5644	C10H16N4O7S	S-Nitrosoglutathione	0	1	1.40477	1.98684	2.50454	1.86847	0.127004	0.00315066	0.0172362	0.0398489	1	2115.46	2992.01	3771.61	2813.75	1505.91	583.178	470.936	1012.26	795.206	273.464	0.275675	0.157398	0.268388	0.282614	0.181593	0.895545	7.44691	4.66909	2.41884	0	n2722
242.225	3.37503	C15H30O2	[FA methyl(14:0)] 12-methyl-tetradecanoic acid	Lipids: Fatty Acyls	1	1.07215	1.61233	1.68118	1.86708	0.79327	0.00627746	0.0742669	0.0258392	1	301260	453044	472390	524626	280987	133613	61873.4	147084	130508	55744.1	0.443513	0.136573	0.311361	0.248764	0.198387	0.019609	4.26826	1.48074	2.9474	0	n12
430.308	3.29561	C27H42O4	[ST (2:0)] 22S,25S-furospirost-5-en-3beta,26-diol	Lipids: Sterol lipids	1	1.68141	1.18291	1.21063	1.8646	0.00902392	0.647459	0.322915	0.0552451	1	25079.2	17643.8	18057.3	27811.6	14915.6	3728.83	10321.3	4378.9	8902.79	3843.06	0.148682	0.58498	0.2425	0.320111	0.257654	3.60265	0.0613638	0.290788	1.76868	0	p4118
325.371	7.34619	C22H47N	di-n-Undecylamine	0	1	1.97225	1.67103	1.68808	1.85903	0.131454	0.105801	0.0589567	0.143844	1	19138.6	16215.6	16381	18039.9	9703.95	9170.27	5709.36	4554.15	8485.51	751.993	0.47915	0.35209	0.278014	0.470374	0.0774935	1.05143	1.27862	2.09254	0.95755	0	p4306
244.07	8.51154	C9H12N2O6	Uridine	Nucleotide Metabolism	1	1.68457	1.62417	2.04469	1.85803	0.098868	0.0886093	0.0161971	0.0265161	1	60965.1	58779.3	73997.9	67242.6	36190.3	18946.1	14432.5	5178.64	11651.8	16807.7	0.310771	0.245537	0.0699837	0.173281	0.464426	0.956871	1.03967	4.6212	2.30535	0	n2205
770.602	3.62728	C55H78O2	demethylmenaquinone-9	0	1	0.664809	0.771476	0.924267	1.85654	0.0899344	0.150459	0.467935	0.0065974	1	430788	499907	598913	1.20302e+06	647987	179215	154882	112173	182566	50487.6	0.416017	0.309822	0.187294	0.151757	0.0779145	1.36082	0.826297	0.159155	8.58593	0	p1552
765.567	3.5662	C44H80NO7P	[PC (P-16:0/20:4)] 1-(1Z-hexadecenyl)-2-(5Z,8Z,11Z,14Z-eicosatetraenoyl)-sn-glycero-3-phosphocholine	Lipids: Glycerophospholipids	1	0.861383	1.22572	1.07424	1.8549	0.482597	0.217922	0.820697	0.0464909	1	34191.5	48653.3	42640.7	73627.7	39693.7	9325.67	4747.63	21767.1	22128.8	11326.5	0.272748	0.0975808	0.510478	0.30055	0.285349	0.140641	0.532225	0.0144241	1.86338	0	p1146
165.079	8.163	C9H11NO2	L-Phenylalanine	Amino Acid Metabolism	1	1.16994	1.50605	0.87005	1.85154	0.665435	0.24278	0.679892	0.00605356	1	2.333e+06	3.00326e+06	1.73499e+06	3.69221e+06	1.99413e+06	1.33255e+06	1.35687e+06	1.02264e+06	566352	591443	0.571175	0.451798	0.589422	0.153391	0.296592	0.0540272	0.464809	0.048117	4.30011	0	p1310
353.233	4.52895	C20H33O5	13,14-Dihydro- lipoxin A4	0	1	1.66105	1.39281	3.46554	1.85097	0.193648	0.263088	0.102744	0.22191	1	129988	108996	271201	144850	78256.6	58435.3	33510.4	167961	84891.5	36768.1	0.449543	0.307445	0.619322	0.586063	0.469841	0.561445	0.381813	1.25928	0.51817	0	p2611
228.209	3.3884	C14H28O2	Tetradecanoic acid	Lipid Metabolism	1	1.11508	1.59356	1.78817	1.84575	0.65907	0.0136712	0.0085306	0.0134719	1	732558	1.04689e+06	1.17475e+06	1.21257e+06	656953	285359	170436	209934	252454	145540	0.389537	0.162802	0.178706	0.208197	0.221538	0.0557056	3.02713	4.1087	3.63557	0	n11
85.0526	8.36974	C4H7NO	Acetone cyanohydrin	0	1	1.30825	1.08472	1.50373	1.8452	0.398473	0.67911	0.00757434	0.00486666	1	3492.47	2895.75	4014.32	4925.9	2669.57	1670.41	975.926	502.939	692.941	217.731	0.478289	0.337021	0.125286	0.140673	0.0815604	0.238631	0.0511636	6.02076	9.64985	0	n1748
269.95	12.6426	C6H6O8S2	tiron	0	1	0.742749	0.929192	0.96169	1.84358	0.306548	0.770686	0.896573	0.0686333	1	6472.44	8097.15	8380.34	16065.2	8714.18	1380.6	1799.51	3408.01	5352.51	3553.38	0.213304	0.22224	0.406667	0.333173	0.40777	0.345801	0.0239983	0.00459745	1.30919	0	n1719
103.063	9.61474	C4H9NO2	N,N-Dimethylglycine	Amino Acid Metabolism	1	1.14903	0.911732	1.41368	1.84334	0.401159	0.724131	0.00564864	1.83559e-05	1	161402	128069	198578	258931	140468	42105.5	63174.9	21219.6	14279.9	12495.4	0.260874	0.493287	0.106858	0.0551497	0.0889552	0.227173	0.0370686	5.56842	38.9762	0	p2874
699.52	3.52665	C39H74NO7P	PE(16:1(9Z)/P-18:1(11Z))	Lipids: Glycerophospholipids	1	1.18017	1.77478	1.42261	1.84133	0.1397	0.0911988	0.0660848	0.00539543	1	98580.6	148249	118832	153808	83531	12742.8	53473.4	26013.5	24671.7	12260.4	0.129263	0.360699	0.21891	0.160406	0.146776	0.724319	1.39164	1.50682	6.50699	0	p1126
85.0892	8.93739	C5H11N	Piperidine	0	1	1.80004	1.9209	1.64941	1.82538	0.0101941	0.00653922	0.0411977	0.00795608	1	6.59434e+06	7.03708e+06	6.0425e+06	6.68715e+06	3.66343e+06	1.24319e+06	1.28386e+06	1.49087e+06	1.20707e+06	811854	0.188524	0.182441	0.24673	0.180505	0.22161	3.89644	4.93264	1.96404	4.3206	0	p951
314.283	3.30936	C19H38O3	[FA hydroxy(19:0)] 2-hydroxy-nonadecanoic acid	Lipids: Fatty Acyls	1	1.13228	1.66264	0.856022	1.81756	0.501706	0.0089176	0.705137	0.0585443	1	5998.75	8808.56	4535.16	9629.34	5297.95	1568.49	1400.31	3540.38	3041.66	1160.03	0.26147	0.158972	0.780652	0.315875	0.218957	0.129044	3.72728	0.0419201	1.77033	0	n2404
805.562	5.88723	C46H80NO8P	[PC (18:1/20:5)] 1-(11Z-octadecenoyl)-2-(5Z,8Z,11Z,14Z,17Z-eicosapentaenoyl)-sn-glycero-3-phosphocholine	Lipids: Glycerophospholipids	1	1.39204	1.92225	2.4441	1.81407	0.0841678	0.0269211	0.0111816	0.00883953	1	35807	49445.3	62868.9	46662.8	25722.7	8139	12233.2	14001	7954.75	2970.18	0.227302	0.24741	0.222701	0.170473	0.115469	1.35472	3.55114	6.73589	6.08168	0	p2680
262.074	8.82072	C16H10N2O2	indigo	0	0	0.127819	0.37262	0.709225	1.80827	NA	0.183152	0.0598349	0.00631069	NA	127.819	372.62	709.225	1808.27	0	NA	432.241	480.19	526.277	NA	NA	1.16	0.677063	0.291038	NA	NA	high	high	high	NA	n4008
174.137	15.4238	C8H18N2O2	Ne,Ne dimethyllysine	0	1	1.24095	1.64629	1.52301	1.80482	0.303139	0.00141422	0.265744	0.00130468	1	474652	629693	582539	690329	382492	143185	60631.5	291931	82422.4	64444.6	0.301664	0.0962874	0.501136	0.119396	0.168486	0.344488	7.8051	0.447752	8.65697	0	p2298
117.043	8.51737	C4H7NO3	L-2-Amino-3-oxobutanoic acid	Amino Acid Metabolism	1	1.19783	0.953992	1.35145	1.80341	0.415774	0.841283	0.00901467	0.0174495	1	19037.8	15162.3	21479.4	28662.7	15893.6	6612.78	6599.92	2296.49	5681.58	1417.86	0.34735	0.435285	0.106916	0.198222	0.0892099	0.216144	0.0117339	4.28349	4.75494	0	n3049
280.241	3.32685	C18H32O2	Linoleate	Lipids: Fatty Acyls	1	1.79018	2.33886	2.09205	1.79227	0.442972	0.123513	0.195011	0.168973	1	809449	1.05754e+06	945944	810395	452162	758430	543151	547420	228957	381096	0.93697	0.513597	0.578703	0.282525	0.842832	0.177187	0.832453	0.548031	0.649266	0	n608
773.593	3.6684	C43H84NO8P	[PE (16:0/22:1)] 1-hexadecanoyl-2-(13Z-docosenoyl)-sn-glycero-3-phosphoethanolamine	Lipids: Glycerophospholipids	1	1.21942	2.24724	1.75284	1.78884	0.309968	0.00631727	0.0762425	0.0158577	1	43049.3	79334.2	61880.6	63151.4	35303	10651.4	16377.3	20664.6	13172.3	8986.71	0.247423	0.206435	0.333943	0.208582	0.254559	0.308964	5.55549	1.39107	3.05004	0	p2068
276.025	12.9447	C6H13O10P	6-Phospho-D-gluconate	Carbohydrate Metabolism	1	0.989	1.20395	1.65818	1.78708	0.956363	0.627521	0.0236615	0.0242789	1	1448.03	1762.75	2427.8	2616.53	1464.14	387.358	1058.62	483.869	611.032	410.729	0.267507	0.600549	0.199304	0.233527	0.280526	0.000813712	0.0691568	2.30532	2.44996	0	n3718
80.0375	9.25123	C4H4N2	Pyrimidine	Nucleotide Metabolism	1	1.21591	1.47351	1.66846	1.78163	0.157562	0.0582735	0.00658246	0.00925372	1	12401	15028.3	17016.6	18170.8	10199	960.6	3287.06	2393.05	3288.85	2344.72	0.0774617	0.218725	0.14063	0.180997	0.229898	0.755221	1.43061	4.14099	3.89538	0	p3685
283.324	8.40018	C19H41N	CTAB	0	1	0.929999	1.71004	1.71523	1.76431	0.862926	0.0681429	0.22144	0.0520436	1	10196.1	18748.2	18805	19343.1	10963.5	7882.31	5801.76	10162.7	5670.09	2551.6	0.773073	0.309458	0.540423	0.293133	0.232735	0.00858074	1.50855	0.560052	1.81622	0	p4292
327.117	9.27638	C12H17N5O6	Asp-Gly-His	Peptide(tri-)	1	1.00588	0.92065	0.782822	1.76343	0.975402	0.778489	0.448919	0.172251	1	19536.2	17880.9	15204	34249.3	19422	5565.23	9302.38	9136.72	16648.8	4394.24	0.284867	0.520242	0.600942	0.486107	0.22625	0.000259416	0.02244	0.173091	0.741495	0	n1238
189.079	8.39831	C11H11NO2	3-Indolepropionicacid	0	1	0.911089	1.4431	0.854299	1.76261	0.813489	0.150028	0.604512	0.0673206	1	12071.1	19119.9	11318.7	23353.1	13249.1	8790.26	6028.27	6217.62	7488.6	3047.31	0.728204	0.315288	0.549322	0.320668	0.23	0.0160321	0.755386	0.0777243	1.56185	0	p1813
340.335	3.23005	C22H44O2	Docosanoic acid	Lipid Metabolism	1	0.848406	1.43844	1.30105	1.75934	0.539682	0.0295095	0.163845	0.0192526	1	30897	52384.6	47381.2	64070.9	36417.6	14469.8	7362.12	10824.1	13841.8	8414.01	0.468324	0.14054	0.228448	0.216039	0.231042	0.108784	2.0396	0.639508	2.91437	0	n2385
163.063	10.4757	C9H9NO2	3-Methyldioxyindole	Amino Acid Metabolism	1	1.13786	1.48264	1.32267	1.74779	0.141136	0.0809302	0.127584	0.00134794	1	1662.69	2166.5	1932.74	2553.95	1461.24	194.026	553.535	455.223	267.195	127.52	0.116694	0.255498	0.235532	0.10462	0.0872679	0.75276	1.5415	0.994734	13.6216	0	n4430
467.197	5.02392	C23H33NO7S	20-COOH-leukotriene E4	0	0	2.18646	2.16573	2.53655	1.74608	0.0067803	0.0795253	0.0103668	0.040069	NA	2186.46	2165.73	2536.55	1746.08	0	652.557	1658.08	879.78	1003.63	NA	0.298454	0.765601	0.346841	0.574791	NA	high	high	high	high	NA	n4344
464.256	6.90997	C29H36O5	[PR] (-)-Jolkinol B	Lipids: Prenols	1	0.900936	1.32235	1.83073	1.73996	0.51504	0.246192	0.00950154	0.0546775	1	98467.7	144525	200089	190168	109295	24815.6	48121.8	37135.5	55113.6	18865.5	0.252018	0.332965	0.185595	0.289815	0.172611	0.120638	0.464586	4.7515	1.92742	0	n175
781.562	3.56983	C44H80NO8P	[PC (16:0/20:4)] 1-hexadecanoyl-2-(5Z,8Z,11Z,14Z-eicosatetraenoyl)-sn-glycero-3-phosphocholine	Lipids: Glycerophospholipids	1	1.85029	1.89833	1.72239	1.73943	0.0044846	0.132375	0.284905	0.0295096	1	3.77866e+06	3.87676e+06	3.51747e+06	3.55227e+06	2.0422e+06	416217	1.80315e+06	2.25209e+06	835986	606735	0.110149	0.465118	0.640259	0.235338	0.297099	5.5698	0.929864	0.400075	2.13714	0	p1090
287.282	4.19819	C17H37NO2	[SP (17:0)] heptadecasphinganine	Lipids: Sphingolipids	1	1.05886	1.24629	1.19189	1.73888	0.618522	0.222866	0.214416	0.114679	1	148167	174394	166782	243322	139930	24812.3	44049.3	32431	94573.3	19041.7	0.167461	0.252585	0.194452	0.388675	0.136079	0.0693512	0.515751	0.509761	1.14862	0	p2784
617.478	3.25244	C34H68NO6P	[SP (16:0)] N-(hexadecanoyl)-sphing-4-enine-1-phosphate	Lipids: Sphingolipids	1	0.857123	2.4101	1.95148	1.73481	0.694274	0.000994584	0.037495	0.0131592	1	7511.55	21121.3	17102.2	15203.3	8763.68	5266.83	3007.4	5070.62	2276.68	2835.73	0.701164	0.142387	0.29649	0.149749	0.323578	0.0438173	8.93792	2.06001	3.13571	0	p1948
179.08	9.058	C6H13NO5	D-Galactosamine	Carbohydrate Metabolism	1	0.81675	0.747527	1.21074	1.73153	0.0666301	0.156201	0.0742074	0.000408182	1	4093.73	3746.77	6068.51	8678.78	5012.22	572.754	1337.42	765.348	780.736	588.334	0.13991	0.356952	0.126118	0.0899592	0.11738	1.25132	0.750119	1.19729	14.0671	0	n2278
210.072	4.80683	C11H14O2S	Thiolactomycin	0	1	0.626163	1.29706	0.587482	1.72842	0.0762868	0.719941	0.0578295	0.332514	1	47276.1	97929.8	44355.6	130498	75501.2	11185.5	112503	10375.1	94623.2	21881	0.236599	1.14881	0.233908	0.725093	0.289809	1.31921	0.0382958	1.65419	0.320669	0	p2674
560.48	3.17785	C36H64O4	[PR] 2-methylbacteriohopane-32,33,34,35-tetrol	Lipids: Prenols	1	1.40723	1.7322	2.41624	1.72565	0.0206544	0.00375689	0.000117914	0.0756257	1	7808.6	9611.84	13407.5	9575.5	5548.92	1003.54	1356.9	1325.55	3107.07	1045.16	0.128518	0.141169	0.0988658	0.324482	0.188354	2.43213	5.62713	21.6737	1.50874	0	p1971
244.117	16.6705	C9H16N4O4	Guanidinoproclavaminic acid	Biosynthesis of Secondary Metabolites	1	1.2759	1.45911	1.83556	1.72539	0.155174	0.22386	0.0145947	0.00706739	1	2929.42	3350.08	4214.39	3961.44	2295.97	554.392	1356.7	891.744	618.225	547.769	0.18925	0.404975	0.211595	0.156061	0.238579	0.660617	0.519063	3.36024	4.06562	0	p4729
340.299	3.29333	C21H40O3	[FA oxo(21:0)] 2-oxo-heneicosanoic acid	Lipids: Fatty Acyls	1	1.10825	1.50662	1.37618	1.71732	0.505431	0.00577993	0.216933	0.0159834	1	16170.8	21983.6	20080.3	25057.9	14591.3	3622.05	2440.87	6968.35	4944.27	2549.29	0.223987	0.111032	0.347023	0.197314	0.174713	0.12716	4.38683	0.547236	3.54017	0	n35
114.079	16.3911	C5H10N2O	L-proline amide	0	1	1.08637	2.05319	2.3999	1.71523	0.767259	0.229852	0.44358	0.163032	1	18287.5	34562.6	40399	28873.5	16833.6	8467.37	23575.9	53497.8	13130.4	3555.3	0.463013	0.682122	1.32424	0.454757	0.211202	0.0250646	0.552922	0.193181	0.783354	0	p3400
326.319	3.26102	C21H42O2	[FA (21:0)] heneicosanoic acid	Lipids: Fatty Acyls	1	0.915267	1.48	1.37747	1.71118	0.59779	0.00975913	0.245846	0.0874584	1	59825	96738.1	90036.4	111849	65363.5	14910.7	9049.28	33680.1	38074.8	13142.8	0.249238	0.0935442	0.374072	0.340414	0.201072	0.0776455	3.86599	0.465733	1.33188	0	n22
125.048	7.37597	C6H7NO2	3-Hydroxyaminophenol	0	1	0.907635	1.22854	1.09396	1.69651	0.302866	0.319465	0.656258	0.00636392	1	116026	157049	139845	216871	127833	12648.2	48099.9	46943	32732.9	16542	0.109011	0.306273	0.335678	0.150933	0.129403	0.321513	0.329904	0.0582408	5.8938	0	p1834
183.066	10.8949	C5H14NO4P	Choline phosphate	Lipid Metabolism	1	1.55594	1.04776	1.18325	1.68802	0.0900148	0.758661	0.275424	0.0561062	1	68801163	4.63302e+07	52321599	74641832	44218532	2.00106e+07	1.23754e+07	1.21256e+07	2.02282e+07	2.57816e+06	0.290846	0.267114	0.231752	0.271003	0.0583049	1.48453	0.0279048	0.427256	2.22587	0	p112
134.022	12.1499	C4H6O5	(S)-Malate	Carbohydrate Metabolism	1	1.99025	2.40893	3.64019	1.68513	0.0824767	0.014309	0.00118277	0.0186325	1	1.46414e+06	1.77215e+06	2.67794e+06	1.23968e+06	735658	583953	475540	475787	137890	249639	0.398836	0.268342	0.177669	0.11123	0.339341	1.31581	3.72431	13.0673	3.1234	0	n501
151.049	10.2884	C5H5N5O	Guanine	Nucleotide Metabolism	1	1.94038	1.8849	3.76948	1.6823	0.100254	0.195613	0.0472092	0.38014	1	250714	243546	487050	217368	129209	104077	137870	220443	171484	16132.4	0.415122	0.566095	0.452609	0.788907	0.124855	1.33098	0.678467	2.621	0.26198	0	p2526
123.993	10.8767	C2H5O4P	Phosphonoacetaldehyde	Amino Acid Metabolism	1	1.53118	1.04328	1.17469	1.68178	0.086703	0.709485	0.252099	0.081178	1	1.60502e+06	1.09359e+06	1.23134e+06	1.76288e+06	1.04822e+06	444309	219347	258564	553214	38053	0.276824	0.200575	0.209986	0.313813	0.0363024	1.55902	0.0415282	0.49091	1.66095	0	p115
402.259	17.3791	C17H34N6O5	Ala-Lys-Lys-Gly	Peptide(tetra-)	1	0.323916	0.996993	4.05172	1.67743	0.0312867	0.993559	0.108521	0.0687747	1	743.337	2287.95	9298.08	3849.45	2294.85	859.217	1559.56	6189.62	1140.14	263.16	1.15589	0.681642	0.665688	0.296183	0.114675	2.981	1.90324e-05	1.27786	1.76514	0	p4575
118.042	8.28311	C8H6O	Benzofuran	0	1	1.13926	1.61672	0.925931	1.67661	0.670204	0.201791	0.792902	0.0107338	1	1686.09	2392.73	1370.37	2481.36	1479.99	800.166	1109.45	667.547	311.202	427.091	0.474568	0.463674	0.48713	0.125416	0.288577	0.0516366	0.589482	0.0191343	3.59081	0	n2194
272.084	5.58973	C19H12O2	anigorufone	0	1	1.36583	1.3799	1.8051	1.67565	0.319555	0.11567	0.0351632	0.145643	1	52927.8	53472.8	69949.9	64933.7	38751.3	21922.8	7761.46	18115.4	26538.8	13275.8	0.414201	0.145148	0.258977	0.408706	0.34259	0.305959	0.916418	1.92965	0.778506	0	p3462
312.267	3.33715	C19H36O3	[FA oxo(19:0)] 10-oxo-nonadecanoic acid	Lipids: Fatty Acyls	1	1.1147	1.55057	1.32716	1.67475	0.569497	0.0151072	0.190359	0.107191	1	9439.54	13130.5	11238.7	14182.1	8468.21	2945.68	2149.96	3279.57	5064.97	1023.05	0.312058	0.163738	0.291811	0.357139	0.12081	0.0970295	3.83444	0.650337	1.22276	0	n45
314.224	3.58245	C21H30O2	Progesterone	Lipids: Sterol lipids	1	1.3634	1.11296	0.923215	1.67289	0.395872	0.892938	0.867213	0.112538	1	36938.4	30153.4	25012.6	45323.4	27092.9	18521.5	40990.3	21199.9	16122.7	9998.77	0.501415	1.35939	0.847569	0.355725	0.369054	0.2188	0.00526143	0.00787718	0.923409	0	p3591
320.052	12.1422	C8H17O11P	octulose 8-phosphate	0	1	1.06945	1.05231	1.21915	1.6695	0.70153	0.891104	0.583713	0.416757	1	10046.7	9885.62	11453	15683.7	9394.25	3091.63	6600.93	6725.8	13387.9	116.001	0.307728	0.667731	0.587252	0.853618	0.0123481	0.0444686	0.00553967	0.0936691	0.220683	0	n3207
245.174	11.0899	C11H23N3O3	Lys-Val	Peptide(di-)	1	1.35635	1.68321	1.6563	1.65901	0.219495	0.0478572	0.191984	0.00687614	1	28218.7	35018.9	34459.2	34515.4	20804.9	9164.48	9350.74	16241.4	4515.95	5039.15	0.324766	0.26702	0.471324	0.130839	0.24221	0.502511	1.79066	0.644728	4.10551	0	p1378
354.351	3.2338	C23H46O2	[FA (23:0)] tricosanoic acid	Lipids: Fatty Acyls	1	0.795364	1.46542	1.33493	1.64836	0.23332	0.0315604	0.203554	0.038601	1	12726	23447.1	21359.2	26374.1	16000.2	3798.77	4174.84	6445.76	6364.42	3128.4	0.298504	0.178053	0.301779	0.241313	0.195522	0.442677	2.03763	0.559437	2.13982	0	n2391
172.601	16.6728	C14H27N5O5	Lys-Ala-Gln	Peptide(tri-)	1	1.31102	1.55781	1.89089	1.6471	0.249646	0.0236344	0.016936	0.028442	1	3597.6	4274.83	5188.84	4519.85	2744.13	1138.41	781.959	1176.34	989.426	624.238	0.316435	0.182921	0.226705	0.218907	0.227481	0.43213	2.34041	3.37006	2.30388	0	p4728
214.194	3.42899	C13H26O2	CAI-1	0	1	1.00744	1.43804	1.45292	1.64515	0.968011	0.0136151	0.0464648	0.0184962	1	149490	213385	215593	244116	148386	43372.5	19197.9	42827.7	47371.7	29655.2	0.290137	0.0899684	0.198651	0.194054	0.199852	0.000441664	3.3854	1.66449	2.93399	0	n682
101.084	15.8498	C5H11NO	Betaine aldehyde	Amino Acid Metabolism	1	1.23237	1.21473	1.00194	1.63229	0.146276	0.107061	0.990691	0.0463742	1	11927.3	11756.6	9697.05	15797.8	9678.3	2149.44	1538.95	2623.88	3957.92	1564.44	0.180212	0.130902	0.270586	0.250536	0.161644	0.715644	0.896867	3.76644e-05	2.06753	0	p251
104.038	8.27216	C6H4N2	2-Cyanopyridine	0	1	1.02101	1.26488	0.64258	1.63207	0.955669	0.619683	0.489744	0.0982326	1	8612.82	10670	5420.55	13767.5	8435.62	4547.44	7360.56	6963.75	3585.49	4084.8	0.527985	0.689834	1.28469	0.260431	0.484233	0.000840395	0.0704548	0.13947	0.962358	0	p1819
254.058	8.35644	C15H10O4	[PK] Chrysophanol	Lipids: Polyketides	1	1.05252	0.880615	0.755681	1.62966	0.747497	0.490774	0.182528	0.0592077	1	1730.66	1448	1242.57	2679.67	1644.31	372.16	402.268	399.065	733.433	351.926	0.215039	0.277809	0.32116	0.273703	0.214026	0.028423	0.134897	0.570079	1.61983	0	n2193
145.11	8.03716	C7H15NO2	3-Dehydroxycarnitine	Amino Acid Metabolism	1	1.0223	1.16571	1.43894	1.62547	0.878579	0.268209	0.0362016	0.00397852	1	1423.38	1623.06	2003.48	2263.2	1392.33	253.195	232.617	342.339	219.281	295.535	0.177882	0.14332	0.170872	0.0968897	0.212259	0.00636531	0.376346	1.8261	5.60018	0	n2505
146.106	17.5086	C6H14N2O2	L-Lysine	Amino Acid Metabolism	1	1.17497	1.50764	1.32278	1.62367	0.191304	0.00474017	0.225297	0.00169915	1	242587	311271	273105	335229	206463	33000	30387.1	85861.6	29254.1	36235.6	0.136033	0.0976224	0.314391	0.0872661	0.175506	0.543267	4.91183	0.511338	7.64501	0	n1796
172.146	3.54721	C10H20O2	Decanoic acid	Lipid Metabolism	1	1.26076	1.48692	1.6935	1.62214	0.184911	0.0276743	0.00651058	0.0102351	1	478340	564151	642528	615454	379408	85830.9	74630.5	71639.1	58706.8	99945.9	0.179435	0.132288	0.111496	0.0953878	0.263426	0.563929	2.1936	4.57847	4.14701	0	n1293
284.272	3.29484	C18H36O2	Octadecanoic acid	Lipid Metabolism	1	0.963824	1.49118	1.52521	1.62129	0.916045	0.0575378	0.09414	0.0422137	1	1.12079e+07	17340405	17736022	18853368	11628613	6.53023e+06	560721	4.73516e+06	4.08694e+06	3.84653e+06	0.582644	0.0323361	0.26698	0.216775	0.330782	0.00308103	2.15911	1.00223	1.65711	0	n8
174.112	18.6653	C6H14N4O2	L-Arginine	Amino Acid Metabolism	1	0.735519	0.960344	1.08407	1.62085	0.0173368	0.484499	0.54025	0.00687006	1	2.89481e+06	3.77966e+06	4.26662e+06	6.37925e+06	3.93574e+06	503694	231622	923103	872464	344607	0.173999	0.0612812	0.216355	0.136766	0.0875583	2.90911	0.141292	0.112766	6.78533	0	p972
787.607	3.68017	C44H86NO8P	[PC (18:0/18:1)] 1-octadecanoyl-2-(9Z-octadecenoyl)-sn-glycero-3-phosphocholine	Lipids: Glycerophospholipids	1	1.29327	1.79813	1.59494	1.62004	0.261891	0.00288891	0.00179515	0.0152182	1	181218	251961	223490	227007	140124	58284.4	35370.5	19857	40783.8	23537.6	0.321626	0.140381	0.0888498	0.179659	0.167977	0.427408	6.92897	7.32862	3.40437	0	p1558
787.536	3.15346	C42H78NO10P	[PS (18:1/18:1)] 1,2-di-(9E-octadecenoyl)-sn-glycero-3-phosphoserine	Lipids: Glycerophospholipids	1	1.73444	2.17651	1.58497	1.61941	0.00941079	0.0048491	0.0183358	0.0173963	1	68008	85341.9	62147.2	63497.8	39210.4	11954.2	15904.3	11139.7	11723.9	8275.88	0.175776	0.18636	0.179247	0.184634	0.211063	3.92303	6.62057	2.73178	2.86432	0	p1897
464.256	3.89874	C29H36O5	[PR] (-)-Jolkinol B	Lipids: Prenols	1	1.05226	1.65473	1.61263	1.61933	0.830684	0.0630216	0.00364517	0.0606754	1	12851.8	20210.1	19695.9	19777.7	12213.5	5154.74	5770.13	2383.58	5392.77	2181.69	0.401092	0.285508	0.121019	0.27267	0.178629	0.0130014	1.68037	5.36207	1.6907	0	n1393
173.08	11.1072	C6H11N3O3	5-Guanidino-2-oxopentanoate	Amino Acid Metabolism	1	0.985423	0.914065	1.22568	1.61903	0.950378	0.642815	0.0930824	0.190969	1	16285.6	15106.3	20256.2	26756.9	16526.5	6628.73	4886.06	1924.84	12159.6	3054.77	0.40703	0.323445	0.095025	0.454445	0.184841	0.00108944	0.0607425	1.06701	0.66584	0	p3997
210.029	16.3648	C6H11O6P	3-propylphosphoenolpyruvate	0	1	0.938955	1.83654	1.97706	1.61534	0.804867	0.276932	0.463864	0.263552	1	3229.06	6315.85	6799.11	5555.13	3438.99	1396.2	4327.29	8007.82	3063.5	796.969	0.432385	0.685149	1.17778	0.551473	0.231745	0.0170523	0.42748	0.174341	0.446899	0	p3406
398.155	10.3617	C15H22N6O7	Asp-Gln-His	Peptide(tri-)	1	1.42037	1.14488	1.23578	1.61479	0.0535269	0.625874	0.380867	0.034333	1	147985	119282	128753	168241	104187	29481.4	55310.7	47606.8	36163.6	9242.3	0.199219	0.463695	0.369753	0.214951	0.0887084	2.00952	0.0724582	0.256589	2.94485	0	n872
177.064	10.3533	C6H11NO5	4-Hydroxy-4-methylglutamate	Carbohydrate Metabolism	1	1.31385	1.50636	1.23227	1.61474	0.0447438	0.0013072	0.332909	0.0273813	1	546833	626956	512880	672067	416207	84100	56424.7	165932	136117	44358.4	0.153795	0.0899978	0.32353	0.202535	0.106578	1.88743	8.62198	0.316791	3.19408	0	n870
75.0319	8.42302	C2H5NO2	Nitroethane	0	1	1.19356	1.02706	1.32836	1.6017	0.379092	0.876229	0.0172452	0.00316763	1	35665.1	30689.8	39693	47860.8	29881.2	11196.4	9446.95	4543.62	4932.59	1643.03	0.31393	0.307821	0.114469	0.103061	0.0549853	0.26124	0.00711088	4.12401	11.9596	0	n1746
791.568	3.13339	C42H82NO10P	[PS (16:0/20:0)] 1-hexadecanoyl-2-eicosanoyl-sn-glycero-3-phosphoserine	Lipids: Glycerophospholipids	1	2.26679	2.46155	1.82507	1.59788	0.00853467	0.00741691	0.0333319	0.017041	1	187515	203625	150974	132180	82722.5	37038.6	40358.4	38096.2	23230.7	9631.35	0.197524	0.1982	0.252336	0.17575	0.11643	7.49776	8.4908	3.01686	3.86776	0	p1886
258.22	3.48752	C15H30O3	[FA hydroxy(15:0)] 2-hydroxy-pentadecanoic acid	Lipids: Fatty Acyls	1	1.23053	1.5135	1.53199	1.59707	0.231998	0.0563011	0.0475084	0.0484986	1	11669.6	14353.1	14528.5	15145.7	9483.38	2810.08	3384.78	3306.41	3719.67	1464.15	0.240804	0.235822	0.227582	0.245593	0.154391	0.476029	1.74364	1.94651	2.00639	0	n1147
122.048	10.3589	C6H6N2O	Picolinamide	0	1	1.04834	1.10417	0.993944	1.59017	0.744463	0.272268	0.934923	0.0233411	1	181888	191574	172450	275896	173501	43327	20927.4	11772.6	52842.4	21364.1	0.238207	0.109239	0.0682667	0.19153	0.123135	0.0301459	0.365233	0.00185523	3.22736	0	p1423
223.106	9.6916	C8H17NO6	N-acetyl -D- glucosaminitol	0	1	1.08066	0.987905	0.93845	1.58768	0.784768	0.978117	0.852642	0.265027	1	46385.2	42403.6	40280.9	68147.6	42922.8	15694.2	30892.9	20047.5	35150	18442.4	0.338345	0.728544	0.497693	0.515792	0.429664	0.0204423	0.000208201	0.00940625	0.40383	0	p3464
270.22	3.38395	C16H30O3	[FA oxo(16:0)] 3-oxo-hexadecanoic acid	Lipids: Fatty Acyls	1	1.04515	1.44965	1.41334	1.58719	0.816212	0.00330323	0.134863	0.00362796	1	228974	317593	309637	347726	219082	73406.3	27215.7	89771.8	42830.4	31243.8	0.320588	0.0856936	0.289926	0.123173	0.142612	0.015373	5.65234	0.907579	5.88813	0	n14
129.043	8.10119	C5H7NO3	L-1-Pyrroline-3-hydroxy-5-carboxylate	Amino Acid Metabolism	1	0.9859	0.957894	1.36834	1.58559	0.909982	0.681467	0.0121256	0.0104593	1	1.51166e+06	1.46872e+06	2.09806e+06	2.43115e+06	1.53328e+06	346111	278553	231269	333651	76427.4	0.22896	0.189657	0.11023	0.13724	0.0498456	0.00372011	0.0499569	5.37654	6.88074	0	n293
493.353	3.98801	C25H52NO6P	[PC (17:1)] 1-(1Z-heptadecenyl)-sn-glycero-3-phosphocholine	Lipids: Glycerophospholipids	1	0.942598	1.24413	1.35969	1.58357	0.721334	0.134186	0.0253196	0.0218838	1	36082.5	47625.1	52048.8	60618.9	38279.8	10077.5	8811.66	7140.13	11522.6	5769.74	0.279291	0.185021	0.137182	0.190083	0.150725	0.0358056	0.78726	2.24968	3.00512	0	p1995
84.0688	18.4863	C8H16N4	&alpha; -allenylagmatine	0	1	0.81555	0.957872	1.07894	1.58349	0.209721	0.744705	0.624631	0.0297778	1	7915.97	9297.4	10472.5	15369.9	9706.3	500.51	542.408	1940.06	3152.82	2247.87	0.0632278	0.0583398	0.185253	0.20513	0.231588	0.604382	0.0312702	0.0665881	2.13938	0	p4490
368.344	5.52688	C27H44	[ST] (5Z,7E)-9,10-seco-5,7,10(19)-cholestatriene	Lipids: Sterol lipids	1	0.895009	1.48276	0.918799	1.58316	0.760673	0.161185	0.7571	0.153869	1	37240.9	61696.9	38230.8	65874.4	41609.5	19925.4	16602.3	7930.67	22837.1	18809.6	0.535042	0.269094	0.207442	0.346677	0.452051	0.0254185	0.641056	0.0273962	0.672636	0	p3476
178.063	4.32248	C10H10O3	Coniferyl aldehyde	Biosynthesis of Secondary Metabolites	1	1.34799	1.63292	1.44989	1.57816	0.0782452	0.00310017	0.219921	0.0277188	1	2400.09	2907.42	2581.52	2809.91	1780.5	476.668	87.0793	1031.85	570.727	297.518	0.198604	0.0299507	0.399706	0.203112	0.167098	1.21591	13.215	0.556381	2.5581	0	n4278
368.366	3.21398	C24H48O2	Tetracosanoic acid	Lipid Metabolism	1	0.888289	1.45311	1.36867	1.57706	0.676188	0.117163	0.295877	0.11568	1	46752.3	76479.7	72035.8	83003.9	52631.9	16906.4	15170	26582.2	25449.4	20726.1	0.361616	0.198353	0.369014	0.306605	0.393793	0.0483221	0.862088	0.331385	0.856317	0	n2384
745.562	3.68049	C41H80NO8P	[PC (15:0/18:1)] 1-pentadecanoyl-2-(11Z-octadecenoyl)-sn-glycero-3-phosphocholine	Lipids: Glycerophospholipids	1	1.60553	2.70619	2.55212	1.57388	0.0372043	0.00703106	0.00170877	0.203407	1	40113.3	67612.6	63763.3	39322.7	24984.5	9106.55	14237.8	9491.42	17683.2	3826.98	0.227021	0.210579	0.148854	0.449694	0.153174	2.3457	8.3601	14.3584	0.628044	0	p2071
797.63	3.67844	C46H88NO7P	PC(20:1(11Z)/P-18:1(11Z))	Lipids: Glycerophospholipids	1	0.878948	0.837084	0.968338	1.57177	0.411861	0.140558	0.797376	0.030249	1	56116.4	53443.6	61823.5	100350	63844.9	15207.9	9371.83	12723.8	20376.4	7804.25	0.271007	0.175359	0.205809	0.203054	0.122238	0.204427	0.727376	0.0183406	2.79896	0	p1567
739.515	3.4722	C41H74NO8P	[PE (16:0/20:4)] 1-hexadecanoyl-2-(5Z,8Z,11Z,14Z-eicosatetraenoyl)-sn-glycero-3-phosphoethanolamine	Lipids: Glycerophospholipids	1	2.86073	2.56327	2.23449	1.57123	0.0890934	3.7436e-05	0.0250386	0.0200495	1	133455	119579	104241	73299	46650.8	70389.3	6989.95	29745	13271.7	9738.8	0.527437	0.0584548	0.28535	0.181062	0.208759	1.49223	37.0101	3.38562	2.62057	0	p2948
244.088	4.56743	C10H16N2O3S	Biotin	Metabolism of Cofactors and Vitamins	1	1.37187	1.323	1.31636	1.56612	0.318431	0.554093	0.409527	0.13279	1	52659.6	50783.6	50529	60115.9	38385.3	14669.6	32858.8	16952	6991.83	21392.1	0.278573	0.647037	0.33549	0.116306	0.557301	0.302841	0.0999905	0.197948	0.932304	0	p3512
785.593	3.61363	C44H84NO8P	[PC (18:1/18:1)] 1-(9Z-octadecenoyl)-2-(9Z-octadecenoyl)-sn-glycero-3-phosphocholine	Lipids: Glycerophospholipids	1	1.51137	1.70517	1.30118	1.56527	0.0118601	0.00330906	0.0118687	0.00115516	1	1.49258e+06	1.68397e+06	1.28501e+06	1.54581e+06	987572	213483	207788	130724	143161	89779.3	0.143029	0.123391	0.10173	0.0926123	0.0909091	4.75501	9.46548	3.51783	10.9132	0	p1551
231.538	13.1931	C14H18N5O11P	N6-(1,2-Dicarboxyethyl)-AMP	Nucleotide Metabolism	1	2.0118	2.03238	3.55906	1.55587	0.0607094	0.150091	0.00185203	0.259856	1	2891.06	2920.62	5114.54	2235.86	1437.05	584.083	1439.28	609.647	738.263	1033.6	0.202031	0.492798	0.119199	0.330191	0.719248	1.49996	0.70099	9.39172	0.395514	0	n4198
324.304	3.23994	C21H40O2	[FA (3:2/18:0)] 2-propyl-9Z-octadecenoic Acid	Lipids: Fatty Acyls	1	0.963409	1.49962	1.2247	1.5529	0.830815	0.0273998	0.322662	0.0987468	1	45404.6	70676	57719.2	73186.6	47129.1	14218.9	12737.7	17713.8	22286	4935.34	0.31316	0.180227	0.306896	0.304509	0.10472	0.0131276	2.97123	0.331672	1.30319	0	n2383
140.059	7.2979	C6H8N2O2	Methylimidazoleacetic acid	Amino Acid Metabolism	1	1.6736	1.23665	1.36055	1.54703	0.227054	0.589779	0.185064	0.0131683	1	23273.4	17197.1	18920.1	21513.3	13906.2	12331.1	10688	5679.6	3165.27	3012.76	0.529836	0.621503	0.300189	0.147131	0.216649	0.544547	0.0878254	0.608181	3.03041	0	p4073
767.547	3.54144	C43H78NO8P	[PE (18:0/20:4)] 1-octadecanoyl-2-(5Z,8Z,11Z,14Z-eicosatetraenoyl)-sn-glycero-3-phosphoethanolamine	Lipids: Glycerophospholipids	1	1.59984	1.59213	1.78006	1.53746	0.035377	0.0349375	0.0208765	0.0817098	1	209359	208350	232942	201195	130862	9591.08	12613.6	48219.8	50380.8	44355.1	0.0458117	0.0605403	0.207004	0.250408	0.338946	2.99206	2.82362	2.42754	1.09792	0	p1118
172.11	3.85585	C9H16O3	9-Oxononanoic acid	Lipids: Fatty Acyls	1	0.930745	1.29132	1.61026	1.53579	0.569018	0.193057	0.0367901	0.00780345	1	31542.1	43761.6	54570	52046.7	33889.1	5789.51	11613	12402	7185.58	5209.7	0.183549	0.265371	0.227267	0.13806	0.153728	0.0908069	0.601633	2.36365	4.18539	0	n2637
226.096	6.97517	C10H14N2O4	Porphobilinogen	Metabolism of Cofactors and Vitamins	1	1.87675	1.28813	2.11809	1.52483	0.35946	0.619493	0.259943	0.412092	1	6853.97	4704.28	7735.33	5568.71	3652.03	5621.91	2939.01	5676.14	3359.47	2743.11	0.820242	0.624753	0.733793	0.603277	0.751118	0.262005	0.0685063	0.419528	0.195296	0	n3653
246.051	9.67568	C6H15O8P	Glycerophosphoglycerol	0	1	2.14867	1.84299	1.96873	1.52012	0.00392442	0.0101705	0.00571224	0.158435	1	168661	144667	154537	119323	78495.8	28096.5	18373.6	19880.6	41098	28050.4	0.166585	0.127006	0.128646	0.344426	0.357349	5.15773	3.89418	4.89167	0.673243	0	n2108
242.189	3.46746	C14H26O3	[FA oxo(14:0)] 3-oxo-tetradecanoic acid	Lipids: Fatty Acyls	1	1.03034	1.47621	1.37847	1.51911	0.85431	0.00286603	0.0785512	0.0277459	1	21263.5	30465	28447.9	31350.2	20637.3	5772.95	2901.8	6139.82	5917.65	2833.15	0.271496	0.0952502	0.215827	0.188759	0.137283	0.00948329	5.87239	1.33423	2.66621	0	n1141
114.079	18.6461	C5H10N2O	L-proline amide	0	1	0.793809	0.930361	1.11764	1.51509	0.0152119	0.250892	0.542051	0.0273031	1	8126.51	9524.44	11441.7	15510.5	10237.4	654.008	354.486	3432.08	2822.38	990.007	0.0804784	0.0372185	0.299963	0.181966	0.0967053	3.1649	0.459631	0.113672	3.10824	0	p1003
246.086	8.57252	C9H14N2O6	5-6-Dihydrouridine	0	1	1.03692	1.16872	1.26432	1.515	0.832537	0.397408	0.198433	0.0544353	1	29452.8	33196.2	35911.9	43032	28404	3972.48	6146.81	5747.4	8890.06	8445.09	0.134876	0.185166	0.160042	0.206592	0.29732	0.0126276	0.210491	0.540164	1.42318	0	n2428
479.338	4.05281	C24H50NO6P	[PC (16:1)] 1-(1Z-hexadecenyl)-sn-glycero-3-phosphocholine	Lipids: Glycerophospholipids	1	0.844419	1.08207	1.89829	1.51378	0.125491	0.643833	0.0198833	0.00135358	1	101836	130497	228932	182560	120599	17473.5	37770.1	49657.4	16464.4	10371.7	0.171585	0.289434	0.216909	0.090186	0.0860019	0.852626	0.0638553	4.56046	10.1392	0	p2663
200.178	3.45563	C12H24O2	Dodecanoic acid	Lipid Metabolism	1	1.04409	1.35435	1.45291	1.50477	0.768924	0.00926903	0.0338326	0.00223284	1	621442	806107	864772	895635	595199	146914	34521.6	158826	83877.7	82896.5	0.236408	0.0428251	0.183662	0.0936517	0.139275	0.0242021	5.51642	2.26401	6.49024	0	n1133
246.133	12.3171	C9H18N4O4	N2-(D-1-Carboxyethyl)-L-arginine	Amino Acid Metabolism	1	0.856105	1.18012	1.32312	1.50459	0.473444	0.519172	0.420479	0.213032	1	35360.7	48743.9	54650.4	62145.9	41304.2	13743.5	19889.6	28368.5	26402.2	6274.52	0.388666	0.408043	0.519091	0.424842	0.15191	0.154761	0.127251	0.211008	0.589829	0	p3504
80.9644	6.92059	HO3S	HSO3-	0	1	1.28753	1.16832	1.25589	1.5027	0.4453	0.655954	0.528129	0.241255	1	87549.9	79444.2	85398.5	102181	67998.5	8600.98	17458.1	25842.4	25762	44237.4	0.0982409	0.219753	0.30261	0.252121	0.650565	0.188218	0.0579225	0.115347	0.445866	0	n2
132.09	16.3583	C5H12N2O2	L-Ornithine	Amino Acid Metabolism	1	0.906129	1.66071	1.57169	1.50185	0.646417	0.16246	0.485519	0.162299	1	44587.4	81717.8	77337.2	73900.6	49206.4	16710.4	35393.4	70661.9	26838.8	8644.67	0.374779	0.433118	0.913685	0.363175	0.175682	0.0602751	0.79627	0.15615	0.766997	0	n2158
83.0736	17.3433	C5H9N	1-Methylpyrrolinium	Metabolism of Cofactors and Vitamins	1	1.29605	1.60302	1.29968	1.49905	0.18494	0.012085	0.389418	0.029605	1	668628	826992	670500	773353	515895	151068	98675.1	292469	117320	136704	0.225938	0.119318	0.436196	0.151702	0.264985	0.561969	3.4048	0.229332	2.04255	0	p2282
173.105	8.95257	C8H15NO3	N-Acetyl-L-leucine	0	1	1.01189	0.954061	1.98647	1.49156	0.955586	0.855237	0.0383504	0.0322407	1	19780.2	18649.8	38831.1	29156.8	19547.8	6372.59	8013.04	11708.2	4989.34	4801.35	0.322171	0.429658	0.301516	0.171121	0.245621	0.00084806	0.00924134	2.32206	1.92574	0	p3893
789.552	3.12679	C42H80NO10P	PS(18:0/18:1(9Z))	Lipids: Glycerophospholipids	1	2.0935	2.19373	1.69075	1.489	0.00248369	0.00683397	0.0265837	0.0596	1	59157.1	61989.6	47776.5	42075.4	28257.6	8680.3	11650	10432.4	9786.03	3949.08	0.146733	0.187935	0.218359	0.232583	0.139753	10.4987	7.5196	3.06186	1.71453	0	p1905
256.205	3.45489	C15H28O3	[FA oxo(15:0)] 4-oxo-pentadecanoic acid	Lipids: Fatty Acyls	1	1.04739	1.55669	1.4495	1.48379	0.811631	0.000669472	0.0956112	0.015427	1	52214.5	77604.3	72260.4	73969.7	49852	17338.8	5418.66	19046.9	11356.6	6467.83	0.332069	0.0698242	0.263587	0.153531	0.129741	0.0162974	10.8181	1.24101	3.40541	0	n684
405.138	12.9528	C15H23N3O10	Glu-Glu-Glu	Peptide(tri-)	1	1.78346	1.54723	1.76645	1.48087	0.00798291	0.0163394	0.0126271	0.0840556	1	30616.1	26560.9	30324.2	25421.7	17166.7	5157.19	2582.32	5775.29	6381.97	4494.46	0.168447	0.0972226	0.190451	0.251044	0.261812	3.86536	3.2845	3.23262	1.11841	0	p4071
272.236	3.44597	C16H32O3	16-hydroxypalmitate	0	1	1.02124	1.46816	1.41874	1.47831	0.904265	0.00224107	0.147952	0.0221803	1	135267	194463	187917	195808	132454	40306.4	16716	57549.9	32929.6	17660.3	0.297977	0.0859601	0.306251	0.168173	0.133332	0.00408759	6.50271	0.848882	2.87467	0	n1134
175.048	11.07	C6H9NO5	N-Acetyl-L-aspartate	Amino Acid Metabolism	1	1.33045	1.04157	1.25835	1.47614	0.22618	0.886353	0.156443	0.152553	1	15765.8	12342.6	14911.4	17492.3	11850	4804.31	5765.44	2134.38	5820.71	3044.6	0.30473	0.467116	0.143137	0.332759	0.256928	0.473968	0.00570858	0.677916	0.737779	0	n3021
153.994	6.46243	C3H6O5S	3-sulfopropanoate	0	1	2.30517	1.36948	2.18592	1.4739	0.164526	0.101644	0.0867282	0.329285	1	4332.75	2574.05	4108.61	2770.31	1879.58	2683.91	595.923	1794.71	1521.52	340.627	0.619448	0.231512	0.436817	0.549222	0.181225	0.822203	1.02364	1.48894	0.326367	0	n4009
222.074	10.2014	C8H14O7	6-Acetyl-D-glucose	0	1	1.17819	1.42105	1.31088	1.47197	0.14295	0.00091307	0.00577699	0.0181097	1	3434.72	4142.74	3821.56	4291.17	2915.26	513.816	270.191	313.53	664.405	297.939	0.149595	0.0652204	0.0820426	0.154831	0.1022	0.76491	9.31378	4.39075	3.57056	0	n3593
130.099	3.95677	C7H14O2	[FA (7:0)] heptanoic acid	Lipids: Fatty Acyls	1	0.983898	1.31449	1.32772	1.46715	0.859308	0.0108666	0.0413056	0.0694448	1	267685	357629	361227	399163	272066	39812.2	36827	55750.7	94019.8	24929.6	0.148727	0.102975	0.154337	0.235543	0.0916305	0.00869817	3.70174	2.13147	1.70733	0	n1635
731.546	3.6365	C40H78NO8P	[PC (14:0/18:1)] 1-tetradecanoyl-2-(11Z-octadecenoyl)-sn-glycero-3-phosphocholine	Lipids: Glycerophospholipids	1	1.64204	2.18991	2.61095	1.46184	0.123799	0.0381472	0.0242713	0.281909	1	117940	157290	187532	104996	71824.9	43931	50479.6	57636	50192.2	14313.3	0.372487	0.320933	0.30734	0.478038	0.19928	0.996138	2.65315	3.79611	0.403924	0	p2064
178.121	15.0604	C17H32N4O4	Leu-Lys-Pro	Peptide(tri-)	1	1.28016	1.31767	1.29841	1.46167	0.103657	0.082529	0.0883623	0.155048	1	2876.43	2960.72	2917.43	3284.27	2246.93	388.094	444.161	393.478	1086.98	518.317	0.134922	0.150018	0.134871	0.330965	0.230678	0.945125	1.0935	1.06161	0.74203	0	p4757
228.111	10.2912	C10H16N2O4	(S)-ATPA	0	1	1.99636	1.93304	3.59636	1.45893	0.19014	0.0633691	0.0079753	0.115228	1	18431.1	17846.5	33202.8	13469.4	9232.35	10913.1	6146.71	8048.74	3899.05	1657.52	0.592105	0.344422	0.242411	0.289475	0.179534	0.694469	1.83084	8.50864	1.00013	0	p2529
755.583	3.64571	C43H82NO7P	PE(20:1(11Z)/P-18:1(11Z))	Lipids: Glycerophospholipids	1	0.656392	0.88663	0.846121	1.45711	0.0759716	0.370828	0.311277	0.0387223	1	110944	149860	143013	246284	169022	44973.5	34747.9	41705.3	46535.6	16141.1	0.405369	0.231869	0.291619	0.188951	0.0954974	1.47733	0.250134	0.338251	2.46049	0	p1557
260.013	9.9613	C6H13O7PS	S-Methyl-5-thio-D-ribose 1-phosphate	Amino Acid Metabolism	1	1.59918	0.596678	1.30205	1.45548	0.241207	0.131093	0.450954	0.5749	1	35030.6	13070.4	28521.7	31882.8	21905.3	17453.5	5375.71	13891.7	31176.4	8256.31	0.498237	0.411288	0.487057	0.977846	0.376909	0.462116	0.804154	0.167634	0.0957089	0	n2654
242.08	10.4563	C12H10N4O2	Lumichrome	Metabolism of Cofactors and Vitamins	1	0.725416	0.846079	1.45685	1.45465	0.0306906	0.121795	0.0107066	0.064197	1	1533.86	1788.99	3080.44	3075.79	2114.45	330.606	287.921	408.407	692.637	209.073	0.215539	0.16094	0.13258	0.22519	0.0988782	2.20303	0.836606	4.43283	1.76552	0	n4343
294.184	3.41724	C17H26O4	[6]-Gingerol	0	1	1.11223	1.40971	1.3746	1.45237	0.612025	0.0773188	0.0685468	0.0218605	1	47113.4	59714.6	58227.2	61521.8	42359.5	14667.6	12755.8	10424.4	7017.95	9799.89	0.311325	0.213612	0.17903	0.114073	0.231351	0.0726284	1.16407	1.22998	2.52733	0	n2630
74.0003	12.2888	C2H2O3	Glyoxylate	Nucleotide Metabolism	1	1.85795	2.00385	3.08223	1.45207	0.056765	0.00205138	0.00296006	0.0512504	1	10479	11301.9	17384.1	8189.8	5640.09	3377.44	1446.8	3474.63	1304.32	1616.54	0.322306	0.128014	0.199874	0.159262	0.286616	1.67007	6.81115	9.39118	1.50678	0	n3400
182.094	4.2155	C10H14O3	[PR] Iridotrial	Lipids: Prenols	1	1.30475	1.32467	1.52456	1.45182	0.0115459	0.0628609	0.013082	0.050636	1	50851.3	51627.7	59417.9	56583.2	38973.9	5197.57	9113.59	8766.17	11561.6	3354.59	0.102211	0.176525	0.147534	0.204328	0.0860728	3.68647	1.69778	4.7442	2.13969	0	p3563
94.042	8.13276	C6H6O	Phenol	Amino Acid Metabolism	1	1.08473	1.30333	0.917311	1.45144	0.815106	0.305557	0.703812	0.0795398	1	33133.3	39810.8	28019.6	44334.8	30545.3	18629.5	13410.7	8499.17	9110.8	9382.01	0.56226	0.336862	0.30333	0.2055	0.30715	0.0153943	0.320485	0.0398072	1.1118	0	p662
174.064	8.79669	C6H10N2O4	N-Formimino-L-glutamate	Amino Acid Metabolism	1	1.05376	1.13538	0.953013	1.45134	0.86712	0.698135	0.888355	0.275412	1	1741.93	1876.85	1575.39	2399.14	1653.06	199.659	495.142	390.084	779.719	961.992	0.11462	0.263816	0.247612	0.324999	0.581947	0.00818151	0.0427827	0.00559847	0.363014	0	n4385
212.178	3.45261	C13H24O2	[FA methyl(12:1)] 2-methyl-2-dodecenoic acid	Lipids: Fatty Acyls	1	1.03928	1.39779	1.26501	1.44972	0.806376	0.0516345	0.259748	0.0730526	1	15215	20463.5	18519.7	21223.9	14639.9	3705.44	3879.23	5419.35	5029.03	2483.8	0.24354	0.189568	0.292626	0.236952	0.169659	0.0166153	1.59838	0.423553	1.37787	0	n689
156.115	3.69231	C9H16O2	[FA hydroxy(9:1)] 4-hydroxy-2-nonenal	Lipids: Fatty Acyls	1	1.01216	1.346	1.33668	1.44734	0.935933	0.032941	0.0311158	0.11841	1	122628	163074	161946	175352	121155	26272.6	18928.6	14754.6	50313.9	23319.3	0.214247	0.116074	0.0911081	0.286931	0.192475	0.00175813	1.94795	2.18507	0.955144	0	n2034
471.15	10.7182	C20H21N7O7	10-Formyldihydrofolate	Metabolism of Cofactors and Vitamins	1	1.18009	0.484013	0.672137	1.44551	0.227691	0.0426082	0.0763778	0.489148	1	82322.9	33764.6	46888.1	100839	69759.8	7037.42	22088.3	13719.3	78223	16259.4	0.0854855	0.654185	0.292597	0.775725	0.233077	0.502816	1.72234	1.15582	0.151317	0	p1261
272.199	3.70532	C15H28O4	[FA methyl(14:0/2:0)] 3-methyl-tetradecanedioic acid	Lipids: Fatty Acyls	1	1.05468	1.46486	1.42594	1.44418	0.702072	0.0231404	0.140826	0.192342	1	5276.55	7328.67	7133.94	7225.19	5002.98	1219.53	1208.89	2156.88	2653.8	540.836	0.231122	0.164953	0.302341	0.367298	0.108103	0.0420507	3.08387	0.918362	0.673228	0	n3279
230.189	3.62683	C13H26O3	[FA hydroxy(13:0)] 2-hydroxy-tridecanoic acid	Lipids: Fatty Acyls	1	1.05422	1.37026	1.19573	1.44195	0.734116	0.0101345	0.188608	0.0225704	1	8060.89	10477.4	9142.95	11025.6	7646.31	2100.09	1188.5	1718.77	1758.98	880.718	0.260529	0.113434	0.187989	0.159536	0.115182	0.033141	3.66292	0.600539	2.95104	0	n2036
205.095	7.95126	C8H15NO5	N-Acetyl-D-fucosamine	0	1	0.919444	1.14951	1.18883	1.43816	0.723055	0.665001	0.519038	0.0765151	1	21214.9	26523.4	27430.6	33183.6	23073.6	6157.18	12784	9957.48	2884.47	7855.17	0.290229	0.481989	0.363006	0.0869247	0.340439	0.0346825	0.0528625	0.118015	1.45966	0	p3988
256.241	3.34177	C16H32O2	Hexadecanoic acid	Lipid Metabolism	1	0.848741	1.28728	1.42183	1.43746	0.596433	0.137629	0.12016	0.0734074	1	2.22669e+07	3.3772e+07	37302044	3.77122e+07	2.62353e+07	1.18635e+07	2.26148e+06	9.48665e+06	7.43385e+06	7.54793e+06	0.532784	0.0669632	0.25432	0.19712	0.287701	0.0796491	0.914909	0.833334	1.17363	0	n7
298.252	3.35959	C18H34O3	2-Oxooctadecanoic acid	Lipids: Fatty Acyls	1	1.11249	1.36427	1.51472	1.43397	0.507478	0.0579523	0.0798437	0.0127385	1	215478	264245	293385	277745	193690	55568	49582.1	78258.7	37671.3	22218.1	0.257882	0.187637	0.266744	0.135633	0.114709	0.132553	1.6863	1.50182	3.69373	0	n17
115.063	16.2516	C5H9NO2	D-Proline	Amino Acid Metabolism	1	1.00217	1.73505	1.94804	1.43346	0.99214	0.245368	0.481595	0.273312	1	120748	209051	234714	172714	120487	46993.9	122873	284929	77765.9	15920.4	0.389188	0.587766	1.21394	0.450259	0.132134	2.77527e-05	0.510943	0.160218	0.432889	0	p2502
226.059	12.0713	C9H10N2O5	3-Nitrotyrosine	0	1	0.712677	0.700456	3.2258	1.43066	0.543531	NA	0.152076	0.640963	1	5908.34	5807.01	26743	11860.6	8290.34	6832.42	NA	19342.5	13741.2	1861.28	1.1564	NA	0.723273	1.15855	0.224512	0.113147	NA	0.901758	0.0662927	0	p1547
382.346	3.22998	C24H46O3	[FA hydroxy(24:0)] 2-hydroxy-15-tetracosenoic acid	Lipids: Fatty Acyls	1	1.0641	1.42242	1.27201	1.41509	0.7932	0.110155	0.371165	0.140005	1	13713.8	18331.8	16393.3	18237.3	12887.7	4158.84	3813.87	5744.69	4533.85	4361.99	0.30326	0.208047	0.350429	0.248603	0.33846	0.0187865	0.882793	0.236198	0.722978	0	n2393
228.137	3.84804	C12H20O4	Traumatic acid	Lipids: Fatty Acyls	1	1.20669	1.34075	1.38112	1.41367	0.3372	0.00959801	0.053117	0.00225022	1	12064.7	13405	13808.7	14134.2	9998.19	3548.33	1339.64	2598.67	1025.54	1224.1	0.294107	0.0999353	0.188191	0.0725579	0.122432	0.303118	3.52457	1.75968	6.70791	0	n1028
160.11	4.05535	C8H16O3	Ethyl (R)-3-hydroxyhexanoate	0	1	2.23866	1.11715	1.41467	1.41265	0.214276	0.576942	0.0834304	0.089877	1	20395	10177.7	12888.2	12869.8	9110.4	14365.7	2722.96	2739.78	2834.08	2380.08	0.704372	0.267542	0.212581	0.220211	0.261249	0.600567	0.087095	1.08356	1.03186	0	n2930
125.999	6.80673	C2H6O4S	2-Hydroxyethanesulfonate	Amino Acid Metabolism	1	1.18774	0.946857	1.17881	1.41164	0.516254	0.837134	0.537801	0.359102	1	2829.14	2255.37	2807.87	3362.45	2381.95	753.12	499.913	766.522	1641.14	1046.2	0.266201	0.221655	0.272991	0.488078	0.439219	0.120345	0.0119183	0.107846	0.253807	0	n4242
104.047	6.96609	C4H8O3	2-Hydroxybutanoic acid	Carbohydrate Metabolism	1	1.21766	1.17425	2.16151	1.40745	0.368842	0.643546	0.149193	0.150289	1	64437.5	62140.3	114386	74481.1	52919.3	15798.5	32838.1	64053.8	19260.1	17653.1	0.245175	0.528451	0.559981	0.258591	0.333586	0.236392	0.0611724	0.855837	0.681105	0	n2069
79.9662	7.02697	[PO3]3-	Phosphite	0	1	1.34623	1.35938	1.86869	1.40654	0.335171	0.00712329	0.0984112	0.148138	1	81464	82260	113080	85113.5	60512.7	36317.9	7433.88	44724.3	25541	7911.64	0.445815	0.0903706	0.395512	0.300082	0.130743	0.317721	4.01287	1.33953	0.846508	0	n2070
242.152	3.69378	C13H22O4	2-isocapryloyl-3R-hydroxymethyl-&gamma;-butyrolactone	0	1	1.12685	1.29932	1.48686	1.40348	0.400757	0.00570767	0.126652	0.0385661	1	19251.6	22198.2	25402.1	23977.7	17084.5	4309.94	1836.8	7975.29	4167	1552.72	0.223875	0.0827453	0.313961	0.173787	0.090885	0.223778	4.52062	1.04799	2.40287	0	n851
451.306	4.18639	C22H46NO6P	[PC (14:1)] 1-(1E-tetradecenyl)-sn-glycero-3-phosphocholine	Lipids: Glycerophospholipids	1	0.746825	1.01343	1.80247	1.40063	0.138871	0.934301	0.0168346	0.100688	1	35394.2	48029.4	85424.1	66380.1	47392.9	11604.2	12771.8	17739.5	16491.6	7170.85	0.327857	0.265917	0.207664	0.248441	0.151306	0.773696	0.00188873	3.95065	1.11479	0	p2326
771.614	5.32612	C44H86NO7P	PC(18:0/P-18:1(11Z))	Lipids: Glycerophospholipids	1	0.826844	0.829045	1.14642	1.40007	0.348557	0.342039	0.510084	0.267406	1	102281	102553	141812	173190	123701	24411.5	21999.1	38997	70046	33909.6	0.23867	0.214514	0.274991	0.404446	0.274126	0.262801	0.273717	0.122829	0.404401	0	p2364
221.648	13.5834	C18H37N9O4	Leu-Arg-Arg	Peptide(tri-)	1	1.12013	1.66345	2.13397	1.39915	0.628067	0.232883	0.0206567	0.479756	1	5043.53	7489.88	9608.45	6299.85	4502.63	1946.01	4004.96	2420.37	4443.55	642.907	0.385842	0.534716	0.2519	0.705342	0.142785	0.0696575	0.542373	4.15679	0.160231	0	p4625
171.053	10.1128	C7H9NO4	2,3,4,5-Tetrahydrodipicolinate	Amino Acid Metabolism	1	1.13306	1.35471	1.54688	1.39856	0.394129	0.118253	0.0137523	0.187525	1	1694.83	2026.38	2313.83	2091.97	1495.8	281.139	467.17	342.326	686.997	329.19	0.165881	0.230544	0.147948	0.328397	0.220076	0.21137	0.861923	2.96676	0.612445	0	n3642
300.267	3.38468	C18H36O3	[FA hydroxy(18:0)] 2S-hydroxy-octadecanoic acid	Lipids: Fatty Acyls	1	1.08518	1.36589	1.40654	1.39817	0.640756	0.00234372	0.072951	0.0122339	1	75669.7	95243.5	98077.8	97494	69730	22725.5	7520.3	21224.9	11607.8	4302.5	0.300325	0.0789587	0.216409	0.119062	0.0617023	0.0659496	8.67151	1.7134	5.02987	0	n24
295.121	4.84184	C18H17NO3	Mecambrine	0	1	0.667496	0.637576	0.844211	1.39672	0.0494894	0.0439972	0.440151	0.16132	1	2292.89	2190.11	2899.92	4797.81	3435.06	693.765	749.993	1110.47	1466.61	615.553	0.302572	0.342445	0.382932	0.305684	0.179197	1.51655	1.64639	0.177648	0.734062	0	n4137
142.099	3.79676	C8H14O2	[FA (8:1)] 2Z-octenoic acid	Lipids: Fatty Acyls	1	1.04468	1.37196	1.36452	1.39347	0.813957	0.0649786	0.0737566	0.105083	1	27632.5	36289.2	36092.6	36858.2	26450.7	6509.79	4531.89	5142.9	8254.88	7068.12	0.235584	0.124882	0.142492	0.223963	0.267218	0.0151253	1.37307	1.21669	0.917144	0	n867
385.127	10.2296	C19H19N3O6	nocardicin G	0	1	0.927534	2.66582	1.56986	1.39021	0.558793	0.0365598	0.270422	0.121464	1	7432.46	21361.5	12579.5	11139.9	8013.14	528.089	7652.37	6728.94	2866.6	1724.67	0.0710518	0.358231	0.534914	0.257326	0.21523	0.103644	2.89567	0.432127	0.873569	0	n3255
238.099	8.04656	C16H14O2	[Fv Methox] 4'-Methoxychalcone	Lipids: Polyketides	1	0.871774	0.914067	1.18582	1.38889	0.661444	0.773004	0.5279	0.265173	1	3.38048e+06	3.54448e+06	4598268	5.38572e+06	3877707	696255	884123	589268	1.4113e+06	1.97597e+06	0.205963	0.249436	0.12815	0.262046	0.509571	0.0563272	0.0236952	0.122118	0.385688	0	n292
186.162	3.4928	C11H22O2	[FA (11:0)] undecanoic acid	Lipids: Fatty Acyls	1	1.04676	1.3088	1.57491	1.38828	0.776679	0.033092	0.00877782	0.0154139	1	121070	151378	182157	160571	115662	30378	16612	27043.8	6057.41	19648.8	0.250912	0.109738	0.148464	0.0377243	0.169881	0.0223467	1.92688	3.95686	4.77048	0	n1136
187.084	7.80223	C8H13NO4	6-Acetamido-2-oxohexanoate	Amino Acid Metabolism	1	0.946474	1.03159	1.14331	1.38761	0.742138	0.903934	0.498528	0.0590841	1	50725.4	55286.9	61274.5	74367.8	53594.1	7640.85	22418.8	15620.7	8997.11	14515.3	0.150632	0.405499	0.254929	0.120981	0.270838	0.030583	0.00401765	0.129733	1.47973	0	p3148
190.059	12.0092	C6H10N2O5	N-Carbamyl-L-glutamate	Amino Acid Metabolism	1	3.05236	3.86473	3.21609	1.3857	0.044452	0.000129167	0.00046015	0.456589	1	14337.6	18153.5	15106.7	6508.95	4697.22	6110.25	2187.75	1390.92	3894.97	2197.68	0.426169	0.120514	0.0920734	0.598402	0.467867	2.20414	18.8301	16.0185	0.164114	0	n2632
161.105	10.147	C7H15NO3	L-Carnitine	Amino Acid Metabolism	1	0.380212	0.637713	1.6151	1.38445	0.00895539	0.247242	0.0813655	0.0968907	1	2.5182e+06	4.22367e+06	1.0697e+07	9.16942e+06	6.62316e+06	1.21417e+06	3.20171e+06	3.23281e+06	1.9587e+06	1.67812e+06	0.482158	0.758039	0.302216	0.213613	0.253371	3.92763	0.440615	1.25094	0.974571	0	p724
290.095	4.21275	C19H14O3	Aurin	0	1	0.872065	1.27448	1.34441	1.38322	0.396641	0.0582735	0.0265581	0.0970467	1	7674.64	11216.1	11831.5	12173.1	8800.55	1877.01	1286.4	1281.61	2847.71	1594.04	0.244573	0.114692	0.108322	0.233934	0.18113	0.209041	1.39067	2.19593	1.06795	0	n1346
346.236	3.79819	C18H34O6	[FA hydroxy(18:0)] 9-hydroperoxy-12,13-dihydroxy-10-octadecenoic acid	Lipids: Fatty Acyls	1	0.943058	1.31999	1.23909	1.3817	0.685389	0.046545	0.216078	0.169785	1	5424.88	7593.14	7127.75	7948.14	5752.43	1000.13	828.726	1585.03	2401.54	1168.71	0.18436	0.109141	0.222375	0.302151	0.203168	0.0453444	1.65064	0.487725	0.675866	0	n1034
382.382	3.21161	C25H50O2	[FA (25:0)] pentacosanoic acid	Lipids: Fatty Acyls	1	0.816172	1.31352	1.26827	1.38043	0.383559	0.147015	0.256145	0.163667	1	20008.7	32201.3	31092.1	33841.6	24515.3	6229.23	5539.98	7549.4	9134.76	7267.99	0.311326	0.172042	0.242808	0.269927	0.296468	0.221652	0.707353	0.393877	0.638309	0	n2387
200.142	3.71975	C11H20O3	[FA hydroxy(11:1)] 2-hydroxy-10-undecenoic acid	Lipids: Fatty Acyls	1	1.11951	1.34323	1.32492	1.38043	0.585239	0.0189585	0.0351569	0.00424821	1	18521.5	22222.8	21919.8	22838.2	16544.3	6263.39	2748.97	3155.84	1615.34	2165.88	0.338169	0.1237	0.143972	0.0707295	0.130914	0.0890041	2.63277	1.9724	5.42623	0	n852
173.08	18.6517	C6H11N3O3	5-Guanidino-2-oxopentanoate	Amino Acid Metabolism	1	0.739037	0.987498	1.0394	1.37933	0.108323	0.915015	0.801317	0.116041	1	3593.42	4801.52	5053.86	6706.72	4862.3	921.685	436.096	1077.04	1664.01	979.64	0.256492	0.0908246	0.213112	0.248111	0.201476	0.889931	0.00321347	0.0173115	0.91237	0	p1025
136.052	4.53617	C8H8O2	Phenylacetic acid	Amino Acid Metabolism	1	1.16904	1.85824	1.5654	1.37703	0.37016	0.020637	0.220166	0.126121	1	8031.98	12767.2	10755.2	9461	6870.59	1725.27	3005.97	4990.52	2335.37	1665.3	0.214801	0.235445	0.46401	0.246842	0.242381	0.234585	2.94434	0.545197	0.815614	0	n3557
200.105	4.26127	C10H16O4	[FA (10:1/2:0)] 2E-Decenedioic acid	Lipids: Fatty Acyls	1	1.18296	1.43279	1.51384	1.37496	0.0676962	0.0416005	0.0285849	0.00230411	1	15082.8	18268.2	19301.6	17530.9	12750.1	1699.53	3251.46	3340.91	1190.97	390.53	0.11268	0.177985	0.173089	0.0679353	0.0306295	1.78944	2.83921	3.79367	14.5494	0	n3226
184.147	3.4943	C11H20O2	[FA (11:1)] 10-undecenoic acid	Lipids: Fatty Acyls	1	0.995898	1.39614	1.45201	1.37427	0.977829	0.00744318	0.0583329	0.0899443	1	24570.4	34445.2	35823.5	33905.5	24671.6	6158.33	349.312	7829.22	7662.87	3076.74	0.25064	0.0101411	0.21855	0.226007	0.124708	0.000216084	9.96229	1.75746	1.25046	0	n1139
73.0526	9.48507	C3H7NO	Aminoacetone	Amino Acid Metabolism	1	0.951189	1.11018	1.10916	1.3733	0.632633	0.108112	0.280348	0.231283	1	1524.88	1779.76	1778.13	2201.58	1603.13	265.123	91.2057	244.873	798.276	154.797	0.173865	0.0512461	0.137714	0.362592	0.096559	0.0649652	0.966429	0.364876	0.541644	0	n1625
175.048	8.57574	C6H9NO5	N-Formyl-L-glutamate	Amino Acid Metabolism	1	0.937922	1.05151	1.06181	1.37308	0.77974	0.827746	0.8028	0.153057	1	3242.81	3635.53	3671.13	4747.33	3457.44	597.73	839.009	972.609	786.143	1309.61	0.184325	0.23078	0.264935	0.165597	0.378781	0.0222292	0.0131119	0.0171596	0.713134	0	n2430
296.236	3.37131	C18H32O3	[FA hydroxy(18:2)] 9S-hydroxy-10E,12Z-octadecadienoic acid	Lipids: Fatty Acyls	1	1.36577	1.42898	1.75686	1.37044	0.149575	0.229252	0.00859919	0.0645089	1	82322.7	86132.8	105896	82604.1	60275.8	22312.4	33880.9	18540.9	14966.5	12723.7	0.271036	0.393356	0.175086	0.181184	0.211091	0.736764	0.510446	4.11588	1.29197	0	n23
509.384	4.07797	C26H56NO6P	LysoPC(O-18:0)	Lipids: Glycerophospholipids	1	0.811904	0.746626	1.01842	1.36881	0.334326	0.14889	0.912095	0.0610051	1	53912.5	49577.9	67625.7	90892.3	66402.5	16115.6	3550.46	11844.7	9289.85	17494.2	0.298921	0.0716137	0.175151	0.102207	0.263457	0.275738	0.888326	0.00335224	1.52861	0	p2668
244.204	3.5213	C14H28O3	2S-Hydroxytetradecanoic acid	Lipids: Fatty Acyls	1	1.07052	1.18	1.43751	1.36871	0.662839	0.236867	0.129324	0.0284162	1	8225.15	9066.34	11044.9	10516.2	7683.35	2155.22	1832.88	3262.75	1580.13	792.555	0.262028	0.202163	0.295409	0.150256	0.103152	0.0556698	0.479655	1.00231	2.56813	0	n1297
203.079	10.7901	C8H13NO5	2-acetamidoglucal	0	1	1.01061	1.06863	1.07198	1.36519	0.907416	0.501915	0.498795	0.00882334	1	2.79343e+06	2.95381e+06	2.96306e+06	3.77354e+06	2764105	342828	406074	432840	397984	340957	0.122727	0.137474	0.146079	0.105467	0.123352	0.00367822	0.12801	0.130378	3.71012	0	p1340
75.0685	8.70567	C3H9NO	(R)-1-Aminopropan-2-ol	Amino Acid Metabolism	1	0.694489	0.377802	0.847393	1.35531	0.304196	0.0671568	0.249079	0.193525	1	5025.22	2733.72	6131.61	9806.81	7235.85	3480.35	3334.58	1024.9	3025.18	1375.71	0.692577	1.21979	0.167151	0.308478	0.190124	0.348928	1.55773	0.414321	0.598482	0	p4634
741.567	3.65935	C42H80NO7P	[PC (16:1/18:2)] 1-(1Z-hexadecenyl)-2-(9Z,12Z-octadecadienoyl)-sn-glycero-3-phosphocholine	Lipids: Glycerophospholipids	1	0.790535	1.03883	0.648954	1.35278	0.139289	0.675784	0.00901798	0.0148669	1	408260	536487	335142	698622	516435	107749	74560.4	74480.4	85093.1	51683.8	0.263923	0.138979	0.222235	0.121801	0.100078	0.819397	0.0488503	3.99913	3.34865	0	p1554
112.027	11.0688	C4H4N2O2	Orotate(Fragment)	Nucleotide Metabolism	1	0.753174	0.94798	0.648351	1.35134	0.358506	0.819868	0.0483164	0.016554	1	35792.3	45049.8	30810.9	64218.3	47521.9	21274.7	19098.6	10949.3	7543.77	6702.19	0.594395	0.423944	0.355372	0.117471	0.141034	0.276533	0.0149174	1.69446	2.73764	0	n2452
607.081	11.1961	C17H27N3O17P2	UDP-N-acetyl-D-glucosamine	Carbohydrate Metabolism	1	0.766409	0.98375	0.785561	1.34741	0.291358	0.925694	0.315897	0.0335507	1	1.17215e+06	1.50455e+06	1.20144e+06	2.06072e+06	1.5294e+06	539703	442788	523473	296203	242911	0.46044	0.2943	0.435705	0.143737	0.158827	0.364361	0.00242166	0.322974	1.92381	0	p862
198.162	3.46309	C12H22O2	[PR] Citronellyl acetate	Lipids: Prenols	1	1.02894	1.42225	1.44142	1.34631	0.889921	0.00834886	0.075719	0.0316429	1	114159	157797	159924	149371	110949	41119.6	18854.3	37869.6	22124.9	13512.4	0.360196	0.119485	0.236798	0.14812	0.121789	0.00550135	4.07896	1.48362	2.19655	0	n1135
216.173	3.7745	C12H24O3	12-Hydroxydodecanoic acid	Lipids: Fatty Acyls	1	1.00171	1.2641	1.3689	1.34365	0.993539	0.04217	0.176426	0.00198467	1	9582.79	12092.9	13095.4	12853.9	9566.39	3682.83	1591.48	4014.64	961.469	719.984	0.384317	0.131605	0.306569	0.0747996	0.0752619	1.90979e-05	2.09203	0.748624	7.49091	0	n2035
144.115	3.75373	C8H16O2	[FA (8:0)] octanoic acid	Lipids: Fatty Acyls	1	1.04756	1.39937	1.4978	1.33988	0.807258	0.0758266	0.0681772	0.21816	1	922327	1.23208e+06	1.31874e+06	1.1797e+06	880455	231789	231373	310686	357842	232699	0.251308	0.18779	0.235592	0.303333	0.264294	0.0162529	1.14822	1.27491	0.491485	0	n863
729.567	5.80273	C41H80NO7P	PC(15:0/P-18:1(11Z))	Lipids: Glycerophospholipids	1	1.67374	2.03966	1.70344	1.33752	0.299536	0.00228074	0.132773	0.394712	1	68539.5	83523.8	69755.8	54771.5	40949.9	43564.7	10006.2	28162.8	26348.7	12772.2	0.635614	0.119801	0.403734	0.481067	0.311898	0.369325	6.88513	0.86772	0.222812	0	p2679
363.058	12.2699	C10H14N5O8P	GMP	Nucleotide Metabolism	1	1.31282	1.04204	1.2947	1.33053	0.116255	0.73304	0.125397	0.0719092	1	21102.8	16750.1	20811.4	21387.5	16074.4	4446.45	2318.01	4288.1	3785.49	2974.4	0.210704	0.138388	0.206046	0.176996	0.18504	0.883541	0.032109	0.823935	1.21798	0	p3505
273.18	10.3302	C11H23N5O3	Val-Arg	Peptide(di-)	1	2.04145	2.02622	2.83022	1.32894	0.117275	0.0608303	0.0209424	0.416546	1	100896	100143	139880	65680.9	49423.5	47840.1	36266	44568.1	32481.9	16179.5	0.474154	0.362142	0.318618	0.49454	0.327365	1.03879	1.63124	3.63966	0.20071	0	p1861
650.527	3.17141	C43H70O4	[GL (8:0/8:0)] 1-(8-[3]-ladderane-octanoyl-2-(8-[3]-ladderane-octanyl)-sn-glycerol	Lipids: Glycerolipids	1	1.00964	0.895249	1.12941	1.32628	0.901519	0.328885	0.243504	0.0252333	1	136538	121069	152735	179360	135235	16318.3	23038.9	23238.5	23727.6	11751.7	0.119514	0.190296	0.152149	0.132291	0.0868984	0.00420001	0.300013	0.451625	2.77706	0	p1888
158.094	4.43568	C8H14O3	[FA oxo(8:0)] 3-oxo-octanoic acid	Lipids: Fatty Acyls	1	1.07196	1.1324	1.29351	1.32578	0.539424	0.245946	0.05558	0.0787602	1	11589.6	12243.1	13985	14333.9	10811.6	1387.3	891.682	1855.58	2637.94	1930.69	0.119702	0.0728314	0.132684	0.184035	0.178575	0.107093	0.453068	1.40432	1.16096	0	n3417
240.147	8.21297	C12H20N2O3	Slaframine	Biosynthesis of Secondary Metabolites	1	0.928538	1.05179	1.02087	1.31363	0.281951	0.618726	0.853342	0.115408	1	189506	214661	208350	268100	204091	15776.1	34889.1	39104.9	59046.7	18879.4	0.0832487	0.162531	0.187688	0.220241	0.092505	0.351404	0.0709971	0.00962188	1.06615	0	p2616
402.259	21.8885	C17H34N6O5	Lys-Lys-Gln	Peptide(tri-)	1	0.5832	0.954574	3.61195	1.313	0.125466	0.829408	0.155869	0.261267	1	1902.8	3114.48	11784.7	4283.91	3262.69	1280.36	1107.59	9046.99	1423.14	692.464	0.67288	0.355625	0.76769	0.332206	0.212237	0.872796	0.0128739	0.882142	0.416353	0	p4429
273.087	4.37679	C27H30O12	Flavonol 3-O-[beta-L-rhamnosyl-(1->6)-beta-D-glucoside]	0	1	1.21259	1.15843	1.44553	1.31243	0.180712	0.297306	0.0188658	0.262308	1	60604.9	57897.6	72247	65594.6	49979.6	8413.34	8185.68	7096.28	21695.2	11067.3	0.138823	0.141382	0.0982225	0.330747	0.221436	0.584153	0.330866	2.86876	0.411065	0	p3532
136.037	9.4782	C4H8O5	[FA trihydroxy(4:0)] 2,3,4-trihydroxy-butanoic acid	Carbohydrate Metabolism	1	0.90767	0.813344	0.981587	1.31185	0.441905	0.140575	0.854728	0.0726912	1	315152	282401	340817	455488	347210	44134.7	37734.7	11862	75995	63387.6	0.140043	0.133621	0.0348046	0.166843	0.182562	0.172267	0.771829	0.00982868	1.19716	0	n1299
257.103	10.6923	C8H20NO6P	sn-glycero-3-Phosphocholine	Lipid Metabolism	1	0.755584	0.902689	1.24503	1.31137	0.0470732	0.331062	0.0468514	0.0161209	1	158332516	189158316	260896712	274797236	209549720	3.2694e+07	3.48419e+07	3.27178e+07	2.91157e+07	9.34747e+06	0.206489	0.184194	0.125405	0.105953	0.0446074	2.26868	0.319526	2.27711	4.55272	0	p1
648.512	3.15724	C43H68O4	[GL (8:0/8:0)] 1-(8-[5]-ladderane-octanoyl)-2-(8-[3]-ladderane-octanyl)-sn-glycerol	Lipids: Glycerolipids	1	1.16687	0.943217	1.2106	1.31114	0.0899527	0.494038	0.0594554	0.0192284	1	57916.3	46815.5	60086.6	65076.7	49633.8	4521.88	3806.38	6117.22	7124.75	6600.92	0.078076	0.081306	0.101807	0.109482	0.132992	1.07154	0.136809	1.34902	2.52804	0	p1906
116.047	6.92431	C5H8O3	3-Methyl-2-oxobutanoic acid	Amino Acid Metabolism	1	1.14663	1.26628	1.45038	1.30836	0.270738	0.0449519	0.0248108	0.173999	1	31841.2	35163.8	40276.2	36332.3	27769.5	5756.27	4717.36	6647.67	9654.86	3005.79	0.180781	0.134154	0.165052	0.265737	0.108241	0.39315	1.74749	2.93876	0.717087	0	n2742
785.157	8.70572	C27H33N9O15P2	FAD	Metabolism of Cofactors and Vitamins	1	0.959445	0.997566	1.18426	1.30459	0.852121	0.993261	0.343262	0.213364	1	27129.5	28207.4	33486.5	36889	28276.3	7888.73	12857.3	4505.03	8753.53	8748.29	0.29078	0.455812	0.134533	0.237294	0.309386	0.00947681	1.95923e-05	0.280355	0.484333	0	p3162
220.183	3.82424	C15H24O	2-trans,6-trans-Farnesal	Biosynthesis of Secondary Metabolites	1	0.897579	1.16884	1.22106	1.30032	0.237542	0.317473	0.109054	0.142518	1	83788.6	109111	113985	121384	93349.6	6721.1	25063.2	17590.7	28368.2	12396.4	0.080215	0.229704	0.154325	0.233706	0.132796	0.459718	0.317734	0.919515	0.820033	0	n864
228.173	3.54052	C13H24O3	[FA oxo(13:0)] 2-oxo-tridecanoic acid	Lipids: Fatty Acyls	1	1.11873	1.35052	1.52373	1.29734	0.454603	0.027134	0.0603249	0.029694	1	21394	25826.6	29138.9	24809.6	19123.4	4713.96	3432.75	7135.05	2534.04	3054.53	0.220341	0.132916	0.244864	0.10214	0.159727	0.163393	2.12807	1.66518	2.05263	0	n1296
130.063	4.56985	C6H10O3	(S)-3-Methyl-2-oxopentanoic acid	Amino Acid Metabolism	1	0.895393	1.13448	1.25414	1.29706	0.260325	0.474668	0.0180118	0.358928	1	60652.8	76848.7	84953.9	87861.6	67738.8	10030	22184.2	8343.53	37171.5	3930.11	0.165368	0.288674	0.0982124	0.423069	0.0580185	0.432679	0.163498	3.48412	0.28982	0	n2306
150.035	6.87128	C5H10O3S	2-hydroxy-4-methylthiobutanoate	0	1	0.681376	0.796065	1.61912	1.29502	0.14461	0.489405	0.102309	0.299235	1	47711.8	55742.6	113375	90681	70022.7	9033.14	31102.3	36932.8	28133	22813.5	0.189327	0.557962	0.325758	0.310241	0.325801	0.826801	0.137061	0.997307	0.325298	0	n2218
97.9673	6.92633	H2O4S	Sulfate	Nucleotide Metabolism	1	1.40475	1.0855	1.47081	1.29486	0.181783	0.69439	0.109831	0.360055	1	36188.9	27964.5	37890.8	33357.8	25761.8	10895.9	6723.1	9854.87	12668.6	8273.82	0.301083	0.240416	0.260086	0.379778	0.321166	0.580863	0.0426873	0.8885	0.252019	0	n2714
156.079	4.09614	C8H12O3	[FA oxo(8:1)] 5-oxo-7-octenoic acid	Lipids: Fatty Acyls	1	1.13604	1.36781	1.40538	1.29324	0.297999	0.00884525	0.158954	0.00169855	1	24964.4	30057.5	30883.2	28418.7	21974.9	4692.78	3191.09	9572.93	1812.65	1466.55	0.187979	0.106166	0.309972	0.0637838	0.0667373	0.369712	5.29663	0.846101	7.63781	0	n2869
146.022	11.9856	C5H6O5	Methyloxaloacetate	Carbohydrate Metabolism	1	1.1506	0.92766	1.21985	1.29314	0.481963	0.787677	0.513914	0.203446	1	20660.2	16657.1	21903.7	23219.7	17956	2662.97	6588.12	9274.3	2194.37	6455.56	0.128894	0.395515	0.423412	0.0945045	0.35952	0.149951	0.0198319	0.12205	0.595976	0	n710
357.128	9.5194	C13H19N5O7	Asp-Ser-His	Peptide(tri-)	1	0.885289	0.806565	0.974555	1.29267	0.25604	0.0579163	0.742449	0.0356428	1	58592.5	53382.2	64500.5	85554.9	66184.5	9109.26	7546.86	5665.91	11395.9	7921	0.155468	0.141374	0.087843	0.1332	0.119681	0.395547	1.36929	0.029903	1.94804	0	n1581
133.02	6.93675	C4H7NO2S	L-thiazolidine-4-carboxylate	0	1	1.029	0.710466	1.12836	1.2918	0.916261	0.327721	0.785751	0.505178	1	16307.4	11259.4	17882	20472.4	15847.9	3863.77	4165.81	12138.7	10682.1	7315	0.236933	0.369986	0.678821	0.521783	0.461576	0.00308614	0.297112	0.0206008	0.127588	0	n2274
102.068	4.56067	C5H10O2	Pentanoate	Lipids: Fatty Acyls	1	1.30381	1.13725	1.59359	1.28826	0.0726685	0.420288	0.093671	0.182595	1	826153	720613	1.00977e+06	816296	633643	68445	137198	316696	190320	146929	0.0828479	0.190391	0.313632	0.23315	0.231879	1.41059	0.187171	1.1607	0.577107	0	n1022
317.293	4.38852	C18H39NO3	[SP hydrox] 4-hydroxysphinganine	Lipids: Sphingolipids	1	1.05258	1.24286	1.23713	1.28777	0.571196	0.132103	0.217553	0.0475353	1	9.80313e+06	11575246	1.15218e+07	11993493	9.31339e+06	1.48532e+06	2.21839e+06	2.83642e+06	1.72713e+06	546833	0.151514	0.19165	0.246178	0.144006	0.0587147	0.0957396	0.980018	0.584495	2.18858	0	p674
616.543	3.18544	C40H72O4	[GL methyl(16:0/8:0)] 1-(10-methyl-hexadecanoyl-2-(8-[3]-ladderane-octanyl)-sn-glycerol	Lipids: Glycerolipids	1	1.39653	1.58756	1.05611	1.2862	0.0125966	0.00386241	0.58463	0.0435568	1	15450.1	17563.5	11683.9	14229.5	11063.2	1959.2	2175.58	1688.57	1991.11	1319.39	0.126808	0.12387	0.144521	0.139928	0.11926	3.4494	6.5267	0.0839079	1.75723	0	p1954
404.002	12.0767	C9H14N2O12P2	UDP	Nucleotide Metabolism	1	1.16345	1.24472	3.40241	1.27923	0.579482	0.595308	0.0595794	0.673895	1	637676	682223	1.86483e+06	701137	548092	270480	441958	899058	651151	127696	0.424166	0.64782	0.482112	0.928708	0.232983	0.0897016	0.0850109	2.10258	0.0531966	0	p1536
588.548	3.16847	C39H72O3	[GL methyl(15:0/8:0)] 1-(14-methyl-pentadecanyl)-2-(8-[3]-ladderane-octanyl)-sn-glycerol	Lipids: Glycerolipids	1	1.15051	1.55756	1.21002	1.27818	0.0882071	0.00635536	0.131041	0.00446978	1	771145	1.04397e+06	811028	856712	670261	75108.9	135598	136564	52067.4	64102.6	0.0973993	0.129887	0.168384	0.0607759	0.0956382	1.04378	6.20825	0.870656	5.09723	0	p1877
130.063	6.91759	C6H10O3	3-Oxo-4-methylpentanoic acid	Amino Acid Metabolism	1	1.06911	0.988975	1.16807	1.27759	0.665648	0.952413	0.14209	0.110289	1	53587.4	49570.5	58547.6	64036.8	50123.2	13210.9	15909.4	6935.84	12311.8	7163.84	0.24653	0.320946	0.118465	0.192262	0.142925	0.0531353	0.00100316	0.7138	0.954101	0	n2510
154.003	9.08561	C3H7O5P	Propanoyl phosphate	Carbohydrate Metabolism	1	1.29437	1.34106	1.56491	1.26794	0.0738754	0.126826	0.0051871	0.109929	1	83172.8	86173.4	100557	81474.8	64257.5	12788.9	20569	12051.8	13880.7	11916.6	0.153763	0.238694	0.11985	0.170368	0.18545	1.17093	0.849966	4.58712	0.885743	0	n2276
360.237	12.5145	C16H32N4O5	Leu-Lys-Thr	Peptide(tri-)	1	0.954579	1.46677	1.43788	1.26396	0.849194	0.0826183	0.187119	0.238721	1	6094.42	9364.45	9179.99	8069.63	6384.41	1841.55	1680.53	2957.07	864.005	2261.37	0.302169	0.179458	0.322121	0.107069	0.354201	0.00988723	1.11876	0.563953	0.484614	0	p4630
128.084	4.04513	C7H12O2	[FA methyl(6:1)] 2-methyl-2Z-hexenoic acid	Lipids: Fatty Acyls	1	0.976899	1.20052	1.32585	1.26299	0.784963	0.048464	0.0258796	0.107199	1	14445.1	17751.7	19604.8	18675.4	14786.7	1969.5	1911.28	2614.8	3473.44	1335.26	0.136344	0.107667	0.133375	0.185989	0.0903019	0.0206081	1.61727	2.6931	1.09208	0	n2874
100.052	4.06736	C5H8O2	5-Valerolactone	0	1	1.21272	1.32922	1.30275	1.26197	0.10522	0.0312423	0.0816636	0.00572731	1	27467.2	30105.8	29506.4	28582.8	22649.3	4240.5	4278.58	5471.83	1863.41	2103.73	0.154384	0.142118	0.185445	0.0651934	0.092883	1.03593	2.44586	1.3682	4.45762	0	n2870
349.113	10.7825	C13H23N3O4S2	Met-Cys-Pro	Peptide(tri-)	1	1.34944	1.33996	1.06149	1.25494	0.375433	0.178279	0.855605	0.354537	1	5053.05	5017.55	3974.81	4699.2	3744.55	2367.49	1146.45	2070.25	1459.39	1213.75	0.468527	0.228488	0.520841	0.310562	0.324137	0.241892	0.581348	0.00920625	0.252941	0	n2705
300.1	8.18006	C17H16O5	Farrerol	Lipids: Polyketides	1	0.821757	0.660557	0.957637	1.25331	0.698255	0.455226	0.921376	0.621524	1	2061.14	1656.82	2401.96	3143.56	2508.21	866.404	438.904	284.781	1425.8	1967.78	0.420352	0.264908	0.118562	0.453561	0.784535	0.0432363	0.17833	0.00285593	0.0683603	0	n1416
146.058	6.91681	C6H10O4	(S)-2-Aceto-2-hydroxybutanoate	Amino Acid Metabolism	1	1.22614	1.11092	2.3004	1.25072	0.438306	0.322345	0.0248036	0.352578	1	34509.1	31266.2	64743.5	35200.9	28144.4	14196.8	5072.93	17747.9	12791	2291.3	0.411393	0.16225	0.274127	0.363371	0.081412	0.195886	0.314522	4.18278	0.294882	0	n2620
505.196	7.70559	C26H27N5O6	Trp-Trp-Asp	Peptide(tri-)	1	0.594823	0.862266	0.976436	1.24533	0.210298	0.669283	0.933134	0.466038	1	8789.46	12741.4	14428.4	18401.8	14776.6	3335.84	5183.7	2363.04	5618.33	7377.44	0.379527	0.40684	0.163777	0.305315	0.499265	0.54681	0.050951	0.00202033	0.152824	0	p4418
813.624	3.67927	C46H88NO8P	[PC (18:0/20:2)] 1-octadecanoyl-2-(11Z,14Z-eicosadienoyl)-sn-glycero-3-phosphocholine	Lipids: Glycerophospholipids	1	1.49501	1.40433	1.02166	1.23517	0.19213	0.12362	0.892078	0.20068	1	111694	104919	76328.9	92280.5	74711	43983.9	28468.1	17941.2	19611.6	14081.4	0.393789	0.271334	0.235051	0.212521	0.188479	0.641266	0.904624	0.005032	0.529573	0	p1564
214.157	3.65008	C12H22O3	3-Oxododecanoic acid	Lipids: Fatty Acyls	1	1.22025	1.31449	1.38386	1.22735	0.226001	0.0332077	0.128562	0.161375	1	74231.3	79964.5	84184.4	74663.2	60833	16558.3	9549.85	22512.9	13803.8	10089.5	0.223064	0.119426	0.267424	0.18488	0.165856	0.477468	1.89648	0.895932	0.654289	0	n848
167.058	11.1111	C8H9NO3	Isopyridoxal	Metabolism of Cofactors and Vitamins	1	0.97369	0.894459	1.01339	1.22675	0.855324	0.414566	0.920595	0.335673	1	2834.86	2604.18	2950.44	3571.62	2911.46	572.515	405.365	491.51	1087.63	565.758	0.201955	0.155659	0.166589	0.30452	0.194322	0.00905679	0.19492	0.00270588	0.289957	0	n3903
278.189	3.395	C17H26O3	[FA hydroxy(17:2)] 7-hydroxy-10E,16-heptadecadien-8-ynoic acid	Lipids: Fatty Acyls	1	0.959886	1.12503	1.12187	1.22454	0.887658	0.647569	0.62979	0.447123	1	18336.5	21491.1	21430.8	23392.2	19102.8	5669.47	4575.92	1416.32	5888.44	8634.86	0.30919	0.212921	0.066088	0.251727	0.452021	0.00550299	0.0597302	0.0707851	0.168435	0	n36
239.102	8.20516	C9H13N5O3	Dihydrobiopterin	Metabolism of Cofactors and Vitamins	1	0.756055	0.801613	1.11751	1.21867	0.381916	0.500998	0.663891	0.519592	1	1.82012e+06	1.92979e+06	2.69028e+06	2.9338e+06	2.40739e+06	498801	742197	525156	1.08212e+06	1.09508e+06	0.274049	0.384599	0.195205	0.368845	0.454885	0.23818	0.130336	0.054256	0.116915	0	p1317
202.157	3.79302	C11H22O3	[FA hydroxy(11:0)] 2-hydroxy-undecanoic acid	Lipids: Fatty Acyls	1	1.26984	1.21704	1.33943	1.21584	0.294091	0.227492	0.154017	0.216834	1	4516.35	4328.57	4763.84	4324.29	3556.63	1342.32	559.956	1115.96	415.44	966.038	0.297212	0.129363	0.234257	0.0960713	0.271616	0.336766	0.477952	0.668942	0.532908	0	n4156
137.999	6.9265	C3H6O4S	3-sulfopropanal	0	1	1.26554	1.14308	1.75214	1.21306	0.356675	0.311652	0.161976	0.461714	1	46625.5	42113.6	64553.1	44692	36842.4	16975	1965.95	30113.3	17464.2	8623.44	0.364071	0.046682	0.466488	0.390769	0.234063	0.264017	0.355191	0.782618	0.162421	0	n2436
318.169	4.09613	C16H22N4O3	Eseramine	0	1	1.04036	1.21642	1.23722	1.21073	0.667787	0.0541812	0.297306	0.0164102	1	15498.2	18121	18430.8	18036.3	14897	2185.52	2154.78	5562.67	1035.79	1495.98	0.141017	0.118911	0.301814	0.0574284	0.100421	0.0515343	1.51056	0.376348	2.97665	0	n2872
220.183	6.51675	C15H24O	(4S)-albaflavenol	Biosynthesis of Secondary Metabolites	1	0.968201	1.08746	1.11232	1.21044	0.368886	0.379383	0.345744	0.03994	1	7030.95	7896.99	8077.54	8790.03	7261.87	358.407	1219.5	1450.77	928.292	311.293	0.0509757	0.154425	0.179606	0.105607	0.0428667	0.236626	0.254643	0.30219	2.43605	0	n3873
799.609	3.64741	C45H86NO8P	[PE (20:0/20:2)] 1-eicosanoyl-2-(11Z,14Z-eicosadienoyl)-sn-glycero-3-phosphoethanolamine	Lipids: Glycerophospholipids	1	1.09633	1.29893	1.03003	1.209	0.585469	0.104796	0.803042	0.0483083	1	62739.2	74333.4	58945.3	69187.3	57226.7	17239.8	15081.2	11067	6710.81	6965.78	0.274785	0.202886	0.187751	0.0969948	0.121723	0.0878947	1.06043	0.017273	1.52908	0	p1568
73.0165	11.3443	C2H3NO2	Iminoglycine	Metabolism of Cofactors and Vitamins	1	1.20404	1.18828	1.4035	1.2075	0.123769	0.460245	0.0230124	0.11835	1	338886	334449	395026	339859	281457	36849.8	119555	54467.1	36624.2	51274.5	0.108738	0.357469	0.137882	0.107763	0.182175	0.827216	0.165943	2.30496	0.859054	0	p2620
912.575	3.21335	C49H85O13P	PI(18:0/22:5(4Z,7Z,10Z,13Z,16Z))	Lipids: Glycerophospholipids	1	0.684047	0.792174	0.795211	1.206	0.152159	0.5567	0.372168	0.389375	1	25464.6	29489.8	29602.8	44895	37226.4	7245.01	21392.9	10403.9	11497.4	11878.9	0.284513	0.725436	0.35145	0.256097	0.319098	0.714576	0.0999645	0.23308	0.215175	0	n1165
273.158	3.94018	C27H42N6O6	Westiellamide	0	1	1.48597	1.15115	1.35013	1.20205	0.00267141	0.456988	0.0999191	0.13381	1	42391.1	32839.3	38515.7	34291.4	28527.5	4040.5	9706.45	8637.97	5261.75	3934.36	0.0953148	0.295574	0.224271	0.153443	0.137915	6.04306	0.169489	1.10735	0.769645	0	p3889
216.042	11.3677	C12H8O4	1,4-dicarboxynaphthalene	0	1	1.17418	1.164	1.07706	1.19743	0.244323	0.302983	0.721511	0.180272	1	34255.8	33959	31422.6	34934.3	29174.3	4114.08	5391.27	10000.6	2971.21	6528.22	0.120099	0.158758	0.318261	0.0850515	0.223766	0.433668	0.319369	0.0354409	0.644897	0	p3982
130.111	8.22761	C6H14N2O	&epsilon;-aminocaproamide	0	1	0.713934	0.8482	0.991635	1.19676	0.259628	0.592447	0.973379	0.562767	1	31919.1	37922	44334.8	53505.9	44708.8	8395.38	16091.1	11805.2	22436.7	17811.3	0.263021	0.424322	0.266273	0.419331	0.398384	0.421888	0.0799437	0.000306313	0.0943025	0	p1321
166.986	4.14585	C7H5NS2	2-Mercaptobenzothiazole	0	1	0.628141	0.893575	1.86891	1.19546	0.0553123	0.866005	0.115405	0.484687	1	17992.9	25596.2	53534.5	34243.6	28644.7	4441.09	32645.3	22958.9	12860.1	7295.45	0.246824	1.2754	0.428862	0.375547	0.254687	1.55539	0.00830562	1.06749	0.143398	0	p3255
474.292	22.6421	C19H38N8O6	Ala-Lys-Thr-Arg	Peptide(tetra-)	1	0.990631	1.14308	1.10352	1.19544	0.901916	0.338899	0.154979	0.118766	1	2686.01	3099.37	2992.09	3241.34	2711.42	342.146	674.653	280.743	495.143	188.362	0.127381	0.217674	0.0938284	0.152759	0.0694701	0.00423084	0.306756	0.689233	1.00063	0	n2584
210.126	3.93238	C12H18O3	(+)-7-Isojasmonic acid	Lipids: Fatty Acyls	1	1.39205	1.42778	1.1901	1.19378	0.0287845	0.0779229	0.157024	0.455493	1	80747.3	82819.5	69032.6	69246.4	58005.9	11920.3	19337.4	8750.18	25169.7	10389.5	0.147625	0.233489	0.126754	0.363481	0.179111	2.06839	1.27774	0.658983	0.170406	0	p2683
152.033	9.28579	C5H4N4O2	Xanthine	Nucleotide Metabolism	1	0.808571	1.03008	1.05554	1.19247	0.214873	0.796065	0.610876	0.203658	1	396589	505238	517723	584884	490482	99571	57792.6	36800.1	95489.2	91627.9	0.251068	0.114387	0.0710807	0.163262	0.186812	0.481475	0.0185533	0.0761143	0.50884	0	n1081
238.099	8.10193	C8H18N2O4S	HEPES	Medium Component	1	0.731333	0.779279	1.08348	1.18146	0.377536	0.484798	0.776938	0.609716	1	2.09104e+07	22281333	3.09792e+07	33780569	2.85922e+07	5.68814e+06	8.52061e+06	6.57469e+06	1.28272e+07	1.43697e+07	0.272024	0.38241	0.212229	0.379723	0.502575	0.247063	0.142704	0.0228162	0.0725522	0	p462
829.562	3.49682	C48H80NO8P	[PC (18:2/22:6)] 1-(9Z,12Z-octadecadienoyl)-2-(4Z,7Z,10Z,13Z,16Z,19Z-docosahexaenoyl)-sn-glycero-3-phosphocholine	Lipids: Glycerophospholipids	1	0.990319	1.0023	1.08461	1.17734	0.867006	0.974728	0.230229	0.0327306	1	5.51152e+06	5.57819e+06	6.03629e+06	6552383	5.56539e+06	256320	547013	436420	442985	548998	0.0465062	0.0980629	0.0722993	0.0676068	0.0986449	0.00790719	0.000272624	0.45083	1.95756	0	p1089
206.167	3.77956	C14H22O	[PR] (+)-15-nor-4-thujopsen-3-one	Lipids: Prenols	1	0.980469	1.02098	1.01592	1.17471	0.909934	0.874778	0.930236	0.325313	1	828051	862266	857989	992099	844546	198624	74640	218930	192788	196821	0.23987	0.0865626	0.255167	0.194324	0.233049	0.00347981	0.00708676	0.0020853	0.286827	0	n1024
524.161	12.8617	C19H32N4O9S2	Glu-Met-Met-Asp	Peptide(tetra-)	1	1.00949	0.890427	0.860303	1.17141	0.986131	0.762772	0.728346	0.728992	1	49306.8	43491.2	42019.9	57215.5	48843.1	43346.8	21157.9	26647.6	37532.3	26371.7	0.879123	0.486487	0.634166	0.655982	0.539927	8.35145e-05	0.0250565	0.0331229	0.0333137	0	p3222
477.286	6.76294	C23H44NO7P	LysoPE(18:2(9Z,12Z)/0:0)	Lipids: Glycerophospholipids	1	1.59229	1.28281	2.1251	1.17056	0.331308	0.411181	0.0878377	0.683467	1	10370	8354.44	13839.9	7623.4	6512.62	6114.69	1407.47	5860.55	3592.8	3742.63	0.589651	0.168469	0.423452	0.471286	0.574673	0.289503	0.212174	1.11036	0.0458409	0	p3909
158.131	3.62927	C9H18O2	Nonanoic acid	Lipids: Fatty Acyls	1	1.01649	1.27435	1.25014	1.16896	0.88871	0.0447132	0.102101	0.311006	1	1.09494e+06	1.37269e+06	1.34661e+06	1.25917e+06	1.07717e+06	211033	189008	234362	291212	115213	0.192735	0.137692	0.174038	0.231273	0.106959	0.0054605	1.78239	1.06452	0.337737	0	n846
234.162	3.72932	C15H22O2	[PR] 1,13-Dihydroxy-herbertene	Lipids: Prenols	1	1.0569	1.16051	1.17218	1.1666	0.684647	0.153417	0.175847	0.118693	1	69947.8	76805.1	77577.7	77208.3	66182.2	14625.6	8675.15	11227.3	6996.16	9658.65	0.209093	0.11295	0.144724	0.0906141	0.14594	0.0461597	0.669529	0.592034	0.854754	0	n866
116.084	4.30379	C6H12O2	Hexanoic acid	Lipids: Fatty Acyls	1	1.02871	1.19722	1.21208	1.16651	0.688028	0.0439884	0.111004	0.207585	1	537205	625205	632962	609164	522212	55121.1	64531.4	100147	106929	44727.7	0.102607	0.103216	0.15822	0.175534	0.0856505	0.0446137	1.72065	1.01958	0.562785	0	n1344
523.364	4.03595	C26H54NO7P	[PC (18:0)] 1-octadecanoyl-sn-glycero-3-phosphocholine	Lipids: Glycerophospholipids	1	0.953305	1.24568	0.990802	1.16475	0.875373	0.299918	0.969189	0.450039	1	53644.5	70097.3	55754.6	65543	56272.2	28276.1	19556.7	21261.1	17945.4	14175.8	0.527102	0.278994	0.381333	0.273796	0.251915	0.00690108	0.327608	0.00041025	0.16434	0	p3565
729.531	3.61031	C40H76NO8P	[PC (14:0/18:2)] 1-tetradecanoyl-2-(9Z,12Z-octadecadienoyl)-sn-glycero-3-phosphocholine	Lipids: Glycerophospholipids	1	1.76052	2.08666	2.53325	1.16178	0.315001	0.0680949	0.0453994	0.637136	1	308839	366054	444396	203807	175425	220182	141217	169390	101009	48382.4	0.712932	0.385783	0.381169	0.49561	0.275801	0.350237	1.63079	2.33117	0.0642152	0	p2058
188.141	3.55622	C10H20O3	10-Hydroxydecanoic acid	Lipids: Fatty Acyls	1	3.24045	1.07966	1.2994	1.1596	0.364327	0.624774	0.188168	0.306797	1	23613.9	7867.76	9469.01	8450.28	7287.23	30597.8	1568.09	2391.53	1297.33	1617.84	1.29575	0.199305	0.252564	0.153526	0.222011	0.283926	0.0663894	0.570982	0.31454	0	n2649
377.191	11.7563	C14H27N5O7	Lys-Gly-Ser-Ser	Peptide(tetra-)	1	0.315728	0.379943	0.671503	1.15793	0.035097	0.0324815	0.29938	0.725296	1	40226.9	48408.5	85556.2	147532	127410	47370.9	36399.4	58866.4	97812.6	43325.8	1.17759	0.751921	0.688044	0.662993	0.34005	1.84438	1.94915	0.327896	0.0353784	0	p2943
212.085	8.63064	C16H28N2O11	Chitobiose	Carbohydrate Metabolism	1	1.12669	1.11576	1.13724	1.15677	0.10311	0.0787602	0.0486202	0.264389	1	35783.6	35436.7	36119	36739	31760.1	3156	2065.83	2171.58	7128.64	2730.98	0.0881968	0.0582962	0.0601229	0.194035	0.0859878	0.929401	1.1528	1.56069	0.425385	0	p3928
839.639	3.65551	C48H90NO8P	PC(18:1(11Z)/22:2(13Z,16Z))	Lipids: Glycerophospholipids	1	1.25999	0.935921	0.811061	1.15662	0.422998	0.749997	0.177123	0.353756	1	83794.2	62242.3	53938.7	76919.7	66503.9	37130.8	23830.2	14106.8	18590.6	6456.25	0.443119	0.382861	0.261534	0.241689	0.0970808	0.210476	0.0297931	0.655979	0.28012	0	p1565
533.268	10.158	C26H39N5O5S	Cys-Leu-Leu-Trp	Peptide(tetra-)	1	1.05633	0.963577	1.04559	1.15235	0.439546	0.406451	0.387111	0.174269	1	5702.72	5201.97	5644.72	6221.05	5398.6	675.662	392.646	476.064	929.235	159.667	0.118481	0.0754802	0.084338	0.149369	0.0295756	0.191875	0.215202	0.240244	0.760913	0	n594
805.562	3.55162	C46H80NO8P	[PC (16:0/22:6)] 1-hexadecanoyl-2-(4Z,7Z,10Z,13Z,16Z,19Z-docosahexaenoyl)-sn-glycero-3-phosphocholine	Lipids: Glycerophospholipids	1	1.2513	1.48267	2.20553	1.15136	0.00348133	0.301045	7.58728e-05	0.684148	1	1.52529e+06	1.80733e+06	2.68847e+06	1.40347e+06	1.21897e+06	99180.8	943255	177483	820001	83206.7	0.0650244	0.521907	0.0660162	0.584267	0.0682601	5.59853	0.386065	56.2013	0.0501113	0	p1094
547.284	10.152	C27H41N5O5S	Ile-Met-Trp-Val	Peptide(tetra-)	1	1.05336	1.02243	1.19115	1.15054	0.550737	0.707392	0.158795	0.236805	1	4891	4747.4	5530.79	5342.25	4643.24	654.647	323.632	945.516	923.129	416.641	0.133847	0.0681702	0.170955	0.172798	0.0897307	0.101943	0.0389834	0.737866	0.476351	0	n596
209.106	3.94118	C11H15NO3	Tyr-OEt	0	1	1.31348	1.1514	0.955733	1.14444	0.363596	0.644958	0.8836	0.683565	1	4724.87	4141.81	3437.97	4116.79	3597.21	1015.41	948.86	283.809	1369.75	1986.29	0.214907	0.229093	0.0825513	0.332723	0.552177	0.255529	0.0612065	0.00629838	0.0463742	0	n4119
772.489	3.13371	C48H68O8	[PR] 19'-Hexanoyloxyfucoxanthin	Lipids: Prenols	1	0.858545	1.01434	1.05079	1.14364	0.63228	0.929529	0.837236	0.427001	1	7053.01	8332.92	8632.3	9395.05	8215.07	3999.79	1351.55	3214.58	1738.63	2146.05	0.567104	0.162194	0.372389	0.185058	0.261234	0.0655403	0.00215902	0.0116528	0.182521	0	n1703
196.11	4.00832	C22H32O6	Isodomedin	0	1	1.16348	1.14388	1.07597	1.14306	0.299929	0.266403	0.773472	0.504497	1	27681.2	27214.9	25599.1	27195.3	23791.7	4700.16	1317.83	10675	8051.47	4990.43	0.169796	0.0484231	0.417007	0.296061	0.209754	0.321898	0.439856	0.0235246	0.129102	0	p4029
561.3	10.1684	C28H43N5O5S	Ile-Leu-Met-Trp	Peptide(tetra-)	1	0.943236	0.998341	1.14859	1.13544	0.569619	0.985836	0.227131	0.341363	1	2336.07	2472.54	2844.65	2812.09	2476.65	315.102	278.023	421.36	538.611	345.15	0.134885	0.112444	0.148123	0.191534	0.139361	0.0904875	8.59308e-05	0.45648	0.27496	0	n606
212.091	17.7337	C8H12N4O3	Gly-His	Peptide(di-)	1	1.11888	1.22569	1.15886	1.13513	0.298593	0.0431032	0.323319	0.225652	1	226441	248056	234532	229728	202381	30720.4	15510	50680.4	28226.6	29048.6	0.135667	0.0625262	0.216092	0.12287	0.143534	0.323833	1.92387	0.302931	0.455855	0	p2884
204.111	10.5785	C8H16N2O4	N6-Acetyl-N6-hydroxy-L-lysine	Amino Acid Metabolism	1	0.871251	1.06722	0.998296	1.13213	0.0396164	0.233071	0.992529	0.179275	1	2866.66	3511.46	3284.68	3725.01	3290.28	262.117	289.485	1097.82	498.831	129.725	0.0914363	0.0824402	0.334225	0.133914	0.0394267	2.09803	0.48613	2.57138e-05	0.711395	0	n993
190.048	8.79342	C7H10O6	[FA hydroxy,oxo(7:0/2:0)] 4-hydroxy-2-oxo-Heptanedioic acid	Amino Acid Metabolism	1	0.792756	0.74947	0.982076	1.13204	0.348444	0.262758	0.936372	0.597786	1	2210.55	2089.85	2738.45	3156.6	2788.43	414.646	294.299	638.043	854.493	1006.75	0.187576	0.140824	0.232994	0.2707	0.361044	0.281704	0.443597	0.00175828	0.0777377	0	n4317
150.068	4.33285	C9H10O2	Phenylpropanoate	Amino Acid Metabolism	1	1.90975	1.25632	1.48252	1.13127	0.304424	0.291251	0.0293313	0.432827	1	107840	70942.5	83715.6	63880.9	56468.3	82778.5	19569.7	8179.21	7693.81	15373.7	0.767604	0.275853	0.0977023	0.12044	0.272253	0.372295	0.338277	2.4482	0.18592	0	n2054
87.0321	11.2512	C3H5NO2	2-Aminoacrylate	Amino Acid Metabolism	1	1.24091	1.17858	1.46333	1.12576	0.0502456	0.439254	0.0155228	0.243373	1	428468	406948	505269	388710	345287	41414.3	133321	75026.8	40608.4	52856.4	0.0966567	0.327612	0.148489	0.10447	0.15308	1.53455	0.184852	3.03869	0.424414	0	p1763
234.09	4.75895	C13H14O4	1'-Acetoxychavicol acetate	0	1	1.49543	1.61946	1.6163	1.12375	0.10214	0.0449995	0.0429223	0.792219	1	1808.12	1958.08	1954.26	1358.73	1209.1	516.715	480.888	470.668	1012.62	285.87	0.285774	0.245592	0.240842	0.745273	0.236433	1.02902	1.7924	1.83106	0.0202226	0	n4337
791.546	3.50763	C45H78NO8P	[PE (18:0/22:6)] 1-octadecanoyl-2-(4Z,7Z,10Z,13Z,16Z,19Z-docosahexaenoyl)-sn-glycero-3-phosphoethanolamine	Lipids: Glycerophospholipids	1	1.07142	1.24761	1.63887	1.12184	0.620129	0.143945	0.0121872	0.506442	1	49372.9	57491.7	75521.8	51696.2	46081.6	4003.25	5646.42	2663.19	10949.5	11521.2	0.081082	0.0982127	0.0352638	0.211805	0.250018	0.072816	0.790856	6.19836	0.124783	0	p1152
73.0165	9.21484	C2H3NO2	Iminoglycine	Metabolism of Cofactors and Vitamins	1	0.711668	0.788052	1.08579	1.11768	0.0507742	0.100249	0.497399	0.356204	1	44174.5	48915.8	67396.7	69376.3	62071.7	8931.6	4789.77	9280.57	9032.83	11412.8	0.202189	0.0979187	0.137701	0.130201	0.183865	1.52511	1.12981	0.131045	0.251867	0	p1213
329.164	6.74814	C19H23NO4	(S)-Reticuline	Biosynthesis of Secondary Metabolites	1	1.00798	1.07847	1.15767	1.10527	0.852776	0.0586156	0.0465529	0.316668	1	4574.27	4894.16	5253.57	5015.82	4538.08	280.916	163.156	466.658	784.51	245.964	0.0614122	0.0333368	0.0888268	0.156407	0.0542001	0.00939732	1.45546	1.83973	0.337655	0	n2844
565.543	3.41212	C36H71NO3	[SP (18:0)] N-(octadecanoyl)-sphing-4-enine	Lipids: Sphingolipids	1	0.723675	1.5415	0.743538	1.10486	0.362691	0.0634039	0.32822	0.722668	1	26606.9	56675.2	27337.2	40621.6	36766.3	18230.1	14399.5	15308.3	18681.2	7820.17	0.685165	0.254071	0.559981	0.459884	0.212699	0.262303	1.4762	0.300878	0.0362389	0	p3471
215.153	6.86218	C11H21NO3	N-Nonanoylglycine	0	1	1.19747	1.06199	1.57557	1.10343	0.349661	0.698009	0.0582721	0.581131	1	36374.8	32259.2	47860.2	33518.2	30376.3	9274.81	5702.13	12211.7	7967.99	7250.19	0.254979	0.17676	0.255153	0.237722	0.238679	0.259634	0.0416704	1.51562	0.0850547	0	n2686
262.08	11.8374	C9H14N2O7	Glu-Asp	Peptide(di-)	1	1.42468	1.60353	1.61008	1.10037	0.0911301	0.0319749	0.0831696	0.607049	1	6877.46	7740.85	7772.48	5311.92	4827.39	1003.97	1072.31	2234.34	296.097	1677.38	0.145979	0.138527	0.287469	0.055742	0.347471	1.09976	2.14163	1.11116	0.0809188	0	n522
140.059	5.10631	C6H8N2O2	N3-methylthymine	0	1	1.49668	0.96266	1.13874	1.09618	0.136136	0.942555	0.513936	0.836623	1	15653.6	10068.4	11909.9	11464.8	10458.9	4839.97	9545.1	2314.2	8465.45	3442.46	0.309192	0.948029	0.194309	0.738384	0.329142	0.764962	0.00148133	0.122367	0.0121164	0	p4441
145.038	7.11755	C5H7NO4	2-Oxoglutaramate	Amino Acid Metabolism	1	1.88724	1.48248	2.32442	1.0956	0.0570889	0.208723	0.0113651	0.697495	1	17631.1	13849.7	21715.4	10235.4	9342.29	5657.25	5639.05	4866.46	4012.62	1406.99	0.320867	0.40716	0.224102	0.392032	0.150604	2.02168	0.601479	5.96576	0.0441202	0	n3251
152.069	10.3064	C5H12O5	Xylitol	Carbohydrate Metabolism	1	1.06261	1.16225	1.32024	1.09549	0.497822	0.265286	0.168852	0.374313	1	2827.94	3093.09	3513.57	2915.43	2661.3	220.625	569.877	938.146	349.965	396.686	0.0780162	0.184242	0.267007	0.120039	0.149057	0.13477	0.386702	0.700119	0.230777	0	n4308
202.025	11.3758	C4H11O7P	D-Erythritol 4-phosphate	0	1	0.578577	0.412297	0.795206	1.09365	0.00556321	0.000993994	0.296226	0.720836	1	10485.8	7472.22	14411.8	19820.6	18123.4	2591.41	2523.88	5678.89	8398.1	2526.01	0.247137	0.337769	0.394044	0.423705	0.139379	4.45422	8.89732	0.356599	0.0374564	0	n3175
166.027	10.4467	C8H6O4	Phthalate	Xenobiotics Biodegradation and Metabolism	1	1.4215	2.04566	2.41609	1.09324	0.131226	0.176063	0.0473407	0.459154	1	8013.6	11532.3	13620.5	6163.04	5637.41	2318.13	6688.92	4932.42	1197.4	448.819	0.289274	0.580019	0.362132	0.194288	0.0796143	1.01276	0.77318	2.59801	0.168959	0	n3414
143.131	4.17951	C8H17NO	valpromide	0	1	0.892231	1.06553	1.2454	1.09318	0.381724	0.674364	0.215754	0.319155	1	26394.9	31521.6	36842.7	32339.6	29583	5068.64	7457.01	9002.22	1976	4453.93	0.192031	0.236568	0.244342	0.0611016	0.150557	0.22325	0.0498128	0.52244	0.320047	0	p3901
240.173	3.51173	C14H24O3	[FA oxo(5:2/5:0/4:0)] (1S,2S)-3-oxo-2-pentyl-cyclopentanebutanoic acid	Lipids: Fatty Acyls	1	0.959599	1.26005	1.11502	1.09226	0.789646	0.354371	0.470729	0.491758	1	6196.29	8136.32	7199.89	7052.87	6457.17	1089.88	2885.76	1191.21	307.141	1509.88	0.175892	0.354676	0.165448	0.0435484	0.23383	0.0196261	0.265812	0.149145	0.149476	0	n1149
140.983	15.2289	CH4NO5P	Carbamoyl phosphate	Amino Acid Metabolism	1	0.886988	1.07223	1.04002	1.09141	0.397109	0.510274	0.615941	0.244239	1	2085.19	2520.67	2444.95	2565.77	2350.87	523.759	431.934	297.329	268.917	189.292	0.251181	0.171357	0.121609	0.104809	0.08052	0.227577	0.12964	0.0712459	0.427032	0	n1891
121.089	4.31902	C8H11N	N,N-Dimethylaniline	0	1	1.11192	1.10456	1.20841	1.09075	0.370939	0.521459	0.241155	0.390955	1	426540	423718	463553	418418	383607	64284.3	99017.6	103074	42629.6	61245	0.150711	0.233688	0.222356	0.101883	0.159656	0.233808	0.118687	0.444608	0.217622	0	p676
811.608	3.58072	C46H86NO8P	PC(16:1(9Z)/22:2(13Z,16Z))	Lipids: Glycerophospholipids	1	1.34584	1.25306	0.941943	1.0907	0.0602235	0.15675	0.581822	0.386863	1	431535	401787	302028	349726	320644	78947.4	86324.6	53595.7	51522.6	33713.5	0.182945	0.214852	0.177453	0.147323	0.105143	1.66867	0.76663	0.08644	0.223081	0	p1110
133.074	10.6929	C5H11NO3	1-deoxyxylonojirimycin	0	1	0.696859	0.929369	1.21039	1.09003	0.156499	0.806707	0.506968	0.619178	1	4828.53	6439.58	8386.81	7552.77	6928.99	1120.21	3110.19	3445.5	657.135	2198.85	0.231998	0.48298	0.410824	0.0870059	0.317341	0.724475	0.0165088	0.127211	0.0738794	0	n2314
743.583	3.62651	C42H82NO7P	1-Hexadecanoyl-2-(9Z-octadecenoyl)-sn-glycero-3-phosphonocholine	Lipids: Glycerophospholipids	1	0.933695	0.934372	1.04584	1.08999	0.556979	0.568348	0.665233	0.666369	1	287683	287891	322235	335839	308112	41109	43274.3	34613.6	108503	51049.3	0.142897	0.150315	0.107417	0.32308	0.165684	0.0971509	0.0912947	0.0524289	0.053465	0	p2059
206.079	9.50358	C17H24N4O8	Ser-Gly-Ser-Tyr	Peptide(tetra-)	1	1.09972	1.02913	1.05355	1.08651	0.320011	0.727176	0.542863	0.376776	1	26217.5	24534.6	25116.8	25902.6	23840.1	2868.36	1749.11	2096.94	2765.08	3308.4	0.109406	0.0712917	0.0834876	0.106749	0.138774	0.294794	0.034432	0.106226	0.228815	0	n3019
398.17	15.2047	C19H22N6O4	N-Benzoyl-D-arginine-4-nitroanilide	0	1	0.97821	0.981561	1.09529	1.08647	0.797641	0.607285	0.294002	0.235304	1	4933.89	4950.79	5524.43	5479.95	5043.79	771.043	288.501	752.335	584.788	178.944	0.156275	0.0582737	0.136183	0.106714	0.0354781	0.0192795	0.0750439	0.386294	0.508647	0	p2175
127.063	17.4735	C6H9NO2	alpha-(Methylenecyclopropyl)glycine	0	1	1.07093	1.16994	1.02565	1.08463	0.399628	0.231864	0.873437	0.356303	1	17970.6	19632.1	17210.9	18200.5	16780.4	2198.44	3768.5	4834.78	2422.23	1363.7	0.122335	0.191956	0.280915	0.133086	0.0812675	0.211666	0.506332	0.00734219	0.260991	0	p2218
260.032	11.3313	C13H8O6	Demethylbellidifolin	0	1	1.03174	1.06314	1.17509	1.08449	0.625784	0.485559	0.039265	0.31952	1	57892.4	59654	65936	60852.2	56111.3	4699.86	7935.62	5466.86	7007.42	5094.31	0.0811827	0.133028	0.0829117	0.115155	0.0907894	0.0660326	0.141135	1.72864	0.29946	0	p933
119.058	15.7883	C4H9NO3	L-Allothreonine	Amino Acid Metabolism	1	1.34815	1.30319	1.26998	1.08446	0.1039	0.239604	0.127517	0.528483	1	4382	4235.87	4127.9	3524.92	3250.38	920.87	1276.54	681.793	352.112	721	0.210148	0.301365	0.165167	0.0998923	0.22182	0.936198	0.451842	0.782023	0.117066	0	n4167
468.063	10.285	C14H22N4O8P2S	2-(alpha-Hydroxyethyl)thiamine diphosphate	Carbohydrate Metabolism	1	2.90857	2.4288	2.49435	1.08405	0.142943	0.200593	0.0151214	0.687049	1	49019.7	40933.9	42038.7	18270.2	16853.6	32629.5	29465.9	10655.8	6006.81	2604.54	0.66564	0.719842	0.253475	0.328777	0.15454	0.965648	0.662681	5.27131	0.0468163	0	p3522
101.048	9.41045	C4H7NO2	1-Aminocyclopropane-1-carboxylate	Amino Acid Metabolism	1	0.677578	0.794507	0.979958	1.0839	0.0447017	0.152583	0.873283	0.531984	1	518143	607558	749372	828856	764698	111365	109281	98393.8	115664	154063	0.214931	0.17987	0.131302	0.139547	0.201468	1.68218	0.692115	0.00702931	0.11091	0	p2305
270.096	12.3094	C10H14N4O5	Asp-His	Peptide(di-)	1	0.502596	0.883977	0.931532	1.07897	0.0346463	0.52538	0.755417	0.659904	1	1940.57	3413.11	3596.73	4166	3861.09	87.1513	808.926	1234.35	790.839	1048.19	0.0449102	0.237005	0.343188	0.189832	0.271476	3.33397	0.114474	0.0266505	0.0539241	0	n4232
329.329	6.8968	C20H43NO2	[SP dimethyl,amino(18:0/2:0)] 2S-dimethylaminooctadecane-1,3R-diol	Lipids: Sphingolipids	1	0.642118	1.71285	0.487004	1.07804	0.254417	0.453478	0.00387834	0.866065	1	100802	268888	76451.3	169234	156983	79205.7	260055	8359.96	132039	23758.2	0.785759	0.967149	0.10935	0.780217	0.151343	0.461587	0.183637	10.2237	0.00833926	0	p2523
151.03	8.20295	C4H9NO3S	methiin	0	1	0.690739	0.767994	0.945943	1.07719	0.158084	0.450035	0.770228	0.788625	1	10273	11422	14068.5	16020.5	14872.5	3601.76	7187.72	2831.41	6840.95	4386.85	0.350605	0.629288	0.201259	0.427012	0.294965	0.656643	0.167908	0.0237095	0.0199555	0	p1322
133.037	11.3014	C4H7NO4	L-Aspartate	Amino Acid Metabolism	1	1.02545	1.08809	1.25889	1.07149	0.818281	0.605177	0.0708293	0.539482	1	9.72506e+06	1.03191e+07	1.19389e+07	10161677	9.48367e+06	622107	2.42423e+06	903820	824194	1.85481e+06	0.0639696	0.234927	0.0757036	0.0811081	0.195579	0.0152234	0.0749021	1.41602	0.111585	0	n92
115.027	11.3879	C4H5NO3	Maleamate	Metabolism of Cofactors and Vitamins	1	1.33254	1.1641	1.39293	1.06935	0.0523205	0.418041	0.0320577	0.610554	1	70803.2	61853.4	74012.2	56819.2	53134.1	5180.51	15954.7	8048.25	6209.8	11966.4	0.0731677	0.257943	0.108742	0.109291	0.225211	1.83611	0.191142	2.09597	0.0747145	0	p2621
122.073	4.08698	C8H10O	Phenylethyl alcohol	Amino Acid Metabolism	1	1.19237	1.22298	1.24314	1.06675	0.185583	0.193075	0.216322	0.770657	1	550679	564819	574127	492666	461836	88479.4	113579	136608	181492	79090.2	0.160673	0.201089	0.23794	0.368387	0.171251	0.560425	0.553647	0.50605	0.0242499	0	p2350
212.091	9.29733	C8H12N4O3	Gly-His	Peptide(di-)	1	1.07993	1.03142	1.08388	1.06669	0.211054	0.552459	0.158972	0.356126	1	932288	890407	935703	920863	863287	58951.4	29971.9	16920.1	84764.5	77924.3	0.063233	0.0336609	0.0180827	0.092049	0.0902647	0.498679	0.105517	0.824743	0.250058	0	p2268
97.9768	12.248	H3O4P	Orthophosphate	Energy Metabolism	1	0.936113	0.639615	0.738814	1.06376	0.460313	0.00286813	0.0276586	0.613964	1	2.32255e+06	1.58692e+06	1.83304e+06	2.63926e+06	2.48106e+06	330861	281235	358687	535311	221215	0.142456	0.17722	0.195679	0.202827	0.0891615	0.158608	6.24451	2.36455	0.0745971	0	n510
292.205	3.61957	C18H28O3	[FA oxo(18:3)] 4-oxo-9Z,11E,13E-octadecatrienoic acid	Lipids: Fatty Acyls	1	1.02052	1.23317	1.12258	1.0635	0.914798	0.0905638	0.525036	0.645312	1	8358.36	10100	9194.21	8710.36	8190.27	2809.6	1579.37	2732.77	1929.54	815.3	0.336143	0.156373	0.297227	0.221522	0.0995449	0.00330102	1.15448	0.12393	0.0616447	0	n3761
132.025	9.20409	C5H8O2S	THTC	0	1	0.671809	0.771089	0.978038	1.06104	0.039339	0.105047	0.857577	0.645692	1	3.37436e+06	3.87302e+06	4.91248e+06	5.32938e+06	5022793	701860	587077	608725	777585	996078	0.207998	0.151581	0.123914	0.145905	0.198312	1.83013	0.988885	0.00892977	0.0588647	0	p1200
477.285	3.97386	C23H44NO7P	LysoPE(0:0/18:2(9Z,12Z))	Lipids: Glycerophospholipids	1	1.09091	1.48056	1.30924	1.06012	0.685978	0.0181874	0.122739	0.645223	1	54223.1	73590.1	65074.7	52692.5	49704.4	17677.9	5224.09	12604	2468.82	11558.8	0.326021	0.070989	0.193686	0.0468533	0.232551	0.0457718	3.54593	0.807772	0.0639148	0	p1994
701.536	3.55961	C39H76NO7P	PE(16:0/P-18:1(11Z))	Lipids: Glycerophospholipids	1	1.32655	2.03834	1.53349	1.05997	0.203394	0.0518298	0.0926567	0.743777	1	40118.9	61645.4	46377.3	32056.7	30243	12068.2	20537.3	13531.1	9364.78	4548.9	0.300812	0.333152	0.291762	0.292132	0.150412	0.586368	2.22864	1.2774	0.0303483	0	p2070
250.157	3.48617	C15H22O3	[PR methyl,methyl(4:0/5:0)] (2'S,5'R)-4-methyl-l-(5'-methyl-2',3',4',5'-tetrahydro[2' ',3' '-bifuran]-5'-yl)pentan-2-one	Lipids: Prenols	1	1.05837	1.10533	1.08473	1.0577	0.821128	0.473786	0.706568	0.678951	1	13541.1	14142	13878.5	13532.6	12794.3	5423.15	1441.69	4483.56	1077.35	3113.42	0.400496	0.101944	0.323059	0.0796114	0.243344	0.0142601	0.154287	0.0394459	0.0502159	0	n1146
189.064	10.6132	C7H11NO5	N-Acetyl-L-glutamate	Amino Acid Metabolism	1	2.01073	2.85185	1.41934	1.05539	0.191976	0.0422815	0.581293	0.866777	1	11744.2	16656.9	8289.98	6164.24	5840.74	6999.1	6748.07	7707.85	2719.21	2500.91	0.595963	0.405121	0.929778	0.441126	0.428184	0.630871	2.25888	0.0913537	0.00766767	0	n3407
116.011	11.4749	C4H4O4	Maleic acid	Carbohydrate Metabolism	1	1.05763	1.11388	1.32582	1.05381	0.60285	0.550568	0.0314466	0.639457	1	363091	382402	455160	361777	343305	28044.3	103899	36499.3	36082.9	64457.2	0.0772375	0.271701	0.0801902	0.0997379	0.187755	0.0792309	0.102247	2.28022	0.0625314	0	n1645
308.123	9.8715	C12H24N2O3S2	S-8-methylthiooctylhydroximoyl-L-cysteine	0	1	0.669029	0.353304	0.849135	1.04564	0.57344	0.213548	0.781574	0.937082	1	4597.16	2427.69	5834.74	7184.98	6871.39	5368.35	2871.68	4628.33	5337.96	5438.11	1.16776	1.18289	0.793236	0.742934	0.791414	0.0885755	0.522123	0.0210738	0.00169353	0	n3355
273.267	4.65194	C16H35NO2	Hexadecasphinganine	Lipids: Sphingolipids	1	0.892178	1.69859	1.32684	1.04292	0.631735	0.153258	0.183887	0.871067	1	17018144	32400332	25309337	1.98935e+07	1.90748e+07	5.4557e+06	1.39648e+07	5.68439e+06	7.51766e+06	6.04776e+06	0.320581	0.431008	0.224597	0.377895	0.317054	0.0637623	0.766734	0.564236	0.00720002	0	p460
268.081	9.0983	C10H12N4O5	Inosine	Nucleotide Metabolism	1	1.4889	1.2001	1.92393	1.0386	0.0735565	0.403275	0.0276383	0.795911	1	2507.76	2021.34	3240.48	1749.31	1684.3	623.464	636.57	852.497	306.743	369.397	0.248614	0.314925	0.263077	0.17535	0.219318	1.29119	0.209707	2.80547	0.0183342	0	n4356
833.592	3.55915	C48H84NO8P	[PC (18:1/22:5)] 1-(11Z-octadecenoyl)-2-(7Z,10Z,13Z,16Z,19Z-docosapentaenoyl)-sn-glycero-3-phosphocholine	Lipids: Glycerophospholipids	1	0.872452	1.07134	0.945736	1.03743	0.718227	0.813395	0.837513	0.903601	1	1.50693e+06	1.85046e+06	1633511	1.79189e+06	1.72724e+06	815190	540385	131329	588335	831827	0.54096	0.292028	0.0803966	0.328332	0.481594	0.03578	0.0154312	0.0123869	0.00402667	0	p1097
113.048	8.71844	C5H7NO2	(S)-1-Pyrroline-5-carboxylate	Amino Acid Metabolism	1	1.25825	1.48377	1.73355	1.03463	0.270913	0.355709	0.182681	0.661245	1	88125	103920	121414	72462.9	70037.6	26835.5	62179.8	59523.5	9599.39	3523.58	0.304517	0.598345	0.490253	0.132473	0.0503099	0.446588	0.295969	0.742386	0.0562551	0	p3016
340.131	7.78718	C20H20O5	6-Prenylnaringenin	Lipids: Polyketides	1	1.10555	0.774974	1.09218	1.03234	0.733052	0.277998	0.680642	0.907631	1	5040.14	3533.06	4979.18	4706.39	4558.94	2215.69	678.499	1231.16	1913.21	1500.11	0.439609	0.192043	0.247262	0.406512	0.329048	0.032341	0.388253	0.0468918	0.00367851	0	n3490
281.112	9.48898	C11H15N5O4	1-Methyladenosine	0	1	1.07462	1.19711	0.997246	1.03168	0.258986	0.105177	0.976838	0.819039	1	3351.76	3733.8	3110.42	3217.82	3119.01	249.575	539.861	488.364	756.994	277.17	0.074461	0.144587	0.157009	0.235251	0.0888648	0.389417	1.02632	0.000233976	0.0150242	0	n1620
769.562	3.56345	C43H80NO8P	PC(15:0/20:3(5Z,8Z,11Z))	Lipids: Glycerophospholipids	1	1.264	1.58437	1.27949	1.02989	0.129012	0.0305248	0.221712	0.908114	1	182069	228215	184300	148347	144042	31486.9	47934.2	49366.9	63770.6	29579.6	0.17294	0.210039	0.267862	0.429874	0.205354	0.774775	2.2332	0.489333	0.00375037	0	p1120
88.0887	4.2428	C5H12O	3-Methylbutanol	0	1	1.00259	1.01655	1.08365	1.02764	0.978071	0.728709	0.228509	0.712605	1	127770	129548	138100	130962	127439	21096.4	8497.75	13324.9	16083.6	7898.1	0.165112	0.0655952	0.0964874	0.122811	0.0619753	0.000214999	0.0330461	0.473689	0.0386556	0	n1764
226.063	8.66738	C14H10O3	Anthralin	0	1	1.56474	0.960592	1.577	1.02734	0.484814	0.956669	0.354181	0.958786	1	2014.22	1236.53	2030	1322.45	1287.26	1518.89	1311.91	805.193	352.422	1218.92	0.754083	1.06096	0.396647	0.266492	0.946915	0.139338	0.000802444	0.258499	0.000769183	0	n4398
96.9929	15.2315	H4NO3P	Phosphoramidate	0	1	0.804008	0.984118	1.04186	1.02415	0.167497	0.791012	0.451304	0.662319	1	11928.6	14600.7	15457.4	15194.6	14836.4	3200.24	1177.28	919.889	956.374	1227.22	0.268284	0.0806313	0.0595114	0.0629417	0.0827169	0.719753	0.0191973	0.163939	0.053012	0	n1852
158.033	8.87168	C5H6N2O4	(S)-Dihydroorotate	Nucleotide Metabolism	1	0.734783	1.55448	1.94823	1.02351	0.174396	0.391829	0.000383719	0.911779	1	1759.37	3722.06	4664.87	2450.7	2394.42	708.904	2653.8	468.637	896.654	313.375	0.402929	0.71299	0.100461	0.365877	0.130877	0.67129	0.246841	16.2195	0.00351131	0	n4043
132.09	11.8437	C5H12N2O2	(2R,4S)-2,4-Diaminopentanoate	Amino Acid Metabolism	1	0.752284	0.770167	0.841617	1.02091	0.0645436	0.0863483	0.269439	0.8839	1	2237.23	2290.41	2502.9	3036.1	2973.91	288.646	368.222	558.253	614.498	536.407	0.12902	0.160767	0.223043	0.202397	0.180371	1.46263	1.1036	0.370147	0.00581204	0	n528
326.283	3.31484	C20H38O3	2-Oxophytanate	0	1	1.0291	1.12105	0.953587	1.02061	0.902885	0.640112	0.843171	0.926956	1	16540.7	18018.7	15327	16404.3	16073	3932.45	4945.41	3658.59	2958.03	6145.88	0.237744	0.27446	0.238703	0.180321	0.382373	0.00410917	0.0608352	0.0108786	0.00235919	0	n3332
244.035	11.0723	C6H13O8P	L-Fucose 1-phosphate	Carbohydrate Metabolism	1	0.887124	0.934059	0.862078	1.01398	0.158849	0.476099	0.257579	0.915652	1	11157.5	11747.8	10842.5	12753	12577.1	948.06	1635.18	2304.4	2788.71	1442.57	0.0849707	0.13919	0.212534	0.218672	0.114697	0.676357	0.144659	0.407111	0.00313562	0	n1559
360.644	13.6238	C27H47N9O10S2	Trypanothione disulfide	Amino Acid Metabolism	1	1.13932	1.21653	1.17523	1.01064	0.605483	0.295911	0.465874	0.943772	1	7.68111e+06	8.20168e+06	7.92326e+06	6.81361e+06	6.74186e+06	2.92952e+06	1.86738e+06	2.46232e+06	820879	1.73524e+06	0.381393	0.227683	0.310771	0.120476	0.257384	0.0760959	0.327951	0.153814	0.00139728	0	p746
147.053	8.38798	C5H9NO4	L-4-Hydroxyglutamate semialdehyde	Amino Acid Metabolism	1	0.712201	0.580604	0.815796	1.00641	0.123645	0.0493055	0.0479199	0.961638	1	256246	208898	293519	362102	359794	98547.2	99372.5	38979.6	82641.8	36544.4	0.384581	0.475699	0.132801	0.228228	0.10157	0.9706	2.03112	1.53856	0.000652257	0	n1744
79.9662	11.9671	[PO3]3-	Phosphite	0	1	0.896641	0.588663	0.704629	1.00194	0.236809	0.0012997	0.00809294	0.987179	1	1.60487e+06	1.05363e+06	1.26119e+06	1.79334e+06	1.78987e+06	212099	183263	199047	364771	184246	0.13216	0.173935	0.157824	0.203403	0.102939	0.433594	8.02652	3.79926	7.21916e-05	0	n707
157.038	9.52981	C6H7NO4	2-Aminomuconate	Amino Acid Metabolism	1	0.990514	1.09744	0.963727	0.99832	0.90615	0.266791	0.723984	0.989018	1	2470.1	2736.75	2403.3	2489.57	2493.76	155.509	162.461	346.848	469.182	344.345	0.0629564	0.0593629	0.144321	0.188459	0.138083	0.00391999	0.407284	0.0342532	5.18452e-05	0	n1617
596.186	10.0999	C28H32N6O5S2	Cys-Trp-Trp-Cys	Peptide(tetra-)	1	1.14772	1.36145	2.19128	0.994516	0.22405	0.276337	0.0940263	0.965456	1	3416.86	4053.15	6523.61	2960.75	2977.08	570.734	1619.42	2933.2	675.458	192.39	0.167035	0.399545	0.449628	0.228137	0.0646239	0.533174	0.435393	1.45567	0.000540454	0	n2226
147.035	9.26596	C5H9NO2S	Thiomorpholine 3-carboxylate	0	1	0.712438	0.815995	1.0171	0.994507	0.0742273	0.242254	0.893876	0.974278	1	18025.4	20645.5	25733.5	25162	25301	1943.31	4458.12	2468.79	6101.23	5578.12	0.10781	0.215937	0.0959369	0.242478	0.220471	1.51709	0.425055	0.00502765	0.000282603	0	p1224
836.543	3.2245	C43H81O13P	[PI (16:0/18:1)] 1-hexadecanoyl-2-(9Z-octadecenoyl)-sn-glycero-3-phospho-(1'-myo-inositol)	Lipids: Glycerophospholipids	1	0.881433	1.20723	1.27146	0.993337	0.504717	0.396476	0.193207	0.976492	1	20394.9	27933.2	29419.3	22984.1	23138.3	2556.81	7816.8	4664.91	7191	7002.75	0.125365	0.279839	0.158566	0.312868	0.302648	0.135426	0.208743	0.557224	0.000235886	0	n1172
795.578	3.5369	C45H82NO8P	PE(18:0/22:4(7Z,10Z,13Z,16Z))	Lipids: Glycerophospholipids	1	1.31429	1.12462	0.982949	0.992814	0.178968	0.523341	0.92607	0.968819	1	193794	165828	144938	146392	147452	38423	25278.2	19966	20111.9	46876.1	0.198267	0.152436	0.137756	0.137384	0.317908	0.584591	0.119051	0.0024351	0.000431546	0	p1124
333.172	11.4422	C14H27N3O4S	Leu-Met-Ala	Peptide(tri-)	1	0.959538	1.23224	1.03554	0.992716	0.619766	0.17888	0.722664	0.967182	1	21807.4	28005.2	23534.7	22561.5	22727	2057.14	5937.51	3286.46	7008.14	2830.87	0.0943318	0.212014	0.139643	0.310624	0.12456	0.0690568	0.643878	0.0346711	0.000479745	0	p2824
132.054	11.4974	C4H8N2O3	L-Asparagine	Amino Acid Metabolism	1	1.07848	1.14336	1.12549	0.992008	0.676231	0.504237	0.574881	0.964623	1	197971	209881	206600	182097	183565	30703.1	47165.6	52819.5	25251.1	56955.1	0.155089	0.224726	0.25566	0.138668	0.310273	0.0495749	0.126644	0.087947	0.000554521	0	p2819
821.593	3.53593	C47H84NO8P	PE(18:4(6Z,9Z,12Z,15Z)/24:1(15Z))	Lipids: Glycerophospholipids	1	0.971736	0.847659	0.918288	0.990693	0.855621	0.267604	0.496403	0.921441	1	111785	97511.5	105636	113966	115036	28314.4	21548.9	17851	7760.09	18858.5	0.253294	0.220989	0.168985	0.0680915	0.163935	0.00913403	0.374533	0.131037	0.00275655	0	p1135
103.063	22.6561	C4H9NO2	L-3-Amino-isobutanoate	Amino Acid Metabolism	1	1.09821	0.998727	1.0003	0.990675	0.00898886	0.976599	0.99257	0.854966	1	58279.8	53000.5	53083.8	52573.1	53068	1866.05	3870.41	2543.74	4671.6	2004.44	0.0320187	0.0730259	0.0479193	0.088859	0.0377711	3.62179	0.000240205	2.366e-05	0.00947695	0	p1594
70.042	9.40765	C4H6O	3-Butyn-1-ol	Carbohydrate Metabolism	1	1.23863	1.06636	0.989835	0.990404	0.0836235	0.619726	0.911272	0.950348	1	39514.4	34018.9	31577.5	31595.7	31901.8	5133.25	6145.25	1240.85	7766.78	5255.25	0.129908	0.180642	0.0392954	0.245818	0.164732	1.07381	0.0685533	0.00360691	0.00106569	0	p637
767.115	10.2434	C21H36N7O16P3S	CoA	Carbohydrate Metabolism	1	1.09967	1.08768	1.1572	0.990161	0.66146	0.699845	0.488658	0.976047	1	46956.9	46445	49413.4	42280.8	42701	8521.71	8607	7440.66	21394.9	16079.3	0.18148	0.185316	0.15058	0.50602	0.376556	0.0546932	0.042143	0.143536	0.000246448	0	p1433
75.9984	9.20218	C2H4OS	Thioacetate	0	1	0.620033	0.841064	0.91738	0.98614	0.0250065	0.2353	0.43778	0.927963	1	16322.9	22141.7	24150.8	25960.9	26325.8	4685.26	4068.89	835.867	6021.36	4841.25	0.287036	0.183766	0.0346104	0.231939	0.183898	2.20445	0.437742	0.196002	0.0022303	0	p1225
602.527	3.17982	C39H70O4	[GL methyl(15:0/8:0)] 1-(14-methyl-pentadecanoyl)-2-(8-[3]-ladderane-octanyl)-sn-glycerol	Lipids: Glycerolipids	1	1.06679	1.19327	1.05175	0.984822	0.454146	0.0754825	0.476313	0.824444	1	1.21318e+06	1.35702e+06	1.19607e+06	1.11996e+06	1.13722e+06	146418	161592	97226.4	87089.8	120097	0.120689	0.119079	0.081288	0.0777613	0.105606	0.160885	1.19174	0.14504	0.0135384	0	p1876
86.073	4.24358	C5H10O	Pentan-2-one	Lipids: Fatty Acyls	1	1.00435	1.01828	1.08156	0.980208	0.958737	0.791872	0.2832	0.820161	1	287551	291540	309657	280639	286305	33079.5	19335.6	22229.7	35176.8	32216.1	0.115039	0.0663222	0.0717883	0.125346	0.112523	0.000727332	0.0194093	0.355922	0.0141126	0	n1763
232.106	10.0305	C9H16N2O5	N2-Succinyl-L-ornithine	Amino Acid Metabolism	1	1.16904	1.33348	1.61425	0.977155	0.481855	0.43822	0.0244549	0.910112	1	13254.1	15118.4	18301.7	11078.6	11337.6	3512.54	8024.47	1885.73	2286.71	3715.04	0.265014	0.530774	0.103036	0.206409	0.327674	0.140523	0.182812	2.79411	0.00352503	0	n2221
559.315	4.21669	C31H45NO8	Auriculine	0	1	0.643964	0.522562	0.774087	0.975321	0.272318	0.246912	0.1923	0.969645	1	70713.5	57382.4	85002.2	107100	109810	56237.7	72024.3	21089.3	129382	26146.4	0.79529	1.25516	0.248102	1.20805	0.238106	0.397396	0.468159	0.545388	0.000421494	0	p1391
427.029	11.3141	C10H15N5O10P2	ADP	Energy Metabolism	1	0.930958	0.9269	1.14558	0.972829	0.234326	0.512921	0.150024	0.72833	1	2.62447e+06	2.61303e+06	3.22952e+06	2.74251e+06	2.81911e+06	189468	529754	419111	352004	224210	0.0721929	0.202735	0.129775	0.128351	0.0795323	0.43964	0.128335	0.745541	0.0336862	0	p925
173.105	6.92511	C8H15NO3	N-Acetyl-L-leucine	0	1	0.953064	0.851956	1.32866	0.970689	0.777458	0.235115	0.187507	0.818031	1	100577	89906.8	140213	102437	105530	29999.2	19167.2	40678.1	21725.4	13366.4	0.298272	0.21319	0.290116	0.212087	0.12666	0.0227459	0.446999	0.656125	0.0147049	0	n2107
238.12	3.92634	C26H36O8	all-trans-Retinoyl-beta-glucuronide	Metabolism of Cofactors and Vitamins	1	1.33993	1.10235	1.09068	0.970453	0.107702	0.568081	0.61745	0.891228	1	42861.4	35261.8	34888.4	31042.6	31987.8	6210.86	5171.92	5609.53	9402.92	9335.43	0.144906	0.146672	0.160785	0.302903	0.291844	0.940431	0.0941101	0.0709327	0.00508805	0	p3834
443.024	13.1626	C10H15N5O11P2	GDP	Nucleotide Metabolism	1	1.29253	1.06143	1.26525	0.969126	0.402061	0.77356	0.0926558	0.818279	1	119622	98233.1	117096	89691	92548.3	54947.9	34375.9	19873.6	19583	13285.3	0.459348	0.349942	0.16972	0.218339	0.14355	0.229353	0.0237943	1.0545	0.0145791	0	p3071
149.051	9.23936	C5H11NO2S	L-Methionine	Amino Acid Metabolism	1	0.528683	0.649966	0.899537	0.968809	0.0117926	0.0327493	0.405123	0.812913	1	547146	672665	930952	1.00264e+06	1.03492e+06	100543	134985	69933.5	153414	209913	0.18376	0.200672	0.0751205	0.15301	0.20283	4.39202	2.10696	0.220819	0.0154145	0	n1079
296.123	13.5757	C11H16N6O4	2-Methylaminoadenosine	0	1	1.08016	1.13766	1.16826	0.968772	0.763423	0.482471	0.506225	0.845868	1	719631	757939	778321	645419	666224	277985	152743	251695	56893.3	190681	0.386287	0.201524	0.323382	0.0881493	0.286212	0.0251014	0.140924	0.126024	0.0109312	0	p748
267.097	7.80012	C10H13N5O4	Adenosine	Nucleotide Metabolism	1	0.923354	0.975533	0.946276	0.967056	0.570226	0.863137	0.818864	0.808212	1	177586	187622	181995	185992	192327	13581.4	25067.1	72732.9	18537.1	45204.5	0.076478	0.133604	0.399643	0.0996664	0.235039	0.0975369	0.00828775	0.0145582	0.0168176	0	p2847
831.577	3.50316	C48H82NO8P	[PC (18:1/22:6)] 1-(11Z-octadecenoyl)-2-(4Z,7Z,10Z,13Z,16Z,19Z-docosahexaenoyl)-sn-glycero-3-phosphocholine	Lipids: Glycerophospholipids	1	0.937644	0.895804	0.85713	0.964092	0.417313	0.259789	0.011283	0.438594	1	4.53943e+06	4.33686e+06	4.14963e+06	4.66747e+06	4.84131e+06	623966	720017	296551	347102	226402	0.137455	0.166023	0.0714644	0.0743663	0.0467646	0.206844	0.446677	3.43689	0.175976	0	p1091
260.03	12.3513	C6H13O9P	D-Glucose 6-phosphate	Carbohydrate Metabolism	1	1.24626	1.01039	1.57636	0.960922	0.290363	0.969437	0.143326	0.934558	1	177619	144002	224664	136952	142521	40937.2	58986.4	82000.1	119033	44554.9	0.230478	0.409623	0.36499	0.869158	0.31262	0.336481	0.000401249	0.774755	0.00192022	0	n1936
687.52	3.62779	C38H74NO7P	PC(14:1(9Z)/P-16:0)	Lipids: Glycerophospholipids	1	1.52818	1.32947	1.41045	0.960655	0.00681528	0.518098	0.231557	0.916459	1	42651.6	37105.4	39365.8	26811.9	27910	4675.56	24865.3	15123.7	18708.8	5496.02	0.109622	0.670127	0.384185	0.697781	0.196919	4.17374	0.130389	0.506829	0.00317137	0	p3503
151.049	13.0598	C5H5N5O	2-Hydroxyadenine	0	1	1.28677	0.984165	1.18286	0.953569	0.292569	0.945887	0.219367	0.805177	1	32005.3	24478.7	29420.8	23717.7	24872.6	10718.2	9678.73	4019.21	7236.93	5214.79	0.33489	0.395394	0.136611	0.305128	0.20966	0.358094	0.00128337	0.477225	0.016762	0	p3992
120.042	9.50282	C4H8O4	D-Erythrose	Carbohydrate Metabolism	1	1.0212	0.581359	0.50616	0.950652	0.77535	0.136183	0.03775	0.702575	1	634725	361341	314601	590873	621545	57838.4	259095	183824	134879	66605	0.0911236	0.717037	0.584306	0.228271	0.10716	0.0223231	0.946065	2.46458	0.0415742	0	n1298
72.021	9.71962	C3H4O2	Methylglyoxal	Amino Acid Metabolism	1	1.01781	1.03843	1.04401	0.950506	0.785782	0.241385	0.466164	0.4842	1	114624	116946	117575	107044	112618	12602.3	2805.1	11062.8	13318.9	5738.95	0.109944	0.0239862	0.0940918	0.124424	0.0509593	0.0209874	0.459119	0.158188	0.147713	0	n1630
203.079	9.50105	C8H13NO5	N2-Acetyl-L-aminoadipate	Amino Acid Metabolism	1	0.870635	1.00764	0.996224	0.944037	0.473309	0.922978	0.96378	0.498516	1	7.97487e+06	9.22985e+06	9.12524e+06	8.64722e+06	9.15983e+06	2.76312e+06	731585	870489	792748	1.16775e+06	0.346479	0.0792629	0.0953935	0.0916766	0.127486	0.156041	0.00258157	0.000564006	0.131908	0	p580
809.593	3.54057	C46H84NO8P	[PC (18:1/20:3)] 1-(9Z-octadecenoyl)-2-(5Z,8Z,11Z-eicosatrienoyl)-sn-glycero-3-phosphocholine	Lipids: Glycerophospholipids	1	1.10363	1.04148	0.948018	0.942916	0.465672	0.753191	0.636394	0.610659	1	730381	689253	627399	624022	661801	122646	108583	44399.9	53130.8	126369	0.16792	0.157537	0.0707683	0.0851424	0.190947	0.151666	0.0271497	0.0659685	0.0759471	0	p1103
100.016	9.46306	C4H4O3	2-oxobut-3-enanoate	0	1	0.949761	1.04924	0.935657	0.942816	0.648602	0.649991	0.637356	0.687612	1	22251	24581.5	21920.5	22088.3	23427.9	2773.24	2620.27	4553.61	4900.88	4013.71	0.124634	0.106595	0.207733	0.221877	0.171322	0.0582043	0.0579183	0.0616722	0.0447258	0	p649
95.0372	9.63319	C5H5NO	2-Hydroxypyridine	0	1	1.00667	1.03191	1.01668	0.942401	0.899011	0.602769	0.789755	0.462598	1	1.48204e+06	1.5192e+06	1496769	1.38742e+06	1.47222e+06	78162	117088	124306	174695	124748	0.0527394	0.0770722	0.0830498	0.125913	0.0847343	0.0044514	0.0754049	0.019433	0.156048	0	p1305
167.058	9.56246	C8H9NO3	Isopyridoxal	Metabolism of Cofactors and Vitamins	1	0.869269	1.03582	1.01505	0.940363	0.458667	0.617101	0.853242	0.419313	1	2.96765e+06	3.53624e+06	3.46535e+06	3.21036e+06	3.41396e+06	1.01337e+06	242583	361961	251271	389960	0.341472	0.0685992	0.104452	0.0782687	0.114225	0.168952	0.0708885	0.00932748	0.192618	0	p582
114.032	6.92269	C5H6O3	[FA oxo(5:0)] 3-oxo-4-pentenoic acid	Lipids: Fatty Acyls	1	1.14559	0.912311	1.1149	0.940115	0.284951	0.657795	0.754276	0.776529	1	8680.03	6912.5	8447.51	7123.17	7576.91	1005.47	2366.61	4914.42	2597.24	1551.85	0.115837	0.342366	0.58176	0.364619	0.204813	0.355893	0.0551174	0.0285371	0.0224911	0	n3656
819.578	3.51045	C47H82NO8P	PE(20:0/22:6(4Z,7Z,10Z,13Z,16Z,19Z))	Lipids: Glycerophospholipids	1	0.886482	0.861194	0.954221	0.940107	0.260508	0.149351	0.498669	0.300269	1	206545	200653	222328	219040	232994	36651	32765.6	23087.3	16274.9	18430.5	0.177448	0.163295	0.103843	0.0743012	0.079103	0.41566	0.740081	0.130363	0.322108	0	p1123
715.551	3.59079	C40H78NO7P	PC(14:0/P-18:1(11Z))	Lipids: Glycerophospholipids	1	1.19447	1.35429	1.32576	0.938839	0.399341	0.259718	0.39739	0.793557	1	75929.9	86089.2	84275.9	59680	63567.9	22772.1	31492.2	40948.7	24242.5	14254.1	0.299909	0.365809	0.485889	0.406208	0.224234	0.211736	0.424465	0.2281	0.0191121	0	p1138
174.126	3.69347	C9H18O3	[FA hydroxy(9:0)] 2-hydroxy-nonanoic acid	Lipids: Fatty Acyls	1	3.03303	0.865293	1.06808	0.9386	0.277043	0.647504	0.82928	0.871663	1	39789.9	11351.7	14012	12313.4	13118.9	40164.4	3190.65	4524.73	7033.46	6464.66	1.00941	0.281074	0.322919	0.571206	0.492777	0.429823	0.0600896	0.0128109	0.00710944	0	n2470
74.0003	9.35597	C2H2O3	Glyoxylate	Nucleotide Metabolism	1	0.997249	0.987948	1.00377	0.936853	0.976569	0.84473	0.938232	0.532036	1	25976.7	25734.4	26146.5	24403.5	26048.3	4056.08	2117.15	831.608	4324.83	2223.34	0.156143	0.0822694	0.0318057	0.177222	0.0853544	0.000239965	0.0104563	0.00171011	0.114415	0	n3073
143.058	9.62265	C6H9NO3	Vinylacetylglycine	0	1	0.863704	1.03191	1.01086	0.935248	0.428313	0.613746	0.877975	0.425814	1	3.6063e+06	4.30862e+06	4.22073e+06	3.90502e+06	4.17539e+06	1.20659e+06	214349	352622	453852	441306	0.334577	0.049749	0.0835452	0.116223	0.105692	0.196207	0.0737437	0.00644309	0.182406	0	p1304
306.053	9.70712	C18H10O5	Kinobscurinone	Biosynthesis of Polyketides and Nonribosomal Peptides	1	1.31808	1.27174	1.2541	0.935202	0.107635	0.274764	0.612923	0.646879	1	6895.5	6653.05	6560.78	4892.47	5231.46	1488.24	2121.61	4709.8	1276.9	488.744	0.215827	0.318893	0.717872	0.260993	0.0934239	1.12849	0.426342	0.078813	0.061473	0	n3744
192.064	10.0691	C7H12O6	Quinate	Amino Acid Metabolism	1	0.927601	0.960138	0.991204	0.934246	0.157679	0.410329	0.900345	0.195086	1	11599.2	12006	12394.5	11682.3	12504.5	517.683	584.942	1383.46	554.691	943.699	0.0446311	0.0487207	0.111619	0.0474815	0.0754689	0.707419	0.201548	0.00431316	0.564194	0	n2083
341.133	9.49473	C13H19N5O6	Ala-Asp-His	Peptide(tri-)	1	0.972409	1.03406	0.989011	0.931383	0.788178	0.716052	0.923968	0.585635	1	34937.1	37152.1	35533.5	33463.1	35928.4	5275.62	4389.17	6371.51	7082.85	4679.61	0.151004	0.118141	0.17931	0.211662	0.130248	0.0197597	0.0363794	0.00249448	0.0843344	0	n1584
212.087	9.12912	C22H24N4O5	Trp-Gly-Tyr	Peptide(tri-)	1	0.943657	0.980568	0.949077	0.927641	0.409447	0.78169	0.42585	0.354972	1	70443.5	73198.9	70848.1	69248	74649.5	4151.14	5547.99	845.205	6888.93	8254.76	0.0589286	0.0757933	0.0119298	0.0994821	0.11058	0.207213	0.0212723	0.209868	0.252397	0	p3617
135.068	4.54209	C8H9NO	N-Phenylacetamide	0	1	0.78095	0.765923	0.728661	0.925178	0.0477845	0.0410572	0.0503426	0.49237	1	21143.9	20737	19728.2	25048.8	27074.5	2346.17	2741.49	4553.73	3962.51	3875.86	0.110962	0.132203	0.230824	0.158192	0.143155	1.71351	1.78206	1.50926	0.13357	0	p3623
190.084	9.18155	C8H14O5	(R)-3-((R)-3-Hydroxybutanoyloxy)butanoate	Carbohydrate Metabolism	1	0.905044	0.919894	0.93019	0.924783	0.101349	0.150616	0.296824	0.141764	1	5159.62	5244.28	5302.98	5272.15	5700.96	381.486	373.155	556.672	283.32	409.231	0.0739369	0.0711547	0.104973	0.0537389	0.0717829	0.936259	0.67998	0.331807	0.742215	0	n4165
793.562	3.54413	C45H80NO8P	PC(15:0/22:5(4Z,7Z,10Z,13Z,16Z))	Lipids: Glycerophospholipids	1	1.01605	1.05254	1.27718	0.923901	0.866641	0.802756	0.238449	0.58612	1	45510.1	47144.3	57206.3	41382.4	44791	7786.65	17221.1	16913.4	11164.3	1380.22	0.171097	0.365285	0.295656	0.269785	0.0308146	0.00826897	0.0185549	0.535267	0.0918093	0	p1154
519.332	4.09494	C26H50NO7P	[PC (18:2)] 1-(9Z,12Z-octadecadienoyl)-sn-glycero-3-phosphocholine	Lipids: Glycerophospholipids	1	1.51139	1.40753	1.21147	0.922657	0.570637	0.434417	0.647433	0.838474	1	678784	632138	544086	414377	449112	679807	307072	241005	39696.6	311055	1.00151	0.485768	0.442954	0.0957983	0.692599	0.0943814	0.17534	0.0582541	0.0122704	0	p1849
195.089	4.52815	C10H13NO3	L-Tyrosine methyl ester	Amino Acid Metabolism	1	1.10759	0.541501	0.588095	0.918624	0.667321	0.0908438	0.163406	0.84279	1	33620.3	16437	17851.3	27884.3	30354.4	12166	11160.4	13184	21970.1	7547.3	0.361866	0.678983	0.738546	0.787903	0.248639	0.0520349	1.06709	0.677392	0.0113064	0	p3871
244.07	9.84182	C9H12N2O6	Pseudouridine	Nucleotide Metabolism	1	0.725573	0.5266	0.563916	0.915307	0.0042317	0.0534608	0.00356599	0.449476	1	109715	79628.1	85270.6	138405	151212	13494	47767.9	21565.6	27983.4	12693.6	0.122991	0.599888	0.252908	0.202185	0.0839462	5.01715	2.09759	6.94378	0.173702	0	n131
113.048	10.96	C5H7NO2	1-Pyrroline-2-carboxylate	Amino Acid Metabolism	1	0.804715	0.692831	0.799028	0.913854	0.0451927	0.00865864	0.0927251	0.316282	1	93601.4	80587.5	92939.9	106296	116316	8988.95	9532.21	18070.9	10926.5	14560.8	0.0960343	0.118284	0.194437	0.102793	0.125183	1.76206	4.21469	1.01463	0.302969	0	p3239
197.08	4.82692	C8H11N3O3	Methyl5-(but-3-en-1-yl)amino-1,3,4-oxadiazole-2-carboxylate	0	1	0.607546	0.35573	0.527144	0.91013	0.0161904	0.000171703	0.00149961	0.716582	1	27417.7	16053.6	23789.2	41072.8	45128.5	8439.17	5182.32	5864.39	19976.4	4679.49	0.307801	0.322814	0.246514	0.486365	0.103693	3.36859	17.3391	8.0898	0.0390752	0	p3766
193.077	8.29093	C14H22N6O7	His-Gly-Ser-Ser	Peptide(tetra-)	1	0.994162	0.94862	0.912463	0.90912	0.919844	0.329533	0.126169	0.119821	1	470142	448605	431506	429925	472903	34596	20138.6	17586.5	21868.8	39590.8	0.0735863	0.0448915	0.0407561	0.0508665	0.0837186	0.00275722	0.299227	0.913133	0.902913	0	p2615
312.136	9.47372	C19H20O4	Montanin A	0	1	1.0188	0.975975	1.03622	0.899663	0.886241	0.811486	0.785262	0.535338	1	2659.63	2547.85	2705.12	2348.63	2610.57	501.485	262.976	509.245	664.813	424.016	0.188554	0.103215	0.188252	0.283064	0.162423	0.00558244	0.0158012	0.0203588	0.110349	0	n1624
131.058	11.167	C5H9NO3	L-Glutamate 5-semialdehyde	Amino Acid Metabolism	1	0.737591	0.663418	0.787582	0.896278	0.00843064	0.00194122	0.0717008	0.15869	1	1.95215e+06	1.75584e+06	2.08446e+06	2.37214e+06	2646655	270818	247124	424514	249314	232563	0.138728	0.140744	0.203657	0.105101	0.0878705	3.78519	6.89116	1.34899	0.648287	0	p1477
96.0576	4.04302	C6H8O	Cyclohex-2-enone	0	1	1.03163	1.15332	1.0527	0.895607	0.809702	0.26727	0.77824	0.596834	1	242592	271207	247547	210605	235154	45014.4	44724	73573.4	77252.4	38210.9	0.185556	0.164907	0.29721	0.366811	0.162493	0.0158699	0.375637	0.0223471	0.0811281	0	p2351
379.178	4.62367	C23H25NO4	Atalaphylline	0	1	1.14713	0.934997	0.921306	0.893939	0.191596	0.364296	0.203649	0.219979	1	271930	221642	218397	211910	237052	40206.5	22943.4	14134	29343.6	21423.4	0.147856	0.103515	0.0647168	0.138472	0.0903746	0.586103	0.240969	0.528277	0.478872	0	p43
376.138	7.42623	C17H20N4O6	Riboflavin	Metabolism of Cofactors and Vitamins	1	0.744302	0.759545	0.72142	0.888424	0.354344	0.48531	0.329142	0.655303	1	19008.8	19398.1	18424.5	22689.6	25539.1	9231	13562	9760.61	7929.57	9174.34	0.485616	0.699139	0.529764	0.34948	0.359226	0.251771	0.140666	0.282097	0.0552199	0	p4046
254.058	11.6246	C15H10O4	Apigeninidin	0	1	0.719313	0.757862	1.30287	0.887737	0.20498	0.172143	0.100148	0.572597	1	4459.39	4698.38	8077.19	5503.54	6199.51	1825.63	923.528	743.497	1674.04	1625.14	0.409391	0.196563	0.092049	0.304174	0.26214	0.506866	0.644942	1.10388	0.0889843	0	n643
245.138	7.7916	C10H19N3O4	Leu-Asn	Peptide(di-)	1	0.628047	0.759959	0.931873	0.884134	0.0645102	0.177661	0.862453	0.476867	1	8114.43	9818.74	12039.9	11423.1	12920.1	840.607	1825.31	8869.3	1743.46	3440.7	0.103594	0.1859	0.73666	0.152626	0.266306	1.84092	0.634032	0.00856071	0.150625	0	p2849
444.157	22.4051	C20H24N6O4S	Trp-Cys-His	Peptide(tri-)	1	0.850194	0.760865	0.86167	0.884129	0.355945	0.314801	0.327597	0.441159	1	28960.7	25917.8	29351.6	30116.7	34063.6	6282.23	12264.4	2138.73	5057.66	7984.76	0.216923	0.473202	0.0728657	0.167935	0.234407	0.25227	0.309817	0.324937	0.174382	0	p3993
268.167	4.01918	C15H24O4	dihydroartemisinic acid hydroperoxide	Biosynthesis of Secondary Metabolites	1	0.855427	0.869933	0.945506	0.882125	0.231189	0.252745	0.246416	0.608798	1	33091.7	33652.8	36576.3	34124.4	38684.4	7453.93	7098.48	2767.89	15964.8	1595.23	0.225251	0.210933	0.0756744	0.46784	0.041237	0.5383	0.478273	0.435426	0.0807744	0	p3842
242.08	6.85434	C12H10N4O2	Lumichrome	Metabolism of Cofactors and Vitamins	1	0.625165	0.778305	0.612967	0.882009	0.0290816	0.311958	0.0257541	0.589757	1	7706.49	9594.27	7556.13	10872.7	12327.1	1240.71	4120.71	1566.14	4331.02	2589.77	0.160995	0.429497	0.207268	0.398341	0.210087	2.5891	0.315301	2.48507	0.0830774	0	n3292
815.546	3.51046	C47H78NO8P	PE(20:2(11Z,14Z)/22:6(4Z,7Z,10Z,13Z,16Z,19Z))	Lipids: Glycerophospholipids	1	0.870169	0.643497	0.81632	0.876666	0.189613	0.0326793	0.106129	0.253293	1	116653	86266.2	109434	117524	134058	18699.2	27825	21056	21625.3	13875.8	0.160297	0.322548	0.192407	0.184007	0.103506	0.558713	2.36261	0.953521	0.414076	0	p1137
102.032	9.73894	C4H6O3	Acetoacetate	Lipid Metabolism	1	0.976347	1.01851	1.00411	0.875835	0.691568	0.759618	0.954409	0.15975	1	495104	516483	509181	444134	507098	35933	37595.2	53486.7	62976.7	44851.2	0.0725767	0.0727909	0.105045	0.141797	0.0884468	0.0435588	0.0257159	0.000890285	0.663205	0	n1629
206.091	9.09316	C7H14N2O5	Thr-Ser	Peptide(di-)	1	1.21605	0.908992	1.21806	0.873018	0.328089	0.651252	0.197883	0.516212	1	2820.03	2107.96	2824.7	2024.54	2319.01	754.009	693.233	419.925	650.814	550.785	0.267377	0.328864	0.148662	0.321463	0.237508	0.287897	0.0568182	0.533077	0.119289	0	n3288
221.09	9.46111	C8H15NO6	N-Acetyl-D-glucosamine	Amino Acid Metabolism	1	0.984532	0.965759	1.02816	0.865614	0.833029	0.683942	0.766393	0.136651	1	627716	615747	655531	551897	637578	23770.3	57681.8	79734.6	46286.3	83530.9	0.0378679	0.0936777	0.121634	0.0838676	0.131013	0.0128953	0.0462516	0.0241697	0.804981	0	p590
154.038	9.80965	C6H6N2O3	Imidazol-5-yl-pyruvate	Amino Acid Metabolism	1	0.717116	0.558826	0.607916	0.863752	0.00818435	0.0537524	0.0165102	0.306568	1	14510.5	11307.5	12300.9	17477.6	20234.5	1873.35	6065.96	3808.49	4237.84	2231.26	0.129103	0.536453	0.309612	0.242473	0.11027	3.86009	1.90763	3.23061	0.331355	0	n142
132.042	10.9431	C5H8O4	2-Acetolactate	Carbohydrate Metabolism	1	1.74103	1.6353	1.54857	0.862661	0.0207269	0.0180372	0.0337567	0.449462	1	17175.6	16132.5	15276.8	8510.28	9865.16	3524.19	1510.36	2413.56	938.457	3053.06	0.205186	0.0936219	0.157988	0.110273	0.30948	2.4581	3.38549	1.93355	0.179936	0	n215
166.084	9.12057	C6H14O5	L-rhamnitol	0	1	0.988128	0.901754	0.916709	0.85852	0.921165	0.451245	0.474201	0.335237	1	5353.37	4885.42	4966.45	4651.2	5417.69	939.035	1031.75	853.219	1193.58	818.251	0.17541	0.21119	0.171797	0.256617	0.151033	0.00266689	0.163381	0.145702	0.280551	0	n3980
262.046	11.7033	C6H15O9P	Sorbitol 6-phosphate	Carbohydrate Metabolism	1	0.538382	0.250065	0.586329	0.857725	6.15448e-05	0.0137746	0.0105381	0.636888	1	1676.14	778.525	1825.41	2670.35	3113.29	159.057	949.186	523.237	1684.53	213.099	0.094895	1.21921	0.28664	0.630829	0.0684483	29.2093	5.76008	5.19641	0.0680523	0	n4301
331.068	9.44449	C10H14N5O6P	dAMP	Nucleotide Metabolism	1	0.465975	0.632457	0.715101	0.856908	0.0108383	0.0372845	0.153076	0.489319	1	9543.36	12953	14645.6	17549.8	20480.4	4004.77	3256	5521.56	6520.81	4445.91	0.419639	0.251371	0.377013	0.371559	0.217081	3.34092	1.86588	0.677473	0.137883	0	p4370
101.084	4.58432	C5H11NO	Pentanamide	Lipids: Fatty Acyls	1	0.58613	0.644986	0.781079	0.856587	0.0525084	0.0775583	0.214083	0.451915	1	41323.1	45472.5	55067.3	60390.7	70501.5	3913.54	2914.71	9131.03	16256.4	19121.6	0.0947061	0.0640983	0.165816	0.269186	0.271222	2.23489	1.67442	0.530535	0.162292	0	p3548
729.567	3.81091	C41H80NO7P	[PE (18:1/18:1)] 1-(1Z-octadecenyl)-2-(9Z-octadecenoyl)-sn-glycero-3-phosphoethanolamine	Lipids: Glycerophospholipids	1	1.55926	1.7926	1.14514	0.856481	0.227192	0.0668103	0.640163	0.617902	1	578982	665625	425211	318028	371319	263356	212997	169077	147888	138580	0.454861	0.319996	0.39763	0.465015	0.373211	0.486939	1.34138	0.0607707	0.0691404	0	p2311
582.29	12.8849	C28H38N8O6	Arg-Phe-Phe-Asn	Peptide(tetra-)	1	0.654912	0.666591	0.617658	0.855182	0.426769	0.39699	0.34615	0.749008	1	35357.7	35988.2	33346.4	46169.9	53988.5	25835	15180.6	17824.2	30901	34937.2	0.730676	0.42182	0.534517	0.669289	0.647124	0.183843	0.223291	0.276988	0.0280991	0	p3226
161.069	9.51058	C6H11NO4	O-Acetyl-L-homoserine	Amino Acid Metabolism	1	1.01346	1.12218	0.897765	0.852844	0.898694	0.316244	0.345262	0.195054	1	85561.1	94740	75793.5	72001	84424.6	8360.34	11667.3	6965.14	6439.68	14720.3	0.097712	0.123151	0.0918964	0.0894387	0.17436	0.00450659	0.301598	0.28091	0.597878	0	p611
72.021	6.98138	C3H4O2	Propenoate	Lipids: Fatty Acyls	1	0.932726	0.762616	1.25852	0.85203	0.634511	0.0252911	0.167069	0.350082	1	11929.9	9754.16	16097	10897.8	12790.4	2998.84	1304.37	3616.96	3260.13	1558.11	0.251371	0.133724	0.224697	0.299154	0.121819	0.0648282	2.23263	0.704949	0.274347	0	n3398
602.527	6.92166	C39H70O4	[GL methyl(15:0/8:0)] 1-(14-methyl-pentadecanoyl)-2-(8-[3]-ladderane-octanyl)-sn-glycerol	Lipids: Glycerolipids	1	0.64258	0.711855	0.809283	0.849161	0.0783459	0.250894	0.320662	0.338217	1	74460	82487.3	93776.9	98397.8	115877	24092.6	42254.2	27353.4	9089.27	30271.1	0.323565	0.51225	0.291686	0.0923726	0.261236	1.146	0.412637	0.29341	0.305826	0	p3159
326.097	7.03075	C38H28N4O7	Esmeraldin B	0	1	0.932334	0.807774	0.963957	0.846092	0.715492	0.336361	0.866148	0.443488	1	6506.79	5637.49	6727.5	5904.91	6979.04	1150.83	1327.54	1886.63	1457.48	2146.61	0.176866	0.235485	0.280435	0.246825	0.30758	0.0375934	0.282523	0.0077473	0.171379	0	n3911
259.046	11.4784	C6H14NO8P	D-Glucosamine 6-phosphate	Amino Acid Metabolism	1	1.1787	0.899715	0.946958	0.840816	0.0709643	0.562209	0.499605	0.0819814	1	17981.6	13725.6	14446.3	12827.1	15255.5	2034.91	4617.76	1865.34	1889.86	1223.3	0.113166	0.336435	0.129122	0.147334	0.0801878	1.31834	0.102566	0.131585	1.16361	0	n3427
144.042	8.85342	C6H8O4	2,3-Dimethylmaleate	Metabolism of Cofactors and Vitamins	1	0.356257	0.288389	1.20943	0.836345	0.00175111	0.00222055	0.616888	0.635139	1	55190.3	44676.4	187362	129564	154917	24888.3	32463.7	114709	93878.7	27488.8	0.450953	0.726641	0.612234	0.724573	0.177442	7.23276	6.71615	0.0756548	0.0671738	0	p2844
521.348	4.06048	C26H52NO7P	1-Oleoylglycerophosphocholine	0	1	1.14853	1.25206	1.05266	0.831633	0.766424	0.48231	0.859296	0.534824	1	178145	194204	163275	128992	155107	126462	73455.1	46459.5	11661.6	74228.7	0.709884	0.378237	0.284548	0.0904058	0.478564	0.0246837	0.140164	0.00869986	0.120793	0	p1853
132.079	4.48218	C6H12O3	[FA hydroxy(6:0)] 4-hydroxy-hexanoic acid	Lipids: Fatty Acyls	1	1.48145	0.991543	1.83625	0.827551	0.0509456	0.962462	0.0816653	0.238229	1	924965	619082	1.14649e+06	516692	624363	200239	175284	414250	108475	123188	0.216483	0.283135	0.361321	0.20994	0.197302	1.63488	0.000607501	1.45957	0.430295	0	n905
339.997	13.5877	C6H14O12P2	D-Fructose 1,6-bisphosphate	Energy Metabolism	1	1.15551	1.20041	1.3261	0.827534	0.820667	0.712595	0.516009	0.711898	1	3292.03	3419.96	3778.05	2357.63	2848.98	2992.75	1944.95	1476.16	1135.93	2222.79	0.909089	0.568705	0.390721	0.481809	0.780203	0.0141245	0.0373714	0.121233	0.0387456	0	n4051
258.086	7.87654	C10H14N2O6	(1-Ribosylimidazole)-4-acetate	Amino Acid Metabolism	1	0.62773	0.397928	0.551268	0.824799	0.162717	0.0541784	0.110241	0.475702	1	5196.81	3294.34	4563.81	6828.3	8278.74	652.664	966.581	1044.45	1590.81	3356.22	0.125589	0.293406	0.228854	0.232973	0.405402	0.812502	2.03667	1.11701	0.152505	0	n3831
472.112	10.4013	C14H26N4O10P2	CMP-N-trimethyl-2-aminoethylphosphonate	Lipid Metabolism	1	0.519911	0.671881	0.485532	0.823527	0.0211114	0.0381435	0.0300878	0.581942	1	258599	334187	241499	409614	497390	122533	97908.5	144808	280587	68194.3	0.473836	0.292975	0.599623	0.685002	0.137104	2.89966	1.87091	2.55584	0.092405	0	p2381
783.577	3.94171	C44H82NO8P	PC(18:2(9Z,12Z)/18:1(9Z))	Lipids: Glycerophospholipids	1	1.61175	1.39164	1.84441	0.821577	0.121041	0.511481	0.0427563	0.312388	1	1.47068e+06	1.26983e+06	1.68297e+06	749669	912475	525777	950506	486328	210637	206912	0.357506	0.748527	0.288969	0.280974	0.226759	0.975998	0.134957	2.12536	0.304036	0	p1503
158.069	11.8335	C6H10N2O3	4-Methylene-L-glutamine	Carbohydrate Metabolism	1	0.645763	0.625667	0.756855	0.817933	0.000478501	0.0181946	0.196282	0.177885	1	26579.4	25752.3	31151.9	33665.9	41159.7	2836.02	7401.26	12078.6	8520.02	3134.86	0.1067	0.287402	0.387732	0.253076	0.0761633	11.8959	3.67441	0.643177	0.68137	0	p3920
230.02	11.6961	C5H11O8P	D-Ribose 5-phosphate	Carbohydrate Metabolism	1	0.976185	1.02362	1.30323	0.815119	0.825541	0.915833	0.064285	0.357428	1	4656.43	4882.7	6216.42	3888.14	4770.02	686.371	1867.9	1022.38	1553.45	708.784	0.147403	0.382555	0.164464	0.399535	0.148591	0.0132559	0.00318066	1.35178	0.266749	0	n4061
757.598	3.66739	C43H84NO7P	PE(20:0/P-18:1(11Z))	Lipids: Glycerophospholipids	1	0.73524	0.634603	0.760869	0.814164	0.121957	0.0592444	0.151852	0.337848	1	152778	131866	158103	169178	207793	23655.9	7692.37	23066.6	53102.4	51768.1	0.154838	0.0583347	0.145896	0.313885	0.249133	0.934297	2.10467	0.768701	0.271128	0	p2420
240.063	9.46575	C11H12O6	(1R,6R)-6-Hydroxy-2-succinylcyclohexa-2,4-diene-1-carboxylate	Metabolism of Cofactors and Vitamins	1	0.951666	1.07793	0.917249	0.811161	0.639859	0.474987	0.584642	0.186092	1	20666.4	23408.3	19919	17615.2	21716	2557.1	2858.6	5155.71	4277.21	3389.37	0.123732	0.122119	0.258834	0.242813	0.156077	0.0611156	0.145671	0.0848275	0.56466	0	p648
276.096	10.8785	C10H16N2O7	Glu-Glu	Peptide(di-)	1	1.21682	3.21337	2.65849	0.810204	0.635406	0.0211556	0.435002	0.636731	1	7851.82	20735	17154.5	5228.02	6452.72	4346.59	7275.11	23701.7	3446.96	3519.3	0.553577	0.350862	1.38166	0.659324	0.545398	0.0625825	3.12317	0.199474	0.0618077	0	n2760
243.072	9.47096	C19H26N4O9S	Asp-Cys-Ser-Tyr	Peptide(tetra-)	1	0.935498	0.99179	0.789234	0.807191	0.576587	0.939518	0.176481	0.191573	1	1.5364e+07	1.62885e+07	1.29619e+07	13256797	1.64234e+07	1.287e+06	573135	3.15275e+06	2.81969e+06	3.23805e+06	0.083767	0.0351864	0.243233	0.212698	0.197161	0.092428	0.00168151	0.586632	0.543901	0	p578
105.043	11.8967	C3H7NO3	L-Serine	Amino Acid Metabolism	1	1.00773	0.950179	0.927399	0.804648	0.932323	0.601139	0.443917	0.0935777	1	2.63937e+06	2.48862e+06	2428959	2.10746e+06	2.61911e+06	140635	184385	129362	253008	422903	0.0532837	0.0740911	0.0532581	0.120053	0.161468	0.00206623	0.0799954	0.184867	1.07792	0	n514
84.0212	8.69443	C4H4O2	3-Butynoate	Carbohydrate Metabolism	1	0.296535	0.256422	1.23492	0.80271	0.00309695	0.0018756	0.580604	0.578146	1	204154	176537	850198	552638	688465	155659	147950	517820	429598	104646	0.762459	0.838069	0.609059	0.777359	0.151999	6.66725	7.98016	0.0937248	0.0943656	0	p665
145.038	8.47358	C5H7NO4	4-Oxoglutaramate	Amino Acid Metabolism	1	0.995769	0.693522	1.27089	0.801639	0.986985	0.152189	0.229254	0.167488	1	35505.6	24728.5	45315.5	28583.6	35656.4	16932.5	11491.5	12817.1	7819.77	2315.94	0.476896	0.464706	0.282842	0.273576	0.0649516	7.79263e-05	0.86902	0.549969	0.752116	0	n1745
797.593	3.59341	C45H84NO8P	PE(18:1(11Z)/22:2(13Z,16Z))	Lipids: Glycerophospholipids	1	1.12352	1.10909	0.871358	0.799828	0.324305	0.159272	0.169485	0.101882	1	151984	150032	117872	108196	135274	27272.6	13574.8	18080.1	23429.7	12344.7	0.179444	0.0904792	0.153387	0.216548	0.0912567	0.311556	0.646894	0.631831	1.04546	0	p1131
276.096	12.217	C10H16N2O7	GammaGlutamylglutamicacid	Peptide	1	0.927795	0.752391	0.883283	0.79411	0.544554	0.0675802	0.423589	0.132893	1	234781	190394	223517	200952	253052	33616.5	29471.9	51464.1	38583.5	45564	0.143183	0.154794	0.230247	0.192004	0.180058	0.104129	1.33326	0.184639	0.76148	0	p1268
176.08	9.25784	C6H12N2O4	Ala-Ser	Peptide(di-)	1	1.21448	1.04199	1.25123	0.790663	0.366582	0.855353	0.214052	0.353918	1	6768.23	5806.95	6973.04	4406.33	5572.95	1678.29	1694.84	200.832	1480.25	1781.68	0.247966	0.291864	0.0288013	0.335936	0.319701	0.238469	0.00905501	0.609772	0.253661	0	n1097
203.116	8.70534	C9H17NO4	O-Acetylcarnitine	Amino Acid Metabolism	1	0.29842	0.274029	1.25114	0.790249	0.00411613	0.0033301	0.557223	0.531676	1	2.71388e+06	2.49206e+06	1.13781e+07	7.18665e+06	9.09416e+06	2.15749e+06	2.12794e+06	6.87249e+06	5.33131e+06	1.26452e+06	0.794982	0.853885	0.604013	0.741835	0.139047	6.50935	7.1139	0.106823	0.121198	0	p663
204.115	4.25614	C13H16O2	4'-Hydroxy-3'-prenylacetophenone	0	1	0.823525	0.82871	0.948685	0.79017	0.232594	0.128087	0.60356	0.0472917	1	54840.5	55185.8	63175.2	52619.3	66592.4	14779.5	9316.76	8679.61	2685.9	8959.21	0.2695	0.168825	0.13739	0.0510441	0.134538	0.462356	0.778784	0.0750442	2.23187	0	p3064
188.116	9.78065	C8H16N2O3	N6-Acetyl-L-lysine	Amino Acid Metabolism	1	0.751997	0.810626	0.807994	0.790116	0.00819599	0.0225122	0.102453	0.0153783	1	2.77467e+07	29909902	29812800	2.91531e+07	36897300	1.70605e+06	2.71028e+06	6.08111e+06	1.59698e+06	3.56345e+06	0.0614866	0.0906149	0.203976	0.054779	0.0965776	5.36454	2.43585	1.01031	3.93298	0	p510
289.127	9.84073	C11H19N3O6	Pro-Ser-Ser	Peptide(tri-)	1	0.296279	0.785292	2.8061	0.786118	0.00292401	0.33103	0.154707	0.598611	1	7294.43	19334	69086.5	19354.4	24620.1	4902.23	8330.31	47052.7	17483.7	5225.29	0.672052	0.430863	0.68107	0.903345	0.212236	5.84742	0.288976	0.882207	0.0832736	0	p3446
196.059	10.5654	C6H12O7	D-Gluconic acid	Carbohydrate Metabolism	1	0.829206	0.630256	0.735501	0.784538	0.292368	0.00901291	0.0337548	0.0586621	1	1.38034e+06	1.04916e+06	1.22436e+06	1.30599e+06	1.66466e+06	411602	172744	184097	110318	253040	0.298188	0.16465	0.150362	0.0844713	0.152007	0.346266	4.03576	1.9798	1.68827	0	n842
326.199	7.71146	C20H26N2O2	Ajmaline	Biosynthesis of Secondary Metabolites	1	1.07049	0.929894	0.85255	0.783139	0.857208	0.853754	0.72993	0.646941	1	22443.5	19495.7	17874.1	16418.9	20965.5	5868.35	4085.64	9199.01	12345.8	14243.7	0.261473	0.209566	0.514654	0.751925	0.679388	0.00920415	0.00983869	0.0332394	0.0581803	0	p4074
741.531	3.51494	C41H76NO8P	[PE (18:1/18:2)] 1-(9Z-octadecenoyl)-2-(9Z,12Z-octadecadienoyl)-sn-glycero-3-phosphoethanolamine	Lipids: Glycerophospholipids	1	2.2613	1.85627	1.44957	0.783114	0.0160827	0.00391229	0.0787307	0.165808	1	117920	96799.2	75590.8	40837.2	52147.2	28587.4	14523.9	18448.4	11837.1	7414.46	0.24243	0.150041	0.244057	0.289861	0.142183	4.95992	7.49782	1.39027	0.655671	0	p2940
153.994	12.3384	C3H6O5S	3-sulfopropanoate	0	1	1.17651	0.770016	0.856742	0.78261	0.450771	0.125272	0.295824	0.135158	1	2086.43	1365.56	1519.36	1387.89	1773.41	661.528	224.086	203.43	25.3968	379.871	0.317062	0.164099	0.133892	0.0182988	0.214203	0.168374	0.855185	0.3476	1.02539	0	n675
368.181	9.58865	C15H24N6O5	Val-Asn-His	Peptide(tri-)	1	0.945918	0.760691	0.797693	0.782536	0.731104	0.179335	0.232859	0.210762	1	4335.05	3486.17	3655.75	3586.28	4582.9	518.91	554.995	270.723	481.543	1241.13	0.119701	0.159199	0.074054	0.134274	0.270817	0.0339462	0.650727	0.532701	0.560433	0	n1305
471.151	9.47933	C20H21N7O7	10-Formyldihydrofolate	Metabolism of Cofactors and Vitamins	1	0.997201	1.14026	0.903767	0.782084	0.975304	0.16908	0.363062	0.0949635	1	48069.8	54966.1	43565.8	37700.1	48204.7	3390.48	2790.44	5637.03	7518.58	7483.63	0.0705325	0.0507667	0.129391	0.199431	0.155247	0.000269765	0.716646	0.245148	0.980562	0	p625
181.041	9.20377	C5H11NO4S	DL-Methionine sulfone	0	1	0.691398	0.670344	1.04645	0.78169	0.057588	0.0321233	0.766614	0.109476	1	14392	13953.8	21782.7	16271.5	20815.9	3840.01	1525.1	4827.09	2650.32	3912.92	0.266815	0.109297	0.221602	0.162881	0.187978	1.37292	2.66985	0.0242114	0.924585	0	n1090
130.111	15.1794	C6H14N2O	N-Acetylputrescine	Amino Acid Metabolism	1	0.536721	0.667543	0.902913	0.779848	0.0153093	0.0487505	0.465658	0.134691	1	117948	146697	198421	171376	219756	26402.1	16569.8	24098.5	8201.44	47766.1	0.223845	0.112952	0.121451	0.0478563	0.21736	3.47973	2.08816	0.159031	0.996484	0	p2862
275.159	11.5336	C10H21N5O4	Thr-Arg	Peptide(di-)	1	1.17068	0.795611	1.47052	0.779236	0.404161	0.591906	0.170522	0.122311	1	20402.6	13865.9	25628.2	13580.5	17428	5871.23	11751.3	9156.08	3373.23	2549.82	0.287768	0.847496	0.357266	0.248388	0.146306	0.215962	0.0877522	0.744375	0.827894	0	p4085
162.064	10.5183	C5H10N2O4	Gly-Ser	Peptide(di-)	1	1.18184	0.837522	0.940262	0.773952	0.419239	0.28923	0.64532	0.0214658	1	5838.18	4137.28	4644.8	3823.25	4939.9	1889.65	1208.12	1069.89	482.93	535.277	0.323671	0.292009	0.230342	0.126314	0.108358	0.209189	0.368943	0.0608479	2.39911	0	n3985
87.0685	11.2312	C4H9NO	4-Aminobutanal	Amino Acid Metabolism	1	1.0228	1.25012	1.14354	0.771894	0.870599	0.0361437	0.40921	0.0233751	1	242078	295880	270655	182693	236682	56675.4	34419	68675.8	24434.1	26028	0.23412	0.116327	0.253739	0.133744	0.109971	0.00748828	1.88198	0.213985	2.287	0	p2726
394.117	8.37302	C13H22N4O8S	Ala-Asp-Cys-Ser	Peptide(tetra-)	1	1.19851	0.718818	0.555882	0.770262	0.512846	0.469133	0.142255	0.10403	1	2755.21	1652.47	1277.9	1770.73	2298.87	1197.71	1539.58	1036.89	386.883	393.235	0.434707	0.931684	0.811402	0.218488	0.171056	0.131047	0.165484	0.847618	0.916587	0	n4338
243.104	4.79616	C10H17N3O2S	Biotin amide	0	1	1.00451	0.832775	0.754166	0.760775	0.982588	0.350426	0.217637	0.22392	1	39162.8	32467.5	29402.8	29660.5	38987.2	10084.2	3052.31	6840.52	6356.98	11676.8	0.257495	0.0940112	0.232649	0.214325	0.299503	0.000129608	0.291807	0.501587	0.492124	0	p3877
109.053	9.45075	C6H7NO	2-Aminophenol	Amino Acid Metabolism	1	0.850654	0.891087	0.930883	0.76025	0.218299	0.331941	0.518406	0.0851311	1	89371.6	93619.7	97800.7	79873.6	105062	9472.25	4809.79	4460.09	13580.8	19636.9	0.105987	0.0513758	0.0456038	0.170029	0.186907	0.517947	0.320334	0.130037	1.11301	0	p605
244.179	7.70125	C12H24N2O3	Leucyl-leucine	Peptide(di-)	1	0.688094	0.516545	0.614143	0.758439	0.126793	0.00334861	0.00389009	0.0247452	1	12913.7	9694.22	11525.9	14233.9	18767.4	5615.83	2917.28	1886.25	1411.25	2434.97	0.434872	0.30093	0.163654	0.0991465	0.129745	0.914562	5.70119	5.52752	2.59476	0	p4468
785.521	3.1892	C42H76NO10P	[PS (18:1/18:2)] 1-(9Z-octadecenoyl)-2-(9Z,12Z-octadecadienoyl)-sn-glycero-3-phosphoserine	Lipids: Glycerophospholipids	1	1.42344	1.43581	1.24079	0.758238	0.0629182	0.0122693	0.262992	0.0355899	1	12637.1	12746.9	11015.6	6731.51	8877.84	2721.14	1708.53	3041.58	990.369	1220.2	0.21533	0.134034	0.276116	0.147124	0.137443	1.589	3.39608	0.425494	1.86528	0	p1970
186.126	4.11376	C10H18O3	10-Oxodecanoate	Lipids: Fatty Acyls	1	0.866927	0.916325	0.953875	0.75716	0.537999	0.420476	0.86064	0.0719751	1	55254.4	58402.8	60796.1	48258.3	63735.9	23558.7	8807.5	29908.8	11046.1	8637.71	0.426369	0.150806	0.491953	0.228896	0.135523	0.114253	0.186894	0.00891766	1.21833	0	p3493
370.142	9.21307	C21H22O6	5'-Prenylhomoeriodictyol	Lipids: Polyketides	1	0.636326	0.69737	0.83612	0.756018	0.0961185	0.149846	0.381123	0.212636	1	414001	453716	543989	491873	650611	96337.9	106989	79864.6	38835.4	201072	0.2327	0.235807	0.146813	0.078954	0.309051	1.1262	0.747299	0.242868	0.600828	0	n1080
244.074	9.77016	C14H12O4	3,3',4'5-Tetrahydroxystilbene	Biosynthesis of Secondary Metabolites	1	0.719779	0.885739	0.895093	0.750867	0.0651006	0.561682	0.441688	0.0388086	1	3531.28	4345.49	4391.38	3683.8	4906.06	1005.56	1676.23	1097.45	734.389	522.44	0.284759	0.385739	0.249909	0.199356	0.106489	1.47186	0.101937	0.179308	1.8392	0	n160
88.0159	6.92497	C3H4O3	Pyruvate	Carbohydrate Metabolism	1	1.18019	0.908925	1.35094	0.7429	0.284617	0.510746	0.211105	0.143358	1	88696.6	68309.6	101529	55832.1	75154.3	19562.4	15998.6	33057.5	19154.9	11029.4	0.220554	0.234208	0.325597	0.343081	0.146756	0.363634	0.12407	0.572791	0.764179	0	n2270
292.128	9.11001	C12H16N6O3	His-His	Peptide(di-)	1	0.542161	0.373078	0.779779	0.741495	0.3737	0.211566	0.659877	0.598197	1	7339.47	5050.52	10556.2	10037.9	13537.4	7091.51	4070.01	7173.14	6526.79	10597.1	0.966214	0.805859	0.679519	0.650211	0.782802	0.23627	0.558943	0.0542753	0.0790614	0	n3198
231.147	5.05924	C11H21NO4	N(alpha)-t-Butoxycarbonyl-L-leucine	0	1	1.53348	1.14394	2.60618	0.737804	0.277785	0.690154	0.000186943	0.351788	1	59487.2	44376.3	101100	28621.1	38792.4	30690.2	23603.5	10030.2	16412.2	11332.4	0.515913	0.531893	0.099211	0.573431	0.292129	0.40014	0.0454826	16.9508	0.260075	0	p3468
860.541	3.20607	C45H81O13P	PI(16:0/20:3(5Z,8Z,11Z))	Lipids: Glycerophospholipids	1	1.32683	0.925917	1.01834	0.731102	0.0621668	0.574911	0.912375	0.0890805	1	47768.2	33334.6	36662	26320.9	36001.7	6251.94	3606.5	8269.39	3324.49	8002.16	0.130881	0.108191	0.225557	0.126306	0.222272	1.34261	0.0923341	0.00329311	1.24813	0	p1913
391.197	9.54064	C17H25N7O4	Val-His-His	Peptide(tri-)	1	0.805748	0.717127	0.813914	0.725773	0.308093	0.17188	0.328819	0.181408	1	13745.6	12233.8	13884.9	12381.3	17059.4	577.64	1709.85	1348.25	945.104	5404.79	0.0420236	0.139764	0.0971019	0.0763333	0.316821	0.371679	0.724652	0.324774	0.726961	0	n1589
146.069	9.00856	C5H10N2O3	D-Glutamine	Amino Acid Metabolism	1	1.10667	0.818012	1.14879	0.724162	0.680831	0.474535	0.568884	0.326218	1	19294.5	14261.8	20028.8	12625.6	17434.7	3998.71	2911.94	3946.69	4739.62	7478.61	0.207246	0.204178	0.197051	0.375399	0.428949	0.0480944	0.156304	0.0941039	0.295024	0	n3286
546.465	3.20407	C35H62O4	[PR] bacteriohopane-32,33,34,35-tetrol	Lipids: Prenols	1	1.54173	1.10829	1.66906	0.722709	0.0948166	0.657933	0.101642	0.14015	1	15970.5	11480.5	17289.4	7486.38	10358.8	4688.89	3973.32	6041.37	2020.82	2663.7	0.293597	0.346093	0.349427	0.269932	0.257144	1.08288	0.0549877	1.10185	0.738049	0	p1947
101.084	7.21534	C5H11NO	2-Methylpropanal O-methyloxime	0	1	0.490573	0.497817	0.439243	0.718519	0.0933279	0.0946224	0.0732986	0.285218	1	15757.1	15989.7	14108.4	23078.6	32119.7	7279.44	5727.28	7824.83	4983.89	13663.1	0.46198	0.358184	0.554624	0.215953	0.425381	1.1171	1.1854	1.30858	0.386447	0	p3998
835.608	3.58529	C48H86NO8P	[PC (18:0/22:5)] 1-octadecanoyl-2-(4Z,7Z,10Z,13Z,16Z-docosapentaenoyl)-sn-glycero-3-phosphocholine	Lipids: Glycerophospholipids	1	0.836033	0.7916	0.465814	0.717311	0.181362	0.274156	0.0103687	0.197924	1	902726	854749	502974	774534	1.07977e+06	203451	335516	224790	370587	73849.4	0.225374	0.392532	0.446923	0.478465	0.0683934	0.669124	0.429032	5.94269	0.652514	0	p1102
456.105	8.70052	C17H21N4O9P	FMN	Energy Metabolism	1	0.630698	0.557735	0.451644	0.715874	0.0407958	0.152941	0.00991447	0.27705	1	82910.2	73318.6	59372.2	94107.2	131458	22498.3	60488.5	12572.9	53268.3	29075.9	0.271358	0.825009	0.211763	0.566038	0.22118	1.74379	0.750437	5.1783	0.378793	0	p3161
827.546	3.50235	C48H78NO8P	PC(18:3(6Z,9Z,12Z)/22:6(4Z,7Z,10Z,13Z,16Z,19Z))	Lipids: Glycerophospholipids	1	0.844475	0.663183	0.86448	0.713738	0.166611	0.0408697	0.103063	0.0208259	1	62514.1	49093.7	63995.1	52836.1	74027.3	12637.7	15214.4	8679.18	10680.1	4834.48	0.202157	0.309905	0.135623	0.202137	0.0653068	0.724002	2.43941	1.0197	3.26742	0	p1151
116.011	8.96086	C4H4O4	Formylpyruvate	0	1	0.98706	0.953005	1.06278	0.711405	0.968087	0.881296	0.840103	0.386832	1	7098.76	6853.84	7643.34	5116.3	7191.83	1570.13	1033.6	660.362	889.965	4071.65	0.221184	0.150805	0.086397	0.173947	0.56615	0.000454796	0.00647324	0.0119819	0.247998	0	n3729
231.147	7.36071	C11H21NO4	O-Butanoylcarnitine	Lipids: Fatty Acyls	1	1.39026	1.01986	2.03428	0.711376	0.333235	0.927796	0.0136858	0.0472681	1	128612	94346.9	188190	65808.8	92509.3	62504.2	36338.7	39417.5	17428.6	10226.4	0.48599	0.38516	0.209456	0.264836	0.110545	0.32493	0.0023697	5.52053	1.7459	0	p3008
755.546	3.5893	C42H78NO8P	[PC (16:0/18:3)] 1-hexadecanoyl-2-(9Z,12Z,15Z-octadecatrienoyl)-sn-glycero-3-phosphocholine	Lipids: Glycerophospholipids	1	0.865532	1.44334	1.36443	0.70832	0.673444	0.0451653	0.270424	0.131869	1	353741	589888	557639	289489	408698	232275	116894	219611	115985	54386	0.656625	0.198163	0.393823	0.400654	0.133071	0.0530713	1.97509	0.43338	0.865965	0	p1104
75.0319	11.9296	C2H5NO2	Glycine	Amino Acid Metabolism	1	1.02771	0.879511	0.925324	0.70347	0.786793	0.32729	0.465659	0.03313	1	1.58353e+06	1.35518e+06	1.42577e+06	1.08393e+06	1.54083e+06	129796	221999	96758.9	160111	266945	0.0819661	0.163815	0.0678643	0.147713	0.173247	0.0206918	0.285934	0.164217	2.1545	0	n515
787.515	3.4331	C45H74NO8P	PE(18:2(9Z,12Z)/22:6(4Z,7Z,10Z,13Z,16Z,19Z))	Lipids: Glycerophospholipids	1	1.38602	0.866728	0.988356	0.703285	0.102231	0.261998	0.94472	0.0115852	1	35180.5	21999.7	25086.8	17851.1	25382.4	8574.23	4438.02	7400.33	1072.55	3067.96	0.243721	0.201731	0.294989	0.0600832	0.12087	1.15764	0.393118	0.00136121	5.36994	0	p1162
230.091	9.97744	C9H14N2O5	Aspartyl-L-proline	Peptide(di-)	1	0.615269	0.525033	0.663389	0.702108	0.0178714	0.00880786	0.0324923	0.102908	1	2276.19	1942.36	2454.21	2597.45	3699.5	459.073	328.944	546.871	895.362	696.225	0.201685	0.169353	0.22283	0.344708	0.188194	2.91286	5.20724	1.97851	0.944121	0	n4310
185.009	12.0867	C3H8NO6P	O-Phospho-L-serine	Amino Acid Metabolism	1	1.86097	1.13641	0.816382	0.69616	0.0305818	0.530372	0.271943	0.0967485	1	6524.6	3984.28	2862.25	2440.75	3506.01	1567.21	1350.24	958.087	895.303	105.753	0.240201	0.338891	0.334733	0.366816	0.0301632	3.69299	0.124698	0.446056	1.39624	0	n4022
823.608	3.57349	C47H86NO8P	PE(18:3(6Z,9Z,12Z)/24:1(15Z))	Lipids: Glycerophospholipids	1	1.00845	0.749178	0.67477	0.682362	0.927883	0.11962	0.000264864	0.000182198	1	49623.6	36865.6	33204.1	33577.7	49208	8233.79	11515.6	3123.4	2860.04	2284.73	0.165925	0.312366	0.0940667	0.0851768	0.0464301	0.00236517	1.10526	17.1029	18.2322	0	p1159
190.096	8.34387	C7H14N2O4	Thr-Ala	Peptide(di-)	1	1.82961	1.09714	1.36182	0.677879	0.0418803	0.653792	0.112249	0.0678164	1	4249.39	2548.17	3162.91	1574.42	2322.56	1195.27	837.416	751.03	513.759	426.853	0.281281	0.328634	0.237449	0.326317	0.183785	2.30474	0.0576138	0.94631	1.25456	0	n4205
115.1	9.7751	C6H13NO	Trimethylaminoacetone	0	1	0.630732	0.59967	0.692996	0.677704	0.000691004	0.000570625	0.101783	0.0325746	1	1874.33	1782.02	2059.36	2013.91	2971.67	203.518	248.212	796.117	555.424	258.976	0.108582	0.139287	0.386586	0.275793	0.0871482	11.0995	10.9985	1.18755	2.44245	0	n166
254.078	12.4911	C6H15N4O5P	L-Arginine phosphate	Amino Acid Metabolism	1	0.389843	0.525573	0.800174	0.6758	2.64901e-05	3.78298e-05	0.0283939	0.0120356	1	141275	190462	289975	244904	362390	28494.1	19505	40468.2	50657.3	23612.8	0.201692	0.102409	0.139557	0.206846	0.0651584	35.7012	31.5127	2.38878	4.4188	0	p2702
398.216	9.79572	C18H30N4O6	Pro-Val-Pro-Ser	Peptide(tetra-)	1	0.758711	0.719655	0.710491	0.67345	0.0275741	0.00888009	0.0469524	0.00460984	1	84776	80412.1	79388.1	75249.3	111737	13498.7	7893.42	21007.7	8895.78	12828.6	0.159228	0.0981621	0.26462	0.118217	0.11481	2.09608	4.32501	1.72711	5.46292	0	n132
427.144	7.77206	C40H46N4O17	Hydroxymethylbilane	Metabolism of Cofactors and Vitamins	1	0.903342	0.728974	0.769483	0.671362	0.0796875	0.0017673	0.00552502	0.000711148	1	6597.55	5324.06	5619.91	4903.29	7303.5	318.933	484.917	195.822	511.302	551.497	0.048341	0.0910803	0.0348443	0.104277	0.0755113	1.22788	7.26541	8.2759	10.186	0	n4023
329.053	7.81307	C10H12N5O6P	3',5'-Cyclic AMP	Nucleotide Metabolism	1	0.865512	0.751401	1.03736	0.6708	0.333249	0.235007	0.820091	0.0600156	1	2333.27	2025.64	2796.54	1808.36	2695.82	321.34	813.357	608.981	479.58	589.796	0.137721	0.40153	0.217762	0.265202	0.218781	0.291381	0.444952	0.0141156	1.36295	0	n4380
224.178	3.61644	C14H24O2	[FA (14:2)] 5,8-tetradecadienoic acid	Lipids: Fatty Acyls	1	0.758114	0.478925	1.06728	0.662311	0.506266	0.189716	0.864409	0.332319	1	6055.49	3825.45	8524.97	5290.25	7987.57	4535.09	4641.64	5181.51	4121.24	2954.28	0.748922	1.21336	0.607804	0.779024	0.369859	0.127427	0.572242	0.00811786	0.282957	0	n3626
216.04	10.7649	C5H13O7P	2-C-Methyl-D-erythritol 4-phosphate	Lipid Metabolism	1	2.00351	2.51481	1.42939	0.662245	0.0338146	0.0542287	0.139006	0.237628	1	67171.9	84314.3	47923.3	22203.2	33527.1	19048.8	33476.9	14461.8	15195	5465.65	0.283583	0.39705	0.301771	0.684364	0.163022	2.88232	2.24177	0.867085	0.491757	0	n2337
179.079	11.3135	C6H13NO5	D-Glucosamine	Carbohydrate Metabolism	1	1.66372	2.1394	2.51199	0.655849	0.0992004	0.125992	0.0201841	0.437744	1	25009.1	32159.6	37760.3	9858.73	15032	8611.89	16364	10692.5	11426.5	2847.48	0.344351	0.508837	0.283167	1.15902	0.189427	1.20989	1.0633	4.2191	0.192994	0	p3882
360.14	9.17849	C12H20N6O7	Asn-Asn-Asn	Peptide(tri-)	1	0.408634	0.420925	0.643327	0.650602	0.0120622	0.010388	0.0531448	0.055669	1	2938.87	3027.27	4626.77	4679.09	7191.94	576.435	864.17	1019.41	923.117	1739.48	0.196141	0.285462	0.220329	0.197286	0.241865	5.3866	4.59752	1.61873	1.62829	0	n1098
272.084	4.58345	C19H12O2	7,8-benzoflavone	0	1	0.944325	0.790979	1.31585	0.647424	0.637442	0.328318	0.0469772	0.125603	1	245795	205881	342498	168515	260286	17088	85053.9	25983.1	84581.1	53783.3	0.0695216	0.413122	0.0758636	0.501919	0.206632	0.0659413	0.292286	1.89442	0.838274	0	p2730
753.531	3.55611	C42H76NO8P	[PC (14:0/20:4)] 1-tetradecanoyl-2-(5Z,8Z,11Z,14Z-eicosatetraenoyl)-sn-glycero-3-phosphocholine	Lipids: Glycerophospholipids	1	1.4633	1.08295	1.10022	0.629794	0.0380711	0.654268	0.6852	0.0836925	1	257500	190569	193608	110826	175972	30508.5	36744	66000.6	37077.7	49584.6	0.118479	0.192813	0.340898	0.334558	0.281776	1.96108	0.055942	0.045642	1.10711	0	p1119
162.053	10.7499	C6H10O5	2-Dehydro-3-deoxy-L-rhamnonate	Carbohydrate Metabolism	1	0.836122	0.302308	0.859441	0.621884	0.610709	0.0740183	0.640682	0.253157	1	72435.6	26189.8	74455.7	53875.6	86632.8	23123.1	18654.4	9951.54	2557.96	46436	0.319223	0.712279	0.133657	0.047479	0.536009	0.0749024	1.45884	0.0657468	0.496122	0	n2308
324.037	11.2436	C9H13N2O9P	UMP	Nucleotide Metabolism	1	1.15565	0.615097	1.74702	0.620063	0.707043	0.114251	0.230164	0.0835246	1	342299	182190	517460	183661	296196	218490	103214	294286	88608	55498	0.638301	0.566519	0.568712	0.482455	0.187369	0.0418257	0.946437	0.545889	1.15853	0	n1246
843.577	3.50133	C49H82NO8P	PE(22:2(13Z,16Z)/22:6(4Z,7Z,10Z,13Z,16Z,19Z))	Lipids: Glycerophospholipids	1	0.744206	0.618945	0.707541	0.619822	0.100929	0.0263793	0.00978065	0.00630825	1	43431.8	36121.6	41292	36172.8	58359.9	12861.9	12167.3	6032.55	1265.13	6819.51	0.296141	0.336842	0.146095	0.0349748	0.116853	1.05149	2.54201	3.51414	10.233	0	p1157
569.348	3.96449	C30H52NO7P	LysoPC(22:5(4Z,7Z,10Z,13Z,16Z))	Lipids: Glycerophospholipids	1	1.17853	0.660623	0.615438	0.616546	0.83881	0.451227	0.371399	0.367506	1	213629	119749	111559	111759	181267	269630	72859.9	36890.8	17688.1	130927	1.26214	0.608438	0.330686	0.15827	0.722291	0.0116573	0.168568	0.26262	0.276787	0	p2116
312.135	4.6246	C19H20O4	[Fv] Desmosdumotin C	Lipids: Polyketides	1	0.981226	0.664522	0.758834	0.615843	0.898117	2.25887e-06	0.070594	0.00488555	1	119250	80760.2	92222	74844.2	121531	32662.8	2921.36	21524.3	13727.1	3414.81	0.273903	0.0361733	0.233397	0.183409	0.0280982	0.00482685	82.3101	1.80864	10.8933	0	p1328
126.043	6.89794	C5H6N2O2	Thymine	Nucleotide Metabolism	1	0.792816	0.616113	0.51883	0.613818	0.217544	0.0860285	0.0140171	0.03717	1	21315.8	16564.9	13949.3	16503.2	26886.1	5532.75	7951.08	4267.57	915	5894.17	0.259561	0.479996	0.305933	0.0554438	0.219227	0.474795	1.08745	3.16053	3.03008	0	n3028
488.107	11.0467	C14H26N4O11P2	CDP-choline	Lipid Metabolism	1	0.564738	0.514401	0.494576	0.611394	0.00989345	0.0019568	0.00462608	0.215692	1	617618	562567	540886	668643	1.09364e+06	178337	132050	165752	543371	50026.1	0.28875	0.234728	0.306446	0.812647	0.0457429	6.60491	14.1442	10.1924	0.606604	0	p2028
498.179	8.2111	C21H30N4O8S	Ala-Met-Asp-Tyr	Peptide(tetra-)	1	0.809684	0.53149	0.662214	0.606394	0.0506624	0.00200917	0.00656647	0.00454256	1	742375	487308	607164	555985	916871	84212.1	48685.1	51013.7	41028.4	112428	0.113436	0.0999062	0.0840197	0.073794	0.122621	1.54313	12.2932	6.29282	9.09271	0	p2253
837.623	3.57984	C48H88NO8P	[PC (18:0/22:4)] 1-octadecanoyl-2-(7Z,10Z,13Z,16Z-docosatetraenoyl)-sn-glycero-3-phosphocholine	Lipids: Glycerophospholipids	1	0.878052	0.643617	0.556784	0.602602	0.475515	0.051575	0.000257889	0.0193248	1	237640	174192	150691	163091	270645	79814.2	64122	23071.8	52200.6	20663.3	0.335861	0.368111	0.153107	0.32007	0.0763485	0.160256	2.04981	14.9998	3.67013	0	p1116
335.134	8.33277	C12H21N3O8	Thr-Thr-Asp	Peptide(tri-)	1	0.934348	0.664647	0.47201	0.599446	0.754135	0.0508309	0.00140587	0.007745	1	2396.21	1704.54	1210.51	1537.33	2564.58	932.343	569.417	255.194	123.717	367.8	0.38909	0.334059	0.210816	0.0804755	0.143415	0.02822	1.60968	9.14924	7.00779	0	n4392
881.592	3.47589	C52H84NO8P	PC(22:4(7Z,10Z,13Z,16Z)/22:6(4Z,7Z,10Z,13Z,16Z,19Z))	Lipids: Glycerophospholipids	1	0.699716	0.575369	0.668832	0.597513	0.0930456	0.0305516	0.0669308	0.0406872	1	156957	129064	150030	134032	224316	37944.2	24924.7	33795.4	41660.9	54092.9	0.241749	0.193118	0.225258	0.310829	0.241146	1.03925	2.55769	1.3565	1.74857	0	p1122
490.172	10.5047	C19H30N4O9S	Glu-Met-Asp-Pro	Peptide(tetra-)	1	0.871091	0.710425	0.766032	0.586307	0.532451	0.180867	0.287156	0.0821693	1	235675	192207	207252	158626	270552	53585.8	39607.3	58901	27144.7	89085.9	0.227371	0.206066	0.2842	0.171124	0.329275	0.112547	0.645756	0.351312	1.44438	0	p1525
879.577	3.47672	C52H82NO8P	PC(22:5(4Z,7Z,10Z,13Z,16Z)/22:6(4Z,7Z,10Z,13Z,16Z,19Z))	Lipids: Glycerophospholipids	1	0.7123	0.66771	0.743857	0.582743	0.169579	0.125735	0.211582	0.0775017	1	385687	361543	402774	315536	541467	69236.7	70821.4	73189.6	23207.3	172240	0.179515	0.195886	0.181714	0.0735486	0.318099	0.704214	0.933402	0.549225	1.68993	0	p1107
111.993	10.8411	CH5O4P	Hydroxymethylphosphonate	Amino Acid Metabolism	1	0.758676	0.699128	0.708369	0.582531	0.169557	0.0804798	0.00715164	0.00170952	1	5398.2	4974.5	5040.25	4144.88	7115.29	1894.14	1697.8	606.95	760.227	800.758	0.350883	0.341301	0.120421	0.183414	0.11254	0.697193	1.3006	4.26486	7.23725	0	n1962
218.09	10.5479	C8H14N2O5	L-Ala-L-Glu	Peptide(di-)	1	0.968664	0.884028	1.27436	0.582105	0.878708	0.541897	0.200465	0.0185159	1	63101.5	57588	83015.1	37920	65142.8	24025.7	21504.7	21806.7	13307.6	6299.55	0.380747	0.373423	0.262684	0.350938	0.0967037	0.00675451	0.113662	0.619972	3.41866	0	p1080
243.104	6.95607	C10H17N3O2S	Biotin amide	0	1	0.888127	0.527113	0.606709	0.581618	0.626274	0.0921608	0.137273	0.120327	1	92608.2	54964	63263.8	60647.4	104274	16820.5	9782.84	15224.9	16539.4	40965.3	0.181631	0.177986	0.240657	0.272715	0.392863	0.0693913	1.37071	0.88055	0.975172	0	p3178
307.085	10.5656	C18H13NO4	Stealthin C	Biosynthesis of Polyketides and Nonribosomal Peptides	1	1.22931	1.13862	0.812092	0.571212	0.0983107	0.253636	0.348474	0.0156013	1	1.25668e+06	1163969	830174	583931	1.02227e+06	120568	79589.7	315321	71540.3	196864	0.0959414	0.0683778	0.379825	0.122515	0.192576	1.03111	0.44533	0.267032	4.37937	0	n975
210.072	6.90463	C11H14O2S	Thiolactomycin	0	1	0.556236	0.465459	0.43738	0.563616	0.0261819	0.0130578	0.0122034	0.0574394	1	220691	184674	173534	223619	396757	46590.4	56075.3	41596.8	111467	95645.3	0.211112	0.303644	0.239704	0.49847	0.241068	2.73878	3.65908	4.58055	1.38956	0	p215
100.016	11.6943	C4H4O3	2-oxobut-3-enanoate	0	1	1.25356	0.953515	2.20711	0.557893	0.237873	0.789566	0.101307	0.00198167	1	34593.3	26313.2	60907.5	15395.6	27596	9474.52	8555.94	28546.7	3564.67	2479.01	0.273883	0.325157	0.46869	0.231538	0.0898321	0.510486	0.0207385	1.35149	7.89557	0	n2509
74.0366	11.4037	C3H6O2	Propanoate	Carbohydrate Metabolism	1	1.16769	1.00641	2.02719	0.556987	0.389562	0.962749	0.0975527	0.000535941	1	227854	196382	395569	108686	195132	64188.5	46914.5	168964	18562.7	17876.5	0.281709	0.238894	0.427143	0.170792	0.0916124	0.241163	0.000620216	1.39165	11.252	0	n1576
877.562	3.47578	C52H80NO8P	[PC (22:6/22:6)] 1,2-di-(4Z,7Z,10Z,13Z,16Z,19Z-docosahexaenoyl)-sn-glycero-3-phosphocholine	Lipids: Glycerophospholipids	1	0.691292	0.663443	0.831199	0.556249	0.11526	0.0951842	0.3255	0.0493786	1	364995	350292	438865	293694	527990	57266.3	73601	40138.2	32809.3	150278	0.156896	0.210113	0.091459	0.111712	0.284623	1.02724	1.12772	0.328309	2.32015	0	p1108
779.547	3.54418	C44H78NO8P	[PC (16:1/20:4)] 1-(9Z-hexadecenoyl)-2-(5Z,8Z,11Z,14Z-eicosatetraenoyl)-sn-glycero-3-phosphocholine	Lipids: Glycerophospholipids	1	1.16777	0.771744	1.21248	0.548262	0.129228	0.120196	0.273823	0.0153508	1	202693	133953	210452	95163	173572	26404.9	36741.3	54282.3	36666.5	19164.2	0.130271	0.274285	0.257932	0.385302	0.110411	0.796624	0.914082	0.410437	3.59176	0	p1125
275.113	10.5783	C10H17N3O6	Gamma-Glutamylglutamine	Peptide	1	0.431279	0.652912	1.53552	0.547104	0.00382204	0.141698	0.169267	0.0378396	1	7226.41	10940	25728.8	9167.14	16755.7	2255.95	5758.11	9966.92	4527.95	3212.54	0.312182	0.526334	0.387384	0.493932	0.191728	5.89293	0.777958	0.734228	1.86833	0	n2718
231.133	12.4899	C8H17N5O3	Gly-Arg	Peptide(di-)	1	0.905266	0.568939	0.734996	0.543878	0.660001	0.00308426	0.0138528	0.00458183	1	79167.5	49755	64277	47563.4	87452.2	33034.5	11727.6	8127.57	13958.7	10393.3	0.417274	0.235707	0.126446	0.293476	0.118846	0.0572298	5.78717	3.08533	5.25353	0	p3291
141.043	9.73221	C6H7NO3	2-Aminomuconate semialdehyde	Amino Acid Metabolism	1	1.02111	0.642603	0.645123	0.542619	0.712337	0.106811	0.140077	0.00998241	1	86452.1	54405.8	54619.2	45940.6	84664.7	5014.43	26923.1	30332.5	15930.3	7682.25	0.0580024	0.494857	0.555345	0.346757	0.0907374	0.0379604	1.16805	0.922026	4.79411	0	n1631
217.107	9.08449	C8H15N3O4	N-Acetyl-L-citrulline	Amino Acid Metabolism	1	0.980658	0.886023	0.969926	0.532773	0.879159	0.375761	0.827779	0.0155431	1	1674.37	1512.8	1656.05	909.656	1707.4	168.93	75.4781	251.33	273.051	372.302	0.100892	0.0498931	0.151765	0.300169	0.218052	0.00652486	0.262432	0.0130672	2.98544	0	n3290
161.069	11.4604	C6H11NO4	L-2-Aminoadipate	Amino Acid Metabolism	1	1.40432	1.67259	1.75598	0.527289	0.143326	0.171575	0.00679622	0.0858311	1	143616	171051	179579	53924.4	102267	42229.3	77056.5	28579.5	39290.9	13558.8	0.294044	0.450489	0.159147	0.72863	0.132582	0.869113	0.772871	5.97337	1.35275	0	p2886
777.531	3.52412	C44H76NO8P	[PC (18:3/18:3)] 1,2-di-(9Z,12Z,15Z-octadecatrienoyl)-sn-glycero-3-phosphocholine	Lipids: Glycerophospholipids	1	1.17004	0.735155	1.26309	0.522458	0.236428	0.221985	0.0717976	0.0135565	1	234370	147258	253007	104653	200309	40677.6	67221.5	36350.8	43185.4	31472.7	0.173562	0.456488	0.143675	0.412654	0.157121	0.438593	0.510845	1.20123	3.20434	0	p1121
857.592	3.48945	C50H84NO8P	PC(20:2(11Z,14Z)/22:6(4Z,7Z,10Z,13Z,16Z,19Z))	Lipids: Glycerophospholipids	1	0.737498	0.606806	0.584322	0.520108	0.103667	0.02471	0.0240216	0.0161661	1	237186	195155	187923	167272	321609	55582.9	33429.9	20477.3	18423.2	67568.9	0.234343	0.171299	0.108966	0.11014	0.210096	0.931058	2.81374	3.58523	4.85633	0	p1114
522.99	14.0432	C10H16N5O14P3	GTP	Nucleotide Metabolism	1	0.883485	0.78854	0.885667	0.519939	0.717533	0.434302	0.570802	0.0353685	1	49464.1	44148.4	49586.3	29110.1	55987.5	31181.5	24624	17254.4	15255.7	12374.7	0.630385	0.557756	0.347966	0.524069	0.221027	0.0378122	0.184554	0.0908855	1.87212	0	p3552
227.091	8.59248	C9H13N3O4	Deoxycytidine	Nucleotide Metabolism	1	0.612629	0.697192	0.88008	0.519694	0.0263136	0.0143927	0.304462	0.000190684	1	23403.5	26634	33620.7	19853.3	38201.8	7864.41	5331.82	7206.85	3365.13	2905.61	0.336035	0.200188	0.214358	0.1695	0.0760595	3.11545	3.62926	0.347574	17.0322	0	p4019
169.085	6.92438	C7H11N3O2	Nalpha-Methylhistidine	0	1	0.585693	0.494641	0.54022	0.519199	0.00128514	0.00164048	0.000700782	0.00100589	1	36300.7	30657.5	33482.4	32179.5	61979.1	4021.48	8801.59	5696.38	3069.97	6678.81	0.110782	0.287095	0.17013	0.0954014	0.107759	10.8488	8.03647	10.5387	16.4353	0	p217
156.017	8.41775	C5H4N2O4	Orotate	Nucleotide Metabolism	1	0.273007	0.486038	0.619977	0.518495	0.000483029	0.00643369	0.012244	0.00205186	1	4106.92	7311.61	9326.49	7799.87	15043.3	1041.82	2927.44	2415.59	1343.41	2112.75	0.253673	0.400382	0.259003	0.172235	0.140445	21.5538	4.58651	3.17335	8.36999	0	n3572
138.043	8.73025	C6H6N2O2	Urocanate	Amino Acid Metabolism	1	4.34783	0.692246	0.450784	0.517273	0.465898	0.691951	0.476161	0.528605	1	234620	37355.3	24325.4	27913.3	53962.5	430807	26808.9	5985.9	11196.4	72869.7	1.83619	0.717673	0.246076	0.401112	1.35038	0.17096	0.0457475	0.164307	0.124842	0	p2313
204.075	11.2695	C7H12N2O5	Glu-Gly	Peptide(di-)	1	0.822024	0.82985	1.02908	0.51255	0.056658	0.351529	0.785232	0.00180629	1	568029	573437	711106	354178	691013	73833.2	208521	118676	96498.1	73864.6	0.129981	0.363633	0.16689	0.272456	0.106893	1.38669	0.282487	0.0206612	7.68272	0	p2315
506.995	12.2335	C10H16N5O13P3	ATP	Energy Metabolism	1	0.797093	0.722474	0.887336	0.504862	0.298674	0.147464	0.372818	0.00731262	1	1.48177e+06	1.34305e+06	1.64952e+06	938519	1.85896e+06	560242	509533	287970	329235	325415	0.378091	0.379385	0.174578	0.350803	0.175052	0.338943	0.728178	0.232305	3.95357	0	p1264
118.027	11.5307	C4H6O4	Succinate	Carbohydrate Metabolism	1	1.18904	0.927492	2.1554	0.504829	0.388373	0.662083	0.119246	0.00120225	1	871150	679527	1.57915e+06	369863	732650	272944	215222	783701	93289.2	56965.6	0.313314	0.316724	0.49628	0.252226	0.0777528	0.246738	0.056935	1.16055	11.0157	0	n639
853.562	3.48218	C50H80NO8P	[PC (20:5/22:5)] 1-(5Z,8Z,11Z,14Z,17Z-eicosapentaenoyl)-2-(7Z,10Z,13Z,16Z,19Z-docosapentaenoyl)-sn-glycero-3-phosphocholine	Lipids: Glycerophospholipids	1	0.72971	0.638417	0.971933	0.500682	0.293947	0.21896	0.911847	0.101339	1	183488	160532	244395	125898	251453	29596.4	76976.3	57866	67748.4	106006	0.161299	0.479508	0.236772	0.538122	0.421575	0.381341	0.481664	0.00341477	0.996014	0	p2566
109.064	6.94486	C5H7N3	Dap	0	1	0.559385	0.393468	0.642662	0.499235	0.0165426	0.00448894	0.0308453	0.00729493	1	22890.1	16100.8	26297.8	20428.8	40920.2	1905.17	3099.84	1697.97	4130	7856.62	0.0832312	0.192527	0.0645669	0.202166	0.191999	4.97401	8.63527	3.3093	5.32976	0	p3068
231.075	7.0835	C9H13NO6	N-Acetyl-L-2-amino-6-oxopimelate	Amino Acid Metabolism	0	0	1.9135	1.1041	0.498593	NA	0.0208272	NA	0.18647	NA	0	1913.5	1104.1	498.593	0	NA	855.622	NA	584.371	NA	NA	0.44715	NA	1.17204	NA	NA	high	NA	high	NA	n4320
567.332	3.98979	C30H50NO7P	[PC (22:6)] 1-(4Z,7Z,10Z,13Z,16Z,19Z-docosahexaenoyl)-sn-glycero-3-phosphocholine	Lipids: Glycerophospholipids	1	1.13392	0.690921	0.567336	0.495756	0.88201	0.525708	0.348083	0.28232	1	427513	260493	213899	186912	377023	573142	180301	75886.9	33662.8	290534	1.34064	0.692152	0.354779	0.1801	0.7706	0.00617392	0.116143	0.295108	0.422504	0	p2115
434.212	11.6193	C16H30N6O8	Asn-Lys-Ser-Ser	Peptide(tetra-)	1	1.08831	0	0.763823	0.49479	0.572252	NA	0.455512	0.180008	1	9816.3	0	6889.5	4462.88	9019.76	1818.75	NA	4774.99	5210.65	1950.87	0.185279	NA	0.693082	1.16755	0.216288	0.0891892	low	0.170561	0.670778	0	p4643
236.083	12.3423	C8H16N2O4S	Met-Ser	Peptide(di-)	1	1.04289	0.569337	0.421155	0.493951	0.85266	0.00739028	0.0336976	0.00775381	1	96610.1	52741.3	39014.3	45757.9	92636.5	39093.3	14131.8	29387.5	16396.4	4836.98	0.404651	0.267945	0.75325	0.358329	0.0522147	0.0101758	7.13399	3.24156	7.51992	0	p3187
180.054	10.5713	C8H8N2O3	Nicotinurate	Metabolism of Cofactors and Vitamins	1	1.1221	1.18378	0.922887	0.493778	0.376229	0.386003	0.591479	0.0501924	1	1963.1	2071.01	1614.58	863.859	1749.49	168.1	555.63	256.518	579.308	395.943	0.08563	0.268289	0.158876	0.670605	0.226319	0.246598	0.222081	0.0817717	1.593	0	n997
845.593	3.5023	C49H84NO8P	PE(22:1(13Z)/22:6(4Z,7Z,10Z,13Z,16Z,19Z))	Lipids: Glycerophospholipids	1	0.70229	0.586909	0.46732	0.487282	0.0738148	0.0103299	0.00272685	0.000130156	1	48375.6	40427.8	32190.2	33565.3	68882.6	15727	11907.6	11096	4795.82	6068.22	0.325102	0.29454	0.344702	0.14288	0.0880951	1.47993	4.53307	8.41747	20.85	0	p2575
731.582	4.07338	C41H82NO7P	PC(15:0/P-18:0)	Lipids: Glycerophospholipids	1	1.6283	1.56749	1.19636	0.482595	0.2951	0.0912541	0.559847	0.18969	1	57680.5	55526.5	42379.7	17095.4	35423.8	34150.5	14057.3	17411.4	19891.4	14240.3	0.592063	0.253164	0.410843	1.16355	0.401998	0.36183	1.0093	0.0956321	0.561336	0	p2684
252.122	7.89219	C11H16N4O3	Pro-His	Peptide(di-)	1	0.803054	0.681521	0.803945	0.481145	0.0582657	0.110972	0.101769	0.00110549	1	16360.5	13884.5	16378.7	9802.31	20372.9	2303.85	5871.91	3216.12	1321.65	2540.7	0.140818	0.42291	0.19636	0.134831	0.12471	1.36862	1.02844	0.949706	13.6232	0	p3415
771.614	3.78415	C44H86NO7P	[PC (18:1/18:0)] 1-(1Z-octadecenyl)-2-(9Z-octadecenoyl)-sn-glycero-3-phosphocholine	Lipids: Glycerophospholipids	1	0.775163	0.538001	0.840956	0.480788	0.183045	0.0290616	0.386239	0.024395	1	1.81839e+06	1.26205e+06	1.97273e+06	1.12784e+06	2.34582e+06	317501	445889	533445	557608	593503	0.174606	0.353305	0.27041	0.494403	0.253005	0.614011	2.13142	0.21858	2.23693	0	p1450
883.607	3.47587	C52H86NO8P	PC(22:4(7Z,10Z,13Z,16Z)/22:5(4Z,7Z,10Z,13Z,16Z))	Lipids: Glycerophospholipids	1	0.640919	0.469886	0.520862	0.477694	0.0590075	0.014913	0.0159832	0.00754092	1	73034.6	53544.9	59353.8	54434.6	113953	26108.9	26718.8	23031.1	15585.4	23461.2	0.357487	0.498999	0.388031	0.286314	0.205885	1.3589	2.88623	2.75804	4.46524	0	p2572
358.08	8.54159	C17H14N2O7	Coumeroic acid	Biosynthesis of Secondary Metabolites	1	0.695589	0.414096	0.542607	0.473586	0.0684603	0.00164138	0.000397671	0.000779624	1	1358.83	808.935	1059.98	925.15	1953.5	443.179	309.087	95.5629	247.46	173.523	0.326147	0.382092	0.0901552	0.267481	0.088827	1.56115	10.4264	20.3445	11.5768	0	n2750
859.608	3.50409	C50H86NO8P	PC(20:1(11Z)/22:6(4Z,7Z,10Z,13Z,16Z,19Z))	Lipids: Glycerophospholipids	1	0.763662	0.523308	0.532639	0.472106	0.166655	0.0109658	0.00175869	0.000311649	1	112956	77404.3	78784.5	69830.8	147913	38493	29359.5	19593.7	15782.4	12937.3	0.340779	0.3793	0.2487	0.226009	0.0874651	0.741039	4.82978	8.6685	14.64	0	p2570
472.271	6.92593	C22H40N4O5S	Ile-Leu-Met-Pro	Peptide(tetra-)	1	0.765419	0.544332	0.681817	0.469196	0.276827	0.00572327	0.0679617	0.00486849	1	1.3827e+06	983317	1.23168e+06	847586	1.80647e+06	612005	222310	407771	320436	303098	0.442615	0.226082	0.331069	0.378057	0.167785	0.385008	4.79561	1.27982	4.72609	0	n169
855.577	3.4794	C50H82NO8P	PC(20:3(5Z,8Z,11Z)/22:6(4Z,7Z,10Z,13Z,16Z,19Z))	Lipids: Glycerophospholipids	1	0.766105	0.666462	0.873403	0.467965	0.327072	0.20308	0.585187	0.0666824	1	333885	290458	380647	203949	435821	55635.5	97255.4	73268.4	72821.6	171366	0.166631	0.334834	0.192484	0.357058	0.393202	0.320101	0.544249	0.0876402	1.55079	0	p2565
104.047	11.7352	C4H8O3	4-Hydroxybutanoic acid	Carbohydrate Metabolism	1	1.33683	1.48791	1.18873	0.4665	0.117908	0.0386474	0.528418	0.0327527	1	246732	274616	219397	86099.7	184565	36912	29428.2	86910.9	16597.5	55315.7	0.149603	0.107161	0.396134	0.19277	0.299708	0.87392	2.0656	0.114317	2.90693	0	n1920
320.061	11.0683	C10H16N4O4S2	Ovothiol A-cysteine disulfide	0	1	0.629196	0.493514	0.542536	0.465608	0.0235801	0.0072746	0.0106345	0.0099242	1	20642.6	16191.2	17799.5	15275.6	32808	3049.07	3460.33	4615.85	1445.75	6393.62	0.147708	0.213717	0.259325	0.0946442	0.19488	2.94957	5.22432	3.62236	7.15367	0	p2031
191.08	9.13462	C7H13NO5	2-amino-3,7-dideoxy-D-threo-hept-6-ulosonate	0	1	1.00426	0.831501	0.922076	0.46021	0.986115	0.377071	0.462083	0.00365116	1	5068.87	4196.88	4654.04	2322.84	5047.35	2150.92	1513.28	430.553	780.315	876.475	0.424339	0.360571	0.0925116	0.335931	0.17365	8.57792e-05	0.236512	0.162222	5.39028	0	n3979
403.018	12.5182	C9H15N3O11P2	CDP	Nucleotide Metabolism	1	0.735869	0.570639	1.04498	0.459287	0.0286168	0.0429865	0.654379	0.000739781	1	24060.4	18658	34167.2	15017.1	32696.6	4681.77	8858.4	5054.6	1602.56	3613.68	0.194584	0.474779	0.147937	0.106715	0.110521	2.13233	2.15322	0.0560163	20.0017	0	p2704
349.15	9.56492	C14H19N7O4	Gly-His-His	Peptide(tri-)	1	0.43523	0.175365	0.73892	0.453081	0.297577	0.137919	0.624858	0.294859	1	1779.89	717.162	3021.85	1852.89	4089.55	2090.92	935.1	2353.73	1640.97	3380.13	1.17475	1.30389	0.778902	0.885626	0.82653	0.337685	0.924654	0.0671947	0.354341	0	n4046
147.053	10.8969	C5H9NO4	L-Glutamate	Amino Acid Metabolism	1	1.18692	1.34023	1.09488	0.452721	0.0766921	0.0462695	0.552859	0.0024729	1	7.56537e+06	8.54258e+06	6.97874e+06	2.88563e+06	6.37396e+06	556631	1.39119e+06	1.65826e+06	330466	912676	0.0735763	0.162853	0.237616	0.114522	0.143188	1.24206	1.69879	0.102085	12.9152	0	n207
188.08	8.24036	C7H12N2O4	N-Acetylglutamine	0	1	0.560246	0.53667	0.688623	0.452538	0.0663265	0.0585534	0.148759	0.0356324	1	13236.9	12679.9	16270.1	10692.1	23627	3901.75	2630.9	2231.95	3094.04	7655.29	0.294763	0.207486	0.137181	0.289376	0.324006	1.46224	1.8289	0.851209	2.45409	0	n3121
864.574	3.27619	C45H85O13P	1-18:0-2-18:1-phosphatidylinositol	0	1	0.39858	0.500064	0.429647	0.447108	0.0336296	0.0551395	0.0397323	0.0431163	1	64055.8	80365.4	69048.7	71854.9	160710	16760.9	33967.6	15286.6	15570.9	54880.5	0.261661	0.422664	0.221389	0.216699	0.341487	2.83713	1.54964	2.58872	2.42609	0	n2047
148.037	11.5764	C5H8O5	(R)-2-Hydroxyglutarate	Amino Acid Metabolism	1	1.35358	1.523	1.20466	0.440831	0.0966847	0.0173211	0.515782	0.0149782	1	1.56732e+07	1.7635e+07	1.39489e+07	5.10444e+06	1.15791e+07	2.98564e+06	1.35037e+06	6.04226e+06	1.12449e+06	2.89836e+06	0.190493	0.0765732	0.433171	0.220296	0.250309	0.968074	3.58702	0.125048	4.33747	0	n64
222.067	12.2515	C7H14N2O4S	L-Cystathionine	Amino Acid Metabolism	1	1.0115	0.681785	0.427522	0.437436	0.960687	0.0139751	0.0189188	6.53155e-05	1	3.25731e+06	2.19555e+06	1.37675e+06	1.40867e+06	3.22029e+06	1.37724e+06	443829	825690	254073	158842	0.422815	0.20215	0.59974	0.180363	0.0493252	0.000712978	4.72562	4.80721	36.5543	0	p1262
319.157	9.1391	C13H25N3O4S	Leu-Met-Gly	Peptide(tri-)	1	0.593851	0.562447	0.754589	0.41853	6.30126e-05	0.0527395	0.0915406	0.0268922	1	14361.8	13602.3	18249.1	10121.8	24184.1	1467.57	6895.52	4910.66	7073.68	1112.83	0.102186	0.506939	0.269091	0.698858	0.046015	28.4417	2.29521	1.38938	3.85662	0	p3537
301.298	6.61701	C18H39NO2	Sphinganine	Lipids: Sphingolipids	1	0.410849	0.553813	0.752285	0.417651	0.0370855	0.0739379	0.300803	0.0367671	1	90054.5	121391	164894	91545.3	219191	60323.5	43551.6	60101.7	20494.8	74259.6	0.669856	0.358772	0.364487	0.223876	0.33879	1.82186	1.29059	0.323025	2.74553	0	p2828
358.142	11.0032	C20H22O6	Miroestrol	0	1	1.05611	1.13014	1.08795	0.403659	0.714964	0.36884	0.567117	0.00109566	1	5728.21	6129.78	5900.93	2189.4	5423.89	1335.87	1174.5	1317.88	580.72	834.211	0.233209	0.191606	0.223335	0.265241	0.153803	0.0373371	0.240093	0.0935443	10.1263	0	n1564
261.097	11.3788	C9H15N3O6	Ala-Asp-Gly	Peptide(tri-)	1	0.510047	0.522611	0.919571	0.395008	0.0139981	0.0122948	0.639873	0.00690657	1	2854.28	2924.6	5146.03	2210.51	5596.12	418.204	690.717	1388.12	1192.51	1185.59	0.146518	0.236175	0.269746	0.539474	0.211859	4.75647	3.79083	0.0607902	4.05358	0	n1431
307.084	10.5955	C10H17N3O6S	Glutathione	Amino Acid Metabolism	1	1.31623	1.22141	0.714822	0.380426	0.0976787	0.041566	0.110629	0.00104955	1	1.64711e+06	1.52845e+06	894516	476059	1.25138e+06	338808	144060	320802	55715.6	158235	0.205698	0.0942523	0.358632	0.117035	0.126448	1.11995	1.67642	0.995328	21.3601	0	p1577
333.118	10.4626	C12H19N3O8	Glu-Glu-Gly	Peptide(tri-)	1	0.537423	0.48043	0.437301	0.376267	0.0011574	0.00472315	0.00026133	0.000103017	1	6153.61	5501.02	5007.2	4308.33	11450.2	1365.96	2068.87	687.105	1005.54	1172.26	0.221978	0.376089	0.137223	0.233394	0.102379	8.65851	6.25931	22.484	21.3836	0	n3753
217.131	8.77502	C10H19NO4	O-Propanoylcarnitine	Lipids: Fatty Acyls	1	0.986608	0.729436	0.940391	0.370476	0.943283	0.208702	0.826802	0.0118328	1	11654	8616.21	11108	4376.12	11812.2	3782.29	3912.18	5703.9	3258.16	1820.71	0.32455	0.454049	0.513493	0.744532	0.154139	0.00142019	0.54855	0.0138294	3.96928	0	p4499
208.052	11.9739	C6H12N2O4S	Cys-Ser	Peptide(di-)	1	0.84297	0.384573	0.226508	0.369524	0.577992	0.0666288	NA	0.0520019	1	37390.8	17058.1	10047	16390.6	44356	21244.8	20177.1	NA	18933.1	8945.66	0.568184	1.18284	NA	1.15512	0.201679	0.0913013	1.52969	low	1.78356	0	p3725
326.134	11.838	C12H18N6O5	Asn-Gly-His	Peptide(tri-)	1	0.576764	0.352528	0.408813	0.369027	0.000188232	0.000161269	4.38702e-05	1.10798e-05	1	8363.81	5112.1	5928.31	5351.37	14501.3	1120.64	1488.94	1169.09	1007.69	817.703	0.133987	0.291258	0.197205	0.188305	0.0563883	19.5734	30.5507	36.1085	49.7134	0	n520
199.025	11.7188	C4H10NO6P	O-Phospho-L-homoserine	Amino Acid Metabolism	1	0.814031	0.554839	0.395815	0.360995	0.278368	0.0124336	0.0032275	0.00261581	1	6793.57	4630.46	3303.31	3012.72	8345.6	2017.16	1246.78	1257.05	985.325	1629.89	0.296922	0.269256	0.380541	0.327055	0.195299	0.358158	3.27768	6.00106	7.84022	0	n2245
232.035	11.549	C5H13O8P	D-Ribitol 5-phosphate	Carbohydrate Metabolism	1	0.492919	0.121666	0.315409	0.357833	0.0683615	NA	0.0059715	0.0488326	1	1834.83	452.886	1174.07	1331.99	3722.39	1373.39	NA	813.887	1578.67	908.16	0.748508	NA	0.693217	1.1852	0.243973	1.31425	low	4.36663	1.72266	0	n3007
161.069	5.12693	C6H11NO4	L-Glutamate methylester	0	1	1.43053	0.887939	1.1692	0.354579	0.208281	0.688908	0.427354	0.00466302	1	13111.8	8138.61	10716.6	3249.98	9165.73	4858.97	4331.31	2971.68	1169.29	2052.55	0.370579	0.532192	0.277297	0.359785	0.223938	0.559678	0.0459218	0.184394	6.27145	0	n3452
212.116	8.73788	C10H16N2O3	Pro-Pro	Peptide(di-)	1	0.745686	0.476602	0.716552	0.353456	0.190576	0.00166723	0.0319699	0.00105349	1	84756.8	54171.9	81445.4	40174.9	113663	33860.9	16316.3	17711.3	4697.77	14553.6	0.399507	0.301195	0.217463	0.116933	0.128042	0.615123	7.40368	1.97521	23.0913	0	p3275
214.132	4.59214	C10H18N2O3	Dethiobiotin	Metabolism of Cofactors and Vitamins	1	0.739109	0.604261	0.860115	0.35286	0.0482287	0.00791075	0.226629	0.00115088	1	87926.1	71884.3	102321	41977	118962	17769.4	16199.5	17215.9	7997.13	17720.2	0.202095	0.225355	0.168254	0.190512	0.148957	1.52955	3.84495	0.45368	15.6808	0	p1329
329.133	10.8497	C12H19N5O6	Ser-Ser-His	Peptide(tri-)	1	1.06996	1.1055	1.08185	0.348576	0.673734	0.50391	0.697041	0.00708105	1	3671.94	3793.91	3712.75	1196.26	3431.84	806.991	715.586	1153.68	835.741	725.216	0.219772	0.188614	0.310734	0.69863	0.21132	0.0489738	0.126298	0.0424963	4.08186	0	n1967
141.019	11.6525	C2H8NO4P	Ethanolamine phosphate	Amino Acid Metabolism	1	0.673969	0.397273	0.2668	0.345784	0.0327398	0.0003258	9.94631e-05	7.27844e-05	1	96815.3	57068.1	38325.7	49671.6	143649	27087.7	17344.2	4422.58	5880.49	11755.2	0.279787	0.303922	0.115395	0.118387	0.0818324	2.51563	17.0757	70.3236	51.1207	0	n2244
245.149	11.9886	C9H19N5O3	beta-Alanyl-L-arginine	Amino Acid Metabolism	1	0.740691	0.387019	0.501554	0.338356	0.0242441	0.0036623	0.00135318	8.47266e-05	1	58691.2	30666.8	39742.4	26810.8	79238.4	10969.9	14910	10456.7	3015.57	6473.14	0.186909	0.486195	0.263112	0.112476	0.0816919	2.60223	8.92925	10.314	53.9003	0	p3560
261.144	12.1418	C9H19N5O4	Ser-Arg	Peptide(di-)	1	1.15388	0.406112	0.849188	0.334659	0.533492	0.024967	0.423953	0.0135787	1	26477.2	9318.75	19485.7	7679.17	22946.2	8304.5	6265.28	4336.18	5633.94	6689.64	0.313647	0.672331	0.222531	0.733666	0.291535	0.109638	2.21069	0.188432	3.04714	0	p4109
129.043	11.3303	C5H7NO3	L-1-Pyrroline-3-hydroxy-5-carboxylate	Amino Acid Metabolism	1	0.812066	0.735083	0.741756	0.327499	0.0426477	0.0156966	0.0130034	0.000407331	1	7.82963e+06	7087384	7.15172e+06	3.15762e+06	9.64162e+06	258444	289252	850495	1.38088e+06	1.10257e+06	0.0330084	0.0408122	0.118922	0.437316	0.114356	2.56014	5.0211	3.19728	13.4643	0	p924
493.317	4.18118	C24H48NO7P	[PC (16:1)] 1-(9Z-hexadecenoyl)-sn-glycero-3-phosphocholine	Lipids: Glycerophospholipids	1	0.926964	1.01347	0.862108	0.326782	0.877039	0.973397	0.652083	0.0656343	1	38957.3	42593	36231.6	13733.6	42026.7	31545.4	25030.7	12311.1	10354.1	20780.6	0.809745	0.587671	0.33979	0.753925	0.494461	0.00660271	0.000302941	0.0575658	1.48505	0	p1856
186.1	8.45234	C8H14N2O3	Ala-Pro	Peptide(di-)	1	0.744468	0.574436	0.632506	0.325152	0.0233919	0.000994776	0.00293782	4.23217e-06	1	31533.7	24331.6	26791.3	13772.6	42357.4	5426.44	3902.92	4341.01	741.382	1658.27	0.172084	0.160405	0.16203	0.0538302	0.0391496	3.6387	18.069	11.2207	247.639	0	p2832
743.075	11.9986	C21H28N7O17P3	NADP+	Energy Metabolism	1	0.520901	0.21181	0.181851	0.317373	0.170765	NA	NA	0.0642167	1	23366.7	9501.45	8157.53	14236.8	44858.3	17732.1	NA	NA	16441.2	21047	0.758861	NA	NA	1.15484	0.469189	0.609831	low	low	1.31458	0	p3731
295.111	8.47811	C28H38N4O6S2	Met-Met-Phe-Tyr	Peptide(tetra-)	1	0.44023	0.14877	0.311361	0.304704	0.00498801	NA	0.0102313	0.00161004	1	1258.62	425.335	890.184	871.151	2859.01	229.968	NA	835.947	296.607	533.104	0.182715	NA	0.939072	0.340477	0.186465	7.59819	low	3.94327	10.6175	0	n4395
393.176	9.38048	C16H23N7O5	Thr-His-His	Peptide(tri-)	1	0.639724	0.415685	0.627445	0.300413	0.035166	0.00563188	0.0336842	0.00529984	1	5419.86	3521.76	5315.83	2545.15	8472.18	747.181	1038.68	584.046	469.159	1801.72	0.13786	0.294932	0.109869	0.184334	0.212663	2.44888	5.66623	2.77717	10.1346	0	n3877
112.027	7.64525	C4H4N2O2	Uracil	Nucleotide Metabolism	1	1.28294	0.863507	1.35916	0.300311	0.431058	0.606466	0.263746	0.00197571	1	473001	318363	501102	110721	368686	224534	165858	189459	68164.5	71388.6	0.474701	0.52097	0.378085	0.615645	0.19363	0.196023	0.0776695	0.427749	6.83036	0	n1352
308.042	10.278	C9H13N2O8P	dUMP	Nucleotide Metabolism	1	0.701937	0.481455	0.736713	0.299644	0.108016	0.0159188	0.23543	0.00997081	1	5237.04	3592.06	5496.5	2235.6	7460.85	1435.81	1060.15	2322.96	260.086	1838.17	0.274165	0.295136	0.422625	0.116339	0.246375	0.908994	3.32407	0.439732	7.922	0	n3904
334.067	11.7942	C9H19O11P	sn-glycero-3-Phospho-1-inositol	0	1	0.286177	0.154044	0.364233	0.299372	9.84192e-07	0.000271302	0.000826136	2.82258e-05	1	199371	107318	253751	208564	696672	33341.5	89036.7	89316.5	57611.8	35921	0.167233	0.829652	0.351985	0.276231	0.0515609	102.96	37.6811	21.1679	51.6873	0	n1325
243.158	11.6303	C11H21N3O3	Lys-Pro	Peptide(di-)	1	0.70816	0.349762	0.575507	0.297553	0.00136274	0.00422398	0.0206359	4.07091e-07	1	60630	29945.3	49272.7	25475.3	85616.3	5670.69	14689.9	16491.5	3266.5	2193.75	0.0935294	0.490556	0.334698	0.128222	0.025623	16.8873	14.0489	4.77218	233.614	0	p1176
386.137	10.0285	C14H22N6O5S	Cys-Gln-His	Peptide(tri-)	1	0.866141	0.703212	0.460897	0.297002	0.55247	0.15053	0.00741065	0.00410851	1	7530.41	6113.87	4007.13	2582.19	8694.2	3200.08	2540.3	710.568	461.597	1724.95	0.424954	0.415499	0.177326	0.178762	0.198402	0.102484	0.706166	6.31219	11.716	0	n3857
327.314	6.93095	C20H41NO2	N,N-Dimethylsphing-4-enine	Lipids: Sphingolipids	1	0.4585	0.393425	0.350053	0.292504	0.0245022	0.019625	0.0157532	0.0116768	1	12401	10640.9	9467.84	7911.32	27046.9	5798.11	2028.75	2112.67	2314.9	7642.6	0.467552	0.190655	0.223142	0.292607	0.282569	2.33085	4.30475	4.91506	5.74221	0	p3070
273.144	10.9256	C20H38N10O8	Arg-Thr-Asp-Arg	Peptide(tetra-)	1	0.637348	0.313014	0.647056	0.290175	0.174148	0.0266728	0.152127	0.0281127	1	74904.2	36786.9	76045.1	34102.7	117525	33515.2	17218.7	18009.5	9557.73	43393.7	0.447441	0.468066	0.236826	0.280263	0.369231	0.604237	2.99086	0.779463	3.52478	0	p3157
136.019	4.73983	C4H8O3S	S-Methyl-1-thio-D-glycerate	0	1	1.06211	0.419256	1.40266	0.289388	0.886492	0.0983768	0.519106	0.0480973	1	5351.19	2112.33	7066.98	1458.02	5038.27	3472.58	1847.5	5274.13	753.593	2320.59	0.648935	0.87463	0.746305	0.516862	0.460592	0.00561333	0.973038	0.12396	2.15323	0	n3663
303.154	11.1639	C11H21N5O5	Glu-Arg	Peptide(di-)	1	0.719199	0.376404	0.606936	0.282227	0.105566	0.00267769	0.00813517	0.00237266	1	70178.2	36728.9	59223.7	27539.3	97578.3	23563	18865.6	12733.3	1409.05	14839.7	0.335759	0.513644	0.215003	0.0511651	0.15208	0.968188	6.4268	3.84742	22.0766	0	p1480
161.069	7.1007	C6H11NO4	O-Acetyl-L-homoserine	Amino Acid Metabolism	1	1.15499	0.895472	0.886793	0.267039	0.543435	0.550548	0.659561	0.00551129	1	23117.9	17923.5	17749.8	5344.97	20015.7	7977.35	3994.05	8160.06	2781.92	5243.32	0.345073	0.222839	0.459728	0.520474	0.261961	0.105602	0.100756	0.0545752	6.10902	0	n3150
322.138	9.36878	C13H26N2O3S2	S-9-methylthiononylhydroximoyl-L-cysteine	0	1	0.556268	0.273198	0.716408	0.26386	0.539746	0.313731	0.686834	0.308606	1	9450.51	4641.4	12171.2	4482.76	16989.1	9762.46	1005.58	8755.89	1005.59	20444.9	1.03301	0.216655	0.719396	0.224323	1.20341	0.110717	0.363878	0.0469271	0.373288	0	n2809
332.053	11.0059	C16H12O8	3,3',4',5,7-Pentahydroxy-8-methoxyflavone	0	1	1.20918	1.65537	1.2936	0.261704	0.115874	0.033267	0.106678	0.00204506	1	105514	144448	112881	22836.5	87260.7	10263.7	33453	21164.5	6270.3	16296.1	0.0972733	0.231592	0.187494	0.274573	0.186752	0.898313	2.36189	0.919947	13.6135	0	p720
216.111	8.3449	C9H16N2O4	Thr-Pro	Peptide(di-)	1	0.851793	0.431755	0.646853	0.261405	0.466882	0.0140173	0.0700835	0.0104946	1	23265.9	11793	17668.2	7140.04	27314.1	7636.49	5016.01	4636.44	561.411	7091.13	0.328226	0.425338	0.262417	0.0786285	0.259614	0.150898	3.19313	1.29622	8.04344	0	p4197
146.069	11.367	C5H10N2O3	L-Glutamine	Amino Acid Metabolism	1	0.745098	0.668493	0.660333	0.257393	0.000366852	0.00330955	0.00708731	0.000922353	1	432646	388165	383427	149457	580657	20025.9	59867.3	71955.9	85149.4	30205	0.046287	0.154232	0.187665	0.569725	0.0520186	16.6801	8.24057	6.38747	22.7783	0	n1425
203.127	12.3239	C8H17N3O3	Lys-Gly	Peptide(di-)	1	0.847932	0.175118	0.680381	0.257034	0.148929	NA	0.0174539	0.00929584	1	9137.35	1887.08	7331.81	2769.81	10776	1110.25	NA	566.202	3240.88	1596.89	0.121506	NA	0.0772254	1.17008	0.148189	0.709897	low	4.13244	4.9106	0	p4633
324.267	3.3655	C20H36O3	[FA hydroxy(20:2)] 11R-hydroxy-12E,14Z-eicosadienoic acid	Lipids: Fatty Acyls	1	0.733805	0.421458	0.305367	0.251958	0.461667	0.158225	0.111304	0.0868986	1	8368.12	4806.2	3482.32	2873.26	11403.7	2623.55	3482.86	4394.16	3482.05	6953.67	0.313517	0.724661	1.26185	1.21188	0.609772	0.166827	0.719654	0.927383	1.20322	0	n3463
301.164	4.61451	C13H23N3O5	(Ac)2-L-Lys-D-Ala	0	1	0.899359	0.345687	0.505316	0.240364	0.571185	0.00445934	0.0142856	0.00238363	1	721209	277211	405220	192752	801914	206484	79840.2	154354	83473.9	172505	0.286303	0.288012	0.380915	0.433065	0.215116	0.0899717	7.61958	2.93686	10.104	0	p1325
129.079	6.8613	C6H11NO2	N4-Acetylaminobutanal	Amino Acid Metabolism	1	0.795678	0.609547	0.679851	0.235459	0.17427	0.0218698	0.0397498	0.00204752	1	428422	328202	366056	126780	538436	94300.1	45269.3	57010.2	44412.5	106832	0.22011	0.137931	0.155742	0.350312	0.198412	0.59605	3.2831	2.02648	12.66	0	p2495
201.057	11.5833	C7H11N3O2S	Ovothiol A	0	1	0.449266	0.31334	0.279762	0.231728	7.72274e-06	0.000335508	0.00106001	9.51358e-07	1	2.76258e+06	1.92675e+06	1.72028e+06	1.42492e+06	6.14908e+06	338790	652896	849563	327525	247489	0.122635	0.338858	0.493852	0.229856	0.0402482	65.1505	36.5685	25.0499	132.431	0	p1165
143.058	6.96169	C6H9NO3	Vinylacetylglycine	0	1	0.438687	0.13883	0.310012	0.227943	0.0062394	0.00209815	0.00265929	0.00302499	1	63716.7	20164.2	45027.4	33107.3	145244	17260	10013.1	17238.2	10143.4	30375.5	0.270887	0.496577	0.382838	0.306379	0.209134	5.44554	15.2942	8.23346	12.2613	0	p3066
483.968	13.1382	C9H15N2O15P3	UTP	Nucleotide Metabolism	1	0.88014	0.433249	1.56844	0.225365	0.661804	0.0123588	0.36912	0.0014931	1	94580	46557	168545	24217.8	107460	50201.3	26191.2	115140	20864.7	21764.7	0.530781	0.562562	0.683139	0.861543	0.202538	0.0554125	3.19846	0.27175	7.62267	0	p2851
704.583	3.8352	C39H81N2O6P	[SP (16:0)] N-(hexadecanoyl)-sphinganine-1-phosphocholine	Lipids: Sphingolipids	1	0.806171	0.423332	0.174911	0.221327	0.555741	0.199843	NA	0.00664823	1	110853	58210.3	24051.2	30433.6	137505	75063.2	95868.1	NA	37705.3	36858.7	0.677144	1.64693	NA	1.23894	0.268054	0.10158	0.596027	low	4.12346	0	p2779
338.071	11.0228	C10H18N4O5S2	Asn-Cys-Cys	Peptide(tri-)	1	0.828433	0.989492	0.905852	0.218123	0.0928819	0.921275	0.369979	0.000325723	1	11263.2	13452.9	12315.7	2965.54	13595.7	637.523	1963.71	1771.57	2112.97	1957.18	0.0566025	0.14597	0.143846	0.712508	0.143956	1.28414	0.00265526	0.2351	13.6224	0	n1557
203.091	10.0169	C7H13N3O4	Ala-Asn	Peptide(di-)	1	0.851523	0.530051	0.548764	0.206007	0.235556	0.00894832	0.00460476	0.00372284	1	3612.56	2248.73	2328.12	873.98	4242.47	684.041	792.397	402.844	1115.63	667.459	0.189351	0.352376	0.173034	1.27649	0.157328	0.434402	3.70323	6.0297	6.71352	0	n4243
482.984	13.444	C9H16N3O14P3	CTP	Nucleotide Metabolism	1	0.540749	0.524568	0.87051	0.203395	0.0935393	0.148308	0.636246	0.0210409	1	11129	10796	17915.8	4186.03	20580.8	5474.7	9002.57	7590.33	1206.47	7547.38	0.491929	0.833877	0.423667	0.288212	0.366719	1.02761	0.693733	0.061987	4.60108	0	p4288
136.019	6.86017	C4H8O3S	S-Methyl-1-thio-D-glycerate	0	1	0.950021	0.28045	0.966134	0.202164	0.923544	0.073616	0.935261	0.0606629	1	23288.3	6874.79	23683.3	4955.74	24513.4	20249	4920.12	14216.4	2225.78	13495.6	0.869493	0.715675	0.600273	0.449131	0.550541	0.00253479	1.50781	0.00179362	2.04452	0	n2771
172.085	9.29387	C7H12N2O3	Glycylproline	Peptide(di-)	1	0.540826	0.45937	0.541239	0.19341	0.000165043	5.31395e-05	0.0007719	6.80478e-05	1	34255.9	29096.4	34282	12250.6	63339.9	5196.02	4945.97	6889.65	1335.85	4481.97	0.151683	0.169985	0.20097	0.109044	0.0707607	17.9643	26.3209	12.4988	119.333	0	p1443
676.552	3.79017	C37H77N2O6P	SM(d18:0/14:0)	Lipids: Sphingolipids	1	0.900787	0.347539	0.11401	0.184245	0.731388	0.0700955	NA	0.00206751	1	187010	72151.7	23669.3	38250.7	207608	108167	99681.7	NA	44890.3	19749.5	0.578404	1.38156	NA	1.17358	0.0951288	0.0350902	1.77682	low	11.925	0	p2778
332.169	11.2026	C13H24N4O6	Leu-Asn-Ser	Peptide(tri-)	1	0.747066	0.270436	0.487268	0.181802	0.068403	0.00013123	0.00336854	0.000417716	1	38210.2	13832	24922.3	9298.63	51147	9435.94	6041.44	8596.49	1815.36	6150.04	0.246948	0.436773	0.344932	0.195229	0.120242	1.31926	18.7349	6.15574	42.5912	0	p3818
271.164	11.6971	C11H21N5O3	Pro-Arg	Peptide(di-)	1	0.498586	0.28519	0.412568	0.177544	0.000457831	0.000457127	0.000912494	9.71981e-05	1	46255.9	26458.3	38275.7	16471.5	92774.1	9515.63	14205.5	13551.9	4325.04	9552.8	0.205717	0.536902	0.354061	0.262577	0.102968	11.9027	15.0069	10.8038	52.9464	0	p3479
214.132	7.02164	C10H18N2O3	Val-Pro	Peptide(di-)	1	0.403192	0.252338	0.463991	0.174921	0.00707165	0.00266281	0.0107112	0.00364852	1	26869.2	16816.1	30920.9	11657	66641.2	6547.25	7413.25	6226.21	3555.96	14681.4	0.243671	0.440842	0.201359	0.30505	0.220305	6.12136	9.17764	5.0173	13.249	0	p3067
216.111	7.02809	C9H16N2O4	gamma-Glutamyl-gamma-aminobutyraldehyde	Amino Acid Metabolism	1	0.646307	0.291744	0.290877	0.17115	0.0766474	0.00621971	0.0101711	0.00799596	1	22256.4	10046.5	10016.7	5893.75	34436.2	516.585	6152.99	2493.42	970.525	9186.45	0.0232107	0.612449	0.248926	0.16467	0.266767	1.75233	4.86589	6.58122	9.54699	0	p3069
274.046	11.3462	C7H15O9P	1-Deoxy-D-altro-heptulose 7-phosphate	0	1	1.03662	0.480401	0.467415	0.167419	0.946098	NA	NA	NA	1	2856.94	1323.99	1288.2	461.409	2756	2744.22	NA	NA	NA	210.386	0.960545	NA	NA	NA	0.0763374	0.00134486	low	low	low	0	n4134
169.998	11.6257	C3H7O6P	D-Glyceraldehyde 3-phosphate	Carbohydrate Metabolism	1	0.308697	0.199617	0.298631	0.145192	0.00255975	0.000712084	0.00222424	0.00150488	1	20959.8	13553.5	20276.3	9858.19	67897.6	2399.78	4887.43	2795.08	1792.9	11007.5	0.114495	0.360603	0.13785	0.181869	0.162119	17.3582	20.3603	17.5829	27.0832	0	n2623
400.099	11.5728	C14H20N6O4S2	Ovothiol A disulfide	0	1	0.326081	0.197112	0.197661	0.139711	5.23602e-05	7.09024e-05	0.000686766	4.66927e-06	1	117841	71233.3	71431.6	50489.4	361385	35038.3	41536.5	58419.1	16835.4	26161.5	0.297336	0.583105	0.817833	0.333445	0.0723923	31.0201	34.9371	20.5196	99.8662	0	p1169
230.09	11.2364	C9H14N2O5	Aspartyl-L-proline	Peptide(di-)	1	0.643319	0.305334	0.682743	0.134181	0.0686483	0.00246393	0.115133	0.00023501	1	19741.2	9369.63	20950.9	4117.53	30686.4	8176.89	6296.98	8970.71	5007.26	3455.6	0.414205	0.672063	0.428177	1.21608	0.11261	1.52024	8.8075	1.02559	19.0715	0	p2323
460.247	7.50983	C52H72O14	[PR] Astaxanthin diglucoside/ Astaxanthin beta-D-diglucoside	Lipids: Prenols	1	0.51397	0.150547	0.293734	0.127936	0.00134821	0.00129623	0.000171799	0.000484288	1	29191.7	8550.57	16683.1	7266.35	56796.6	3595	12344.7	6807.17	1541.34	6944.39	0.123151	1.44373	0.408028	0.21212	0.122268	12.4619	11.6026	17.0163	48.4829	0	p3782
323.052	11.8354	C9H14N3O8P	CMP	Nucleotide Metabolism	1	0.430932	0.304929	0.197908	0.110785	0.00478771	0.00256745	0.000962645	0.00123857	1	141260	99956.5	64874.7	36315.5	327802	47029.2	32621.7	46630.6	27330.2	66108	0.332925	0.32636	0.71878	0.752575	0.201671	5.2868	9.55269	10.5629	16.6037	0	p2690
73.0529	11.0877	C3H7NO	beta-Aminopropion aldehyde	Amino Acid Metabolism	1	1.10825	0.722011	0.729704	0.100734	0.864506	0.724125	0.645467	0.169456	1	609747	397241	401473	55422.3	550187	374841	617234	241557	16276.5	549385	0.614749	1.5538	0.601677	0.293681	0.998542	0.00801983	0.0342596	0.0614028	0.810331	0	p2074
185.105	7.40857	C9H15NO3	Otonecine	0	1	0.834783	0.490336	0.582574	0.0877224	0.65143	0.117585	0.171352	0.0208346	1	70713.2	41535.6	49348.9	7430.83	84708.4	47166.7	31864	28991	3074.6	34843.3	0.667015	0.76715	0.58747	0.413762	0.411332	0.056959	0.836063	0.608555	4.8809	0	p2639
119.058	10.7516	C4H9NO3	L-Threonine	Amino Acid Metabolism	1	1.22965	0.783154	0.826516	0.0788038	0.729415	0.791851	0.770243	0.156338	1	275955	175754	185485	17685	224418	179683	274950	122733	9366.47	219711	0.651132	1.56441	0.661685	0.529629	0.979027	0.0329702	0.0191184	0.0239321	0.883744	0	n1509
481.989	11.9943	C10H17N2O14P3	dTTP	Nucleotide Metabolism	1	0.594557	0.209639	0.511762	0.0692862	0.0792059	NA	0.0890006	NA	1	23246.7	8196.72	20009.5	2709.04	39099.3	2686.96	NA	14160.3	NA	12311.9	0.115584	NA	0.707679	NA	0.314887	1.58249	low	1.035	low	0	p3895
460.247	4.74611	C52H72O14	[PR] Astaxanthin diglucoside/ Astaxanthin beta-D-diglucoside	Lipids: Prenols	1	0.474562	0.146102	0.330825	0.0651984	0.000619745	0.000753088	0.00052309	3.57991e-05	1	35058.5	10793.3	24439.8	4816.56	73875.5	5402.49	14546.5	11052.6	5562.45	8685.53	0.154099	1.34773	0.452235	1.15486	0.11757	14.4015	13.8635	12.368	44.8314	0	p3636
127.063	7.44073	C6H9NO2	2,3,4,5-Tetrahydropyridine-2-carboxylate	Amino Acid Metabolism	1	0.81657	0.453719	0.58637	0.0498915	0.611942	0.0872384	0.180272	0.0177821	1	260024	144480	186721	15887.2	318435	175816	112037	117640	2778.31	127663	0.676151	0.775453	0.630032	0.174877	0.400906	0.07227	1.04888	0.575662	5.61378	0	p2638
69.0579	10.0972	C4H7N	Isobutyronitrile	0	1	0.732091	0.683679	0.638406	0.0178253	0.0184964	0.00989109	0.00464943	0.000509988	1	30932792	28887236	26974344	753167	42252641	1.24617e+06	5.04514e+06	4.68341e+06	104475	5.12471e+06	0.0402865	0.174649	0.173625	0.138714	0.121287	4.60672	3.45413	4.84317	65.5489	0	p483
115.063	10.1174	C5H9NO2	L-Proline	Amino Acid Metabolism	1	0.378887	0.316041	0.253598	0.00559976	0.0199525	0.0126849	0.00787746	0.00615537	1	2.09019e+06	1.74349e+06	1.39901e+06	30891.9	5.51665e+06	359490	558503	747928	6058.51	1.58274e+06	0.171989	0.320337	0.534612	0.19612	0.286903	4.45682	5.05387	5.53274	12.0128	0	n276
305.122	10.9289	C11H19N3O7	Thr-Ala-Asp	Peptide(tri-)	1	0.173556	0.348145	0.639146	0	0.000975096	0.0761928	0.060371	NA	1	7998.09	16043.8	29454.2	0	46083.8	9277.05	23009	11861.8	NA	5497.52	1.15991	1.43414	0.402719	NA	0.119294	12.4737	1.61246	1.61791	low	0	p3158
346.252	3.32602	C22H34O3	Taxa-4(20),11(12)-dien-5alpha-acetoxy-10beta-ol	Biosynthesis of Secondary Metabolites	1	0.637213	0.3409	0.563771	0	0.00624676	0.0399876	0.154275	NA	1	12804	6849.98	11328.3	0	20093.8	2440.57	8021.39	9290.75	NA	2562.27	0.19061	1.17101	0.820138	NA	0.127516	4.24392	2.4736	0.827208	low	0	n3018
312.022	11.9573	C9H16N2O5Se	gamma-Glutamyl-Se-methylselenocysteine	Amino Acid Metabolism	1	0.106661	0	0	0	NA	NA	NA	NA	1	6404.46	0	0	0	60044.9	NA	NA	NA	NA	8018.07	NA	NA	NA	NA	0.133535	low	low	low	low	0	p3727
254.058	10.0974	C15H10O4	Daidzein	Biosynthesis of Secondary Metabolites	1	0.402242	0.240979	0.102162	0	0.00265744	0.00150303	0.000369876	NA	1	16104.4	9648.01	4090.22	0	40036.7	4645.82	8113.67	4997.25	NA	7385.37	0.288481	0.840969	1.22176	NA	0.184465	7.52362	7.67159	16.2501	low	0	p496
140.059	11.7243	C6H8N2O2	4,5,6,7-Tetrahydroisoxazolo(5,4-c)pyridin-3-ol	Xenobiotics Drugs etc	1	0.971394	0	1.01097	0	0.943124	NA	0.977123	NA	1	8040.62	0	8368.2	0	8277.4	5975.7	NA	5689.88	NA	1535.73	0.743188	NA	0.679941	NA	0.185533	0.0014728	low	0.000237369	low	0	p4620
228.075	7.36758	C9H12N2O5	Deoxyuridine	Nucleotide Metabolism	1	0.675842	0.515755	0.44395	0	0.0784461	0.0254963	0.00635279	NA	1	3211.55	2450.83	2109.62	0	4751.93	1054.9	1178.48	650.309	NA	999.738	0.328472	0.480849	0.308259	NA	0.210386	1.12331	2.21708	4.90854	low	0	n2693
446.06	11.8382	C11H20N4O11P2	CDP-ethanolamine	Lipid Metabolism	1	0.398351	0.105543	0	0	0.00575549	NA	NA	NA	1	24542.3	6502.49	0	0	61609.7	11183.8	NA	NA	NA	13375.6	0.455696	NA	NA	NA	0.217102	4.51993	low	low	low	0	p2695
491.001	11.7579	C10H16N5O12P3	dATP	Nucleotide Metabolism	1	0.636267	0.298528	0.664733	0	0.0638867	NA	0.0683956	NA	1	14074.9	6603.77	14704.6	0	22121.1	4593.58	NA	3683.94	NA	5361.69	0.326366	NA	0.25053	NA	0.242379	1.29875	low	1.29975	low	0	p3481
268.074	10.104	C16H12O4	Formononetin	Biosynthesis of Secondary Metabolites	1	0.223828	0.0227427	0.0303004	0	0.0322311	NA	NA	NA	1	26976.2	2741	3651.87	0	120522	5971.99	NA	NA	NA	49944.3	0.22138	NA	NA	NA	0.414399	3.45871	low	low	low	0	p3165
409.297	4.49066	C27H39NO2	Veratramine	0	1	0.234745	0.0390118	0.074362	0	0.0272973	NA	0.0194217	NA	1	1983.15	329.577	628.22	0	8448.14	1671.18	NA	725.42	NA	3549.54	0.842688	NA	1.15472	NA	0.420156	2.71543	low	4.65897	low	0	n3770
165.065	13.3532	C6H7N5O	N1-methylguanine	0	1	0.739821	0.592787	0.515536	0	0.535907	0.198623	0.137187	NA	1	5282.15	4232.36	3680.81	0	7139.77	4461.87	1690.1	1401.2	NA	3447.37	0.844706	0.399327	0.380678	NA	0.48284	0.10854	0.573445	0.863997	low	0	p4662
