# Supplementary material for: Cell-based and multi-omics profiling reveals dynamic metabolic repurposing of mitochondria to drive developmental progression of Trypanosoma brucei
Source: PLoS Biol. 2020 Jun 10;18(6):e3000741. doi: 10.1371/journal.pbio.3000741 (PMC7307792; doi:10.1371/journal.pbio.3000741)
Supplement: S1 Data — (XLSX) [file pbio.3000741.s016.xlsx]

## Sheet: Fig 1B
Distance between nucleus and kinetoplast (mm)
	Days after RBP6 OE
	0	2	4	6	8
	1.77	0.89	1.4	1.43	0.99
	1.88	1.24	0.96	1.17	1.78
	1.9	1.32	1.4	1.75	1.07
	1.35	1.16	1.65	1.68	1.647
	1.83	1.51	1.38	1.17	1.36
	1.98	0.48	1.64	1.08	1.24
	1.97	1.12	2.33	0.68	2.02
	1.96	0.31	1.48	1.68	1.56
	2.26	0.81	1.25	1.28	1.72
	1.63	0.61	0.84	1.09	1.28
	1.7	0.68	1.39	1.26	1.64
	2.01	0.45	0.91	1.16	1.5
	1.92	0.78	0.97	1.32	1.46
	1.68	0.49	0.92	1.4	1.09
	2.11	0.49	1.17	1.28	1.06
	1.93	0.48	0.99	0.76	1.45
	1.89	0.81	1.5	1.69	1.28
	2.01	0.37	2.07	1.7	1.82
	2.26	0.47	0.78	1.59	1.65
	1.96	0.94	0.63	1.28	1.9
	1.62	0.42	1.15	1.4	1.35
	2.32	0.28	1.15	1.03	2.3
	2.1	0.37	0.31	1.39	1.84
	1.82	0.89	0.79	0.83	1.14
	2.23	0.57	0.88	0.66	1.53
	2.01	0.35	0.84	0.5	1.08
	1.95	0.72	0.5	0.57	1.42
	1.68	0.49	0.7	0.53	0.99
	1.48	1.12	0.5	0.73	1.15
	1.54	0.71	0.62	0.65	0.58
	1.87	0.82	0.35	0.97	1.51
	1.91	1.19	0.54	0.26	0.6
	2.27	1.14	0.57	0.63	0.6
	1.93	0.62	0.93	0.42	0.41
	2.32	0.39	0.54	0.65	0.4
	1.81	0.58	0.77	0.45	1.1
	1.87	0.44	0.97	0.8	0.99
	2.26	0.69	0.75	0.52	0.41
	1.63	0.44	0.65	0.88	0.58
	1.91	0.79	0.72	0.55	0.7
	1.68	0.28	0.75	0.43	0.55
	2.47	0.92	0.6	0.69	0.4
	1.64	1.32	0.24	0.44	0.7
	1.77	0.79	0.56	0.45	0.67
	1.83	0.84	0.4	0.62	1.53
	1.5	0.35	0.5	0.93	2.19
	1.5	0.97	0.79	0.41	1.58
	1.89	0.39	0.63	0.45	2.01
	1.91	0.81	0.7	0.54	1.69
	1.49		0.42		1.37

## Sheet: Fig 1E
Number of the cells
Days after RBP6 OE	procyclic trypomastigotes			epimastigotes			metacyclic trypomastigotes
0	98	97	98	2	2	1	0	1	1
2	5	3	4	95	90	94	0	7	2
4	2	2	3	78	80	75	20	18	22
6	5	6	8	55	40	50	40	54	42
8	48	34		13	19		39	47

## Sheet: Fig 2B
Log2 fold change to uninduced
Days after RBP6 OE	GPEET	EPs			BARPs											mVSGs
0	0	0	0	0	0	0	0	0	0	0	0	0	0	0	0	0	0	0	0	0	0	0	0
2	-2.06818	-0.03592	1.31564	1.03602	0.028672	3.16399	0.021593	0.3096	1.32473	1.08399	1.3397	1.58331	0.893232	0.71249	0.93829	-0.46353	-1.02366	-0.44158	-0.33922	-0.91815	0.031352	-0.09825	-0.67721
3	-1.91548	0.527869	1.54427	2.18304	0.263071	3.07579	0.021582	0.051676	1.29904	1.00283	1.23163	1.35436	0.977213	0.577419	1.15931	-1.18996	-1.70156	-1.22385	-1.26982	-0.95351	1.5905	-0.69407	-1.56597
4	-1.75677	1.3778	1.26154	2.59459	0.311061	2.76074	0.527001	0.081545	1.14727	0.943038	1.1358	1.18968	0.868039	0.521804	1.14223	-0.95793	-1.24138	-1.18286	-1.15868	-1.00188	2.97329	-0.69181	-1.21563
6	-1.86515	2.32284	0.659775	2.61032	1.11402	3.15104	0.421309	0.396143	1.40639	1.27241	1.30197	1.54297	1.51217	0.897648	1.90511	4.04684	3.01923	4.99402	4.43853	4.41272	7.15155	4.56535	5.01592
8	-1.99659	1.68659	0.542748	2.00009	0.898969	3.51345	1.10229	0.476005	1.59569	1.48739	1.59912	1.92782	1.72847	1.01094	2.30967	6.91568	6.14881	7.65473	7.3773	7.18432	12.0694	7.34673	7.53716

## Sheet: Fig 5A
Relative ratio between KCN- and SHAM-sensitive respiration
Days after RBP6 OE	KCN sensitive respiration						SHAM sensitive respiration						Residual respiration
0	71	79	79	80	91	77	26	18	21	20	1	22	3	3	0	0	10	2
2	34	41	44	47	35		62	59	55	45	61		4	1	1	7	5
4	43	41	55				51	53	36				7	6	9
6	28	45	25	34			60	50	64	65			12	5	11	1

## Sheet: Fig 5B
O2 flux per V (pmol/(s*ml))
Days after RBP6 OE	KCN sensitive respiration								SHAM sensitive respiration								Residual respiration
0		32.1844	38.144	27.9202	27.154				9.7463	9.0683	5.117	7.8479	16.3955				1.503	1.4461	1.867	4.2477	1.2429
2	0.7768	11.573	7.792	12.6697	13.6696	21.4673	16.2153	9.0332	27.4335	35.5008	16.5534	20.9592	22.5941	25.1193	15.9638	24.3776	2.869	2.3776	4.9475	4.268	5.2793	4.0932	4.1161	4.3664
6	9.4915	5.1782	8.8263	4.2229	5.7909				16.3739	18.5887	12.9766	21.2976	21.9338				2.463	3.1062	2.9485	2.9618	3.4774

## Sheet: Fig 5C
% of ATP produced
Days after RBP6 OE	Gly-3-P				Gly-3-P + KCN
0	100	107	100	100	21	16	27	28
2	45	49	45	57	0	0	27	26
4	39	57	56	54	9	8	30	30
6	19	31	51	48	1	1	19	24
8		14	49	41	1	1	9	15

## Sheet: Fig 7A
Fluorescence intensity (A.U., normalized)
	Days after RBP6 OE
Experiment	0	2	4	6	8	FCCP
MK exp I	100		153	172		19
MK exp II	100	85.1092	130	146	111	14
MK exp III	100			105		10
MK exp IV	100	96.6804	132	120	79	7.3
ED 06062017	100	125	147	162	79	14.5
ED 05062017	100	114	141		76	13.4
ED 11152017	100	96	174
ED11092017	100	133		209
ED13082019	100	112	151	153	179
ED13082019	100	103	163	130	103

## Sheet: Fig 7B
% of TMRE fluorescence
Days after RBP6OE	Δψm sensitive to KCN						Δψm insensitive to KCN
0	73	59	44		54	61	27	41	56		46	39
2	35	14		33	38	31	65	86		67	62	69
4	1	12		30	17	0	99	88		70	83	100
6	0	0	23	37	14	16	100	100	77	63	86	84
8	0		29	37	16	24	100		71	63	84	76

## Sheet: Fig 7D left panel
Cycle Nr.	1	2	3	4	5	6	7	8	9	10	11	12	13	14	15	16	17	18	19	20	21	22	23	24	25	26	27	28	29	30	31	32	33	34	35	36	37	38	39	40	41	42	43	44	45
Time [s]	0	20	40	60	80	100	120	140	160	180	200	220	240	260	280	300	320	348.6	360	380	400	420	440	460	480	500	520	540	560	580	600	620	640	660	680	700	720	740	760	788.9	800	820	840	860	880
RBP6 OE uninduced_expI	0.945787	0.91581	0.910825	0.850734	0.749768	0.632885	0.492385	0.350579	0.238819	0.14105	0.0837774	0.0479219	0.0392588	0.0174636	0.0182887	0	0.0241672	0.0434529	0.171096	0.334422	0.421328	0.508646	0.580597	0.666644	0.734676	0.779882	0.83547	0.887036	0.919592	0.949912	0.960535	0.960397	0.983224	0.969232	0.992643	0.997112	0.988484	0.990615	1	0.969267	0.982124	0.97377	0.969095	0.950394	0.979752
RBP6 OE uninduced_expII	0.944908	0.949971	0.905576	0.884183	0.799685	0.647386	0.501257	0.333803	0.199745	0.110888	0.0579083	0.0362807	0.0153237	0.00221306	0	0.0124401	0.0147537	0.0516715	0.159273	0.312477	0.411025	0.504108	0.57791	0.651745	0.724642	0.776213	0.825303	0.869698	0.896556	0.935821	0.933307	0.95537	0.949133	0.966435	0.986923	0.972739	0.985481	0.984374	1	0.94293	0.958589	0.953258	0.940281	0.957382	0.954062
RBP6 OE uninduced_expIII	0.9626	0.939681	0.921623	0.890873	0.817761	0.676939	0.527037	0.365321	0.237427	0.140485	0.0774995	0.0421927	0.0258557	0.00745966	0	0.00826976	0.012489	0.0352731	0.14089	0.296969	0.402687	0.488929	0.577837	0.647708	0.708094	0.790792	0.839938	0.882401	0.875481	0.932998	0.935665	0.944204	0.964896	0.972625	0.980726	0.98157	0.989772	1	0.989232	0.935631	0.94731	0.949031	0.947951	0.953453	0.942145
RBP6 OE day 4_expI	0.864264	0.71975	0.58031	0.438856	0.323535	0.228307	0.141574	0.0879001	0.0368029	0.0281055	0.0146567	0.0107912	0.00563721	0.00692571	0	0.0196094	0.0340648	0.0389772	0.176726	0.279605	0.374753	0.421824	0.486893	0.527522	0.597705	0.657137	0.686571	0.733763	0.784256	0.827421	0.872962	0.875901	0.918422	0.937588	0.96207	0.964888	0.992833	1	0.990376	0.974713	0.973505	0.971895	0.976042	0.953453	0.978136
RBP6 OE day 4_expII	0.892	0.781378	0.648345	0.494561	0.322186	0.215498	0.145992	0.0823112	0.0512227	0.0218314	0.00721284	0	0.00813855	0.0117643	0.00890997	0.0229114	0.0250328	0.0527656	0.184641	0.300548	0.369745	0.416339	0.485844	0.544357	0.597508	0.64013	0.702191	0.758235	0.790365	0.829708	0.84448	0.90199	0.918499	0.955064	0.96679	0.990319	0.981563	0.995796	1	0.98839	0.964322	0.978554	0.968333	0.970917	0.986963
RBP6 OE day 4_expIII	0.93262	0.780844	0.644168	0.459775	0.330689	0.207734	0.135449	0.0747001	0.0465678	0.0187038	0.00306619	0.00329616	0	0.00229964	0.0169024	0.0226132	0.0337664	0.0566479	0.209229	0.317581	0.371929	0.445173	0.497068	0.556629	0.605994	0.648768	0.706872	0.767928	0.774903	0.846001	0.879192	0.880955	0.941474	0.946687	0.974167	0.968457	0.988272	0.998927	0.984899	0.965927	0.975854	0.966962	0.988004	1	0.946495
RBP6 OE day 8_expI	0.912209	0.790814	0.644606	0.51027	0.379385	0.281489	0.198053	0.145058	0.0958015	0.0699203	0.0417386	0.0248542	0.023786	0.00406704	0.0142963	0	0.00554597	0.0470791	0.103114	0.229685	0.327335	0.392778	0.446142	0.499548	0.550612	0.573371	0.57144	0.596418	0.634089	0.659929	0.669789	0.681908	0.717936	0.723852	0.753677	0.736546	0.774135	0.786912	0.826226	0.935954	0.968573	0.979049	0.981349	1	0.995686
RBP6 OE day 8_expII	0.928455	0.842074	0.691725	0.552263	0.411964	0.318006	0.21663	0.155454	0.111785	0.071346	0.0408774	0.0381655	0.0202991	0.0108475	0.00370887	0.00881356	0	0.0214955	0.0995414	0.211206	0.302373	0.364068	0.434217	0.474457	0.521914	0.540937	0.600518	0.626999	0.631864	0.662732	0.698704	0.697547	0.716291	0.745045	0.766142	0.763031	0.808295	0.790469	0.820459	0.946919	0.986999	0.997846	0.978903	0.987318	1
RBP6 OE day 8_expIII	0.965582	0.856272	0.724498	0.560592	0.432308	0.314453	0.217257	0.152513	0.104697	0.0655863	0.0398331	0.0275182	0.0157648	0.00810301	0	0.00168478	0.0077821	0.0283605	0.0976774	0.216375	0.299089	0.38385	0.449035	0.502387	0.552569	0.590758	0.631875	0.642023	0.678046	0.684745	0.707329	0.714108	0.717678	0.763408	0.793855	0.801236	0.804003	0.838862	0.829757	0.963536	0.983954	1	0.979221	0.993702	0.992739

## Sheet: Fig 7D right panel
Cycle Nr.	1	2	3	4	5	6	7	8	9	10	11	12	13	14	15	16	17	18	19	20	21	22	23	24	25	26	27	28	29	30	31	32	33	34	35	36	37	38	39	40	41	42	43	44	45
Time [s]	0	20	40	60	80	100	120	140	160	180	200	220	240	260	280	300	320	348.6	360	380	400	420	440	460	480	500	520	540	560	580	600	620	640	660	680	700	720	740	760	788.9	800	820	840	860	880
RBP6 OE uninduced_expI	0.872607	0.831349	0.774286	0.673182	0.58148	0.462376	0.337024	0.247951	0.166455	0.103114	0.052083	0.029042	0.016825	0.002938	0.001608	0	0.001577	0.074877	0.308941	0.558006	0.74042	0.828225	0.889586	0.918628	0.962237	0.933845	0.972196	0.960443	0.995608	0.979216	0.976309	0.964154	0.971608	0.972783	0.989856	0.991309	1	0.986392	0.974794	0.930226	0.9267	0.922556	0.933659	0.934463	0.924473
RBP6 OE uninduced_expII	0.890089	0.857348	0.784725	0.655041	0.550104	0.400616	0.272885	0.175821	0.110247	0.061394	0.036922	0.018308	0.011595	0	0.010802	0.004791	0.011016	0.076346	0.331808	0.568504	0.730563	0.839619	0.872666	0.905468	0.933999	0.943671	0.969028	0.972782	0.965031	0.987215	0.96439	0.970402	0.971836	0.955206	0.956884	0.953222	0.981173	0.980197	1	0.941352	0.950659	0.933144	0.924783	0.920023	0.924936
RBP6 OE uninduced_expIII	0.896664	0.850652	0.816621	0.740977	0.65047	0.522718	0.382469	0.23579	0.144525	0.07889	0.052047	0.027783	0.014923	0.012375	0	0.016015	0.014832	0.080012	0.344647	0.612951	0.744495	0.844313	0.921838	0.943373	0.950561	0.960752	0.95875	0.979497	0.983409	0.993934	0.959175	1	0.993782	0.991386	0.998089	0.987655	0.995481	0.995754	0.992933	0.931301	0.938611	0.937792	0.944859	0.957962	0.951592
RBP6 OE day 4_expI	0.700664	0.595014	0.470768	0.33934	0.246596	0.176919	0.116896	0.061378	0.043662	0.027369	0.014904	0.007723	0	0.002439	0.009349	0.008671	0.020832	0.07469	0.281688	0.484351	0.665436	0.765734	0.838866	0.8619	0.913014	0.928054	0.930628	0.953899	0.958844	0.961215	0.944855	0.972156	0.966432	1	0.9519	0.994716	0.998442	0.990549	0.98994	0.940011	0.931238	0.932254	0.924124	0.93642	0.933406
RBP6 OE day 4_expII	0.753644	0.591389	0.442405	0.327684	0.236696	0.162421	0.088815	0.061974	0.031622	0.018351	0.012569	0.013738	0.002574	0	0.012201	0.013638	0.032926	0.079389	0.266513	0.485426	0.658577	0.773265	0.857334	0.889591	0.922182	0.926962	0.939029	0.957581	0.976467	0.979676	0.976601	0.970551	0.989303	0.984055	0.998897	0.989771	0.968044	1	0.99756	0.934383	0.938595	0.933614	0.940667	0.916734	0.941937
RBP6 OE day 4_expIII	0.803714	0.635497	0.479981	0.334467	0.23599	0.16345	0.115378	0.06314	0.042971	0.021402	0.007534	0	0.011501	0.008101	0.020369	0.018569	0.03197	0.085309	0.283462	0.516218	0.660999	0.791046	0.848718	0.883722	0.924926	0.927926	0.944628	0.948228	0.961229	0.974064	0.97163	0.986465	0.975264	0.986865	0.990432	0.976798	0.996866	1	0.988832	0.938194	0.927893	0.940261	0.957096	0.932793	0.942194
RBP6 OE day 8_expI	0.740935	0.584718	0.414553	0.30296	0.2066	0.139422	0.092196	0.052465	0.020369	0.013637	0.01034	0.003782	0	0.002151	0.015753	0.00982	0.018287	0.071758	0.282244	0.507131	0.663902	0.779416	0.830702	0.890524	0.912107	0.934141	0.948194	0.946737	0.975086	0.978833	0.946147	0.97054	0.983622	0.968701	0.996114	1	0.988445	0.993338	0.99313	0.974878	0.937264	0.955238	0.940976	0.947014	0.950241
RBP6 OE day 8_expII	0.822846	0.686399	0.5318	0.381231	0.26761	0.187585	0.131028	0.090016	0.059537	0.030344	0.021945	0.012666	0	0.003454	0.00508	0.004064	0.010532	0.085004	0.286914	0.51209	0.674411	0.785593	0.842929	0.884889	0.901585	0.926951	0.923429	0.953739	0.964305	0.974939	0.975108	0.980629	0.961765	0.962883	0.988621	0.971383	0.989129	0.97582	1	0.914996	0.934232	0.933758	0.952858	0.937212	0.934875
RBP6 OE day 8_expIII	0.855686	0.70291	0.541537	0.412337	0.284774	0.196752	0.125038	0.084166	0.054758	0.026406	0.017468	0.015216	0	0.005629	0.002115	0.002661	0.024018	0.090342	0.280543	0.511446	0.675548	0.784586	0.84586	0.869196	0.919723	0.923749	0.951963	0.955034	0.972297	0.971751	0.970557	0.972843	0.976323	0.973116	0.977585	1	0.963768	0.964553	0.968169	0.948484	0.920439	0.933745	0.930606	0.921975	0.938248

[truncated: 15 more sheets: Fig 7E, Fig 8A, Fig 8B, Fig 8C, Fig 8D, Fig 8E, Fig 8F, Fig 10A, Fig 10B, Fig 10C, Fig 10D, Fig 10F, Fig 10G, Fig 10H, Fig 10I]
